# Supplementary material for: Multi-electron nitrobenzothiadiazole sp-conjugated-alkynyl covalent organic frameworks for ammonium-ion batteries
Source: Nat Commun. 2026 Mar 7;17:3599. doi: 10.1038/s41467-026-70370-x (PMC13096558; doi:10.1038/s41467-026-70370-x)
Supplement: Supplementary file 4 — Supplementary Data 1-4 [file 41467_2026_70370_MOESM4_ESM.zip]

Archive with 19 entries (14 files):
- Supplementary Data 1-4/
- Supplementary Data 1-4/Supplementary Data 1 (Monomer)/
- Supplementary Data 1-4/Supplementary Data 1 (Monomer)/BTH.pdb
- Supplementary Data 1-4/Supplementary Data 1 (Monomer)/nitro-BTH.pdb
- Supplementary Data 1-4/Supplementary Data 1 (Monomer)/TEB.pdb
- Supplementary Data 1-4/Supplementary Data 2 (Adsorption energy)/
- Supplementary Data 1-4/Supplementary Data 2 (Adsorption energy)/NH4+_nitro-BTH-COF_nitro-sites.pdb
- Supplementary Data 1-4/Supplementary Data 2 (Adsorption energy)/NH4+_nitro-BTH-COF_thiazole-sites.pdb
- Supplementary Data 1-4/Supplementary Data 3 (Raction pathway)/
- Supplementary Data 1-4/Supplementary Data 3 (Raction pathway)/nitro-BTH-COF-12NH4+.pdb
- Supplementary Data 1-4/Supplementary Data 3 (Raction pathway)/nitro-BTH-COF-3NH4+.pdb
- Supplementary Data 1-4/Supplementary Data 3 (Raction pathway)/nitro-BTH-COF-6NH4+.pdb
- Supplementary Data 1-4/Supplementary Data 3 (Raction pathway)/nitro-BTH-COF-9NH4+.pdb
- Supplementary Data 1-4/Supplementary Data 3 (Raction pathway)/nitro-BTH-COF.pdb
- Supplementary Data 1-4/Supplementary Data 4 (Dynamics simulation)/
- Supplementary Data 1-4/Supplementary Data 4 (Dynamics simulation)/Final state  of BTH-COF.pdb
- Supplementary Data 1-4/Supplementary Data 4 (Dynamics simulation)/Final state  of nitro-BTH-COF.pdb
- Supplementary Data 1-4/Supplementary Data 4 (Dynamics simulation)/Initial state of BTH-COF.pdb
- Supplementary Data 1-4/Supplementary Data 4 (Dynamics simulation)/Initial state of nitro-BTH-COF.pdb
