# Supplementary material for: Multi-electron nitrobenzothiadiazole sp-conjugated-alkynyl covalent organic frameworks for ammonium-ion batteries
Source: Nat Commun. 2026 Mar 7;17:3599. doi: 10.1038/s41467-026-70370-x (PMC13096558; doi:10.1038/s41467-026-70370-x)
Supplement: Supplementary file 4 — Supplementary Data 1-4 [file 41467_2026_70370_MOESM4_ESM.zip › Supplementary Data 1-4/Supplementary Data 1 (Monomer)/BTH.pdb]

HETATM    1 BR   MOL     1       0.636   0.000  -3.325                      Br
HETATM    2  C   MOL     1       0.631  -0.001  -1.432                       C
HETATM    3  C   MOL     1       1.797  -0.000  -0.714                       C
HETATM    4  C   MOL     1       1.797  -0.000   0.714                       C
HETATM    5  C   MOL     1       0.631  -0.001   1.432                       C
HETATM    6  C   MOL     1      -0.610  -0.001   0.728                       C
HETATM    7  C   MOL     1      -0.610  -0.001  -0.728                       C
HETATM    8  N   MOL     1      -1.834  -0.000   1.261                       N
HETATM    9  S   MOL     1      -2.885   0.000  -0.000                       S
HETATM   10  N   MOL     1      -1.834  -0.000  -1.261                       N
HETATM   11 BR   MOL     1       0.636   0.000   3.325                      Br
HETATM   12 1H   MOL     1       2.749   0.000  -1.234                       H
HETATM   13 1H   MOL     1       2.749   0.000   1.234                       H
END
CONECT    1    2
CONECT    2    1    3    7
CONECT    3    2    4   12
CONECT    4    3    5   13
CONECT    5    4    6   11
CONECT    6    5    7    8
CONECT    7    2    6   10
CONECT    8    6    9
CONECT    9    8   10
CONECT   10    7    9
CONECT   11    5
CONECT   12    3
CONECT   13    4
