# Supplementary material for: Multi-electron nitrobenzothiadiazole sp-conjugated-alkynyl covalent organic frameworks for ammonium-ion batteries
Source: Nat Commun. 2026 Mar 7;17:3599. doi: 10.1038/s41467-026-70370-x (PMC13096558; doi:10.1038/s41467-026-70370-x)
Supplement: Supplementary file 4 — Supplementary Data 1-4 [file 41467_2026_70370_MOESM4_ESM.zip › Supplementary Data 1-4/Supplementary Data 1 (Monomer)/nitro-BTH.pdb]

HETATM    1 BR   MOL     1      -0.206  -0.011   3.322                      Br
HETATM    2 BR   MOL     1      -0.206  -0.011  -3.322                      Br
HETATM    3  C   MOL     1      -0.204   0.003  -1.445                       C
HETATM    4  C   MOL     1       0.954   0.006  -0.713                       C
HETATM    5  C   MOL     1       0.954   0.006   0.713                       C
HETATM    6  C   MOL     1      -0.204   0.003   1.445                       C
HETATM    7  C   MOL     1      -1.437   0.013   0.726                       C
HETATM    8  C   MOL     1      -1.437   0.013  -0.726                       C
HETATM    9  N   MOL     1      -2.660   0.020   1.259                       N
HETATM   10  S   MOL     1      -3.710   0.025  -0.000                       S
HETATM   11  N   MOL     1      -2.660   0.020  -1.259                       N
HETATM   12  N   MOL     1       2.261  -0.002  -1.414                       N
HETATM   13  O   MOL     1       2.660  -1.090  -1.805                       O
HETATM   14  O   MOL     1       2.817   1.080  -1.539                       O
HETATM   15  N   MOL     1       2.261  -0.002   1.414                       N
HETATM   16  O   MOL     1       2.817   1.080   1.539                       O
HETATM   17  O   MOL     1       2.660  -1.090   1.805                       O
END
CONECT    1    6
CONECT    2    3
CONECT    3    2    4    8
CONECT    4    3    5   12
CONECT    5    4    6   15
CONECT    6    1    5    7
CONECT    7    6    8    9
CONECT    8    3    7   11
CONECT    9    7   10
CONECT   10    9   11
CONECT   11    8   10
CONECT   12    4   13   14
CONECT   13   12
CONECT   14   12
CONECT   15    5   16   17
CONECT   16   15
CONECT   17   15
