# Supplementary material for: Multi-electron nitrobenzothiadiazole sp-conjugated-alkynyl covalent organic frameworks for ammonium-ion batteries
Source: Nat Commun. 2026 Mar 7;17:3599. doi: 10.1038/s41467-026-70370-x (PMC13096558; doi:10.1038/s41467-026-70370-x)
Supplement: Supplementary file 4 — Supplementary Data 1-4 [file 41467_2026_70370_MOESM4_ESM.zip › Supplementary Data 1-4/Supplementary Data 1 (Monomer)/TEB.pdb]

HETATM    1  C   MOL     1      -3.576  -1.918   0.000                       C
HETATM    2  C   MOL     1      -1.244  -0.667  -0.000                       C
HETATM    3  C   MOL     1      -0.044  -1.403   0.000                       C
HETATM    4  C   MOL     1       1.200  -0.744   0.000                       C
HETATM    5  C   MOL     1       1.237   0.663   0.000                       C
HETATM    6  C   MOL     1       0.044   1.411  -0.000                       C
HETATM    7  C   MOL     1      -1.193   0.739  -0.000                       C
HETATM    8  C   MOL     1      -2.506  -1.344  -0.000                       C
HETATM    9  C   MOL     1       2.417  -1.498  -0.000                       C
HETATM   10  C   MOL     1       0.089   2.842   0.000                       C
HETATM   11  C   MOL     1       0.127   4.056   0.000                       C
HETATM   12  C   MOL     1       3.449  -2.138  -0.000                       C
HETATM   13  H   MOL     1      -4.514  -2.421   0.000                       H
HETATM   14  H   MOL     1      -0.078  -2.485   0.000                       H
HETATM   15  H   MOL     1       2.191   1.175   0.000                       H
HETATM   16  H   MOL     1      -2.114   1.310  -0.000                       H
HETATM   17  H   MOL     1       0.161   5.120  -0.001                       H
HETATM   18  H   MOL     1       4.354  -2.699   0.000                       H
END
CONECT    1    8   13
CONECT    2    3    7    8
CONECT    3    2    4   14
CONECT    4    3    5    9
CONECT    5    4    6   15
CONECT    6    5    7   10
CONECT    7    2    6   16
CONECT    8    1    2
CONECT    9    4   12
CONECT   10    6   11
CONECT   11   10   17
CONECT   12    9   18
CONECT   13    1
CONECT   14    3
CONECT   15    5
CONECT   16    7
CONECT   17   11
CONECT   18   12
