# Supplementary material for: Multi-electron nitrobenzothiadiazole sp-conjugated-alkynyl covalent organic frameworks for ammonium-ion batteries
Source: Nat Commun. 2026 Mar 7;17:3599. doi: 10.1038/s41467-026-70370-x (PMC13096558; doi:10.1038/s41467-026-70370-x)
Supplement: Supplementary file 4 — Supplementary Data 1-4 [file 41467_2026_70370_MOESM4_ESM.zip › Supplementary Data 1-4/Supplementary Data 2 (Adsorption energy)/NH4+_nitro-BTH-COF_thiazole-sites.pdb]

ATOM      1  C   MOL     2       5.853  -4.065  -0.178  1.00  0.00           C    
ATOM      2  S   MOL     2      18.821   1.969  -0.917  1.00  0.00           S    
ATOM      3  C   MOL     2       5.453  14.751  -0.195  1.00  0.00           C    
ATOM      4  C   MOL     2       6.215  13.413  -0.175  1.00  0.00           C    
ATOM      5  C   MOL     2       5.477  12.078  -0.437  1.00  0.00           C    
ATOM      6  C   MOL     2       6.282  10.744  -0.510  1.00  0.00           C    
ATOM      7  C   MOL     2       7.777  10.720  -0.109  1.00  0.00           C    
ATOM      8  C   MOL     2       8.476  12.044   0.226  1.00  0.00           C    
ATOM      9  C   MOL     2       7.711  13.379   0.160  1.00  0.00           C    
ATOM     10  N   MOL     2       9.935  12.195   0.604  1.00  0.00           N    
ATOM     11  S   MOL     2      10.174  13.935   0.830  1.00  0.00           S    
ATOM     12  N   MOL     2       8.564  14.587   0.489  1.00  0.00           N    
ATOM     13  C   MOL     2       8.573   9.401  -0.105  1.00  0.00           C    
ATOM     14  C   MOL     2       6.586  -2.713  -0.100  1.00  0.00           C    
ATOM     15  C   MOL     2       8.066  -2.638   0.346  1.00  0.00           C    
ATOM     16  C   MOL     2       8.817  -1.271   0.323  1.00  0.00           C    
ATOM     17  C   MOL     2       8.038   0.036   0.038  1.00  0.00           C    
ATOM     18  C   MOL     2       6.549  -0.049  -0.314  1.00  0.00           C    
ATOM     19  C   MOL     2       5.839  -1.411  -0.414  1.00  0.00           C    
ATOM     20  N   MOL     2       5.653   1.130  -0.634  1.00  0.00           N    
ATOM     21  S   MOL     2       4.075   0.422  -1.010  1.00  0.00           S    
ATOM     22  N   MOL     2       4.382  -1.311  -0.813  1.00  0.00           N    
ATOM     23  C   MOL     2       9.370   8.083  -0.103  1.00  0.00           C    
ATOM     24  C   MOL     2      14.048   5.522  -0.147  1.00  0.00           C    
ATOM     25  C   MOL     2      15.587   5.568  -0.133  1.00  0.00           C    
ATOM     26  C   MOL     2       8.763   1.394   0.018  1.00  0.00           C    
ATOM     27  C   MOL     2      20.230   5.699   0.114  1.00  0.00           C    
ATOM     28  C   MOL     2      19.407   6.994   0.314  1.00  0.00           C    
ATOM     29  C   MOL     2      17.849   6.935   0.306  1.00  0.00           C    
ATOM     30  C   MOL     2      17.126   5.629  -0.099  1.00  0.00           C    
ATOM     31  C   MOL     2      17.960   4.375  -0.385  1.00  0.00           C    
ATOM     32  C   MOL     2      19.494   4.402  -0.250  1.00  0.00           C    
ATOM     33  N   MOL     2      17.404   3.020  -0.769  1.00  0.00           N    
ATOM     34  N   MOL     2      20.154   3.068  -0.531  1.00  0.00           N    
ATOM     35  N   MOL     2       8.732  -3.897   0.863  1.00  0.00           N1+  
ATOM     36  N   MOL     2      10.320  -1.191   0.502  1.00  0.00           N1+  
ATOM     37  N   MOL     2       3.965  12.096  -0.547  1.00  0.00           N1+  
ATOM     38  N   MOL     2       5.651   9.469  -1.033  1.00  0.00           N1+  
ATOM     39  N   MOL     2      17.011   8.114   0.759  1.00  0.00           N1+  
ATOM     40  N   MOL     2      20.147   8.310   0.449  1.00  0.00           N1+  
ATOM     41  C   MOL     2      10.170   6.767  -0.102  1.00  0.00           C    
ATOM     42  C   MOL     2       9.432   5.415  -0.051  1.00  0.00           C    
ATOM     43  C   MOL     2      10.233   4.099  -0.053  1.00  0.00           C    
ATOM     44  C   MOL     2      11.772   4.135  -0.105  1.00  0.00           C    
ATOM     45  C   MOL     2      12.509   5.486  -0.143  1.00  0.00           C    
ATOM     46  C   MOL     2      11.708   6.801  -0.151  1.00  0.00           C    
ATOM     47  C   MOL     2       9.496   2.748  -0.014  1.00  0.00           C    
ATOM     48  O   MOL     2       9.944  -3.822   1.707  1.00  0.00           O    
ATOM     49  O   MOL     2      10.960   0.119   0.758  1.00  0.00           O    
ATOM     50  O   MOL     2       3.175  10.861  -0.349  1.00  0.00           O    
ATOM     51  O   MOL     2       6.347   8.176  -0.848  1.00  0.00           O    
ATOM     52  O   MOL     2      15.557   8.127   0.488  1.00  0.00           O    
ATOM     53  O   MOL     2      19.463   9.596   0.194  1.00  0.00           O    
ATOM     54  O   MOL     2      21.601   8.311   0.725  1.00  0.00           O1-  
ATOM     55  O   MOL     2      17.598   9.201   1.569  1.00  0.00           O1-  
ATOM     56  O   MOL     2       3.259  13.382  -0.739  1.00  0.00           O1-  
ATOM     57  O   MOL     2       4.405   9.510  -1.828  1.00  0.00           O1-  
ATOM     58  O   MOL     2       8.102  -5.214   0.617  1.00  0.00           O1-  
ATOM     59  O   MOL     2      11.171  -2.387   0.313  1.00  0.00           O1-  
ATOM     60  N   MOL     2      11.408   9.878   0.802  1.00  0.00           N1+  
ATOM     61  H   MOL     2      10.705  10.141  -0.016  1.00  0.00           H    
ATOM     62  H   MOL     2      11.377  10.667   1.582  1.00  0.00           H    
ATOM     63  H   MOL     2      12.437   9.798   0.395  1.00  0.00           H    
ATOM     64  H   MOL     2      11.109   8.905   1.245  1.00  0.00           H    
ATOM     65  N   MOL     2       7.199  16.924   0.138  1.00  0.00           N1+  
ATOM     66  H   MOL     2       6.132  16.989   0.437  1.00  0.00           H    
ATOM     67  H   MOL     2       7.825  16.734   1.035  1.00  0.00           H    
ATOM     68  H   MOL     2       7.510  17.879  -0.336  1.00  0.00           H    
ATOM     69  H   MOL     2       7.329  16.091  -0.584  1.00  0.00           H    
ATOM     70  N   MOL     2      22.372   3.066   0.942  1.00  0.00           N1+  
ATOM     71  H   MOL     2      22.480   3.346  -0.127  1.00  0.00           H    
ATOM     72  H   MOL     2      21.421   3.484   1.334  1.00  0.00           H    
ATOM     73  H   MOL     2      23.224   3.477   1.521  1.00  0.00           H    
ATOM     74  H   MOL     2      22.357   1.960   1.035  1.00  0.00           H    
ATOM     75  N   MOL     2      14.703   2.407  -0.871  1.00  0.00           N1+  
ATOM     76  H   MOL     2      14.163   2.423  -1.840  1.00  0.00           H    
ATOM     77  H   MOL     2      13.978   2.249  -0.046  1.00  0.00           H    
ATOM     78  H   MOL     2      15.227   3.374  -0.723  1.00  0.00           H    
ATOM     79  H   MOL     2      15.447   1.582  -0.875  1.00  0.00           H    
ATOM     80  N   MOL     2       6.906   3.602  -0.594  1.00  0.00           N1+  
ATOM     81  H   MOL     2       6.262   4.427  -0.224  1.00  0.00           H    
ATOM     82  H   MOL     2       7.083   2.874   0.226  1.00  0.00           H    
ATOM     83  H   MOL     2       7.878   4.014  -0.937  1.00  0.00           H    
ATOM     84  H   MOL     2       6.402   3.088  -1.439  1.00  0.00           H    
ATOM     85  N   MOL     2       2.399  -3.065  -1.084  1.00  0.00           N1+  
ATOM     86  H   MOL     2       1.697  -3.786  -1.551  1.00  0.00           H    
ATOM     87  H   MOL     2       2.169  -2.971  -0.002  1.00  0.00           H    
ATOM     88  H   MOL     2       2.293  -2.073  -1.571  1.00  0.00           H    
ATOM     89  H   MOL     2       3.441  -3.426  -1.209  1.00  0.00           H    
ATOM     90  C   MOL     2      21.766   5.717   0.217  1.00  0.00           C    
TER      91 
CONECT    2   33   34
CONECT    3    4
CONECT    4    3    5    9
CONECT    5    4    6   37
CONECT    6    5    7   38
CONECT    7    6    8   13
CONECT    8    7    9   10
CONECT    9    4    8   12
CONECT   10    8   11
CONECT   11   10   12
CONECT   12    9   11
CONECT   13    7   23
CONECT   14   15   19
CONECT   15   14   16   35
CONECT   16   15   17   36
CONECT   17   16   18   26
CONECT   18   17   19   20
CONECT   19   14   18   22
CONECT   20   18   21
CONECT   21   20   22
CONECT   22   19   21
CONECT   23   13   41
CONECT   24   25   45
CONECT   25   24   30
CONECT   26   17   47
CONECT   27   28   32   90
CONECT   28   27   29   40
CONECT   29   28   30   39
CONECT   30   25   29   31
CONECT   31   30   32   33
CONECT   32   27   31   34
CONECT   33    2   31
CONECT   34    2   32
CONECT   35   15   48   58
CONECT   36   16   49   59
CONECT   37    5   50   56
CONECT   38    6   51   57
CONECT   39   29   52   55
CONECT   40   28   53   54
CONECT   41   23   42   46
CONECT   42   41   43
CONECT   43   42   44   47
CONECT   44   43   45
CONECT   45   24   44   46
CONECT   46   41   45
CONECT   47   26   43
CONECT   48   35
CONECT   49   36
CONECT   50   37
CONECT   51   38
CONECT   52   39
CONECT   53   40
CONECT   54   40
CONECT   55   39
CONECT   56   37
CONECT   57   38
CONECT   58   35
CONECT   59   36
CONECT   90   27
END
