# Supplementary material for: Multi-electron nitrobenzothiadiazole sp-conjugated-alkynyl covalent organic frameworks for ammonium-ion batteries
Source: Nat Commun. 2026 Mar 7;17:3599. doi: 10.1038/s41467-026-70370-x (PMC13096558; doi:10.1038/s41467-026-70370-x)
Supplement: Supplementary file 4 — Supplementary Data 1-4 [file 41467_2026_70370_MOESM4_ESM.zip › Supplementary Data 1-4/Supplementary Data 3 (Raction pathway)/nitro-BTH-COF-9NH4+.pdb]

ATOM      1  N   MOL     2      13.477  -0.324   0.370  1.00  0.00           N1+  
ATOM      2  H   MOL     2      12.781  -0.266  -0.492  1.00  0.00           H    
ATOM      3  H   MOL     2      13.481   0.649   0.905  1.00  0.00           H    
ATOM      4  H   MOL     2      14.501  -0.549   0.005  1.00  0.00           H    
ATOM      5  H   MOL     2      13.141  -1.126   1.060  1.00  0.00           H    
ATOM      6  C   MOL     2       5.875  -4.077  -0.239  1.00  0.00           C    
ATOM      7  S   MOL     2      18.779   1.960  -0.909  1.00  0.00           S    
ATOM      8  C   MOL     2       5.460  14.752  -0.218  1.00  0.00           C    
ATOM      9  C   MOL     2       6.216  13.411  -0.186  1.00  0.00           C    
ATOM     10  C   MOL     2       5.473  12.078  -0.442  1.00  0.00           C    
ATOM     11  C   MOL     2       6.271  10.741  -0.503  1.00  0.00           C    
ATOM     12  C   MOL     2       7.765  10.714  -0.105  1.00  0.00           C    
ATOM     13  C   MOL     2       8.468  12.034   0.231  1.00  0.00           C    
ATOM     14  C   MOL     2       7.709  13.372   0.160  1.00  0.00           C    
ATOM     15  N   MOL     2       9.925  12.177   0.614  1.00  0.00           N    
ATOM     16  S   MOL     2      10.173  13.915   0.834  1.00  0.00           S    
ATOM     17  N   MOL     2       8.567  14.576   0.487  1.00  0.00           N    
ATOM     18  C   MOL     2       8.558   9.395  -0.111  1.00  0.00           C    
ATOM     19  C   MOL     2       6.597  -2.721  -0.127  1.00  0.00           C    
ATOM     20  C   MOL     2       8.073  -2.642   0.334  1.00  0.00           C    
ATOM     21  C   MOL     2       8.815  -1.270   0.339  1.00  0.00           C    
ATOM     22  C   MOL     2       8.031   0.033   0.057  1.00  0.00           C    
ATOM     23  C   MOL     2       6.542  -0.055  -0.296  1.00  0.00           C    
ATOM     24  C   MOL     2       5.842  -1.419  -0.420  1.00  0.00           C    
ATOM     25  N   MOL     2       5.641   1.124  -0.598  1.00  0.00           N    
ATOM     26  S   MOL     2       4.069   0.412  -0.990  1.00  0.00           S    
ATOM     27  N   MOL     2       4.386  -1.321  -0.823  1.00  0.00           N    
ATOM     28  C   MOL     2       9.351   8.077  -0.122  1.00  0.00           C    
ATOM     29  C   MOL     2      14.026   5.526  -0.182  1.00  0.00           C    
ATOM     30  C   MOL     2      15.564   5.576  -0.161  1.00  0.00           C    
ATOM     31  C   MOL     2       8.753   1.392   0.032  1.00  0.00           C    
ATOM     32  C   MOL     2      20.201   5.684   0.129  1.00  0.00           C    
ATOM     33  C   MOL     2      19.384   6.985   0.320  1.00  0.00           C    
ATOM     34  C   MOL     2      17.826   6.938   0.292  1.00  0.00           C    
ATOM     35  C   MOL     2      17.100   5.635  -0.117  1.00  0.00           C    
ATOM     36  C   MOL     2      17.930   4.375  -0.391  1.00  0.00           C    
ATOM     37  C   MOL     2      19.462   4.392  -0.241  1.00  0.00           C    
ATOM     38  N   MOL     2      17.369   3.023  -0.779  1.00  0.00           N    
ATOM     39  N   MOL     2      20.115   3.052  -0.512  1.00  0.00           N    
ATOM     40  N   MOL     2       8.739  -3.906   0.841  1.00  0.00           N1+  
ATOM     41  N   MOL     2      10.313  -1.172   0.549  1.00  0.00           N1+  
ATOM     42  N   MOL     2       3.962  12.101  -0.559  1.00  0.00           N1+  
ATOM     43  N   MOL     2       5.638   9.464  -1.015  1.00  0.00           N1+  
ATOM     44  N   MOL     2      16.991   8.124   0.732  1.00  0.00           N1+  
ATOM     45  N   MOL     2      20.128   8.297   0.463  1.00  0.00           N1+  
ATOM     46  C   MOL     2      10.149   6.761  -0.133  1.00  0.00           C    
ATOM     47  C   MOL     2       9.412   5.411  -0.068  1.00  0.00           C    
ATOM     48  C   MOL     2      10.215   4.097  -0.067  1.00  0.00           C    
ATOM     49  C   MOL     2      11.753   4.133  -0.128  1.00  0.00           C    
ATOM     50  C   MOL     2      12.488   5.485  -0.184  1.00  0.00           C    
ATOM     51  C   MOL     2      11.686   6.798  -0.200  1.00  0.00           C    
ATOM     52  C   MOL     2       9.482   2.745  -0.012  1.00  0.00           C    
ATOM     53  O   MOL     2       9.968  -3.840   1.661  1.00  0.00           O    
ATOM     54  O   MOL     2      10.921   0.140   0.862  1.00  0.00           O    
ATOM     55  O   MOL     2       3.167  10.871  -0.354  1.00  0.00           O    
ATOM     56  O   MOL     2       6.337   8.174  -0.823  1.00  0.00           O    
ATOM     57  O   MOL     2      15.540   8.150   0.438  1.00  0.00           O    
ATOM     58  O   MOL     2      19.453   9.584   0.186  1.00  0.00           O    
ATOM     59  O   MOL     2      21.576   8.290   0.773  1.00  0.00           O1-  
ATOM     60  O   MOL     2      17.579   9.206   1.552  1.00  0.00           O1-  
ATOM     61  O   MOL     2       3.263  13.389  -0.760  1.00  0.00           O1-  
ATOM     62  O   MOL     2       4.392   9.501  -1.809  1.00  0.00           O1-  
ATOM     63  O   MOL     2       8.093  -5.217   0.612  1.00  0.00           O1-  
ATOM     64  O   MOL     2      11.191  -2.343   0.336  1.00  0.00           O1-  
ATOM     65  N   MOL     2      10.294  -6.671   1.501  1.00  0.00           N1+  
ATOM     66  H   MOL     2       9.935  -6.315   0.513  1.00  0.00           H    
ATOM     67  H   MOL     2      10.111  -5.886   2.264  1.00  0.00           H    
ATOM     68  H   MOL     2      11.381  -6.885   1.444  1.00  0.00           H    
ATOM     69  H   MOL     2       9.747  -7.595   1.783  1.00  0.00           H    
ATOM     70  N   MOL     2      15.437  10.986   0.531  1.00  0.00           N1+  
ATOM     71  H   MOL     2      14.963  11.365  -0.398  1.00  0.00           H    
ATOM     72  H   MOL     2      15.628  11.833   1.222  1.00  0.00           H    
ATOM     73  H   MOL     2      16.398  10.489   0.280  1.00  0.00           H    
ATOM     74  H   MOL     2      14.761  10.254   1.020  1.00  0.00           H    
ATOM     75  N   MOL     2      21.611  11.104   0.611  1.00  0.00           N1+  
ATOM     76  H   MOL     2      20.955  11.759   0.000  1.00  0.00           H    
ATOM     77  H   MOL     2      22.455  11.698   1.018  1.00  0.00           H    
ATOM     78  H   MOL     2      22.007  10.284  -0.024  1.00  0.00           H    
ATOM     79  H   MOL     2      21.024  10.669   1.447  1.00  0.00           H    
ATOM     80  N   MOL     2       0.777  12.032  -1.356  1.00  0.00           N1+  
ATOM     81  H   MOL     2       1.299  12.990  -1.562  1.00  0.00           H    
ATOM     82  H   MOL     2       1.146  11.609  -0.398  1.00  0.00           H    
ATOM     83  H   MOL     2       0.980  11.316  -2.179  1.00  0.00           H    
ATOM     84  H   MOL     2      -0.315  12.215  -1.284  1.00  0.00           H    
ATOM     85  N   MOL     2       4.041   6.843  -1.096  1.00  0.00           N1+  
ATOM     86  H   MOL     2       3.770   7.301  -2.070  1.00  0.00           H    
ATOM     87  H   MOL     2       4.164   7.643  -0.336  1.00  0.00           H    
ATOM     88  H   MOL     2       4.995   6.286  -1.202  1.00  0.00           H    
ATOM     89  H   MOL     2       3.237   6.147  -0.776  1.00  0.00           H    
ATOM     90  C   MOL     2      21.737   5.694   0.249  1.00  0.00           C    
ATOM     91  N   MOL     2       7.199  16.956   0.148  1.00  0.00           N1+  
ATOM     92  H   MOL     2       6.114  16.976   0.380  1.00  0.00           H    
ATOM     93  H   MOL     2       7.777  16.832   1.088  1.00  0.00           H    
ATOM     94  H   MOL     2       7.492  17.906  -0.345  1.00  0.00           H    
ATOM     95  H   MOL     2       7.414  16.104  -0.531  1.00  0.00           H    
ATOM     96  N   MOL     2      22.408   2.793   0.906  1.00  0.00           N1+  
ATOM     97  H   MOL     2      22.472   3.093  -0.161  1.00  0.00           H    
ATOM     98  H   MOL     2      21.455   3.169   1.334  1.00  0.00           H    
ATOM     99  H   MOL     2      23.262   3.228   1.466  1.00  0.00           H    
ATOM    100  H   MOL     2      22.437   1.686   0.982  1.00  0.00           H    
ATOM    101  N   MOL     2       3.136  -3.596  -1.090  1.00  0.00           N1+  
ATOM    102  H   MOL     2       2.408  -4.319  -1.514  1.00  0.00           H    
ATOM    103  H   MOL     2       2.963  -3.491   0.001  1.00  0.00           H    
ATOM    104  H   MOL     2       3.008  -2.609  -1.581  1.00  0.00           H    
ATOM    105  H   MOL     2       4.169  -3.963  -1.265  1.00  0.00           H    
TER     106 
CONECT    1    2    3    4    5
CONECT    2    1
CONECT    3    1
CONECT    4    1
CONECT    5    1
CONECT    7   38   39
CONECT    8    9
CONECT    9    8   10   14
CONECT   10    9   11   42
CONECT   11   10   12   43
CONECT   12   11   13   18
CONECT   13   12   14   15
CONECT   14    9   13   17
CONECT   15   13   16
CONECT   16   15   17
CONECT   17   14   16
CONECT   18   12   28
CONECT   19   20   24
CONECT   20   19   21   40
CONECT   21   20   22   41
CONECT   22   21   23   31
CONECT   23   22   24   25
CONECT   24   19   23   27
CONECT   25   23   26
CONECT   26   25   27
CONECT   27   24   26
CONECT   28   18   46
CONECT   29   30   50
CONECT   30   29   35
CONECT   31   22   52
CONECT   32   33   37   90
CONECT   33   32   34   45
CONECT   34   33   35   44
CONECT   35   30   34   36
CONECT   36   35   37   38
CONECT   37   32   36   39
CONECT   38    7   36
CONECT   39    7   37
CONECT   40   20   53   63
CONECT   41   21   54   64
CONECT   42   10   55   61
CONECT   43   11   56   62
CONECT   44   34   57   60
CONECT   45   33   58   59
CONECT   46   28   47   51
CONECT   47   46   48
CONECT   48   47   49   52
CONECT   49   48   50
CONECT   50   29   49   51
CONECT   51   46   50
CONECT   52   31   48
CONECT   53   40
CONECT   54   41
CONECT   55   42
CONECT   56   43
CONECT   57   44
CONECT   58   45
CONECT   59   45
CONECT   60   44
CONECT   61   42
CONECT   62   43
CONECT   63   40
CONECT   64   41
CONECT   90   32
END
