# Supplementary material for: Multi-electron nitrobenzothiadiazole sp-conjugated-alkynyl covalent organic frameworks for ammonium-ion batteries
Source: Nat Commun. 2026 Mar 7;17:3599. doi: 10.1038/s41467-026-70370-x (PMC13096558; doi:10.1038/s41467-026-70370-x)
Supplement: Supplementary file 4 — Supplementary Data 1-4 [file 41467_2026_70370_MOESM4_ESM.zip › Supplementary Data 1-4/Supplementary Data 3 (Raction pathway)/nitro-BTH-COF.pdb]

ATOM      1  S   MOL     1      18.780   1.961  -0.909  1.00  0.00           S    
ATOM      2  C   MOL     1       5.462  14.754  -0.216  1.00  0.00           C    
ATOM      3  C   MOL     1       6.216  13.412  -0.183  1.00  0.00           C    
ATOM      4  C   MOL     1       5.472  12.079  -0.441  1.00  0.00           C    
ATOM      5  C   MOL     1       6.271  10.741  -0.505  1.00  0.00           C    
ATOM      6  C   MOL     1       7.764  10.715  -0.105  1.00  0.00           C    
ATOM      7  C   MOL     1       8.469  12.035   0.232  1.00  0.00           C    
ATOM      8  C   MOL     1       7.711  13.373   0.160  1.00  0.00           C    
ATOM      9  N   MOL     1       9.928  12.179   0.613  1.00  0.00           N    
ATOM     10  S   MOL     1      10.174  13.918   0.834  1.00  0.00           S    
ATOM     11  N   MOL     1       8.568  14.578   0.486  1.00  0.00           N    
ATOM     12  C   MOL     1       8.555   9.395  -0.111  1.00  0.00           C    
ATOM     13  C   MOL     1       6.597  -2.721  -0.125  1.00  0.00           C    
ATOM     14  C   MOL     1       8.073  -2.643   0.335  1.00  0.00           C    
ATOM     15  C   MOL     1       8.815  -1.270   0.338  1.00  0.00           C    
ATOM     16  C   MOL     1       8.030   0.032   0.056  1.00  0.00           C    
ATOM     17  C   MOL     1       6.541  -0.056  -0.298  1.00  0.00           C    
ATOM     18  C   MOL     1       5.839  -1.420  -0.420  1.00  0.00           C    
ATOM     19  N   MOL     1       5.641   1.125  -0.602  1.00  0.00           N    
ATOM     20  S   MOL     1       4.068   0.412  -0.992  1.00  0.00           S    
ATOM     21  N   MOL     1       4.381  -1.323  -0.823  1.00  0.00           N    
ATOM     22  C   MOL     1       9.349   8.076  -0.120  1.00  0.00           C    
ATOM     23  C   MOL     1      14.026   5.528  -0.179  1.00  0.00           C    
ATOM     24  C   MOL     1      15.564   5.578  -0.158  1.00  0.00           C    
ATOM     25  C   MOL     1       8.751   1.392   0.031  1.00  0.00           C    
ATOM     26  C   MOL     1      20.201   5.686   0.127  1.00  0.00           C    
ATOM     27  C   MOL     1      19.384   6.986   0.319  1.00  0.00           C    
ATOM     28  C   MOL     1      17.827   6.937   0.293  1.00  0.00           C    
ATOM     29  C   MOL     1      17.101   5.634  -0.116  1.00  0.00           C    
ATOM     30  C   MOL     1      17.930   4.375  -0.392  1.00  0.00           C    
ATOM     31  C   MOL     1      19.463   4.393  -0.242  1.00  0.00           C    
ATOM     32  N   MOL     1      17.369   3.022  -0.778  1.00  0.00           N    
ATOM     33  N   MOL     1      20.117   3.052  -0.509  1.00  0.00           N    
ATOM     34  N   MOL     1       8.740  -3.906   0.843  1.00  0.00           N1+  
ATOM     35  N   MOL     1      10.313  -1.173   0.547  1.00  0.00           N1+  
ATOM     36  N   MOL     1       3.960  12.102  -0.555  1.00  0.00           N1+  
ATOM     37  N   MOL     1       5.639   9.462  -1.019  1.00  0.00           N1+  
ATOM     38  N   MOL     1      16.992   8.122   0.735  1.00  0.00           N1+  
ATOM     39  N   MOL     1      20.130   8.297   0.462  1.00  0.00           N1+  
ATOM     40  C   MOL     1      10.149   6.761  -0.132  1.00  0.00           C    
ATOM     41  C   MOL     1       9.413   5.412  -0.067  1.00  0.00           C    
ATOM     42  C   MOL     1      10.215   4.098  -0.065  1.00  0.00           C    
ATOM     43  C   MOL     1      11.754   4.134  -0.127  1.00  0.00           C    
ATOM     44  C   MOL     1      12.489   5.485  -0.181  1.00  0.00           C    
ATOM     45  C   MOL     1      11.686   6.797  -0.199  1.00  0.00           C    
ATOM     46  C   MOL     1       9.480   2.747  -0.013  1.00  0.00           C    
ATOM     47  O   MOL     1       9.968  -3.842   1.664  1.00  0.00           O    
ATOM     48  O   MOL     1      10.926   0.138   0.857  1.00  0.00           O    
ATOM     49  O   MOL     1       3.164  10.872  -0.353  1.00  0.00           O    
ATOM     50  O   MOL     1       6.333   8.170  -0.826  1.00  0.00           O    
ATOM     51  O   MOL     1      15.542   8.148   0.440  1.00  0.00           O    
ATOM     52  O   MOL     1      19.458   9.585   0.187  1.00  0.00           O    
ATOM     53  O   MOL     1      21.576   8.291   0.770  1.00  0.00           O1-  
ATOM     54  O   MOL     1      17.580   9.204   1.552  1.00  0.00           O1-  
ATOM     55  O   MOL     1       3.259  13.389  -0.760  1.00  0.00           O1-  
ATOM     56  O   MOL     1       4.392   9.497  -1.812  1.00  0.00           O1-  
ATOM     57  O   MOL     1       8.096  -5.218   0.612  1.00  0.00           O1-  
ATOM     58  O   MOL     1      11.188  -2.347   0.335  1.00  0.00           O1-  
ATOM     59  C   MOL     1      21.736   5.693   0.247  1.00  0.00           C    
ATOM     60  C   MOL     2       5.877  -4.077  -0.234  1.00  0.00           C    
TER      61 
CONECT    1   32   33
CONECT    2    3
CONECT    3    2    4    8
CONECT    4    3    5   36
CONECT    5    4    6   37
CONECT    6    5    7   12
CONECT    7    6    8    9
CONECT    8    3    7   11
CONECT    9    7   10
CONECT   10    9   11
CONECT   11    8   10
CONECT   12    6   22
CONECT   13   14   18
CONECT   14   13   15   34
CONECT   15   14   16   35
CONECT   16   15   17   25
CONECT   17   16   18   19
CONECT   18   13   17   21
CONECT   19   17   20
CONECT   20   19   21
CONECT   21   18   20
CONECT   22   12   40
CONECT   23   24   44
CONECT   24   23   29
CONECT   25   16   46
CONECT   26   27   31   59
CONECT   27   26   28   39
CONECT   28   27   29   38
CONECT   29   24   28   30
CONECT   30   29   31   32
CONECT   31   26   30   33
CONECT   32    1   30
CONECT   33    1   31
CONECT   34   14   47   57
CONECT   35   15   48   58
CONECT   36    4   49   55
CONECT   37    5   50   56
CONECT   38   28   51   54
CONECT   39   27   52   53
CONECT   40   22   41   45
CONECT   41   40   42
CONECT   42   41   43   46
CONECT   43   42   44
CONECT   44   23   43   45
CONECT   45   40   44
CONECT   46   25   42
CONECT   47   34
CONECT   48   35
CONECT   49   36
CONECT   50   37
CONECT   51   38
CONECT   52   39
CONECT   53   39
CONECT   54   38
CONECT   55   36
CONECT   56   37
CONECT   57   34
CONECT   58   35
CONECT   59   26
END
