# Supplementary material for: Multi-electron nitrobenzothiadiazole sp-conjugated-alkynyl covalent organic frameworks for ammonium-ion batteries
Source: Nat Commun. 2026 Mar 7;17:3599. doi: 10.1038/s41467-026-70370-x (PMC13096558; doi:10.1038/s41467-026-70370-x)
Supplement: Supplementary file 4 — Supplementary Data 1-4 [file 41467_2026_70370_MOESM4_ESM.zip › Supplementary Data 1-4/Supplementary Data 4 (Dynamics simulation)/Final state of BTH-COF.pdb]

CRYST1   80.000   80.000   80.000  90.00  90.00  90.00 P1
ORIGX1      1.000000  0.000000  0.000000        0.00000
ORIGX2      0.000000  1.000000  0.000000        0.00000
ORIGX3      0.000000  0.000000  1.000000        0.00000
SCALE1      0.012500  0.000000  0.000000        0.00000   
SCALE2      0.000000  0.012500  0.000000        0.00000   
SCALE3      0.000000  0.000000  0.012500        0.00000   
ATOM      1  N36 MOL     2      19.599  18.583  10.245  1.00  0.00           N1+  
ATOM      2  H36 MOL     2      20.305  18.058  10.718  1.00  0.00           H    
ATOM      3  H36 MOL     2      19.557  19.524  10.488  1.00  0.00           H    
ATOM      4  H36 MOL     2      18.691  18.159  10.333  1.00  0.00           H    
ATOM      5  H36 MOL     2      19.870  18.556   9.270  1.00  0.00           H    
ATOM      6  N36 MOL     2      49.182  40.665   2.734  1.00  0.00           N1+  
ATOM      7  H36 MOL     2      49.342  40.974   1.788  1.00  0.00           H    
ATOM      8  H36 MOL     2      49.836  39.939   2.951  1.00  0.00           H    
ATOM      9  H36 MOL     2      48.302  40.263   2.913  1.00  0.00           H    
ATOM     10  H36 MOL     2      49.205  41.478   3.349  1.00  0.00           H    
ATOM     11  N36 MOL     2      23.914  49.075  73.892  1.00  0.00           N1+  
ATOM     12  H36 MOL     2      24.031  49.012  72.872  1.00  0.00           H    
ATOM     13  H36 MOL     2      22.889  48.985  74.009  1.00  0.00           H    
ATOM     14  H36 MOL     2      24.055  50.065  74.054  1.00  0.00           H    
ATOM     15  H36 MOL     2      24.401  48.441  74.529  1.00  0.00           H    
ATOM     16  N36 MOL     2      13.032  58.374  47.278  1.00  0.00           N1+  
ATOM     17  H36 MOL     2      13.305  58.417  46.267  1.00  0.00           H    
ATOM     18  H36 MOL     2      13.033  57.473  47.646  1.00  0.00           H    
ATOM     19  H36 MOL     2      12.112  58.792  47.285  1.00  0.00           H    
ATOM     20  H37 MOL     2      13.527  59.125  47.830  1.00  0.00           H    
ATOM     21  N37 MOL     2      42.413  68.547  49.778  1.00  0.00           N1+  
ATOM     22  H37 MOL     2      43.256  68.492  49.275  1.00  0.00           H    
ATOM     23  H37 MOL     2      42.472  69.368  50.397  1.00  0.00           H    
ATOM     24  H37 MOL     2      42.614  67.744  50.450  1.00  0.00           H    
ATOM     25  H37 MOL     2      41.693  68.576  49.090  1.00  0.00           H    
ATOM     26  N37 MOL     2      21.406  53.747  43.737  1.00  0.00           N1+  
ATOM     27  H37 MOL     2      21.453  54.005  42.818  1.00  0.00           H    
ATOM     28  H37 MOL     2      22.351  54.006  44.064  1.00  0.00           H    
ATOM     29  H37 MOL     2      21.372  52.754  43.829  1.00  0.00           H    
ATOM     30  H37 MOL     2      20.734  54.359  44.152  1.00  0.00           H    
ATOM     31  N37 MOL     2      45.329   7.146  37.489  1.00  0.00           N1+  
ATOM     32  H37 MOL     2      44.774   7.706  36.848  1.00  0.00           H    
ATOM     33  H37 MOL     2      45.484   7.607  38.360  1.00  0.00           H    
ATOM     34  H37 MOL     2      46.219   7.124  36.990  1.00  0.00           H    
ATOM     35  H37 MOL     2      44.996   6.214  37.671  1.00  0.00           H    
ATOM     36  N37 MOL     2      70.020  12.519  18.711  1.00  0.00           N1+  
ATOM     37  H37 MOL     2      70.778  12.988  18.229  1.00  0.00           H    
ATOM     38  H37 MOL     2      70.264  12.028  19.647  1.00  0.00           H    
ATOM     39  H37 MOL     2      69.552  11.780  18.176  1.00  0.00           H    
ATOM     40  H37 MOL     2      69.254  13.173  18.898  1.00  0.00           H    
ATOM     41  N37 MOL     2      25.081  59.180  65.279  1.00  0.00           N1+  
ATOM     42  H37 MOL     2      25.363  59.785  64.576  1.00  0.00           H    
ATOM     43  H37 MOL     2      25.720  59.161  66.061  1.00  0.00           H    
ATOM     44  H37 MOL     2      24.937  58.346  64.700  1.00  0.00           H    
ATOM     45  H37 MOL     2      24.239  59.507  65.643  1.00  0.00           H    
ATOM     46  N37 MOL     2      41.273  45.796  11.629  1.00  0.00           N1+  
ATOM     47  H37 MOL     2      40.932  46.750  11.546  1.00  0.00           H    
ATOM     48  H37 MOL     2      40.674  44.979  11.480  1.00  0.00           H    
ATOM     49  H37 MOL     2      41.505  45.848  12.640  1.00  0.00           H    
ATOM     50  H37 MOL     2      42.199  45.520  11.293  1.00  0.00           H    
ATOM     51  N37 MOL     2      64.068  69.825  28.006  1.00  0.00           N1+  
ATOM     52  H37 MOL     2      63.261  70.366  28.174  1.00  0.00           H    
ATOM     53  H37 MOL     2      64.203  69.999  27.081  1.00  0.00           H    
ATOM     54  H37 MOL     2      63.884  68.879  28.190  1.00  0.00           H    
ATOM     55  H37 MOL     2      64.771  70.192  28.651  1.00  0.00           H    
ATOM     56  N37 MOL     2      19.967  16.779  25.248  1.00  0.00           N1+  
ATOM     57  H37 MOL     2      19.561  17.664  25.535  1.00  0.00           H    
ATOM     58  H37 MOL     2      20.587  16.993  24.574  1.00  0.00           H    
ATOM     59  H37 MOL     2      19.231  16.218  24.862  1.00  0.00           H    
ATOM     60  H37 MOL     2      20.613  16.536  25.969  1.00  0.00           H    
ATOM     61  N37 MOL     2      50.767  30.342  23.587  1.00  0.00           N1+  
ATOM     62  H37 MOL     2      51.679  30.421  23.179  1.00  0.00           H    
ATOM     63  H37 MOL     2      50.794  30.498  24.617  1.00  0.00           H    
ATOM     64  H37 MOL     2      50.150  29.599  23.258  1.00  0.00           H    
ATOM     65  H37 MOL     2      50.302  31.194  23.287  1.00  0.00           H    
ATOM     66  N37 MOL     2      -3.041  30.496  30.916  1.00  0.00           N1+  
ATOM     67  H37 MOL     2      -3.774  30.313  30.231  1.00  0.00           H    
ATOM     68  H37 MOL     2      -2.513  29.693  31.307  1.00  0.00           H    
ATOM     69  H37 MOL     2      -3.742  30.669  31.595  1.00  0.00           H    
ATOM     70  H37 MOL     2      -2.478  31.237  30.743  1.00  0.00           H    
ATOM     71  N37 MOL     2      50.247  27.346  31.211  1.00  0.00           N1+  
ATOM     72  H37 MOL     2      51.223  27.294  31.418  1.00  0.00           H    
ATOM     73  H37 MOL     2      49.901  27.165  30.286  1.00  0.00           H    
ATOM     74  H37 MOL     2      49.884  28.235  31.438  1.00  0.00           H    
ATOM     75  H37 MOL     2      49.733  26.760  31.875  1.00  0.00           H    
ATOM     76  N37 MOL     2      25.962  57.472  43.515  1.00  0.00           N1+  
ATOM     77  H37 MOL     2      25.911  57.333  44.504  1.00  0.00           H    
ATOM     78  H37 MOL     2      26.906  57.182  43.247  1.00  0.00           H    
ATOM     79  H37 MOL     2      25.766  58.444  43.252  1.00  0.00           H    
ATOM     80  H37 MOL     2      25.385  56.847  42.990  1.00  0.00           H    
ATOM     81  N37 MOL     2      53.832   4.900  20.723  1.00  0.00           N1+  
ATOM     82  H37 MOL     2      52.977   5.235  20.328  1.00  0.00           H    
ATOM     83  H37 MOL     2      53.995   3.985  20.411  1.00  0.00           H    
ATOM     84  H37 MOL     2      53.766   4.930  21.777  1.00  0.00           H    
ATOM     85  H37 MOL     2      54.599   5.570  20.469  1.00  0.00           H    
ATOM     86  N37 MOL     2      70.555  22.281  25.229  1.00  0.00           N1+  
ATOM     87  H37 MOL     2      70.004  22.030  24.365  1.00  0.00           H    
ATOM     88  H37 MOL     2      71.336  22.865  24.852  1.00  0.00           H    
ATOM     89  H37 MOL     2      70.748  21.328  25.602  1.00  0.00           H    
ATOM     90  H37 MOL     2      70.040  22.979  25.830  1.00  0.00           H    
ATOM     91  N37 MOL     2      60.372  15.193  26.843  1.00  0.00           N1+  
ATOM     92  H37 MOL     2      59.622  15.873  26.585  1.00  0.00           H    
ATOM     93  H37 MOL     2      60.233  15.028  27.766  1.00  0.00           H    
ATOM     94  H37 MOL     2      61.230  15.650  26.752  1.00  0.00           H    
ATOM     95  H37 MOL     2      60.337  14.395  26.258  1.00  0.00           H    
ATOM     96  N37 MOL     2      67.315  55.559   7.116  1.00  0.00           N1+  
ATOM     97  H37 MOL     2      67.843  55.388   6.321  1.00  0.00           H    
ATOM     98  H37 MOL     2      67.704  56.355   7.595  1.00  0.00           H    
ATOM     99  H37 MOL     2      67.382  54.755   7.718  1.00  0.00           H    
ATOM    100  H37 MOL     2      66.370  55.972   6.966  1.00  0.00           H    
ATOM    101  N37 MOL     2      65.843  15.010   2.859  1.00  0.00           N1+  
ATOM    102  H37 MOL     2      65.699  14.710   3.787  1.00  0.00           H    
ATOM    103  H37 MOL     2      65.262  15.827   2.714  1.00  0.00           H    
ATOM    104  H37 MOL     2      65.466  14.200   2.278  1.00  0.00           H    
ATOM    105  H37 MOL     2      66.838  14.919   2.750  1.00  0.00           H    
ATOM    106  N37 MOL     2       3.597  51.328  43.027  1.00  0.00           N1+  
ATOM    107  H37 MOL     2       4.319  51.531  43.715  1.00  0.00           H    
ATOM    108  H37 MOL     2       3.778  51.840  42.126  1.00  0.00           H    
ATOM    109  H37 MOL     2       2.727  51.631  43.427  1.00  0.00           H    
ATOM    110  H37 MOL     2       3.778  50.279  42.909  1.00  0.00           H    
ATOM    111  N37 MOL     2       9.084  65.508  16.947  1.00  0.00           N1+  
ATOM    112  H37 MOL     2       9.490  66.263  17.497  1.00  0.00           H    
ATOM    113  H37 MOL     2       9.789  64.781  16.739  1.00  0.00           H    
ATOM    114  H37 MOL     2       8.795  65.804  16.033  1.00  0.00           H    
ATOM    115  H37 MOL     2       8.384  65.101  17.601  1.00  0.00           H    
ATOM    116  N37 MOL     2      58.282  66.617  59.886  1.00  0.00           N1+  
ATOM    117  H37 MOL     2      58.128  66.079  60.745  1.00  0.00           H    
ATOM    118  H37 MOL     2      58.345  67.628  60.128  1.00  0.00           H    
ATOM    119  H37 MOL     2      57.571  66.509  59.185  1.00  0.00           H    
ATOM    120  H38 MOL     2      59.222  66.434  59.560  1.00  0.00           H    
ATOM    121  N38 MOL     2      60.770  66.063  71.292  1.00  0.00           N1+  
ATOM    122  H38 MOL     2      61.745  65.958  71.580  1.00  0.00           H    
ATOM    123  H38 MOL     2      60.631  66.637  70.435  1.00  0.00           H    
ATOM    124  H38 MOL     2      60.299  66.604  72.043  1.00  0.00           H    
ATOM    125  H38 MOL     2      60.358  65.143  71.306  1.00  0.00           H    
ATOM    126  N38 MOL     2      24.790  66.543  66.647  1.00  0.00           N1+  
ATOM    127  H38 MOL     2      24.255  65.781  67.123  1.00  0.00           H    
ATOM    128  H38 MOL     2      24.216  66.972  65.943  1.00  0.00           H    
ATOM    129  H38 MOL     2      25.523  65.859  66.199  1.00  0.00           H    
ATOM    130  H38 MOL     2      25.203  67.288  67.285  1.00  0.00           H    
ATOM    131  N38 MOL     2      15.709  56.425  25.285  1.00  0.00           N1+  
ATOM    132  H38 MOL     2      16.641  56.628  25.636  1.00  0.00           H    
ATOM    133  H38 MOL     2      14.941  56.481  26.033  1.00  0.00           H    
ATOM    134  H38 MOL     2      15.737  55.466  24.885  1.00  0.00           H    
ATOM    135  H38 MOL     2      15.609  56.993  24.421  1.00  0.00           H    
ATOM    136  N38 MOL     2      36.851  -0.461  18.033  1.00  0.00           N1+  
ATOM    137  H38 MOL     2      37.067  -0.070  18.990  1.00  0.00           H    
ATOM    138  H38 MOL     2      36.680   0.321  17.439  1.00  0.00           H    
ATOM    139  H38 MOL     2      36.048  -1.020  17.992  1.00  0.00           H    
ATOM    140  H38 MOL     2      37.637  -0.814  17.542  1.00  0.00           H    
ATOM    141  N38 MOL     2      38.445  31.686  61.580  1.00  0.00           N1+  
ATOM    142  H38 MOL     2      38.660  32.624  61.956  1.00  0.00           H    
ATOM    143  H38 MOL     2      37.454  31.442  61.726  1.00  0.00           H    
ATOM    144  H38 MOL     2      39.053  30.949  62.093  1.00  0.00           H    
ATOM    145  H38 MOL     2      38.736  31.510  60.624  1.00  0.00           H    
ATOM    146  N38 MOL     2      45.522  14.625  50.150  1.00  0.00           N1+  
ATOM    147  H38 MOL     2      44.477  14.704  50.252  1.00  0.00           H    
ATOM    148  H38 MOL     2      45.734  13.667  50.303  1.00  0.00           H    
ATOM    149  H38 MOL     2      46.045  15.245  50.685  1.00  0.00           H    
ATOM    150  H38 MOL     2      45.799  14.525  49.232  1.00  0.00           H    
ATOM    151  N38 MOL     2      33.771  37.906   5.861  1.00  0.00           N1+  
ATOM    152  H38 MOL     2      32.768  38.018   5.666  1.00  0.00           H    
ATOM    153  H38 MOL     2      34.277  38.432   5.100  1.00  0.00           H    
ATOM    154  H38 MOL     2      33.989  36.939   5.949  1.00  0.00           H    
ATOM    155  H38 MOL     2      33.837  38.206   6.838  1.00  0.00           H    
ATOM    156  N38 MOL     2      51.840  31.189  45.115  1.00  0.00           N1+  
ATOM    157  H38 MOL     2      52.189  30.572  44.291  1.00  0.00           H    
ATOM    158  H38 MOL     2      52.286  31.104  46.006  1.00  0.00           H    
ATOM    159  H38 MOL     2      50.892  30.879  45.271  1.00  0.00           H    
ATOM    160  H38 MOL     2      51.823  32.101  44.806  1.00  0.00           H    
ATOM    161  N38 MOL     2      18.068  45.236  11.697  1.00  0.00           N1+  
ATOM    162  H38 MOL     2      18.245  45.999  11.137  1.00  0.00           H    
ATOM    163  H38 MOL     2      17.330  45.514  12.395  1.00  0.00           H    
ATOM    164  H38 MOL     2      18.823  44.990  12.299  1.00  0.00           H    
ATOM    165  H38 MOL     2      17.749  44.448  11.157  1.00  0.00           H    
ATOM    166  N38 MOL     2      66.662  59.598  70.441  1.00  0.00           N1+  
ATOM    167  H38 MOL     2      66.733  58.746  70.974  1.00  0.00           H    
ATOM    168  H38 MOL     2      65.783  59.584  69.825  1.00  0.00           H    
ATOM    169  H38 MOL     2      67.443  59.761  69.832  1.00  0.00           H    
ATOM    170  H38 MOL     2      66.651  60.423  71.100  1.00  0.00           H    
ATOM    171  N38 MOL     2       2.514  31.590  18.515  1.00  0.00           N1+  
ATOM    172  H38 MOL     2       3.289  31.290  19.099  1.00  0.00           H    
ATOM    173  H38 MOL     2       1.644  31.393  18.962  1.00  0.00           H    
ATOM    174  H38 MOL     2       2.618  31.170  17.607  1.00  0.00           H    
ATOM    175  H38 MOL     2       2.483  32.585  18.468  1.00  0.00           H    
ATOM    176  N38 MOL     2      33.573   4.288  18.335  1.00  0.00           N1+  
ATOM    177  H38 MOL     2      33.707   3.314  18.059  1.00  0.00           H    
ATOM    178  H38 MOL     2      33.394   4.902  17.539  1.00  0.00           H    
ATOM    179  H38 MOL     2      34.468   4.633  18.795  1.00  0.00           H    
ATOM    180  H38 MOL     2      32.785   4.465  18.985  1.00  0.00           H    
ATOM    181  N38 MOL     2      23.820  34.396  33.238  1.00  0.00           N1+  
ATOM    182  H38 MOL     2      24.067  33.497  32.976  1.00  0.00           H    
ATOM    183  H38 MOL     2      23.261  34.504  34.027  1.00  0.00           H    
ATOM    184  H38 MOL     2      23.503  34.831  32.467  1.00  0.00           H    
ATOM    185  H38 MOL     2      24.637  34.953  33.502  1.00  0.00           H    
ATOM    186  N38 MOL     2      13.880  70.617  68.703  1.00  0.00           N1+  
ATOM    187  H38 MOL     2      13.666  70.976  69.588  1.00  0.00           H    
ATOM    188  H38 MOL     2      14.549  71.051  68.107  1.00  0.00           H    
ATOM    189  H38 MOL     2      12.950  70.539  68.292  1.00  0.00           H    
ATOM    190  H38 MOL     2      14.218  69.633  68.797  1.00  0.00           H    
ATOM    191  N38 MOL     2       5.192  32.687  43.371  1.00  0.00           N1+  
ATOM    192  H38 MOL     2       5.879  32.104  42.868  1.00  0.00           H    
ATOM    193  H38 MOL     2       5.478  32.637  44.333  1.00  0.00           H    
ATOM    194  H38 MOL     2       4.224  32.343  43.497  1.00  0.00           H    
ATOM    195  H38 MOL     2       4.931  33.622  43.118  1.00  0.00           H    
ATOM    196  N38 MOL     2      56.088  12.558  52.267  1.00  0.00           N1+  
ATOM    197  H38 MOL     2      57.125  12.761  52.164  1.00  0.00           H    
ATOM    198  H38 MOL     2      55.636  12.858  51.421  1.00  0.00           H    
ATOM    199  H38 MOL     2      55.592  13.033  53.002  1.00  0.00           H    
ATOM    200  H38 MOL     2      55.861  11.584  52.373  1.00  0.00           H    
ATOM    201  N38 MOL     2      64.740  14.580  52.109  1.00  0.00           N1+  
ATOM    202  H38 MOL     2      65.055  13.907  51.435  1.00  0.00           H    
ATOM    203  H38 MOL     2      65.388  14.821  52.800  1.00  0.00           H    
ATOM    204  H38 MOL     2      64.017  14.029  52.581  1.00  0.00           H    
ATOM    205  H38 MOL     2      64.432  15.478  51.650  1.00  0.00           H    
ATOM    206  N38 MOL     2       4.908  17.072  65.694  1.00  0.00           N1+  
ATOM    207  H38 MOL     2       5.619  17.338  66.460  1.00  0.00           H    
ATOM    208  H38 MOL     2       4.250  16.354  66.037  1.00  0.00           H    
ATOM    209  H38 MOL     2       5.390  16.623  64.917  1.00  0.00           H    
ATOM    210  H38 MOL     2       4.327  17.860  65.256  1.00  0.00           H    
ATOM    211  N38 MOL     2      22.885  48.870  19.712  1.00  0.00           N1+  
ATOM    212  H38 MOL     2      23.869  48.712  20.061  1.00  0.00           H    
ATOM    213  H38 MOL     2      22.896  49.214  18.814  1.00  0.00           H    
ATOM    214  H38 MOL     2      22.487  49.510  20.380  1.00  0.00           H    
ATOM    215  H38 MOL     2      22.474  47.967  19.726  1.00  0.00           H    
ATOM    216  N38 MOL     2      35.636  63.263  59.082  1.00  0.00           N1+  
ATOM    217  H38 MOL     2      35.649  63.490  58.040  1.00  0.00           H    
ATOM    218  H38 MOL     2      36.503  63.535  59.490  1.00  0.00           H    
ATOM    219  H38 MOL     2      35.480  62.265  59.181  1.00  0.00           H    
ATOM    220  H39 MOL     2      34.776  63.548  59.556  1.00  0.00           H    
ATOM    221  N39 MOL     2      78.029  20.821   7.584  1.00  0.00           N1+  
ATOM    222  H39 MOL     2      78.614  21.608   7.812  1.00  0.00           H    
ATOM    223  H39 MOL     2      78.682  20.132   7.235  1.00  0.00           H    
ATOM    224  H39 MOL     2      77.500  21.159   6.805  1.00  0.00           H    
ATOM    225  H39 MOL     2      77.436  20.634   8.398  1.00  0.00           H    
ATOM    226  N39 MOL     2      60.104  64.110  54.181  1.00  0.00           N1+  
ATOM    227  H39 MOL     2      60.725  64.890  54.509  1.00  0.00           H    
ATOM    228  H39 MOL     2      59.258  64.278  54.740  1.00  0.00           H    
ATOM    229  H39 MOL     2      60.427  63.221  54.494  1.00  0.00           H    
ATOM    230  H39 MOL     2      59.962  64.148  53.165  1.00  0.00           H    
ATOM    231  N39 MOL     2       2.926  15.269  70.610  1.00  0.00           N1+  
ATOM    232  H39 MOL     2       3.667  15.421  71.305  1.00  0.00           H    
ATOM    233  H39 MOL     2       2.077  15.838  70.702  1.00  0.00           H    
ATOM    234  H39 MOL     2       2.532  14.344  70.745  1.00  0.00           H    
ATOM    235  H39 MOL     2       3.219  15.267  69.610  1.00  0.00           H    
ATOM    236  N39 MOL     2      49.844  22.001  71.039  1.00  0.00           N1+  
ATOM    237  H39 MOL     2      50.093  22.544  71.832  1.00  0.00           H    
ATOM    238  H39 MOL     2      50.533  21.282  71.123  1.00  0.00           H    
ATOM    239  H39 MOL     2      50.025  22.585  70.242  1.00  0.00           H    
ATOM    240  H39 MOL     2      48.859  21.689  71.086  1.00  0.00           H    
ATOM    241  N39 MOL     2      30.485  34.375  35.555  1.00  0.00           N1+  
ATOM    242  H39 MOL     2      29.913  34.018  36.330  1.00  0.00           H    
ATOM    243  H39 MOL     2      30.937  35.230  35.847  1.00  0.00           H    
ATOM    244  H39 MOL     2      29.927  34.616  34.785  1.00  0.00           H    
ATOM    245  H39 MOL     2      31.149  33.726  35.220  1.00  0.00           H    
ATOM    246  N39 MOL     2       7.346  10.406  59.776  1.00  0.00           N1+  
ATOM    247  H39 MOL     2       6.837  11.218  60.143  1.00  0.00           H    
ATOM    248  H39 MOL     2       8.161   9.980  60.238  1.00  0.00           H    
ATOM    249  H39 MOL     2       7.718  10.764  58.937  1.00  0.00           H    
ATOM    250  H39 MOL     2       6.698   9.605  59.481  1.00  0.00           H    
ATOM    251  N39 MOL     2      41.480  35.663  29.662  1.00  0.00           N1+  
ATOM    252  H39 MOL     2      42.256  36.258  29.777  1.00  0.00           H    
ATOM    253  H39 MOL     2      40.930  35.600  28.818  1.00  0.00           H    
ATOM    254  H39 MOL     2      40.798  36.063  30.315  1.00  0.00           H    
ATOM    255  H39 MOL     2      41.707  34.844  30.125  1.00  0.00           H    
ATOM    256  N39 MOL     2      23.894  53.907  20.340  1.00  0.00           N1+  
ATOM    257  H39 MOL     2      23.268  54.635  20.129  1.00  0.00           H    
ATOM    258  H39 MOL     2      23.488  53.023  19.966  1.00  0.00           H    
ATOM    259  H39 MOL     2      23.998  53.696  21.336  1.00  0.00           H    
ATOM    260  H39 MOL     2      24.709  53.989  19.695  1.00  0.00           H    
ATOM    261  N39 MOL     2      74.626  63.275  31.426  1.00  0.00           N1+  
ATOM    262  H39 MOL     2      74.147  64.135  31.049  1.00  0.00           H    
ATOM    263  H39 MOL     2      73.952  62.635  31.805  1.00  0.00           H    
ATOM    264  H39 MOL     2      75.184  63.562  32.256  1.00  0.00           H    
ATOM    265  H39 MOL     2      75.219  62.909  30.701  1.00  0.00           H    
ATOM    266  N39 MOL     2      44.959   0.829  38.896  1.00  0.00           N1+  
ATOM    267  H39 MOL     2      45.290   0.395  39.809  1.00  0.00           H    
ATOM    268  H39 MOL     2      45.553   1.636  38.722  1.00  0.00           H    
ATOM    269  H39 MOL     2      43.970   1.160  39.104  1.00  0.00           H    
ATOM    270  H39 MOL     2      44.753   0.198  38.075  1.00  0.00           H    
ATOM    271  N39 MOL     2      51.647  13.051  21.202  1.00  0.00           N1+  
ATOM    272  H39 MOL     2      51.180  13.374  22.057  1.00  0.00           H    
ATOM    273  H39 MOL     2      52.089  12.148  21.160  1.00  0.00           H    
ATOM    274  H39 MOL     2      52.391  13.725  21.035  1.00  0.00           H    
ATOM    275  H39 MOL     2      50.987  13.175  20.429  1.00  0.00           H    
ATOM    276  N39 MOL     2      63.112  71.006   8.973  1.00  0.00           N1+  
ATOM    277  H39 MOL     2      62.482  70.438   9.523  1.00  0.00           H    
ATOM    278  H39 MOL     2      63.918  71.232   9.551  1.00  0.00           H    
ATOM    279  H39 MOL     2      62.595  71.826   8.791  1.00  0.00           H    
ATOM    280  H39 MOL     2      63.425  70.529   8.122  1.00  0.00           H    
ATOM    281  N39 MOL     2      39.525  13.870  30.466  1.00  0.00           N1+  
ATOM    282  H39 MOL     2      40.455  13.572  30.533  1.00  0.00           H    
ATOM    283  H39 MOL     2      39.696  14.821  30.101  1.00  0.00           H    
ATOM    284  H39 MOL     2      39.027  13.849  31.354  1.00  0.00           H    
ATOM    285  H39 MOL     2      39.009  13.380  29.762  1.00  0.00           H    
ATOM    286  N39 MOL     2      61.999  67.424  23.571  1.00  0.00           N1+  
ATOM    287  H39 MOL     2      61.389  67.774  24.274  1.00  0.00           H    
ATOM    288  H39 MOL     2      62.511  68.289  23.408  1.00  0.00           H    
ATOM    289  H39 MOL     2      61.489  67.074  22.807  1.00  0.00           H    
ATOM    290  H39 MOL     2      62.717  66.790  24.075  1.00  0.00           H    
ATOM    291  N39 MOL     2      53.664  72.911  48.101  1.00  0.00           N1+  
ATOM    292  H39 MOL     2      54.405  72.795  48.699  1.00  0.00           H    
ATOM    293  H39 MOL     2      52.816  73.059  48.591  1.00  0.00           H    
ATOM    294  H39 MOL     2      53.528  72.070  47.561  1.00  0.00           H    
ATOM    295  H39 MOL     2      53.842  73.690  47.412  1.00  0.00           H    
ATOM    296  N39 MOL     2      28.605  60.628  56.924  1.00  0.00           N1+  
ATOM    297  H39 MOL     2      29.630  60.691  56.935  1.00  0.00           H    
ATOM    298  H39 MOL     2      28.239  61.553  57.119  1.00  0.00           H    
ATOM    299  H39 MOL     2      28.293  59.982  57.679  1.00  0.00           H    
ATOM    300  H39 MOL     2      28.323  60.150  56.030  1.00  0.00           H    
ATOM    301  N39 MOL     2      44.008  39.378  28.508  1.00  0.00           N1+  
ATOM    302  H39 MOL     2      43.790  38.595  27.781  1.00  0.00           H    
ATOM    303  H39 MOL     2      43.477  39.215  29.374  1.00  0.00           H    
ATOM    304  H39 MOL     2      43.717  40.200  28.054  1.00  0.00           H    
ATOM    305  H39 MOL     2      44.992  39.451  28.669  1.00  0.00           H    
ATOM    306  N39 MOL     2      44.872  70.324  63.323  1.00  0.00           N1+  
ATOM    307  H39 MOL     2      44.090  70.722  63.733  1.00  0.00           H    
ATOM    308  H39 MOL     2      45.500  70.051  64.140  1.00  0.00           H    
ATOM    309  H39 MOL     2      45.311  71.120  62.961  1.00  0.00           H    
ATOM    310  H39 MOL     2      44.687  69.572  62.668  1.00  0.00           H    
ATOM    311  N39 MOL     2      13.859  36.946   3.459  1.00  0.00           N1+  
ATOM    312  H39 MOL     2      14.068  35.953   3.698  1.00  0.00           H    
ATOM    313  H39 MOL     2      13.565  37.229   4.443  1.00  0.00           H    
ATOM    314  H39 MOL     2      13.111  36.905   2.726  1.00  0.00           H    
ATOM    315  H39 MOL     2      14.748  37.406   3.180  1.00  0.00           H    
ATOM    316  N39 MOL     2      15.977  51.581  59.666  1.00  0.00           N1+  
ATOM    317  H39 MOL     2      16.572  51.273  58.918  1.00  0.00           H    
ATOM    318  H39 MOL     2      16.235  52.507  60.034  1.00  0.00           H    
ATOM    319  H39 MOL     2      16.122  50.960  60.381  1.00  0.00           H    
ATOM    320  H40 MOL     2      14.983  51.511  59.447  1.00  0.00           H    
ATOM    321  N40 MOL     2      61.481  42.365  64.505  1.00  0.00           N1+  
ATOM    322  H40 MOL     2      61.377  42.158  63.540  1.00  0.00           H    
ATOM    323  H40 MOL     2      62.201  43.064  64.534  1.00  0.00           H    
ATOM    324  H40 MOL     2      61.791  41.478  64.872  1.00  0.00           H    
ATOM    325  H40 MOL     2      60.564  42.615  64.897  1.00  0.00           H    
ATOM    326  N40 MOL     2      22.620  14.266  38.666  1.00  0.00           N1+  
ATOM    327  H40 MOL     2      23.433  14.425  39.171  1.00  0.00           H    
ATOM    328  H40 MOL     2      22.026  15.072  38.616  1.00  0.00           H    
ATOM    329  H40 MOL     2      22.093  13.582  39.169  1.00  0.00           H    
ATOM    330  H40 MOL     2      22.854  13.925  37.720  1.00  0.00           H    
ATOM    331  N40 MOL     2      38.615  53.574  71.848  1.00  0.00           N1+  
ATOM    332  H40 MOL     2      39.415  52.897  71.869  1.00  0.00           H    
ATOM    333  H40 MOL     2      38.577  54.029  72.734  1.00  0.00           H    
ATOM    334  H40 MOL     2      37.728  53.173  71.638  1.00  0.00           H    
ATOM    335  H40 MOL     2      38.884  54.156  71.077  1.00  0.00           H    
ATOM    336  N40 MOL     2      12.214  49.056  61.108  1.00  0.00           N1+  
ATOM    337  H40 MOL     2      11.785  48.578  60.383  1.00  0.00           H    
ATOM    338  H40 MOL     2      12.667  48.493  61.826  1.00  0.00           H    
ATOM    339  H40 MOL     2      11.379  49.499  61.370  1.00  0.00           H    
ATOM    340  H40 MOL     2      12.745  49.762  60.624  1.00  0.00           H    
ATOM    341  N40 MOL     2       8.806  51.885  44.786  1.00  0.00           N1+  
ATOM    342  H40 MOL     2       7.944  51.408  44.573  1.00  0.00           H    
ATOM    343  H40 MOL     2       9.652  51.452  44.587  1.00  0.00           H    
ATOM    344  H40 MOL     2       8.835  52.445  45.644  1.00  0.00           H    
ATOM    345  H40 MOL     2       8.612  52.583  44.084  1.00  0.00           H    
ATOM    346  N40 MOL     2      55.348   6.897   5.096  1.00  0.00           N1+  
ATOM    347  H40 MOL     2      55.368   6.317   5.925  1.00  0.00           H    
ATOM    348  H40 MOL     2      55.999   7.619   5.264  1.00  0.00           H    
ATOM    349  H40 MOL     2      54.374   7.254   5.102  1.00  0.00           H    
ATOM    350  H40 MOL     2      55.632   6.425   4.295  1.00  0.00           H    
ATOM    351  N40 MOL     2      45.807   9.126  45.717  1.00  0.00           N1+  
ATOM    352  H40 MOL     2      44.968   9.190  46.207  1.00  0.00           H    
ATOM    353  H40 MOL     2      46.702   9.544  46.009  1.00  0.00           H    
ATOM    354  H40 MOL     2      45.548   9.784  44.919  1.00  0.00           H    
ATOM    355  H40 MOL     2      45.884   8.258  45.277  1.00  0.00           H    
ATOM    356  N40 MOL     2       6.372  11.971  23.109  1.00  0.00           N1+  
ATOM    357  H40 MOL     2       6.364  12.564  22.270  1.00  0.00           H    
ATOM    358  H40 MOL     2       6.628  10.994  22.979  1.00  0.00           H    
ATOM    359  H40 MOL     2       5.373  11.971  23.351  1.00  0.00           H    
ATOM    360  H40 MOL     2       6.910  12.352  23.902  1.00  0.00           H    
ATOM    361  N40 MOL     2      44.952   5.760  20.628  1.00  0.00           N1+  
ATOM    362  H40 MOL     2      44.400   5.136  20.028  1.00  0.00           H    
ATOM    363  H40 MOL     2      44.979   6.519  20.035  1.00  0.00           H    
ATOM    364  H40 MOL     2      45.893   5.363  20.473  1.00  0.00           H    
ATOM    365  H40 MOL     2      44.735   6.130  21.515  1.00  0.00           H    
ATOM    366  N40 MOL     2      47.089  65.641  51.840  1.00  0.00           N1+  
ATOM    367  H40 MOL     2      46.984  66.230  52.622  1.00  0.00           H    
ATOM    368  H40 MOL     2      47.816  66.086  51.269  1.00  0.00           H    
ATOM    369  H40 MOL     2      46.170  65.566  51.261  1.00  0.00           H    
ATOM    370  H40 MOL     2      47.275  64.727  52.327  1.00  0.00           H    
ATOM    371  N40 MOL     2      21.902  37.401  39.125  1.00  0.00           N1+  
ATOM    372  H40 MOL     2      21.283  38.081  39.473  1.00  0.00           H    
ATOM    373  H40 MOL     2      22.100  36.617  39.698  1.00  0.00           H    
ATOM    374  H40 MOL     2      22.793  37.857  38.941  1.00  0.00           H    
ATOM    375  H40 MOL     2      21.556  36.905  38.337  1.00  0.00           H    
ATOM    376  N40 MOL     2      13.534  67.229  56.846  1.00  0.00           N1+  
ATOM    377  H40 MOL     2      14.413  66.917  56.535  1.00  0.00           H    
ATOM    378  H40 MOL     2      13.256  68.047  56.258  1.00  0.00           H    
ATOM    379  H40 MOL     2      13.718  67.654  57.719  1.00  0.00           H    
ATOM    380  H40 MOL     2      12.767  66.661  57.036  1.00  0.00           H    
ATOM    381  N40 MOL     2      56.680  17.458  50.936  1.00  0.00           N1+  
ATOM    382  H40 MOL     2      56.161  16.734  51.344  1.00  0.00           H    
ATOM    383  H40 MOL     2      56.132  17.597  50.151  1.00  0.00           H    
ATOM    384  H40 MOL     2      57.485  16.986  50.502  1.00  0.00           H    
ATOM    385  H40 MOL     2      56.849  18.197  51.567  1.00  0.00           H    
ATOM    386  N40 MOL     2      17.175  21.033  59.624  1.00  0.00           N1+  
ATOM    387  H40 MOL     2      17.086  21.147  58.607  1.00  0.00           H    
ATOM    388  H40 MOL     2      16.804  21.903  60.060  1.00  0.00           H    
ATOM    389  H40 MOL     2      18.163  20.923  59.848  1.00  0.00           H    
ATOM    390  H40 MOL     2      16.762  20.227  60.135  1.00  0.00           H    
ATOM    391  N40 MOL     2      22.531  74.695  37.417  1.00  0.00           N1+  
ATOM    392  H40 MOL     2      22.558  74.867  38.353  1.00  0.00           H    
ATOM    393  H40 MOL     2      22.430  75.651  36.945  1.00  0.00           H    
ATOM    394  H40 MOL     2      21.658  74.281  37.101  1.00  0.00           H    
ATOM    395  H40 MOL     2      23.232  74.196  36.950  1.00  0.00           H    
ATOM    396  N40 MOL     2      15.901  70.142  36.825  1.00  0.00           N1+  
ATOM    397  H40 MOL     2      16.064  70.255  37.780  1.00  0.00           H    
ATOM    398  H40 MOL     2      16.159  69.173  36.645  1.00  0.00           H    
ATOM    399  H40 MOL     2      16.386  70.890  36.322  1.00  0.00           H    
ATOM    400  H40 MOL     2      14.957  70.360  36.615  1.00  0.00           H    
ATOM    401  N40 MOL     2      44.154  27.454  36.930  1.00  0.00           N1+  
ATOM    402  H40 MOL     2      43.970  26.417  36.946  1.00  0.00           H    
ATOM    403  H40 MOL     2      44.702  27.703  37.748  1.00  0.00           H    
ATOM    404  H40 MOL     2      43.323  28.034  36.939  1.00  0.00           H    
ATOM    405  H40 MOL     2      44.759  27.748  36.169  1.00  0.00           H    
ATOM    406  N40 MOL     2      74.627   4.534  43.493  1.00  0.00           N1+  
ATOM    407  H40 MOL     2      74.364   4.959  42.592  1.00  0.00           H    
ATOM    408  H40 MOL     2      74.183   3.645  43.551  1.00  0.00           H    
ATOM    409  H40 MOL     2      74.162   5.140  44.135  1.00  0.00           H    
ATOM    410  H40 MOL     2      75.626   4.473  43.423  1.00  0.00           H    
ATOM    411  N40 MOL     2      51.996  15.191  50.845  1.00  0.00           N1+  
ATOM    412  H40 MOL     2      51.109  15.724  50.751  1.00  0.00           H    
ATOM    413  H40 MOL     2      52.511  15.116  49.987  1.00  0.00           H    
ATOM    414  H40 MOL     2      52.001  14.320  51.207  1.00  0.00           H    
ATOM    415  H40 MOL     2      52.743  15.636  51.339  1.00  0.00           H    
ATOM    416  N40 MOL     2      58.551  75.058  14.107  1.00  0.00           N1+  
ATOM    417  H40 MOL     2      58.276  74.956  13.175  1.00  0.00           H    
ATOM    418  H40 MOL     2      58.661  74.156  14.506  1.00  0.00           H    
ATOM    419  H40 MOL     2      57.791  75.455  14.724  1.00  0.00           H    
ATOM    420  H41 MOL     2      59.488  75.533  14.187  1.00  0.00           H    
ATOM    421  N41 MOL     2      30.380  50.794   9.262  1.00  0.00           N1+  
ATOM    422  H41 MOL     2      31.052  51.336   8.695  1.00  0.00           H    
ATOM    423  H41 MOL     2      29.920  50.169   8.585  1.00  0.00           H    
ATOM    424  H41 MOL     2      29.632  51.289   9.732  1.00  0.00           H    
ATOM    425  H41 MOL     2      30.883  49.992   9.663  1.00  0.00           H    
ATOM    426  N41 MOL     2       6.504  61.838  33.766  1.00  0.00           N1+  
ATOM    427  H41 MOL     2       5.936  62.671  33.459  1.00  0.00           H    
ATOM    428  H41 MOL     2       7.227  62.146  34.484  1.00  0.00           H    
ATOM    429  H41 MOL     2       7.000  61.387  32.940  1.00  0.00           H    
ATOM    430  H41 MOL     2       5.890  61.088  34.044  1.00  0.00           H    
ATOM    431  N41 MOL     2      25.458  10.179  20.808  1.00  0.00           N1+  
ATOM    432  H41 MOL     2      26.418  10.291  20.405  1.00  0.00           H    
ATOM    433  H41 MOL     2      25.394   9.283  21.329  1.00  0.00           H    
ATOM    434  H41 MOL     2      24.738  10.020  20.088  1.00  0.00           H    
ATOM    435  H41 MOL     2      25.182  11.007  21.378  1.00  0.00           H    
ATOM    436  N41 MOL     2      70.007  41.271   5.793  1.00  0.00           N1+  
ATOM    437  H41 MOL     2      70.182  41.702   4.947  1.00  0.00           H    
ATOM    438  H41 MOL     2      68.946  41.162   5.823  1.00  0.00           H    
ATOM    439  H41 MOL     2      70.255  41.935   6.504  1.00  0.00           H    
ATOM    440  H41 MOL     2      70.419  40.372   5.881  1.00  0.00           H    
ATOM    441  N41 MOL     2      28.496   7.390  23.156  1.00  0.00           N1+  
ATOM    442  H41 MOL     2      27.777   7.430  22.426  1.00  0.00           H    
ATOM    443  H41 MOL     2      28.395   8.239  23.692  1.00  0.00           H    
ATOM    444  H41 MOL     2      29.327   7.352  22.558  1.00  0.00           H    
ATOM    445  H41 MOL     2      28.474   6.567  23.696  1.00  0.00           H    
ATOM    446  N41 MOL     2      48.729  10.494   7.263  1.00  0.00           N1+  
ATOM    447  H41 MOL     2      48.492   9.642   6.768  1.00  0.00           H    
ATOM    448  H41 MOL     2      48.658  10.419   8.303  1.00  0.00           H    
ATOM    449  H41 MOL     2      47.956  11.047   6.912  1.00  0.00           H    
ATOM    450  H41 MOL     2      49.689  10.698   6.982  1.00  0.00           H    
ATOM    451  N41 MOL     2      13.739   1.449  51.807  1.00  0.00           N1+  
ATOM    452  H41 MOL     2      14.055   2.388  51.746  1.00  0.00           H    
ATOM    453  H41 MOL     2      14.291   0.804  51.217  1.00  0.00           H    
ATOM    454  H41 MOL     2      12.782   1.314  51.602  1.00  0.00           H    
ATOM    455  H41 MOL     2      14.121   1.259  52.696  1.00  0.00           H    
ATOM    456  N41 MOL     2       9.366  60.000  19.071  1.00  0.00           N1+  
ATOM    457  H41 MOL     2       9.424  59.171  19.566  1.00  0.00           H    
ATOM    458  H41 MOL     2       8.736  60.624  19.560  1.00  0.00           H    
ATOM    459  H41 MOL     2       9.025  59.783  18.125  1.00  0.00           H    
ATOM    460  H41 MOL     2      10.170  60.575  18.894  1.00  0.00           H    
ATOM    461  N41 MOL     2      65.106  75.289   0.599  1.00  0.00           N1+  
ATOM    462  H41 MOL     2      64.989  76.026   1.297  1.00  0.00           H    
ATOM    463  H41 MOL     2      65.956  75.568   0.126  1.00  0.00           H    
ATOM    464  H41 MOL     2      64.282  75.261  -0.016  1.00  0.00           H    
ATOM    465  H41 MOL     2      65.236  74.347   0.998  1.00  0.00           H    
ATOM    466  N41 MOL     2      18.766  68.057   7.231  1.00  0.00           N1+  
ATOM    467  H41 MOL     2      17.997  68.418   6.719  1.00  0.00           H    
ATOM    468  H41 MOL     2      19.363  68.835   7.508  1.00  0.00           H    
ATOM    469  H41 MOL     2      19.158  67.225   6.643  1.00  0.00           H    
ATOM    470  H41 MOL     2      18.292  67.663   8.041  1.00  0.00           H    
ATOM    471  N41 MOL     2      13.941  51.956  39.223  1.00  0.00           N1+  
ATOM    472  H41 MOL     2      13.966  51.295  38.535  1.00  0.00           H    
ATOM    473  H41 MOL     2      13.303  51.742  39.969  1.00  0.00           H    
ATOM    474  H41 MOL     2      13.682  52.811  38.740  1.00  0.00           H    
ATOM    475  H41 MOL     2      14.856  52.081  39.654  1.00  0.00           H    
ATOM    476  N41 MOL     2      11.557  31.840  61.879  1.00  0.00           N1+  
ATOM    477  H41 MOL     2      11.200  30.951  62.242  1.00  0.00           H    
ATOM    478  H41 MOL     2      10.610  32.336  61.780  1.00  0.00           H    
ATOM    479  H41 MOL     2      12.004  31.619  61.008  1.00  0.00           H    
ATOM    480  H41 MOL     2      12.300  32.121  62.475  1.00  0.00           H    
ATOM    481  N41 MOL     2      19.420  13.338  22.828  1.00  0.00           N1+  
ATOM    482  H41 MOL     2      18.858  13.975  23.404  1.00  0.00           H    
ATOM    483  H41 MOL     2      19.154  12.401  23.060  1.00  0.00           H    
ATOM    484  H41 MOL     2      20.389  13.610  22.890  1.00  0.00           H    
ATOM    485  H41 MOL     2      18.980  13.621  21.977  1.00  0.00           H    
ATOM    486  N41 MOL     2      10.429  -1.361   9.854  1.00  0.00           N1+  
ATOM    487  H41 MOL     2      10.998  -1.002   9.060  1.00  0.00           H    
ATOM    488  H41 MOL     2       9.428  -1.404   9.718  1.00  0.00           H    
ATOM    489  H41 MOL     2      10.628  -0.793  10.709  1.00  0.00           H    
ATOM    490  H41 MOL     2      10.771  -2.285  10.149  1.00  0.00           H    
ATOM    491  N41 MOL     2      60.366  28.594  21.917  1.00  0.00           N1+  
ATOM    492  H41 MOL     2      60.903  28.452  22.801  1.00  0.00           H    
ATOM    493  H41 MOL     2      59.330  28.759  22.009  1.00  0.00           H    
ATOM    494  H41 MOL     2      60.498  27.746  21.308  1.00  0.00           H    
ATOM    495  H41 MOL     2      60.737  29.376  21.353  1.00  0.00           H    
ATOM    496  N41 MOL     2      56.121  72.144  59.866  1.00  0.00           N1+  
ATOM    497  H41 MOL     2      56.361  71.296  59.330  1.00  0.00           H    
ATOM    498  H41 MOL     2      56.048  72.802  59.108  1.00  0.00           H    
ATOM    499  H41 MOL     2      56.939  72.278  60.465  1.00  0.00           H    
ATOM    500  H41 MOL     2      55.333  72.017  60.407  1.00  0.00           H    
ATOM    501  N41 MOL     2      40.931  57.029   7.062  1.00  0.00           N1+  
ATOM    502  H41 MOL     2      40.234  56.962   6.331  1.00  0.00           H    
ATOM    503  H41 MOL     2      41.857  56.602   6.857  1.00  0.00           H    
ATOM    504  H41 MOL     2      40.566  56.984   7.927  1.00  0.00           H    
ATOM    505  H41 MOL     2      41.159  57.963   6.743  1.00  0.00           H    
ATOM    506  N41 MOL     2      12.958  51.495  28.043  1.00  0.00           N1+  
ATOM    507  H41 MOL     2      13.460  51.540  27.226  1.00  0.00           H    
ATOM    508  H41 MOL     2      13.184  50.660  28.685  1.00  0.00           H    
ATOM    509  H41 MOL     2      11.968  51.501  27.778  1.00  0.00           H    
ATOM    510  H41 MOL     2      13.158  52.396  28.440  1.00  0.00           H    
ATOM    511  N41 MOL     2      35.996   2.905  76.327  1.00  0.00           N1+  
ATOM    512  H41 MOL     2      35.336   3.611  76.723  1.00  0.00           H    
ATOM    513  H41 MOL     2      36.495   3.169  75.442  1.00  0.00           H    
ATOM    514  H41 MOL     2      35.415   2.093  76.204  1.00  0.00           H    
ATOM    515  H41 MOL     2      36.718   2.635  76.921  1.00  0.00           H    
ATOM    516  N41 MOL     2      54.686  25.553  11.703  1.00  0.00           N1+  
ATOM    517  H41 MOL     2      54.272  24.728  11.322  1.00  0.00           H    
ATOM    518  H41 MOL     2      54.144  26.331  11.392  1.00  0.00           H    
ATOM    519  H41 MOL     2      55.698  25.598  11.546  1.00  0.00           H    
ATOM    520  H42 MOL     2      54.495  25.503  12.631  1.00  0.00           H    
ATOM    521  N42 MOL     2      62.161  22.770  37.860  1.00  0.00           N1+  
ATOM    522  H42 MOL     2      62.487  23.633  38.256  1.00  0.00           H    
ATOM    523  H42 MOL     2      61.600  22.300  38.481  1.00  0.00           H    
ATOM    524  H42 MOL     2      62.917  22.104  37.899  1.00  0.00           H    
ATOM    525  H42 MOL     2      61.833  22.778  36.920  1.00  0.00           H    
ATOM    526  N42 MOL     2      41.857  63.265  33.363  1.00  0.00           N1+  
ATOM    527  H42 MOL     2      42.056  63.896  34.120  1.00  0.00           H    
ATOM    528  H42 MOL     2      41.708  63.871  32.582  1.00  0.00           H    
ATOM    529  H42 MOL     2      40.934  62.782  33.510  1.00  0.00           H    
ATOM    530  H42 MOL     2      42.639  62.589  33.334  1.00  0.00           H    
ATOM    531  N42 MOL     2      32.089  65.338  62.941  1.00  0.00           N1+  
ATOM    532  H42 MOL     2      31.518  64.812  62.294  1.00  0.00           H    
ATOM    533  H42 MOL     2      32.238  66.336  62.869  1.00  0.00           H    
ATOM    534  H42 MOL     2      33.027  65.063  62.688  1.00  0.00           H    
ATOM    535  H42 MOL     2      32.032  64.861  63.824  1.00  0.00           H    
ATOM    536  N42 MOL     2      66.025  40.770  42.945  1.00  0.00           N1+  
ATOM    537  H42 MOL     2      66.283  41.669  43.198  1.00  0.00           H    
ATOM    538  H42 MOL     2      65.665  40.444  42.057  1.00  0.00           H    
ATOM    539  H42 MOL     2      65.912  40.083  43.630  1.00  0.00           H    
ATOM    540  H42 MOL     2      66.975  40.428  42.674  1.00  0.00           H    
ATOM    541  N42 MOL     2      31.678  38.514  46.008  1.00  0.00           N1+  
ATOM    542  H42 MOL     2      31.944  37.625  46.398  1.00  0.00           H    
ATOM    543  H42 MOL     2      32.294  39.182  46.391  1.00  0.00           H    
ATOM    544  H42 MOL     2      30.783  38.686  46.348  1.00  0.00           H    
ATOM    545  H42 MOL     2      31.663  38.414  44.989  1.00  0.00           H    
ATOM    546  N42 MOL     2      29.040  26.364   7.399  1.00  0.00           N1+  
ATOM    547  H42 MOL     2      29.186  27.409   7.518  1.00  0.00           H    
ATOM    548  H42 MOL     2      29.418  26.099   6.503  1.00  0.00           H    
ATOM    549  H42 MOL     2      28.107  25.862   7.729  1.00  0.00           H    
ATOM    550  H42 MOL     2      29.701  25.951   8.093  1.00  0.00           H    
ATOM    551  N42 MOL     2      10.577   4.864  70.744  1.00  0.00           N1+  
ATOM    552  H42 MOL     2      11.176   4.596  71.490  1.00  0.00           H    
ATOM    553  H42 MOL     2       9.611   5.027  70.944  1.00  0.00           H    
ATOM    554  H42 MOL     2      10.639   4.289  69.949  1.00  0.00           H    
ATOM    555  H42 MOL     2      10.906   5.741  70.345  1.00  0.00           H    
ATOM    556  N42 MOL     2      38.683  69.382   8.512  1.00  0.00           N1+  
ATOM    557  H42 MOL     2      38.213  68.955   7.767  1.00  0.00           H    
ATOM    558  H42 MOL     2      38.784  68.724   9.305  1.00  0.00           H    
ATOM    559  H42 MOL     2      38.362  70.314   8.718  1.00  0.00           H    
ATOM    560  H42 MOL     2      39.669  69.342   8.264  1.00  0.00           H    
ATOM    561  N42 MOL     2      27.965   4.136  52.689  1.00  0.00           N1+  
ATOM    562  H42 MOL     2      27.150   3.977  52.106  1.00  0.00           H    
ATOM    563  H42 MOL     2      27.862   3.678  53.617  1.00  0.00           H    
ATOM    564  H42 MOL     2      28.261   5.101  52.618  1.00  0.00           H    
ATOM    565  H42 MOL     2      28.689   3.608  52.166  1.00  0.00           H    
ATOM    566  N42 MOL     2      35.527  34.649  36.893  1.00  0.00           N1+  
ATOM    567  H42 MOL     2      35.633  35.447  37.568  1.00  0.00           H    
ATOM    568  H42 MOL     2      35.903  34.820  35.925  1.00  0.00           H    
ATOM    569  H42 MOL     2      34.498  34.438  36.939  1.00  0.00           H    
ATOM    570  H42 MOL     2      35.979  33.775  37.214  1.00  0.00           H    
ATOM    571  N42 MOL     2      49.028  22.272  53.203  1.00  0.00           N1+  
ATOM    572  H42 MOL     2      48.900  21.342  52.902  1.00  0.00           H    
ATOM    573  H42 MOL     2      49.991  22.500  53.385  1.00  0.00           H    
ATOM    574  H42 MOL     2      48.375  22.658  53.849  1.00  0.00           H    
ATOM    575  H42 MOL     2      48.978  22.927  52.372  1.00  0.00           H    
ATOM    576  N42 MOL     2      70.318  12.648  14.908  1.00  0.00           N1+  
ATOM    577  H42 MOL     2      70.806  13.429  15.382  1.00  0.00           H    
ATOM    578  H42 MOL     2      69.752  12.169  15.586  1.00  0.00           H    
ATOM    579  H42 MOL     2      71.051  11.987  14.605  1.00  0.00           H    
ATOM    580  H42 MOL     2      69.795  13.029  14.156  1.00  0.00           H    
ATOM    581  N42 MOL     2       6.514  56.551   7.501  1.00  0.00           N1+  
ATOM    582  H42 MOL     2       6.146  55.900   8.162  1.00  0.00           H    
ATOM    583  H42 MOL     2       7.525  56.527   7.770  1.00  0.00           H    
ATOM    584  H42 MOL     2       6.083  57.419   7.547  1.00  0.00           H    
ATOM    585  H42 MOL     2       6.518  56.211   6.566  1.00  0.00           H    
ATOM    586  N42 MOL     2      35.754  36.711  28.129  1.00  0.00           N1+  
ATOM    587  H42 MOL     2      35.348  36.334  28.995  1.00  0.00           H    
ATOM    588  H42 MOL     2      36.299  37.614  28.351  1.00  0.00           H    
ATOM    589  H42 MOL     2      35.043  37.028  27.472  1.00  0.00           H    
ATOM    590  H42 MOL     2      36.425  36.092  27.708  1.00  0.00           H    
ATOM    591  N42 MOL     2      24.963  23.526   2.724  1.00  0.00           N1+  
ATOM    592  H42 MOL     2      24.385  24.213   2.122  1.00  0.00           H    
ATOM    593  H42 MOL     2      24.503  23.339   3.623  1.00  0.00           H    
ATOM    594  H42 MOL     2      25.882  23.942   2.904  1.00  0.00           H    
ATOM    595  H42 MOL     2      25.131  22.700   2.183  1.00  0.00           H    
ATOM    596  N42 MOL     2      34.579  12.600  65.247  1.00  0.00           N1+  
ATOM    597  H42 MOL     2      34.863  12.918  66.152  1.00  0.00           H    
ATOM    598  H42 MOL     2      33.610  12.371  65.402  1.00  0.00           H    
ATOM    599  H42 MOL     2      35.239  11.877  65.106  1.00  0.00           H    
ATOM    600  H42 MOL     2      34.731  13.359  64.555  1.00  0.00           H    
ATOM    601  N42 MOL     2       8.917  43.035  27.193  1.00  0.00           N1+  
ATOM    602  H42 MOL     2       9.250  43.965  27.049  1.00  0.00           H    
ATOM    603  H42 MOL     2       7.950  43.168  27.464  1.00  0.00           H    
ATOM    604  H42 MOL     2       9.275  42.538  28.001  1.00  0.00           H    
ATOM    605  H42 MOL     2       9.141  42.512  26.334  1.00  0.00           H    
ATOM    606  N42 MOL     2      44.522  20.771  69.228  1.00  0.00           N1+  
ATOM    607  H42 MOL     2      43.653  20.492  69.544  1.00  0.00           H    
ATOM    608  H42 MOL     2      44.568  20.861  68.215  1.00  0.00           H    
ATOM    609  H42 MOL     2      45.378  20.313  69.642  1.00  0.00           H    
ATOM    610  H42 MOL     2      44.587  21.677  69.709  1.00  0.00           H    
ATOM    611  N42 MOL     2      55.694  45.774  66.163  1.00  0.00           N1+  
ATOM    612  H42 MOL     2      55.456  46.527  65.496  1.00  0.00           H    
ATOM    613  H42 MOL     2      56.297  46.352  66.792  1.00  0.00           H    
ATOM    614  H42 MOL     2      56.387  45.036  65.851  1.00  0.00           H    
ATOM    615  H42 MOL     2      54.934  45.538  66.791  1.00  0.00           H    
ATOM    616  N42 MOL     2      63.974  61.045   5.219  1.00  0.00           N1+  
ATOM    617  H42 MOL     2      64.726  61.111   4.486  1.00  0.00           H    
ATOM    618  H42 MOL     2      64.450  60.714   6.057  1.00  0.00           H    
ATOM    619  H42 MOL     2      63.316  60.354   4.946  1.00  0.00           H    
ATOM    620  H43 MOL     2      63.598  61.935   5.464  1.00  0.00           H    
ATOM    621  N43 MOL     2      22.395  27.638  62.425  1.00  0.00           N1+  
ATOM    622  H43 MOL     2      21.424  27.710  62.192  1.00  0.00           H    
ATOM    623  H43 MOL     2      22.776  27.992  63.314  1.00  0.00           H    
ATOM    624  H43 MOL     2      22.770  28.103  61.607  1.00  0.00           H    
ATOM    625  H43 MOL     2      22.735  26.679  62.271  1.00  0.00           H    
ATOM    626  N43 MOL     2       7.123  61.507  16.366  1.00  0.00           N1+  
ATOM    627  H43 MOL     2       6.695  60.588  16.125  1.00  0.00           H    
ATOM    628  H43 MOL     2       6.909  62.152  15.639  1.00  0.00           H    
ATOM    629  H43 MOL     2       8.077  61.279  16.668  1.00  0.00           H    
ATOM    630  H43 MOL     2       6.638  61.860  17.223  1.00  0.00           H    
ATOM    631  N43 MOL     2      32.732  31.776  18.469  1.00  0.00           N1+  
ATOM    632  H43 MOL     2      33.082  32.704  18.463  1.00  0.00           H    
ATOM    633  H43 MOL     2      33.547  31.251  18.177  1.00  0.00           H    
ATOM    634  H43 MOL     2      32.062  31.646  17.752  1.00  0.00           H    
ATOM    635  H43 MOL     2      32.416  31.689  19.429  1.00  0.00           H    
ATOM    636  N43 MOL     2      53.141   3.640  11.074  1.00  0.00           N1+  
ATOM    637  H43 MOL     2      54.060   3.569  11.460  1.00  0.00           H    
ATOM    638  H43 MOL     2      53.017   4.324  10.300  1.00  0.00           H    
ATOM    639  H43 MOL     2      52.395   3.813  11.718  1.00  0.00           H    
ATOM    640  H43 MOL     2      52.995   2.658  10.753  1.00  0.00           H    
ATOM    641  N43 MOL     2       8.428  39.065  65.973  1.00  0.00           N1+  
ATOM    642  H43 MOL     2       8.374  38.694  64.992  1.00  0.00           H    
ATOM    643  H43 MOL     2       7.481  39.188  66.116  1.00  0.00           H    
ATOM    644  H43 MOL     2       8.774  40.039  66.090  1.00  0.00           H    
ATOM    645  H43 MOL     2       8.732  38.405  66.746  1.00  0.00           H    
ATOM    646  N43 MOL     2      59.161  43.668  50.704  1.00  0.00           N1+  
ATOM    647  H43 MOL     2      58.754  42.857  50.255  1.00  0.00           H    
ATOM    648  H43 MOL     2      58.955  44.444  50.110  1.00  0.00           H    
ATOM    649  H43 MOL     2      60.198  43.642  50.672  1.00  0.00           H    
ATOM    650  H43 MOL     2      58.887  43.900  51.644  1.00  0.00           H    
ATOM    651  N43 MOL     2       3.601  60.173  21.992  1.00  0.00           N1+  
ATOM    652  H43 MOL     2       4.302  60.272  21.240  1.00  0.00           H    
ATOM    653  H43 MOL     2       2.799  60.730  21.760  1.00  0.00           H    
ATOM    654  H43 MOL     2       3.948  60.430  22.960  1.00  0.00           H    
ATOM    655  H43 MOL     2       3.231  59.242  22.060  1.00  0.00           H    
ATOM    656  N43 MOL     2      35.897  72.824  44.766  1.00  0.00           N1+  
ATOM    657  H43 MOL     2      34.924  72.970  45.180  1.00  0.00           H    
ATOM    658  H43 MOL     2      36.457  72.330  45.481  1.00  0.00           H    
ATOM    659  H43 MOL     2      36.282  73.745  44.613  1.00  0.00           H    
ATOM    660  H43 MOL     2      35.784  72.389  43.881  1.00  0.00           H    
ATOM    661  N43 MOL     2      43.123  17.160  65.004  1.00  0.00           N1+  
ATOM    662  H43 MOL     2      43.569  16.277  64.935  1.00  0.00           H    
ATOM    663  H43 MOL     2      42.624  17.355  65.871  1.00  0.00           H    
ATOM    664  H43 MOL     2      42.579  17.355  64.147  1.00  0.00           H    
ATOM    665  H43 MOL     2      43.869  17.872  65.074  1.00  0.00           H    
ATOM    666  N43 MOL     2      74.480  24.329  -0.804  1.00  0.00           N1+  
ATOM    667  H43 MOL     2      74.136  24.599   0.092  1.00  0.00           H    
ATOM    668  H43 MOL     2      74.255  23.346  -0.908  1.00  0.00           H    
ATOM    669  H43 MOL     2      75.492  24.379  -1.034  1.00  0.00           H    
ATOM    670  H43 MOL     2      74.024  24.913  -1.593  1.00  0.00           H    
ATOM    671  N43 MOL     2      38.285  61.525  27.465  1.00  0.00           N1+  
ATOM    672  H43 MOL     2      37.647  61.413  28.271  1.00  0.00           H    
ATOM    673  H43 MOL     2      37.826  62.136  26.784  1.00  0.00           H    
ATOM    674  H43 MOL     2      38.733  60.658  27.200  1.00  0.00           H    
ATOM    675  H43 MOL     2      39.015  62.147  27.738  1.00  0.00           H    
ATOM    676  N43 MOL     2      12.926  49.280  56.757  1.00  0.00           N1+  
ATOM    677  H43 MOL     2      13.813  49.530  57.290  1.00  0.00           H    
ATOM    678  H43 MOL     2      12.995  48.243  56.576  1.00  0.00           H    
ATOM    679  H43 MOL     2      12.818  49.856  55.926  1.00  0.00           H    
ATOM    680  H43 MOL     2      12.127  49.413  57.394  1.00  0.00           H    
ATOM    681  N43 MOL     2      41.015  71.459  21.792  1.00  0.00           N1+  
ATOM    682  H43 MOL     2      40.204  71.232  21.150  1.00  0.00           H    
ATOM    683  H43 MOL     2      41.283  70.557  22.189  1.00  0.00           H    
ATOM    684  H43 MOL     2      40.472  71.903  22.500  1.00  0.00           H    
ATOM    685  H43 MOL     2      41.616  72.206  21.508  1.00  0.00           H    
ATOM    686  N43 MOL     2      43.288  28.001  43.124  1.00  0.00           N1+  
ATOM    687  H43 MOL     2      44.078  28.095  43.757  1.00  0.00           H    
ATOM    688  H43 MOL     2      43.452  28.523  42.228  1.00  0.00           H    
ATOM    689  H43 MOL     2      42.475  28.493  43.505  1.00  0.00           H    
ATOM    690  H43 MOL     2      42.870  27.079  42.917  1.00  0.00           H    
ATOM    691  N43 MOL     2      68.043  20.055  52.634  1.00  0.00           N1+  
ATOM    692  H43 MOL     2      68.811  20.558  53.155  1.00  0.00           H    
ATOM    693  H43 MOL     2      68.016  19.109  52.974  1.00  0.00           H    
ATOM    694  H43 MOL     2      68.209  20.053  51.682  1.00  0.00           H    
ATOM    695  H43 MOL     2      67.173  20.458  52.862  1.00  0.00           H    
ATOM    696  N43 MOL     2      53.455  51.696  51.469  1.00  0.00           N1+  
ATOM    697  H43 MOL     2      53.800  51.126  52.244  1.00  0.00           H    
ATOM    698  H43 MOL     2      53.109  52.631  51.639  1.00  0.00           H    
ATOM    699  H43 MOL     2      52.763  51.341  50.777  1.00  0.00           H    
ATOM    700  H43 MOL     2      54.245  51.919  50.924  1.00  0.00           H    
ATOM    701  N43 MOL     2      31.844  45.801  24.525  1.00  0.00           N1+  
ATOM    702  H43 MOL     2      31.014  46.430  24.468  1.00  0.00           H    
ATOM    703  H43 MOL     2      32.256  45.638  23.607  1.00  0.00           H    
ATOM    704  H43 MOL     2      31.457  44.887  24.963  1.00  0.00           H    
ATOM    705  H43 MOL     2      32.458  46.324  25.111  1.00  0.00           H    
ATOM    706  N43 MOL     2      48.590  46.844   6.449  1.00  0.00           N1+  
ATOM    707  H43 MOL     2      47.824  47.121   5.904  1.00  0.00           H    
ATOM    708  H43 MOL     2      48.264  46.254   7.186  1.00  0.00           H    
ATOM    709  H43 MOL     2      48.959  47.643   6.874  1.00  0.00           H    
ATOM    710  H43 MOL     2      49.249  46.373   5.843  1.00  0.00           H    
ATOM    711  N43 MOL     2      61.021   3.505  17.183  1.00  0.00           N1+  
ATOM    712  H43 MOL     2      61.685   2.767  17.003  1.00  0.00           H    
ATOM    713  H43 MOL     2      60.071   3.165  17.206  1.00  0.00           H    
ATOM    714  H43 MOL     2      60.989   3.988  16.271  1.00  0.00           H    
ATOM    715  H43 MOL     2      61.294   3.945  18.032  1.00  0.00           H    
ATOM    716  N43 MOL     2      45.989  24.516  42.053  1.00  0.00           N1+  
ATOM    717  H43 MOL     2      46.274  24.906  42.918  1.00  0.00           H    
ATOM    718  H43 MOL     2      46.735  24.751  41.428  1.00  0.00           H    
ATOM    719  H43 MOL     2      45.206  24.989  41.741  1.00  0.00           H    
ATOM    720  H44 MOL     2      45.650  23.574  41.933  1.00  0.00           H    
ATOM    721  N44 MOL     2      14.161  55.479  51.451  1.00  0.00           N1+  
ATOM    722  H44 MOL     2      13.606  56.320  51.528  1.00  0.00           H    
ATOM    723  H44 MOL     2      13.745  54.770  52.115  1.00  0.00           H    
ATOM    724  H44 MOL     2      15.043  55.804  51.791  1.00  0.00           H    
ATOM    725  H44 MOL     2      14.302  55.166  50.490  1.00  0.00           H    
ATOM    726  N44 MOL     2      43.855  67.596  55.670  1.00  0.00           N1+  
ATOM    727  H44 MOL     2      43.510  67.508  56.572  1.00  0.00           H    
ATOM    728  H44 MOL     2      44.039  68.586  55.593  1.00  0.00           H    
ATOM    729  H44 MOL     2      43.348  67.086  54.945  1.00  0.00           H    
ATOM    730  H44 MOL     2      44.803  67.247  55.836  1.00  0.00           H    
ATOM    731  N44 MOL     2      25.381  31.845  60.449  1.00  0.00           N1+  
ATOM    732  H44 MOL     2      26.147  32.346  59.968  1.00  0.00           H    
ATOM    733  H44 MOL     2      25.320  30.864  60.065  1.00  0.00           H    
ATOM    734  H44 MOL     2      24.565  32.409  60.412  1.00  0.00           H    
ATOM    735  H44 MOL     2      25.461  31.744  61.477  1.00  0.00           H    
ATOM    736  N44 MOL     2      16.060  30.207  13.939  1.00  0.00           N1+  
ATOM    737  H44 MOL     2      15.543  29.600  14.599  1.00  0.00           H    
ATOM    738  H44 MOL     2      16.423  29.746  13.158  1.00  0.00           H    
ATOM    739  H44 MOL     2      16.838  30.467  14.543  1.00  0.00           H    
ATOM    740  H44 MOL     2      15.451  30.884  13.575  1.00  0.00           H    
ATOM    741  N44 MOL     2      26.801  -0.819  43.055  1.00  0.00           N1+  
ATOM    742  H44 MOL     2      26.761  -1.804  42.752  1.00  0.00           H    
ATOM    743  H44 MOL     2      25.973  -0.625  43.614  1.00  0.00           H    
ATOM    744  H44 MOL     2      26.867  -0.143  42.237  1.00  0.00           H    
ATOM    745  H44 MOL     2      27.672  -0.668  43.594  1.00  0.00           H    
ATOM    746  N44 MOL     2      36.776  35.634  61.657  1.00  0.00           N1+  
ATOM    747  H44 MOL     2      36.502  34.700  61.373  1.00  0.00           H    
ATOM    748  H44 MOL     2      37.143  36.009  60.799  1.00  0.00           H    
ATOM    749  H44 MOL     2      37.670  35.463  62.114  1.00  0.00           H    
ATOM    750  H44 MOL     2      36.129  36.295  62.200  1.00  0.00           H    
ATOM    751  N44 MOL     2      33.092  39.011  69.339  1.00  0.00           N1+  
ATOM    752  H44 MOL     2      33.620  39.645  68.690  1.00  0.00           H    
ATOM    753  H44 MOL     2      33.308  38.101  69.044  1.00  0.00           H    
ATOM    754  H44 MOL     2      32.089  39.158  69.373  1.00  0.00           H    
ATOM    755  H44 MOL     2      33.364  39.302  70.252  1.00  0.00           H    
ATOM    756  N44 MOL     2      29.760  72.095  11.959  1.00  0.00           N1+  
ATOM    757  H44 MOL     2      29.488  71.296  11.374  1.00  0.00           H    
ATOM    758  H44 MOL     2      30.241  72.835  11.466  1.00  0.00           H    
ATOM    759  H44 MOL     2      30.426  71.794  12.633  1.00  0.00           H    
ATOM    760  H44 MOL     2      29.020  72.448  12.573  1.00  0.00           H    
ATOM    761  N44 MOL     2      27.110  39.093  50.861  1.00  0.00           N1+  
ATOM    762  H44 MOL     2      26.123  39.562  50.667  1.00  0.00           H    
ATOM    763  H44 MOL     2      26.996  38.071  50.791  1.00  0.00           H    
ATOM    764  H44 MOL     2      27.182  39.564  51.747  1.00  0.00           H    
ATOM    765  H44 MOL     2      27.782  39.522  50.173  1.00  0.00           H    
ATOM    766  N44 MOL     2      37.438  30.096  15.997  1.00  0.00           N1+  
ATOM    767  H44 MOL     2      36.712  30.542  15.554  1.00  0.00           H    
ATOM    768  H44 MOL     2      38.207  30.154  15.344  1.00  0.00           H    
ATOM    769  H44 MOL     2      37.145  29.109  16.081  1.00  0.00           H    
ATOM    770  H44 MOL     2      37.677  30.631  16.822  1.00  0.00           H    
ATOM    771  N44 MOL     2      64.040  -0.726  25.604  1.00  0.00           N1+  
ATOM    772  H44 MOL     2      63.862  -1.694  25.942  1.00  0.00           H    
ATOM    773  H44 MOL     2      63.156  -0.293  25.509  1.00  0.00           H    
ATOM    774  H44 MOL     2      64.494  -0.778  24.734  1.00  0.00           H    
ATOM    775  H44 MOL     2      64.628  -0.116  26.190  1.00  0.00           H    
ATOM    776  N44 MOL     2      28.227  19.637  60.106  1.00  0.00           N1+  
ATOM    777  H44 MOL     2      28.981  20.154  60.549  1.00  0.00           H    
ATOM    778  H44 MOL     2      28.539  18.802  59.596  1.00  0.00           H    
ATOM    779  H44 MOL     2      27.581  20.216  59.625  1.00  0.00           H    
ATOM    780  H44 MOL     2      27.489  19.363  60.746  1.00  0.00           H    
ATOM    781  N44 MOL     2      17.802  50.931  32.148  1.00  0.00           N1+  
ATOM    782  H44 MOL     2      17.697  51.967  31.959  1.00  0.00           H    
ATOM    783  H44 MOL     2      17.962  50.876  33.141  1.00  0.00           H    
ATOM    784  H44 MOL     2      18.533  50.550  31.581  1.00  0.00           H    
ATOM    785  H44 MOL     2      17.002  50.354  31.970  1.00  0.00           H    
ATOM    786  N44 MOL     2      -1.216  -1.848   6.950  1.00  0.00           N1+  
ATOM    787  H44 MOL     2      -0.301  -2.190   7.179  1.00  0.00           H    
ATOM    788  H44 MOL     2      -1.175  -1.530   5.984  1.00  0.00           H    
ATOM    789  H44 MOL     2      -1.544  -1.101   7.530  1.00  0.00           H    
ATOM    790  H44 MOL     2      -1.870  -2.623   6.858  1.00  0.00           H    
ATOM    791  N44 MOL     2      52.786  17.862  22.058  1.00  0.00           N1+  
ATOM    792  H44 MOL     2      52.824  18.440  21.242  1.00  0.00           H    
ATOM    793  H44 MOL     2      52.622  18.424  22.872  1.00  0.00           H    
ATOM    794  H44 MOL     2      53.741  17.427  22.166  1.00  0.00           H    
ATOM    795  H44 MOL     2      51.993  17.154  22.053  1.00  0.00           H    
ATOM    796  N44 MOL     2      43.994  11.131  32.264  1.00  0.00           N1+  
ATOM    797  H44 MOL     2      44.246  10.803  33.203  1.00  0.00           H    
ATOM    798  H44 MOL     2      44.704  11.796  31.995  1.00  0.00           H    
ATOM    799  H44 MOL     2      43.058  11.456  31.885  1.00  0.00           H    
ATOM    800  H44 MOL     2      44.099  10.376  31.649  1.00  0.00           H    
ATOM    801  N44 MOL     2      12.234   9.010  22.609  1.00  0.00           N1+  
ATOM    802  H44 MOL     2      12.650   9.893  22.264  1.00  0.00           H    
ATOM    803  H44 MOL     2      12.574   8.187  22.123  1.00  0.00           H    
ATOM    804  H44 MOL     2      11.283   8.918  22.890  1.00  0.00           H    
ATOM    805  H44 MOL     2      12.674   8.940  23.569  1.00  0.00           H    
ATOM    806  N44 MOL     2      34.182  21.777  41.025  1.00  0.00           N1+  
ATOM    807  H44 MOL     2      34.484  21.796  40.063  1.00  0.00           H    
ATOM    808  H44 MOL     2      34.985  21.912  41.599  1.00  0.00           H    
ATOM    809  H44 MOL     2      33.752  20.931  41.105  1.00  0.00           H    
ATOM    810  H44 MOL     2      33.471  22.504  41.251  1.00  0.00           H    
ATOM    811  N44 MOL     2       1.682  51.263  35.294  1.00  0.00           N1+  
ATOM    812  H44 MOL     2       2.418  50.666  35.665  1.00  0.00           H    
ATOM    813  H44 MOL     2       0.959  51.451  35.979  1.00  0.00           H    
ATOM    814  H44 MOL     2       1.239  50.964  34.424  1.00  0.00           H    
ATOM    815  H44 MOL     2       2.282  52.139  35.136  1.00  0.00           H    
ATOM    816  N44 MOL     2      68.056  59.200   7.396  1.00  0.00           N1+  
ATOM    817  H44 MOL     2      67.716  60.074   7.683  1.00  0.00           H    
ATOM    818  H44 MOL     2      68.527  58.563   8.080  1.00  0.00           H    
ATOM    819  H44 MOL     2      68.695  59.255   6.579  1.00  0.00           H    
ATOM    820  H45 MOL     2      67.276  58.588   6.978  1.00  0.00           H    
ATOM    821  N45 MOL     2      69.043  46.065  63.022  1.00  0.00           N1+  
ATOM    822  H45 MOL     2      69.577  45.221  62.827  1.00  0.00           H    
ATOM    823  H45 MOL     2      69.571  46.974  63.044  1.00  0.00           H    
ATOM    824  H45 MOL     2      68.789  45.946  64.031  1.00  0.00           H    
ATOM    825  H45 MOL     2      68.199  46.183  62.489  1.00  0.00           H    
ATOM    826  N45 MOL     2      62.451  36.230  38.441  1.00  0.00           N1+  
ATOM    827  H45 MOL     2      62.411  37.075  39.014  1.00  0.00           H    
ATOM    828  H45 MOL     2      62.485  35.381  38.948  1.00  0.00           H    
ATOM    829  H45 MOL     2      63.324  36.226  37.882  1.00  0.00           H    
ATOM    830  H45 MOL     2      61.628  36.144  37.856  1.00  0.00           H    
ATOM    831  N45 MOL     2      66.943  68.364  52.154  1.00  0.00           N1+  
ATOM    832  H45 MOL     2      66.795  69.359  51.887  1.00  0.00           H    
ATOM    833  H45 MOL     2      67.619  67.808  51.675  1.00  0.00           H    
ATOM    834  H45 MOL     2      66.022  67.880  52.070  1.00  0.00           H    
ATOM    835  H45 MOL     2      67.253  68.216  53.155  1.00  0.00           H    
ATOM    836  N45 MOL     2      20.014  41.674  68.598  1.00  0.00           N1+  
ATOM    837  H45 MOL     2      20.689  41.612  67.860  1.00  0.00           H    
ATOM    838  H45 MOL     2      19.297  40.994  68.360  1.00  0.00           H    
ATOM    839  H45 MOL     2      19.491  42.531  68.652  1.00  0.00           H    
ATOM    840  H45 MOL     2      20.172  41.387  69.570  1.00  0.00           H    
ATOM    841  N45 MOL     2       2.703  61.807  48.828  1.00  0.00           N1+  
ATOM    842  H45 MOL     2       1.857  61.559  48.262  1.00  0.00           H    
ATOM    843  H45 MOL     2       2.517  62.189  49.728  1.00  0.00           H    
ATOM    844  H45 MOL     2       3.221  62.528  48.275  1.00  0.00           H    
ATOM    845  H45 MOL     2       3.233  60.942  48.742  1.00  0.00           H    
ATOM    846  N45 MOL     2      23.441  -4.766  23.411  1.00  0.00           N1+  
ATOM    847  H45 MOL     2      22.756  -4.125  23.698  1.00  0.00           H    
ATOM    848  H45 MOL     2      23.654  -4.705  22.439  1.00  0.00           H    
ATOM    849  H45 MOL     2      22.904  -5.619  23.425  1.00  0.00           H    
ATOM    850  H45 MOL     2      24.187  -4.557  24.057  1.00  0.00           H    
ATOM    851  N45 MOL     2      46.093  47.523  47.856  1.00  0.00           N1+  
ATOM    852  H45 MOL     2      45.732  47.034  47.041  1.00  0.00           H    
ATOM    853  H45 MOL     2      46.183  46.847  48.536  1.00  0.00           H    
ATOM    854  H45 MOL     2      45.347  48.179  48.051  1.00  0.00           H    
ATOM    855  H45 MOL     2      46.969  47.951  47.475  1.00  0.00           H    
ATOM    856  N45 MOL     2      35.562  57.279  22.138  1.00  0.00           N1+  
ATOM    857  H45 MOL     2      36.034  56.485  22.554  1.00  0.00           H    
ATOM    858  H45 MOL     2      35.966  58.191  22.210  1.00  0.00           H    
ATOM    859  H45 MOL     2      34.604  57.288  22.652  1.00  0.00           H    
ATOM    860  H45 MOL     2      35.380  57.075  21.173  1.00  0.00           H    
ATOM    861  N45 MOL     2      17.020   8.528  16.826  1.00  0.00           N1+  
ATOM    862  H45 MOL     2      16.426   7.949  17.384  1.00  0.00           H    
ATOM    863  H45 MOL     2      16.701   8.934  15.979  1.00  0.00           H    
ATOM    864  H45 MOL     2      17.837   7.997  16.597  1.00  0.00           H    
ATOM    865  H45 MOL     2      17.313   9.286  17.412  1.00  0.00           H    
ATOM    866  N45 MOL     2      20.477  59.641  19.538  1.00  0.00           N1+  
ATOM    867  H45 MOL     2      20.549  59.177  18.695  1.00  0.00           H    
ATOM    868  H45 MOL     2      19.484  59.689  19.657  1.00  0.00           H    
ATOM    869  H45 MOL     2      20.888  60.542  19.246  1.00  0.00           H    
ATOM    870  H45 MOL     2      20.858  59.132  20.356  1.00  0.00           H    
ATOM    871  N45 MOL     2      23.687  52.139  45.297  1.00  0.00           N1+  
ATOM    872  H45 MOL     2      24.126  51.301  45.625  1.00  0.00           H    
ATOM    873  H45 MOL     2      24.373  52.448  44.655  1.00  0.00           H    
ATOM    874  H45 MOL     2      23.897  52.927  45.937  1.00  0.00           H    
ATOM    875  H45 MOL     2      22.744  52.008  44.965  1.00  0.00           H    
ATOM    876  N45 MOL     2       1.863  52.500  56.536  1.00  0.00           N1+  
ATOM    877  H45 MOL     2       2.762  52.109  56.769  1.00  0.00           H    
ATOM    878  H45 MOL     2       2.048  53.525  56.709  1.00  0.00           H    
ATOM    879  H45 MOL     2       1.080  52.152  57.141  1.00  0.00           H    
ATOM    880  H45 MOL     2       1.672  52.395  55.473  1.00  0.00           H    
ATOM    881  N45 MOL     2      45.485   9.738  19.184  1.00  0.00           N1+  
ATOM    882  H45 MOL     2      46.140   9.271  19.808  1.00  0.00           H    
ATOM    883  H45 MOL     2      44.625   9.287  19.422  1.00  0.00           H    
ATOM    884  H45 MOL     2      45.793   9.446  18.202  1.00  0.00           H    
ATOM    885  H45 MOL     2      45.520  10.701  19.393  1.00  0.00           H    
ATOM    886  N45 MOL     2      45.524  10.313  39.389  1.00  0.00           N1+  
ATOM    887  H45 MOL     2      44.757  10.763  39.933  1.00  0.00           H    
ATOM    888  H45 MOL     2      45.265  10.315  38.379  1.00  0.00           H    
ATOM    889  H45 MOL     2      45.513   9.380  39.709  1.00  0.00           H    
ATOM    890  H45 MOL     2      46.408  10.812  39.508  1.00  0.00           H    
ATOM    891  N45 MOL     2      71.999  62.306  57.171  1.00  0.00           N1+  
ATOM    892  H45 MOL     2      72.590  63.112  57.311  1.00  0.00           H    
ATOM    893  H45 MOL     2      71.109  62.451  57.761  1.00  0.00           H    
ATOM    894  H45 MOL     2      72.451  61.318  57.380  1.00  0.00           H    
ATOM    895  H45 MOL     2      71.371  62.312  56.339  1.00  0.00           H    
ATOM    896  N45 MOL     2      55.729   3.050   9.007  1.00  0.00           N1+  
ATOM    897  H45 MOL     2      55.511   2.958  10.000  1.00  0.00           H    
ATOM    898  H45 MOL     2      56.056   2.116   8.577  1.00  0.00           H    
ATOM    899  H45 MOL     2      56.368   3.878   8.919  1.00  0.00           H    
ATOM    900  H45 MOL     2      54.902   3.539   8.621  1.00  0.00           H    
ATOM    901  N45 MOL     2      70.657  40.157  74.981  1.00  0.00           N1+  
ATOM    902  H45 MOL     2      71.249  40.425  74.284  1.00  0.00           H    
ATOM    903  H45 MOL     2      69.738  40.600  74.913  1.00  0.00           H    
ATOM    904  H45 MOL     2      71.022  40.365  75.937  1.00  0.00           H    
ATOM    905  H45 MOL     2      70.458  39.181  74.961  1.00  0.00           H    
ATOM    906  N45 MOL     2      55.308  17.851  16.443  1.00  0.00           N1+  
ATOM    907  H45 MOL     2      55.337  16.837  16.255  1.00  0.00           H    
ATOM    908  H45 MOL     2      54.565  18.072  15.825  1.00  0.00           H    
ATOM    909  H45 MOL     2      56.267  18.188  16.258  1.00  0.00           H    
ATOM    910  H45 MOL     2      55.082  17.832  17.436  1.00  0.00           H    
ATOM    911  N45 MOL     2      16.913  48.632  63.193  1.00  0.00           N1+  
ATOM    912  H45 MOL     2      16.804  49.397  62.564  1.00  0.00           H    
ATOM    913  H45 MOL     2      16.928  48.892  64.235  1.00  0.00           H    
ATOM    914  H45 MOL     2      17.713  48.101  62.923  1.00  0.00           H    
ATOM    915  H45 MOL     2      16.140  48.034  63.234  1.00  0.00           H    
ATOM    916  N45 MOL     2      39.759   4.748  55.508  1.00  0.00           N1+  
ATOM    917  H45 MOL     2      39.511   5.661  55.391  1.00  0.00           H    
ATOM    918  H45 MOL     2      40.052   4.222  54.684  1.00  0.00           H    
ATOM    919  H45 MOL     2      39.026   4.250  56.062  1.00  0.00           H    
ATOM    920  H46 MOL     2      40.665   4.754  55.987  1.00  0.00           H    
ATOM    921  N46 MOL     2      16.749  21.571  12.671  1.00  0.00           N1+  
ATOM    922  H46 MOL     2      17.052  21.043  13.498  1.00  0.00           H    
ATOM    923  H46 MOL     2      16.250  20.982  11.987  1.00  0.00           H    
ATOM    924  H46 MOL     2      17.542  21.976  12.211  1.00  0.00           H    
ATOM    925  H46 MOL     2      16.161  22.317  13.049  1.00  0.00           H    
ATOM    926  N46 MOL     2      46.291  21.178   7.799  1.00  0.00           N1+  
ATOM    927  H46 MOL     2      46.184  20.203   7.617  1.00  0.00           H    
ATOM    928  H46 MOL     2      45.742  21.856   7.233  1.00  0.00           H    
ATOM    929  H46 MOL     2      47.217  21.427   7.514  1.00  0.00           H    
ATOM    930  H46 MOL     2      46.232  21.328   8.817  1.00  0.00           H    
ATOM    931  N46 MOL     2      71.171   0.238  72.736  1.00  0.00           N1+  
ATOM    932  H46 MOL     2      71.109   0.155  73.746  1.00  0.00           H    
ATOM    933  H46 MOL     2      71.352   1.172  72.448  1.00  0.00           H    
ATOM    934  H46 MOL     2      70.252  -0.041  72.386  1.00  0.00           H    
ATOM    935  H46 MOL     2      71.891  -0.349  72.336  1.00  0.00           H    
ATOM    936  N46 MOL     2      62.568  71.171  22.105  1.00  0.00           N1+  
ATOM    937  H46 MOL     2      62.681  70.199  21.845  1.00  0.00           H    
ATOM    938  H46 MOL     2      62.254  71.303  23.101  1.00  0.00           H    
ATOM    939  H46 MOL     2      61.940  71.705  21.498  1.00  0.00           H    
ATOM    940  H46 MOL     2      63.457  71.616  21.833  1.00  0.00           H    
ATOM    941  N46 MOL     2      43.007  62.318  55.791  1.00  0.00           N1+  
ATOM    942  H46 MOL     2      42.165  62.827  56.184  1.00  0.00           H    
ATOM    943  H46 MOL     2      43.479  62.926  55.010  1.00  0.00           H    
ATOM    944  H46 MOL     2      42.570  61.435  55.506  1.00  0.00           H    
ATOM    945  H46 MOL     2      43.508  62.234  56.677  1.00  0.00           H    
ATOM    946  N46 MOL     2      12.991  66.687  62.906  1.00  0.00           N1+  
ATOM    947  H46 MOL     2      13.306  67.130  63.727  1.00  0.00           H    
ATOM    948  H46 MOL     2      12.114  67.159  62.603  1.00  0.00           H    
ATOM    949  H46 MOL     2      12.874  65.691  62.978  1.00  0.00           H    
ATOM    950  H46 MOL     2      13.637  66.757  62.121  1.00  0.00           H    
ATOM    951  N46 MOL     2      69.273  49.623  42.708  1.00  0.00           N1+  
ATOM    952  H46 MOL     2      69.048  50.049  43.613  1.00  0.00           H    
ATOM    953  H46 MOL     2      70.318  49.435  42.691  1.00  0.00           H    
ATOM    954  H46 MOL     2      69.159  50.294  41.973  1.00  0.00           H    
ATOM    955  H46 MOL     2      68.825  48.723  42.575  1.00  0.00           H    
ATOM    956  N46 MOL     2      78.563  10.652  58.187  1.00  0.00           N1+  
ATOM    957  H46 MOL     2      79.575  10.490  58.141  1.00  0.00           H    
ATOM    958  H46 MOL     2      78.324  10.447  59.143  1.00  0.00           H    
ATOM    959  H46 MOL     2      78.035  10.083  57.468  1.00  0.00           H    
ATOM    960  H46 MOL     2      78.440  11.629  58.262  1.00  0.00           H    
ATOM    961  N46 MOL     2      62.158  29.672  16.877  1.00  0.00           N1+  
ATOM    962  H46 MOL     2      61.435  29.966  16.248  1.00  0.00           H    
ATOM    963  H46 MOL     2      62.064  28.712  17.104  1.00  0.00           H    
ATOM    964  H46 MOL     2      62.155  30.239  17.741  1.00  0.00           H    
ATOM    965  H46 MOL     2      63.111  29.831  16.465  1.00  0.00           H    
ATOM    966  N46 MOL     2      38.303  62.092  46.433  1.00  0.00           N1+  
ATOM    967  H46 MOL     2      37.520  61.668  45.935  1.00  0.00           H    
ATOM    968  H46 MOL     2      37.968  62.336  47.401  1.00  0.00           H    
ATOM    969  H46 MOL     2      38.481  62.978  45.988  1.00  0.00           H    
ATOM    970  H46 MOL     2      38.956  61.380  46.497  1.00  0.00           H    
ATOM    971  N46 MOL     2       0.038   1.316  54.867  1.00  0.00           N1+  
ATOM    972  H46 MOL     2      -0.586   0.511  54.762  1.00  0.00           H    
ATOM    973  H46 MOL     2       0.866   1.043  55.446  1.00  0.00           H    
ATOM    974  H46 MOL     2      -0.481   2.034  55.394  1.00  0.00           H    
ATOM    975  H46 MOL     2       0.375   1.784  54.043  1.00  0.00           H    
ATOM    976  N46 MOL     2      47.666  52.915  60.234  1.00  0.00           N1+  
ATOM    977  H46 MOL     2      47.087  53.077  61.073  1.00  0.00           H    
ATOM    978  H46 MOL     2      48.556  52.834  60.560  1.00  0.00           H    
ATOM    979  H46 MOL     2      47.604  53.757  59.662  1.00  0.00           H    
ATOM    980  H46 MOL     2      47.429  52.096  59.657  1.00  0.00           H    
ATOM    981  N46 MOL     2      17.413  23.897  35.266  1.00  0.00           N1+  
ATOM    982  H46 MOL     2      16.976  23.922  34.337  1.00  0.00           H    
ATOM    983  H46 MOL     2      18.153  23.238  35.215  1.00  0.00           H    
ATOM    984  H46 MOL     2      16.575  23.721  35.767  1.00  0.00           H    
ATOM    985  H46 MOL     2      17.853  24.776  35.476  1.00  0.00           H    
ATOM    986  N46 MOL     2      50.884  27.780  47.853  1.00  0.00           N1+  
ATOM    987  H46 MOL     2      50.606  26.887  47.461  1.00  0.00           H    
ATOM    988  H46 MOL     2      50.658  28.561  47.297  1.00  0.00           H    
ATOM    989  H46 MOL     2      51.861  27.701  47.901  1.00  0.00           H    
ATOM    990  H46 MOL     2      50.558  27.770  48.849  1.00  0.00           H    
ATOM    991  N46 MOL     2      75.402  66.108   8.612  1.00  0.00           N1+  
ATOM    992  H46 MOL     2      75.297  65.514   7.795  1.00  0.00           H    
ATOM    993  H46 MOL     2      74.679  66.777   8.663  1.00  0.00           H    
ATOM    994  H46 MOL     2      76.364  66.447   8.680  1.00  0.00           H    
ATOM    995  H46 MOL     2      75.145  65.535   9.405  1.00  0.00           H    
ATOM    996  N46 MOL     2      50.578   4.626  60.491  1.00  0.00           N1+  
ATOM    997  H46 MOL     2      49.625   4.936  60.311  1.00  0.00           H    
ATOM    998  H46 MOL     2      50.714   3.698  60.459  1.00  0.00           H    
ATOM    999  H46 MOL     2      50.872   5.088  61.376  1.00  0.00           H    
ATOM   1000  H46 MOL     2      51.053   5.041  59.708  1.00  0.00           H    
ATOM   1001  N46 MOL     2       4.132  60.489  55.677  1.00  0.00           N1+  
ATOM   1002  H46 MOL     2       5.026  60.828  55.956  1.00  0.00           H    
ATOM   1003  H46 MOL     2       3.715  60.030  56.490  1.00  0.00           H    
ATOM   1004  H46 MOL     2       4.337  59.743  55.034  1.00  0.00           H    
ATOM   1005  H46 MOL     2       3.416  61.038  55.199  1.00  0.00           H    
ATOM   1006  N46 MOL     2      48.945  34.530  62.882  1.00  0.00           N1+  
ATOM   1007  H46 MOL     2      48.737  33.703  62.350  1.00  0.00           H    
ATOM   1008  H46 MOL     2      48.603  35.348  62.374  1.00  0.00           H    
ATOM   1009  H46 MOL     2      49.939  34.737  63.043  1.00  0.00           H    
ATOM   1010  H46 MOL     2      48.439  34.502  63.806  1.00  0.00           H    
ATOM   1011  N46 MOL     2      49.348   6.651  54.262  1.00  0.00           N1+  
ATOM   1012  H46 MOL     2      49.230   5.915  54.943  1.00  0.00           H    
ATOM   1013  H46 MOL     2      48.735   6.629  53.501  1.00  0.00           H    
ATOM   1014  H46 MOL     2      50.285   6.522  53.888  1.00  0.00           H    
ATOM   1015  H46 MOL     2      49.367   7.476  54.836  1.00  0.00           H    
ATOM   1016  N46 MOL     2      22.069   9.307  65.094  1.00  0.00           N1+  
ATOM   1017  H46 MOL     2      21.769   8.562  65.672  1.00  0.00           H    
ATOM   1018  H46 MOL     2      21.884   9.162  64.118  1.00  0.00           H    
ATOM   1019  H46 MOL     2      23.051   9.644  65.297  1.00  0.00           H    
ATOM   1020  H47 MOL     2      21.517  10.080  65.528  1.00  0.00           H    
ATOM   1021  N47 MOL     2      12.713  67.800   8.139  1.00  0.00           N1+  
ATOM   1022  H47 MOL     2      12.107  67.037   8.398  1.00  0.00           H    
ATOM   1023  H47 MOL     2      13.031  68.317   8.929  1.00  0.00           H    
ATOM   1024  H47 MOL     2      12.165  68.477   7.670  1.00  0.00           H    
ATOM   1025  H47 MOL     2      13.329  67.461   7.381  1.00  0.00           H    
ATOM   1026  N47 MOL     2      11.319  70.977  14.032  1.00  0.00           N1+  
ATOM   1027  H47 MOL     2      11.860  70.728  13.224  1.00  0.00           H    
ATOM   1028  H47 MOL     2      12.065  71.315  14.599  1.00  0.00           H    
ATOM   1029  H47 MOL     2      10.821  70.210  14.463  1.00  0.00           H    
ATOM   1030  H47 MOL     2      10.691  71.663  13.842  1.00  0.00           H    
ATOM   1031  N47 MOL     2      25.238   6.771  18.594  1.00  0.00           N1+  
ATOM   1032  H47 MOL     2      24.459   6.056  18.419  1.00  0.00           H    
ATOM   1033  H47 MOL     2      25.902   6.343  19.271  1.00  0.00           H    
ATOM   1034  H47 MOL     2      24.872   7.538  19.148  1.00  0.00           H    
ATOM   1035  H47 MOL     2      25.883   7.105  17.840  1.00  0.00           H    
ATOM   1036  N47 MOL     2      39.977  27.167  14.655  1.00  0.00           N1+  
ATOM   1037  H47 MOL     2      38.988  27.301  14.611  1.00  0.00           H    
ATOM   1038  H47 MOL     2      40.492  26.701  13.877  1.00  0.00           H    
ATOM   1039  H47 MOL     2      40.261  26.753  15.570  1.00  0.00           H    
ATOM   1040  H47 MOL     2      40.315  28.080  14.589  1.00  0.00           H    
ATOM   1041  N47 MOL     2      70.200  27.966  64.359  1.00  0.00           N1+  
ATOM   1042  H47 MOL     2      70.909  27.253  64.311  1.00  0.00           H    
ATOM   1043  H47 MOL     2      69.926  28.189  65.335  1.00  0.00           H    
ATOM   1044  H47 MOL     2      69.432  27.537  63.845  1.00  0.00           H    
ATOM   1045  H47 MOL     2      70.463  28.764  63.844  1.00  0.00           H    
ATOM   1046  N47 MOL     2      22.266  22.565  53.301  1.00  0.00           N1+  
ATOM   1047  H47 MOL     2      23.206  22.791  53.104  1.00  0.00           H    
ATOM   1048  H47 MOL     2      21.653  23.356  53.070  1.00  0.00           H    
ATOM   1049  H47 MOL     2      22.156  22.242  54.194  1.00  0.00           H    
ATOM   1050  H47 MOL     2      22.014  21.774  52.703  1.00  0.00           H    
ATOM   1051  N47 MOL     2      40.482  49.855  24.457  1.00  0.00           N1+  
ATOM   1052  H47 MOL     2      40.991  50.367  25.078  1.00  0.00           H    
ATOM   1053  H47 MOL     2      41.010  49.158  23.857  1.00  0.00           H    
ATOM   1054  H47 MOL     2      40.022  50.427  23.784  1.00  0.00           H    
ATOM   1055  H47 MOL     2      39.692  49.425  25.009  1.00  0.00           H    
ATOM   1056  N47 MOL     2      10.070  52.734  37.162  1.00  0.00           N1+  
ATOM   1057  H47 MOL     2      10.168  52.466  38.122  1.00  0.00           H    
ATOM   1058  H47 MOL     2       9.505  51.893  36.857  1.00  0.00           H    
ATOM   1059  H47 MOL     2      11.014  52.938  36.810  1.00  0.00           H    
ATOM   1060  H47 MOL     2       9.465  53.577  37.082  1.00  0.00           H    
ATOM   1061  N47 MOL     2      33.659  14.836  20.214  1.00  0.00           N1+  
ATOM   1062  H47 MOL     2      34.477  15.445  20.340  1.00  0.00           H    
ATOM   1063  H47 MOL     2      33.868  14.063  20.854  1.00  0.00           H    
ATOM   1064  H47 MOL     2      33.616  14.515  19.240  1.00  0.00           H    
ATOM   1065  H47 MOL     2      32.966  15.297  20.750  1.00  0.00           H    
ATOM   1066  N47 MOL     2      11.080  66.398  69.066  1.00  0.00           N1+  
ATOM   1067  H47 MOL     2      11.410  65.467  69.134  1.00  0.00           H    
ATOM   1068  H47 MOL     2      10.058  66.555  68.938  1.00  0.00           H    
ATOM   1069  H47 MOL     2      11.386  66.803  68.209  1.00  0.00           H    
ATOM   1070  H47 MOL     2      11.486  67.017  69.704  1.00  0.00           H    
ATOM   1071  N47 MOL     2      13.252  31.979  51.072  1.00  0.00           N1+  
ATOM   1072  H47 MOL     2      12.463  32.030  50.476  1.00  0.00           H    
ATOM   1073  H47 MOL     2      13.370  31.151  51.628  1.00  0.00           H    
ATOM   1074  H47 MOL     2      13.574  32.703  51.669  1.00  0.00           H    
ATOM   1075  H47 MOL     2      14.132  31.848  50.449  1.00  0.00           H    
ATOM   1076  N47 MOL     2       2.326  10.934   6.789  1.00  0.00           N1+  
ATOM   1077  H47 MOL     2       2.495  11.880   6.429  1.00  0.00           H    
ATOM   1078  H47 MOL     2       3.178  10.561   7.167  1.00  0.00           H    
ATOM   1079  H47 MOL     2       2.237  10.261   6.039  1.00  0.00           H    
ATOM   1080  H47 MOL     2       1.652  10.807   7.453  1.00  0.00           H    
ATOM   1081  N47 MOL     2      13.127  57.953  34.664  1.00  0.00           N1+  
ATOM   1082  H47 MOL     2      13.864  57.549  34.089  1.00  0.00           H    
ATOM   1083  H47 MOL     2      13.470  57.918  35.582  1.00  0.00           H    
ATOM   1084  H47 MOL     2      12.261  57.458  34.579  1.00  0.00           H    
ATOM   1085  H47 MOL     2      13.006  58.893  34.411  1.00  0.00           H    
ATOM   1086  N47 MOL     2       8.329   4.548  48.801  1.00  0.00           N1+  
ATOM   1087  H47 MOL     2       9.276   4.082  48.872  1.00  0.00           H    
ATOM   1088  H47 MOL     2       8.290   5.400  48.246  1.00  0.00           H    
ATOM   1089  H47 MOL     2       7.964   4.779  49.683  1.00  0.00           H    
ATOM   1090  H47 MOL     2       7.591   3.920  48.465  1.00  0.00           H    
ATOM   1091  N47 MOL     2      14.012  27.641  35.392  1.00  0.00           N1+  
ATOM   1092  H47 MOL     2      13.036  27.442  35.254  1.00  0.00           H    
ATOM   1093  H47 MOL     2      14.310  27.789  34.435  1.00  0.00           H    
ATOM   1094  H47 MOL     2      14.571  26.943  35.810  1.00  0.00           H    
ATOM   1095  H47 MOL     2      14.200  28.573  35.742  1.00  0.00           H    
ATOM   1096  N47 MOL     2      21.792  38.688  26.903  1.00  0.00           N1+  
ATOM   1097  H47 MOL     2      21.470  39.599  26.528  1.00  0.00           H    
ATOM   1098  H47 MOL     2      20.951  38.086  27.148  1.00  0.00           H    
ATOM   1099  H47 MOL     2      22.302  38.872  27.824  1.00  0.00           H    
ATOM   1100  H47 MOL     2      22.256  38.158  26.195  1.00  0.00           H    
ATOM   1101  N47 MOL     2      28.725  23.744  -1.072  1.00  0.00           N1+  
ATOM   1102  H47 MOL     2      28.765  22.713  -0.987  1.00  0.00           H    
ATOM   1103  H47 MOL     2      28.105  23.918  -1.825  1.00  0.00           H    
ATOM   1104  H47 MOL     2      29.579  24.174  -1.295  1.00  0.00           H    
ATOM   1105  H47 MOL     2      28.321  24.138  -0.252  1.00  0.00           H    
ATOM   1106  N47 MOL     2      65.052  37.207  52.314  1.00  0.00           N1+  
ATOM   1107  H47 MOL     2      64.296  36.753  52.862  1.00  0.00           H    
ATOM   1108  H47 MOL     2      65.324  36.653  51.460  1.00  0.00           H    
ATOM   1109  H47 MOL     2      65.776  37.302  53.028  1.00  0.00           H    
ATOM   1110  H47 MOL     2      64.790  38.128  51.925  1.00  0.00           H    
ATOM   1111  N47 MOL     2      16.941  60.728  -3.614  1.00  0.00           N1+  
ATOM   1112  H47 MOL     2      16.765  61.678  -3.850  1.00  0.00           H    
ATOM   1113  H47 MOL     2      16.436  60.275  -4.347  1.00  0.00           H    
ATOM   1114  H47 MOL     2      16.735  60.358  -2.707  1.00  0.00           H    
ATOM   1115  H47 MOL     2      17.908  60.556  -3.750  1.00  0.00           H    
ATOM   1116  N47 MOL     2      24.478  54.381   5.714  1.00  0.00           N1+  
ATOM   1117  H47 MOL     2      23.622  54.045   5.422  1.00  0.00           H    
ATOM   1118  H47 MOL     2      24.328  54.638   6.702  1.00  0.00           H    
ATOM   1119  H47 MOL     2      24.462  55.302   5.359  1.00  0.00           H    
ATOM   1120  H48 MOL     2      25.279  53.895   5.438  1.00  0.00           H    
ATOM   1121  N48 MOL     2      20.643  10.452  19.304  1.00  0.00           N1+  
ATOM   1122  H48 MOL     2      20.721   9.973  18.414  1.00  0.00           H    
ATOM   1123  H48 MOL     2      21.570  10.809  19.533  1.00  0.00           H    
ATOM   1124  H48 MOL     2      20.219   9.914  20.027  1.00  0.00           H    
ATOM   1125  H48 MOL     2      20.220  11.293  19.005  1.00  0.00           H    
ATOM   1126  N48 MOL     2       7.912  20.395  25.744  1.00  0.00           N1+  
ATOM   1127  H48 MOL     2       7.527  20.106  26.638  1.00  0.00           H    
ATOM   1128  H48 MOL     2       7.256  20.116  25.015  1.00  0.00           H    
ATOM   1129  H48 MOL     2       8.812  19.943  25.683  1.00  0.00           H    
ATOM   1130  H48 MOL     2       7.931  21.425  25.686  1.00  0.00           H    
ATOM   1131  N48 MOL     2      42.523   4.455  15.671  1.00  0.00           N1+  
ATOM   1132  H48 MOL     2      42.423   5.423  15.771  1.00  0.00           H    
ATOM   1133  H48 MOL     2      42.517   3.991  16.555  1.00  0.00           H    
ATOM   1134  H48 MOL     2      43.387   4.243  15.165  1.00  0.00           H    
ATOM   1135  H48 MOL     2      41.704   4.168  15.078  1.00  0.00           H    
ATOM   1136  N48 MOL     2      16.521   2.188  31.392  1.00  0.00           N1+  
ATOM   1137  H48 MOL     2      16.628   1.316  31.934  1.00  0.00           H    
ATOM   1138  H48 MOL     2      17.475   2.452  31.284  1.00  0.00           H    
ATOM   1139  H48 MOL     2      16.032   2.843  31.913  1.00  0.00           H    
ATOM   1140  H48 MOL     2      16.150   2.058  30.429  1.00  0.00           H    
ATOM   1141  N48 MOL     2      56.677  10.973  18.349  1.00  0.00           N1+  
ATOM   1142  H48 MOL     2      57.571  10.641  18.689  1.00  0.00           H    
ATOM   1143  H48 MOL     2      55.905  10.927  19.000  1.00  0.00           H    
ATOM   1144  H48 MOL     2      56.276  10.591  17.521  1.00  0.00           H    
ATOM   1145  H48 MOL     2      56.766  11.998  18.173  1.00  0.00           H    
ATOM   1146  N48 MOL     2      22.397  70.973  26.746  1.00  0.00           N1+  
ATOM   1147  H48 MOL     2      22.944  71.054  25.888  1.00  0.00           H    
ATOM   1148  H48 MOL     2      22.768  70.844  27.653  1.00  0.00           H    
ATOM   1149  H48 MOL     2      21.652  70.272  26.668  1.00  0.00           H    
ATOM   1150  H48 MOL     2      22.029  71.906  26.862  1.00  0.00           H    
ATOM   1151  N48 MOL     2      29.442  26.584  49.924  1.00  0.00           N1+  
ATOM   1152  H48 MOL     2      29.252  26.381  48.898  1.00  0.00           H    
ATOM   1153  H48 MOL     2      30.004  27.412  49.854  1.00  0.00           H    
ATOM   1154  H48 MOL     2      29.988  25.752  50.223  1.00  0.00           H    
ATOM   1155  H48 MOL     2      28.578  26.566  50.398  1.00  0.00           H    
ATOM   1156  N48 MOL     2      65.495  11.400  19.721  1.00  0.00           N1+  
ATOM   1157  H48 MOL     2      66.310  11.741  19.221  1.00  0.00           H    
ATOM   1158  H48 MOL     2      65.503  11.742  20.636  1.00  0.00           H    
ATOM   1159  H48 MOL     2      65.548  10.336  19.874  1.00  0.00           H    
ATOM   1160  H48 MOL     2      64.566  11.741  19.489  1.00  0.00           H    
ATOM   1161  N48 MOL     2      28.627  65.487  38.478  1.00  0.00           N1+  
ATOM   1162  H48 MOL     2      29.626  65.611  38.299  1.00  0.00           H    
ATOM   1163  H48 MOL     2      28.228  65.439  39.393  1.00  0.00           H    
ATOM   1164  H48 MOL     2      28.283  64.699  37.960  1.00  0.00           H    
ATOM   1165  H48 MOL     2      28.130  66.244  38.010  1.00  0.00           H    
ATOM   1166  N48 MOL     2      16.649  61.060   6.590  1.00  0.00           N1+  
ATOM   1167  H48 MOL     2      16.620  61.052   5.530  1.00  0.00           H    
ATOM   1168  H48 MOL     2      17.489  60.654   7.014  1.00  0.00           H    
ATOM   1169  H48 MOL     2      15.724  60.886   7.081  1.00  0.00           H    
ATOM   1170  H48 MOL     2      16.925  62.022   6.791  1.00  0.00           H    
ATOM   1171  N48 MOL     2      63.149  19.094  42.138  1.00  0.00           N1+  
ATOM   1172  H48 MOL     2      62.394  19.712  42.156  1.00  0.00           H    
ATOM   1173  H48 MOL     2      63.437  18.716  42.964  1.00  0.00           H    
ATOM   1174  H48 MOL     2      63.930  19.709  41.826  1.00  0.00           H    
ATOM   1175  H48 MOL     2      63.130  18.448  41.321  1.00  0.00           H    
ATOM   1176  N48 MOL     2      32.826  62.020  26.656  1.00  0.00           N1+  
ATOM   1177  H48 MOL     2      32.170  61.317  27.026  1.00  0.00           H    
ATOM   1178  H48 MOL     2      32.514  62.888  26.356  1.00  0.00           H    
ATOM   1179  H48 MOL     2      33.426  61.610  25.899  1.00  0.00           H    
ATOM   1180  H48 MOL     2      33.550  62.221  27.351  1.00  0.00           H    
ATOM   1181  N48 MOL     2      41.350  66.198  25.155  1.00  0.00           N1+  
ATOM   1182  H48 MOL     2      42.000  66.868  25.623  1.00  0.00           H    
ATOM   1183  H48 MOL     2      40.654  66.677  24.518  1.00  0.00           H    
ATOM   1184  H48 MOL     2      41.030  65.569  25.836  1.00  0.00           H    
ATOM   1185  H48 MOL     2      42.042  65.658  24.656  1.00  0.00           H    
ATOM   1186  N48 MOL     2      63.339  34.579  18.629  1.00  0.00           N1+  
ATOM   1187  H48 MOL     2      62.887  35.117  17.846  1.00  0.00           H    
ATOM   1188  H48 MOL     2      63.490  35.210  19.463  1.00  0.00           H    
ATOM   1189  H48 MOL     2      64.211  34.019  18.364  1.00  0.00           H    
ATOM   1190  H48 MOL     2      62.587  34.057  18.918  1.00  0.00           H    
ATOM   1191  N48 MOL     2      65.271  69.809  33.932  1.00  0.00           N1+  
ATOM   1192  H48 MOL     2      65.713  70.329  33.179  1.00  0.00           H    
ATOM   1193  H48 MOL     2      64.329  70.094  34.119  1.00  0.00           H    
ATOM   1194  H48 MOL     2      65.901  70.013  34.759  1.00  0.00           H    
ATOM   1195  H48 MOL     2      65.341  68.786  33.665  1.00  0.00           H    
ATOM   1196  N48 MOL     2      23.589  70.473  17.697  1.00  0.00           N1+  
ATOM   1197  H48 MOL     2      24.212  70.726  16.896  1.00  0.00           H    
ATOM   1198  H48 MOL     2      22.727  71.026  17.551  1.00  0.00           H    
ATOM   1199  H48 MOL     2      23.987  70.839  18.567  1.00  0.00           H    
ATOM   1200  H48 MOL     2      23.377  69.444  17.570  1.00  0.00           H    
ATOM   1201  N48 MOL     2      12.907  66.494  43.776  1.00  0.00           N1+  
ATOM   1202  H48 MOL     2      12.108  67.135  43.730  1.00  0.00           H    
ATOM   1203  H48 MOL     2      13.149  66.262  42.824  1.00  0.00           H    
ATOM   1204  H48 MOL     2      12.579  65.658  44.350  1.00  0.00           H    
ATOM   1205  H48 MOL     2      13.696  66.937  44.118  1.00  0.00           H    
ATOM   1206  N48 MOL     2      57.910  23.349  65.971  1.00  0.00           N1+  
ATOM   1207  H48 MOL     2      57.434  24.088  66.469  1.00  0.00           H    
ATOM   1208  H48 MOL     2      58.741  23.727  65.465  1.00  0.00           H    
ATOM   1209  H48 MOL     2      57.266  22.972  65.317  1.00  0.00           H    
ATOM   1210  H48 MOL     2      58.333  22.643  66.651  1.00  0.00           H    
ATOM   1211  N48 MOL     2      22.947  30.242   8.336  1.00  0.00           N1+  
ATOM   1212  H48 MOL     2      23.323  30.569   9.232  1.00  0.00           H    
ATOM   1213  H48 MOL     2      22.557  30.961   7.832  1.00  0.00           H    
ATOM   1214  H48 MOL     2      22.290  29.481   8.557  1.00  0.00           H    
ATOM   1215  H48 MOL     2      23.583  29.775   7.644  1.00  0.00           H    
ATOM   1216  N48 MOL     2      13.670  -5.066  35.205  1.00  0.00           N1+  
ATOM   1217  H48 MOL     2      12.780  -5.585  35.032  1.00  0.00           H    
ATOM   1218  H48 MOL     2      14.281  -5.135  34.388  1.00  0.00           H    
ATOM   1219  H48 MOL     2      14.138  -5.600  35.897  1.00  0.00           H    
ATOM   1220  H49 MOL     2      13.527  -4.148  35.522  1.00  0.00           H    
ATOM   1221  N49 MOL     2      26.340  29.826  -7.336  1.00  0.00           N1+  
ATOM   1222  H49 MOL     2      27.369  29.832  -7.145  1.00  0.00           H    
ATOM   1223  H49 MOL     2      26.173  29.819  -8.394  1.00  0.00           H    
ATOM   1224  H49 MOL     2      26.154  30.746  -7.056  1.00  0.00           H    
ATOM   1225  H49 MOL     2      26.021  29.062  -6.773  1.00  0.00           H    
ATOM   1226  N49 MOL     2      38.799  49.712  68.338  1.00  0.00           N1+  
ATOM   1227  H49 MOL     2      39.095  49.103  67.535  1.00  0.00           H    
ATOM   1228  H49 MOL     2      38.642  49.048  69.082  1.00  0.00           H    
ATOM   1229  H49 MOL     2      37.883  50.002  68.006  1.00  0.00           H    
ATOM   1230  H49 MOL     2      39.506  50.503  68.514  1.00  0.00           H    
ATOM   1231  N49 MOL     2      33.879  42.850  67.289  1.00  0.00           N1+  
ATOM   1232  H49 MOL     2      34.400  43.737  67.317  1.00  0.00           H    
ATOM   1233  H49 MOL     2      32.909  42.906  66.918  1.00  0.00           H    
ATOM   1234  H49 MOL     2      33.697  42.475  68.165  1.00  0.00           H    
ATOM   1235  H49 MOL     2      34.433  42.006  67.070  1.00  0.00           H    
ATOM   1236  N49 MOL     2      50.767  20.694  60.298  1.00  0.00           N1+  
ATOM   1237  H49 MOL     2      50.583  19.730  60.509  1.00  0.00           H    
ATOM   1238  H49 MOL     2      51.528  20.999  60.848  1.00  0.00           H    
ATOM   1239  H49 MOL     2      49.982  21.246  60.553  1.00  0.00           H    
ATOM   1240  H49 MOL     2      51.051  20.703  59.324  1.00  0.00           H    
ATOM   1241  N49 MOL     2      71.244  17.896  18.664  1.00  0.00           N1+  
ATOM   1242  H49 MOL     2      72.072  17.856  18.065  1.00  0.00           H    
ATOM   1243  H49 MOL     2      71.142  18.806  19.101  1.00  0.00           H    
ATOM   1244  H49 MOL     2      71.288  17.119  19.340  1.00  0.00           H    
ATOM   1245  H49 MOL     2      70.606  17.628  18.014  1.00  0.00           H    
ATOM   1246  N49 MOL     2      34.529  51.401   6.645  1.00  0.00           N1+  
ATOM   1247  H49 MOL     2      33.934  51.839   5.985  1.00  0.00           H    
ATOM   1248  H49 MOL     2      35.447  51.783   6.994  1.00  0.00           H    
ATOM   1249  H49 MOL     2      34.446  50.350   6.547  1.00  0.00           H    
ATOM   1250  H49 MOL     2      34.047  51.461   7.466  1.00  0.00           H    
ATOM   1251  N49 MOL     2      73.978  48.161  60.180  1.00  0.00           N1+  
ATOM   1252  H49 MOL     2      74.034  47.187  60.110  1.00  0.00           H    
ATOM   1253  H49 MOL     2      73.014  48.448  60.104  1.00  0.00           H    
ATOM   1254  H49 MOL     2      74.528  48.530  59.378  1.00  0.00           H    
ATOM   1255  H49 MOL     2      74.313  48.367  61.129  1.00  0.00           H    
ATOM   1256  N49 MOL     2      28.860   2.931  48.321  1.00  0.00           N1+  
ATOM   1257  H49 MOL     2      28.723   3.155  49.290  1.00  0.00           H    
ATOM   1258  H49 MOL     2      29.225   3.790  47.852  1.00  0.00           H    
ATOM   1259  H49 MOL     2      28.032   2.603  47.986  1.00  0.00           H    
ATOM   1260  H49 MOL     2      29.412   2.096  48.274  1.00  0.00           H    
ATOM   1261  N49 MOL     2      36.216  -0.081  44.910  1.00  0.00           N1+  
ATOM   1262  H49 MOL     2      35.524  -0.193  45.646  1.00  0.00           H    
ATOM   1263  H49 MOL     2      37.200  -0.304  45.191  1.00  0.00           H    
ATOM   1264  H49 MOL     2      36.194   0.813  44.453  1.00  0.00           H    
ATOM   1265  H49 MOL     2      36.117  -0.724  44.165  1.00  0.00           H    
ATOM   1266  N49 MOL     2      70.106  17.596  50.943  1.00  0.00           N1+  
ATOM   1267  H49 MOL     2      69.798  17.139  51.739  1.00  0.00           H    
ATOM   1268  H49 MOL     2      69.366  18.192  50.611  1.00  0.00           H    
ATOM   1269  H49 MOL     2      70.224  16.967  50.132  1.00  0.00           H    
ATOM   1270  H49 MOL     2      71.018  18.033  50.967  1.00  0.00           H    
ATOM   1271  N49 MOL     2      77.672  40.901  49.155  1.00  0.00           N1+  
ATOM   1272  H49 MOL     2      77.601  39.872  49.228  1.00  0.00           H    
ATOM   1273  H49 MOL     2      78.341  41.249  49.797  1.00  0.00           H    
ATOM   1274  H49 MOL     2      76.832  41.392  49.218  1.00  0.00           H    
ATOM   1275  H49 MOL     2      77.996  41.081  48.205  1.00  0.00           H    
ATOM   1276  N49 MOL     2      50.978  43.670   0.227  1.00  0.00           N1+  
ATOM   1277  H49 MOL     2      50.835  44.584  -0.187  1.00  0.00           H    
ATOM   1278  H49 MOL     2      50.462  42.901  -0.272  1.00  0.00           H    
ATOM   1279  H49 MOL     2      50.632  43.712   1.194  1.00  0.00           H    
ATOM   1280  H49 MOL     2      51.987  43.567   0.178  1.00  0.00           H    
ATOM   1281  N49 MOL     2      45.296  17.946  67.754  1.00  0.00           N1+  
ATOM   1282  H49 MOL     2      44.845  17.751  66.887  1.00  0.00           H    
ATOM   1283  H49 MOL     2      46.113  18.420  67.409  1.00  0.00           H    
ATOM   1284  H49 MOL     2      45.365  17.045  68.180  1.00  0.00           H    
ATOM   1285  H49 MOL     2      44.616  18.557  68.233  1.00  0.00           H    
ATOM   1286  N49 MOL     2      47.551  55.532  17.166  1.00  0.00           N1+  
ATOM   1287  H49 MOL     2      46.965  54.740  17.093  1.00  0.00           H    
ATOM   1288  H49 MOL     2      47.279  56.110  16.364  1.00  0.00           H    
ATOM   1289  H49 MOL     2      48.476  55.311  16.995  1.00  0.00           H    
ATOM   1290  H49 MOL     2      47.414  56.117  17.992  1.00  0.00           H    
ATOM   1291  N49 MOL     2      25.868  72.892   7.147  1.00  0.00           N1+  
ATOM   1292  H49 MOL     2      25.204  73.296   6.543  1.00  0.00           H    
ATOM   1293  H49 MOL     2      26.104  71.989   6.793  1.00  0.00           H    
ATOM   1294  H49 MOL     2      25.434  72.870   8.035  1.00  0.00           H    
ATOM   1295  H49 MOL     2      26.695  73.481   7.206  1.00  0.00           H    
ATOM   1296  N49 MOL     2      46.290  67.723  10.676  1.00  0.00           N1+  
ATOM   1297  H49 MOL     2      45.988  68.707  10.708  1.00  0.00           H    
ATOM   1298  H49 MOL     2      45.608  67.021  10.843  1.00  0.00           H    
ATOM   1299  H49 MOL     2      46.915  67.616  11.432  1.00  0.00           H    
ATOM   1300  H49 MOL     2      46.726  67.442   9.812  1.00  0.00           H    
ATOM   1301  N49 MOL     2      44.668  15.367  27.897  1.00  0.00           N1+  
ATOM   1302  H49 MOL     2      44.931  15.519  26.960  1.00  0.00           H    
ATOM   1303  H49 MOL     2      44.295  16.303  28.181  1.00  0.00           H    
ATOM   1304  H49 MOL     2      45.487  15.103  28.480  1.00  0.00           H    
ATOM   1305  H49 MOL     2      43.938  14.729  27.971  1.00  0.00           H    
ATOM   1306  N49 MOL     2      33.261  48.494  39.148  1.00  0.00           N1+  
ATOM   1307  H49 MOL     2      33.361  47.734  39.869  1.00  0.00           H    
ATOM   1308  H49 MOL     2      34.234  48.756  39.095  1.00  0.00           H    
ATOM   1309  H49 MOL     2      32.777  49.306  39.579  1.00  0.00           H    
ATOM   1310  H49 MOL     2      32.817  48.127  38.222  1.00  0.00           H    
ATOM   1311  N49 MOL     2      64.602  67.234   0.832  1.00  0.00           N1+  
ATOM   1312  H49 MOL     2      63.654  67.541   0.977  1.00  0.00           H    
ATOM   1313  H49 MOL     2      64.646  66.219   0.764  1.00  0.00           H    
ATOM   1314  H49 MOL     2      65.250  67.512   1.495  1.00  0.00           H    
ATOM   1315  H49 MOL     2      65.011  67.555  -0.044  1.00  0.00           H    
ATOM   1316  N49 MOL     2      66.846   4.898  51.896  1.00  0.00           N1+  
ATOM   1317  H49 MOL     2      66.922   5.921  51.679  1.00  0.00           H    
ATOM   1318  H49 MOL     2      66.339   4.470  51.100  1.00  0.00           H    
ATOM   1319  H49 MOL     2      66.150   4.601  52.655  1.00  0.00           H    
ATOM   1320  H50 MOL     2      67.748   4.429  51.925  1.00  0.00           H    
ATOM   1321  N50 MOL     2       2.629   9.344  20.211  1.00  0.00           N1+  
ATOM   1322  H50 MOL     2       3.055   8.454  20.099  1.00  0.00           H    
ATOM   1323  H50 MOL     2       1.817   9.657  19.608  1.00  0.00           H    
ATOM   1324  H50 MOL     2       3.404   9.946  20.059  1.00  0.00           H    
ATOM   1325  H50 MOL     2       2.408   9.563  21.195  1.00  0.00           H    
ATOM   1326  N50 MOL     2      40.741  10.261  29.624  1.00  0.00           N1+  
ATOM   1327  H50 MOL     2      41.603  10.809  29.750  1.00  0.00           H    
ATOM   1328  H50 MOL     2      40.257  10.578  28.803  1.00  0.00           H    
ATOM   1329  H50 MOL     2      40.228  10.190  30.556  1.00  0.00           H    
ATOM   1330  H50 MOL     2      41.081   9.365  29.484  1.00  0.00           H    
ATOM   1331  N50 MOL     2      70.501  53.894  36.485  1.00  0.00           N1+  
ATOM   1332  H50 MOL     2      71.290  53.157  36.651  1.00  0.00           H    
ATOM   1333  H50 MOL     2      70.375  54.458  37.314  1.00  0.00           H    
ATOM   1334  H50 MOL     2      69.742  53.279  36.445  1.00  0.00           H    
ATOM   1335  H50 MOL     2      70.743  54.365  35.625  1.00  0.00           H    
ATOM   1336  N50 MOL     2      63.272  27.423   8.424  1.00  0.00           N1+  
ATOM   1337  H50 MOL     2      62.470  26.807   8.325  1.00  0.00           H    
ATOM   1338  H50 MOL     2      63.429  27.952   7.619  1.00  0.00           H    
ATOM   1339  H50 MOL     2      64.047  26.852   8.770  1.00  0.00           H    
ATOM   1340  H50 MOL     2      62.887  28.008   9.049  1.00  0.00           H    
ATOM   1341  N50 MOL     2      59.802   5.950  77.018  1.00  0.00           N1+  
ATOM   1342  H50 MOL     2      60.648   5.556  77.395  1.00  0.00           H    
ATOM   1343  H50 MOL     2      59.419   6.820  77.263  1.00  0.00           H    
ATOM   1344  H50 MOL     2      59.077   5.301  76.796  1.00  0.00           H    
ATOM   1345  H50 MOL     2      60.126   6.201  76.128  1.00  0.00           H    
ATOM   1346  N50 MOL     2      58.906  24.644  32.523  1.00  0.00           N1+  
ATOM   1347  H50 MOL     2      59.888  24.351  32.660  1.00  0.00           H    
ATOM   1348  H50 MOL     2      58.694  24.672  31.565  1.00  0.00           H    
ATOM   1349  H50 MOL     2      58.962  25.600  32.810  1.00  0.00           H    
ATOM   1350  H50 MOL     2      58.458  23.944  33.095  1.00  0.00           H    
ATOM   1351  N50 MOL     2      67.941  74.843  54.885  1.00  0.00           N1+  
ATOM   1352  H50 MOL     2      67.912  74.280  55.764  1.00  0.00           H    
ATOM   1353  H50 MOL     2      67.180  74.414  54.474  1.00  0.00           H    
ATOM   1354  H50 MOL     2      68.602  74.487  54.135  1.00  0.00           H    
ATOM   1355  H50 MOL     2      67.518  75.738  54.913  1.00  0.00           H    
ATOM   1356  N50 MOL     2      72.139   8.176  39.958  1.00  0.00           N1+  
ATOM   1357  H50 MOL     2      71.915   7.739  39.112  1.00  0.00           H    
ATOM   1358  H50 MOL     2      73.053   7.686  40.114  1.00  0.00           H    
ATOM   1359  H50 MOL     2      71.662   7.874  40.786  1.00  0.00           H    
ATOM   1360  H50 MOL     2      72.206   9.181  39.858  1.00  0.00           H    
ATOM   1361  N50 MOL     2      58.388  12.493  46.920  1.00  0.00           N1+  
ATOM   1362  H50 MOL     2      58.644  13.154  46.202  1.00  0.00           H    
ATOM   1363  H50 MOL     2      57.827  12.920  47.649  1.00  0.00           H    
ATOM   1364  H50 MOL     2      59.148  11.981  47.363  1.00  0.00           H    
ATOM   1365  H50 MOL     2      57.671  11.783  46.646  1.00  0.00           H    
ATOM   1366  N50 MOL     2      38.636  15.294  70.125  1.00  0.00           N1+  
ATOM   1367  H50 MOL     2      38.432  14.472  69.623  1.00  0.00           H    
ATOM   1368  H50 MOL     2      39.698  15.401  70.219  1.00  0.00           H    
ATOM   1369  H50 MOL     2      38.193  15.116  70.983  1.00  0.00           H    
ATOM   1370  H50 MOL     2      38.281  16.091  69.579  1.00  0.00           H    
ATOM   1371  N50 MOL     2      48.745  64.781  66.856  1.00  0.00           N1+  
ATOM   1372  H50 MOL     2      49.576  65.237  66.635  1.00  0.00           H    
ATOM   1373  H50 MOL     2      47.752  65.215  66.577  1.00  0.00           H    
ATOM   1374  H50 MOL     2      48.717  64.708  67.833  1.00  0.00           H    
ATOM   1375  H50 MOL     2      48.752  63.813  66.667  1.00  0.00           H    
ATOM   1376  N50 MOL     2      35.407  51.395  70.459  1.00  0.00           N1+  
ATOM   1377  H50 MOL     2      35.346  51.290  71.524  1.00  0.00           H    
ATOM   1378  H50 MOL     2      35.858  52.264  70.134  1.00  0.00           H    
ATOM   1379  H50 MOL     2      34.464  51.216  70.175  1.00  0.00           H    
ATOM   1380  H50 MOL     2      36.021  50.584  70.217  1.00  0.00           H    
ATOM   1381  N50 MOL     2       1.469  56.817  71.895  1.00  0.00           N1+  
ATOM   1382  H50 MOL     2       0.926  55.971  72.216  1.00  0.00           H    
ATOM   1383  H50 MOL     2       2.292  56.527  71.338  1.00  0.00           H    
ATOM   1384  H50 MOL     2       1.557  57.396  72.706  1.00  0.00           H    
ATOM   1385  H50 MOL     2       0.801  57.332  71.341  1.00  0.00           H    
ATOM   1386  N50 MOL     2       4.891  21.994  51.841  1.00  0.00           N1+  
ATOM   1387  H50 MOL     2       4.055  21.427  51.509  1.00  0.00           H    
ATOM   1388  H50 MOL     2       5.599  22.196  51.157  1.00  0.00           H    
ATOM   1389  H50 MOL     2       5.263  21.805  52.727  1.00  0.00           H    
ATOM   1390  H50 MOL     2       4.533  22.895  51.794  1.00  0.00           H    
ATOM   1391  N50 MOL     2      68.593   4.012  58.637  1.00  0.00           N1+  
ATOM   1392  H50 MOL     2      68.917   4.137  57.626  1.00  0.00           H    
ATOM   1393  H50 MOL     2      67.645   3.629  58.593  1.00  0.00           H    
ATOM   1394  H50 MOL     2      68.645   4.869  59.132  1.00  0.00           H    
ATOM   1395  H50 MOL     2      69.296   3.530  59.130  1.00  0.00           H    
ATOM   1396  N50 MOL     2      41.692   9.155  44.121  1.00  0.00           N1+  
ATOM   1397  H50 MOL     2      40.897   9.291  44.777  1.00  0.00           H    
ATOM   1398  H50 MOL     2      41.539   8.674  43.304  1.00  0.00           H    
ATOM   1399  H50 MOL     2      42.470   8.521  44.492  1.00  0.00           H    
ATOM   1400  H50 MOL     2      42.251   9.951  43.826  1.00  0.00           H    
ATOM   1401  N50 MOL     2      24.767  45.957  21.979  1.00  0.00           N1+  
ATOM   1402  H50 MOL     2      25.384  45.906  22.706  1.00  0.00           H    
ATOM   1403  H50 MOL     2      25.070  46.621  21.187  1.00  0.00           H    
ATOM   1404  H50 MOL     2      23.800  46.054  22.286  1.00  0.00           H    
ATOM   1405  H50 MOL     2      24.730  45.039  21.545  1.00  0.00           H    
ATOM   1406  N50 MOL     2       5.044  10.802  10.747  1.00  0.00           N1+  
ATOM   1407  H50 MOL     2       5.131  10.531   9.747  1.00  0.00           H    
ATOM   1408  H50 MOL     2       4.226  10.350  11.123  1.00  0.00           H    
ATOM   1409  H50 MOL     2       4.917  11.782  10.838  1.00  0.00           H    
ATOM   1410  H50 MOL     2       5.884  10.618  11.170  1.00  0.00           H    
ATOM   1411  N50 MOL     2      21.795  14.812  46.324  1.00  0.00           N1+  
ATOM   1412  H50 MOL     2      21.770  15.804  46.275  1.00  0.00           H    
ATOM   1413  H50 MOL     2      21.819  14.272  45.483  1.00  0.00           H    
ATOM   1414  H50 MOL     2      20.899  14.671  46.803  1.00  0.00           H    
ATOM   1415  H50 MOL     2      22.417  14.569  47.033  1.00  0.00           H    
ATOM   1416  N50 MOL     2      14.985   6.078  25.087  1.00  0.00           N1+  
ATOM   1417  H50 MOL     2      15.058   6.754  24.362  1.00  0.00           H    
ATOM   1418  H50 MOL     2      14.487   6.510  25.868  1.00  0.00           H    
ATOM   1419  H50 MOL     2      15.865   5.654  25.396  1.00  0.00           H    
ATOM   1420  H51 MOL     2      14.287   5.591  24.600  1.00  0.00           H    
ATOM   1421  N51 MOL     2       4.176   5.358  43.872  1.00  0.00           N1+  
ATOM   1422  H51 MOL     2       3.693   4.485  43.936  1.00  0.00           H    
ATOM   1423  H51 MOL     2       3.601   6.103  44.242  1.00  0.00           H    
ATOM   1424  H51 MOL     2       4.422   5.567  42.914  1.00  0.00           H    
ATOM   1425  H51 MOL     2       4.971   5.333  44.518  1.00  0.00           H    
ATOM   1426  N51 MOL     2      41.064  56.755   2.433  1.00  0.00           N1+  
ATOM   1427  H51 MOL     2      41.292  57.728   2.637  1.00  0.00           H    
ATOM   1428  H51 MOL     2      41.971  56.236   2.583  1.00  0.00           H    
ATOM   1429  H51 MOL     2      40.651  56.685   1.479  1.00  0.00           H    
ATOM   1430  H51 MOL     2      40.586  56.419   3.254  1.00  0.00           H    
ATOM   1431  N51 MOL     2      18.408  29.427   0.979  1.00  0.00           N1+  
ATOM   1432  H51 MOL     2      19.187  30.077   0.913  1.00  0.00           H    
ATOM   1433  H51 MOL     2      18.655  28.563   1.427  1.00  0.00           H    
ATOM   1434  H51 MOL     2      18.557  29.116   0.011  1.00  0.00           H    
ATOM   1435  H51 MOL     2      17.528  29.771   0.708  1.00  0.00           H    
ATOM   1436  N51 MOL     2      15.248  -0.093  14.998  1.00  0.00           N1+  
ATOM   1437  H51 MOL     2      14.304  -0.009  15.269  1.00  0.00           H    
ATOM   1438  H51 MOL     2      15.852  -0.534  15.682  1.00  0.00           H    
ATOM   1439  H51 MOL     2      15.633   0.892  14.900  1.00  0.00           H    
ATOM   1440  H51 MOL     2      15.168  -0.440  14.050  1.00  0.00           H    
ATOM   1441  N51 MOL     2      14.212  20.207  68.299  1.00  0.00           N1+  
ATOM   1442  H51 MOL     2      13.290  19.763  68.472  1.00  0.00           H    
ATOM   1443  H51 MOL     2      14.376  20.917  67.575  1.00  0.00           H    
ATOM   1444  H51 MOL     2      14.898  19.381  68.239  1.00  0.00           H    
ATOM   1445  H51 MOL     2      14.271  20.614  69.240  1.00  0.00           H    
ATOM   1446  N51 MOL     2      65.884  38.964  22.486  1.00  0.00           N1+  
ATOM   1447  H51 MOL     2      66.508  38.499  23.202  1.00  0.00           H    
ATOM   1448  H51 MOL     2      65.733  39.934  22.751  1.00  0.00           H    
ATOM   1449  H51 MOL     2      65.051  38.418  22.360  1.00  0.00           H    
ATOM   1450  H51 MOL     2      66.399  38.919  21.639  1.00  0.00           H    
ATOM   1451  N51 MOL     2      57.798  72.901  45.838  1.00  0.00           N1+  
ATOM   1452  H51 MOL     2      57.251  73.316  45.131  1.00  0.00           H    
ATOM   1453  H51 MOL     2      57.926  73.505  46.603  1.00  0.00           H    
ATOM   1454  H51 MOL     2      58.674  72.686  45.389  1.00  0.00           H    
ATOM   1455  H51 MOL     2      57.306  72.104  46.264  1.00  0.00           H    
ATOM   1456  N51 MOL     2      71.841   3.290  39.201  1.00  0.00           N1+  
ATOM   1457  H51 MOL     2      71.007   3.790  39.480  1.00  0.00           H    
ATOM   1458  H51 MOL     2      71.751   2.340  39.497  1.00  0.00           H    
ATOM   1459  H51 MOL     2      72.508   3.873  39.684  1.00  0.00           H    
ATOM   1460  H51 MOL     2      71.847   3.312  38.230  1.00  0.00           H    
ATOM   1461  N51 MOL     2      64.961  28.497  21.044  1.00  0.00           N1+  
ATOM   1462  H51 MOL     2      64.408  27.947  20.325  1.00  0.00           H    
ATOM   1463  H51 MOL     2      65.391  27.852  21.681  1.00  0.00           H    
ATOM   1464  H51 MOL     2      64.289  28.970  21.636  1.00  0.00           H    
ATOM   1465  H51 MOL     2      65.730  29.087  20.627  1.00  0.00           H    
ATOM   1466  N51 MOL     2       5.961  68.617  10.747  1.00  0.00           N1+  
ATOM   1467  H51 MOL     2       6.803  69.148  10.808  1.00  0.00           H    
ATOM   1468  H51 MOL     2       5.093  69.020  11.129  1.00  0.00           H    
ATOM   1469  H51 MOL     2       5.932  67.632  10.661  1.00  0.00           H    
ATOM   1470  H51 MOL     2       5.661  68.638   9.790  1.00  0.00           H    
ATOM   1471  N51 MOL     2      56.261  41.137  36.212  1.00  0.00           N1+  
ATOM   1472  H51 MOL     2      55.615  40.832  35.463  1.00  0.00           H    
ATOM   1473  H51 MOL     2      56.242  40.289  36.823  1.00  0.00           H    
ATOM   1474  H51 MOL     2      55.770  41.898  36.679  1.00  0.00           H    
ATOM   1475  H51 MOL     2      57.115  41.215  35.685  1.00  0.00           H    
ATOM   1476  N51 MOL     2      10.482  20.039  74.709  1.00  0.00           N1+  
ATOM   1477  H51 MOL     2      10.006  20.630  75.427  1.00  0.00           H    
ATOM   1478  H51 MOL     2      11.498  20.089  74.913  1.00  0.00           H    
ATOM   1479  H51 MOL     2      10.219  20.242  73.717  1.00  0.00           H    
ATOM   1480  H51 MOL     2      10.186  19.050  74.878  1.00  0.00           H    
ATOM   1481  N51 MOL     2      36.551  55.808  47.456  1.00  0.00           N1+  
ATOM   1482  H51 MOL     2      35.789  56.233  46.930  1.00  0.00           H    
ATOM   1483  H51 MOL     2      36.204  55.087  47.998  1.00  0.00           H    
ATOM   1484  H51 MOL     2      36.905  56.444  48.120  1.00  0.00           H    
ATOM   1485  H51 MOL     2      37.178  55.504  46.776  1.00  0.00           H    
ATOM   1486  N51 MOL     2      73.811  15.652  14.017  1.00  0.00           N1+  
ATOM   1487  H51 MOL     2      73.743  15.711  15.080  1.00  0.00           H    
ATOM   1488  H51 MOL     2      74.634  15.192  13.717  1.00  0.00           H    
ATOM   1489  H51 MOL     2      73.737  16.560  13.589  1.00  0.00           H    
ATOM   1490  H51 MOL     2      73.108  14.975  13.722  1.00  0.00           H    
ATOM   1491  N51 MOL     2      28.475  61.268   3.179  1.00  0.00           N1+  
ATOM   1492  H51 MOL     2      29.185  61.045   2.575  1.00  0.00           H    
ATOM   1493  H51 MOL     2      28.058  60.380   3.409  1.00  0.00           H    
ATOM   1494  H51 MOL     2      27.763  61.971   2.841  1.00  0.00           H    
ATOM   1495  H51 MOL     2      28.728  61.648   4.070  1.00  0.00           H    
ATOM   1496  N51 MOL     2       4.891   7.686  23.534  1.00  0.00           N1+  
ATOM   1497  H51 MOL     2       4.502   6.786  23.332  1.00  0.00           H    
ATOM   1498  H51 MOL     2       5.522   7.728  24.353  1.00  0.00           H    
ATOM   1499  H51 MOL     2       4.063   8.319  23.464  1.00  0.00           H    
ATOM   1500  H51 MOL     2       5.253   8.116  22.653  1.00  0.00           H    
ATOM   1501  N51 MOL     2      68.734  53.796  11.342  1.00  0.00           N1+  
ATOM   1502  H51 MOL     2      67.975  53.259  11.667  1.00  0.00           H    
ATOM   1503  H51 MOL     2      68.472  53.903  10.338  1.00  0.00           H    
ATOM   1504  H51 MOL     2      69.648  53.371  11.404  1.00  0.00           H    
ATOM   1505  H51 MOL     2      68.649  54.771  11.713  1.00  0.00           H    
ATOM   1506  N51 MOL     2      33.772  70.309   2.150  1.00  0.00           N1+  
ATOM   1507  H51 MOL     2      33.977  70.305   3.123  1.00  0.00           H    
ATOM   1508  H51 MOL     2      33.572  71.157   1.771  1.00  0.00           H    
ATOM   1509  H51 MOL     2      33.114  69.561   1.941  1.00  0.00           H    
ATOM   1510  H51 MOL     2      34.595  69.978   1.663  1.00  0.00           H    
ATOM   1511  N51 MOL     2      13.494   4.654  16.158  1.00  0.00           N1+  
ATOM   1512  H51 MOL     2      13.914   4.592  17.094  1.00  0.00           H    
ATOM   1513  H51 MOL     2      13.989   5.324  15.543  1.00  0.00           H    
ATOM   1514  H51 MOL     2      12.594   5.074  16.326  1.00  0.00           H    
ATOM   1515  H51 MOL     2      13.308   3.716  15.801  1.00  0.00           H    
ATOM   1516  N51 MOL     2      68.790  50.762  66.678  1.00  0.00           N1+  
ATOM   1517  H51 MOL     2      68.359  51.098  65.856  1.00  0.00           H    
ATOM   1518  H51 MOL     2      69.803  50.894  66.544  1.00  0.00           H    
ATOM   1519  H51 MOL     2      68.756  49.744  66.872  1.00  0.00           H    
ATOM   1520  H52 MOL     2      68.423  51.267  67.490  1.00  0.00           H    
ATOM   1521  N52 MOL     2      43.123  45.805  43.688  1.00  0.00           N1+  
ATOM   1522  H52 MOL     2      43.180  45.772  44.693  1.00  0.00           H    
ATOM   1523  H52 MOL     2      43.803  45.199  43.247  1.00  0.00           H    
ATOM   1524  H52 MOL     2      43.266  46.797  43.565  1.00  0.00           H    
ATOM   1525  H52 MOL     2      42.129  45.729  43.443  1.00  0.00           H    
ATOM   1526  N52 MOL     2      36.837  24.965  13.948  1.00  0.00           N1+  
ATOM   1527  H52 MOL     2      36.109  25.416  13.407  1.00  0.00           H    
ATOM   1528  H52 MOL     2      36.409  24.356  14.663  1.00  0.00           H    
ATOM   1529  H52 MOL     2      37.272  25.763  14.412  1.00  0.00           H    
ATOM   1530  H52 MOL     2      37.448  24.519  13.267  1.00  0.00           H    
ATOM   1531  N52 MOL     2      71.853  16.530  37.786  1.00  0.00           N1+  
ATOM   1532  H52 MOL     2      71.972  15.743  37.128  1.00  0.00           H    
ATOM   1533  H52 MOL     2      71.069  17.088  37.502  1.00  0.00           H    
ATOM   1534  H52 MOL     2      72.660  17.143  37.771  1.00  0.00           H    
ATOM   1535  H52 MOL     2      71.635  16.132  38.719  1.00  0.00           H    
ATOM   1536  N52 MOL     2      32.836   9.860   6.473  1.00  0.00           N1+  
ATOM   1537  H52 MOL     2      33.767  10.304   6.413  1.00  0.00           H    
ATOM   1538  H52 MOL     2      32.571   9.131   5.827  1.00  0.00           H    
ATOM   1539  H52 MOL     2      32.160  10.581   6.572  1.00  0.00           H    
ATOM   1540  H52 MOL     2      32.777   9.325   7.336  1.00  0.00           H    
ATOM   1541  N52 MOL     2      24.126  66.984  38.995  1.00  0.00           N1+  
ATOM   1542  H52 MOL     2      24.464  67.910  39.260  1.00  0.00           H    
ATOM   1543  H52 MOL     2      24.871  66.355  38.959  1.00  0.00           H    
ATOM   1544  H52 MOL     2      23.743  67.213  38.092  1.00  0.00           H    
ATOM   1545  H52 MOL     2      23.377  66.703  39.626  1.00  0.00           H    
ATOM   1546  N52 MOL     2      57.922  43.459  67.779  1.00  0.00           N1+  
ATOM   1547  H52 MOL     2      58.037  42.537  68.237  1.00  0.00           H    
ATOM   1548  H52 MOL     2      57.457  44.236  68.276  1.00  0.00           H    
ATOM   1549  H52 MOL     2      57.428  43.347  66.939  1.00  0.00           H    
ATOM   1550  H52 MOL     2      58.858  43.792  67.584  1.00  0.00           H    
ATOM   1551  N52 MOL     2      -0.157  32.484  43.707  1.00  0.00           N1+  
ATOM   1552  H52 MOL     2       0.217  32.531  44.667  1.00  0.00           H    
ATOM   1553  H52 MOL     2      -0.919  31.796  43.719  1.00  0.00           H    
ATOM   1554  H52 MOL     2       0.551  32.105  43.143  1.00  0.00           H    
ATOM   1555  H52 MOL     2      -0.645  33.250  43.372  1.00  0.00           H    
ATOM   1556  N52 MOL     2      61.018  -0.791  45.959  1.00  0.00           N1+  
ATOM   1557  H52 MOL     2      61.888  -1.163  45.542  1.00  0.00           H    
ATOM   1558  H52 MOL     2      60.682  -1.625  46.404  1.00  0.00           H    
ATOM   1559  H52 MOL     2      60.353  -0.323  45.373  1.00  0.00           H    
ATOM   1560  H52 MOL     2      61.342  -0.218  46.728  1.00  0.00           H    
ATOM   1561  N52 MOL     2      50.166   8.425  17.764  1.00  0.00           N1+  
ATOM   1562  H52 MOL     2      49.745   8.543  18.673  1.00  0.00           H    
ATOM   1563  H52 MOL     2      51.118   8.206  17.758  1.00  0.00           H    
ATOM   1564  H52 MOL     2      49.978   9.329  17.339  1.00  0.00           H    
ATOM   1565  H52 MOL     2      49.638   7.750  17.193  1.00  0.00           H    
ATOM   1566  N52 MOL     2      28.778  19.333  55.480  1.00  0.00           N1+  
ATOM   1567  H52 MOL     2      28.230  19.531  56.357  1.00  0.00           H    
ATOM   1568  H52 MOL     2      29.220  20.173  55.130  1.00  0.00           H    
ATOM   1569  H52 MOL     2      28.166  18.858  54.842  1.00  0.00           H    
ATOM   1570  H52 MOL     2      29.535  18.750  55.782  1.00  0.00           H    
ATOM   1571  N52 MOL     2      50.713  11.177  51.669  1.00  0.00           N1+  
ATOM   1572  H52 MOL     2      50.562  10.187  51.459  1.00  0.00           H    
ATOM   1573  H52 MOL     2      49.891  11.739  51.511  1.00  0.00           H    
ATOM   1574  H52 MOL     2      51.427  11.412  50.943  1.00  0.00           H    
ATOM   1575  H52 MOL     2      51.180  11.076  52.562  1.00  0.00           H    
ATOM   1576  N52 MOL     2      48.002  43.336   5.566  1.00  0.00           N1+  
ATOM   1577  H52 MOL     2      48.065  44.129   4.906  1.00  0.00           H    
ATOM   1578  H52 MOL     2      48.842  42.831   5.359  1.00  0.00           H    
ATOM   1579  H52 MOL     2      47.089  42.894   5.476  1.00  0.00           H    
ATOM   1580  H52 MOL     2      48.097  43.744   6.421  1.00  0.00           H    
ATOM   1581  N52 MOL     2      40.597  19.951   3.893  1.00  0.00           N1+  
ATOM   1582  H52 MOL     2      39.846  19.277   4.161  1.00  0.00           H    
ATOM   1583  H52 MOL     2      40.160  20.762   3.471  1.00  0.00           H    
ATOM   1584  H52 MOL     2      41.254  19.547   3.250  1.00  0.00           H    
ATOM   1585  H52 MOL     2      41.125  20.219   4.714  1.00  0.00           H    
ATOM   1586  N52 MOL     2      17.361  28.561  24.781  1.00  0.00           N1+  
ATOM   1587  H52 MOL     2      18.251  28.415  25.281  1.00  0.00           H    
ATOM   1588  H52 MOL     2      16.492  28.096  25.123  1.00  0.00           H    
ATOM   1589  H52 MOL     2      17.472  28.350  23.794  1.00  0.00           H    
ATOM   1590  H52 MOL     2      17.117  29.547  24.909  1.00  0.00           H    
ATOM   1591  N52 MOL     2      81.579  11.147  44.792  1.00  0.00           N1+  
ATOM   1592  H52 MOL     2      81.429  12.118  44.967  1.00  0.00           H    
ATOM   1593  H52 MOL     2      82.147  11.069  43.925  1.00  0.00           H    
ATOM   1594  H52 MOL     2      80.697  10.735  44.773  1.00  0.00           H    
ATOM   1595  H52 MOL     2      82.127  10.576  45.493  1.00  0.00           H    
ATOM   1596  N52 MOL     2      58.080  46.855  47.128  1.00  0.00           N1+  
ATOM   1597  H52 MOL     2      58.633  45.998  46.781  1.00  0.00           H    
ATOM   1598  H52 MOL     2      58.637  47.728  46.764  1.00  0.00           H    
ATOM   1599  H52 MOL     2      58.101  46.756  48.205  1.00  0.00           H    
ATOM   1600  H52 MOL     2      57.112  46.884  46.853  1.00  0.00           H    
ATOM   1601  N52 MOL     2      47.843  17.701  61.478  1.00  0.00           N1+  
ATOM   1602  H52 MOL     2      47.433  16.858  61.091  1.00  0.00           H    
ATOM   1603  H52 MOL     2      47.330  18.032  62.286  1.00  0.00           H    
ATOM   1604  H52 MOL     2      47.941  18.363  60.757  1.00  0.00           H    
ATOM   1605  H52 MOL     2      48.764  17.333  61.651  1.00  0.00           H    
ATOM   1606  N52 MOL     2      31.214  17.812  25.364  1.00  0.00           N1+  
ATOM   1607  H52 MOL     2      30.738  18.184  24.524  1.00  0.00           H    
ATOM   1608  H52 MOL     2      31.698  18.540  25.867  1.00  0.00           H    
ATOM   1609  H52 MOL     2      31.878  17.089  25.051  1.00  0.00           H    
ATOM   1610  H52 MOL     2      30.478  17.463  25.871  1.00  0.00           H    
ATOM   1611  N52 MOL     2      49.578  56.612  50.968  1.00  0.00           N1+  
ATOM   1612  H52 MOL     2      49.102  56.003  50.337  1.00  0.00           H    
ATOM   1613  H52 MOL     2      48.920  56.993  51.658  1.00  0.00           H    
ATOM   1614  H52 MOL     2      49.880  57.468  50.535  1.00  0.00           H    
ATOM   1615  H52 MOL     2      50.265  56.169  51.508  1.00  0.00           H    
ATOM   1616  N52 MOL     2      14.953   4.054  50.214  1.00  0.00           N1+  
ATOM   1617  H52 MOL     2      15.769   3.378  50.284  1.00  0.00           H    
ATOM   1618  H52 MOL     2      14.980   4.309  49.221  1.00  0.00           H    
ATOM   1619  H52 MOL     2      15.131   4.756  50.899  1.00  0.00           H    
ATOM   1620  H53 MOL     2      14.018   3.767  50.404  1.00  0.00           H    
ATOM   1621  N53 MOL     2      18.566  44.839  44.714  1.00  0.00           N1+  
ATOM   1622  H53 MOL     2      19.179  45.622  44.505  1.00  0.00           H    
ATOM   1623  H53 MOL     2      18.996  43.965  44.643  1.00  0.00           H    
ATOM   1624  H53 MOL     2      17.878  44.670  43.992  1.00  0.00           H    
ATOM   1625  H53 MOL     2      17.914  44.693  45.475  1.00  0.00           H    
ATOM   1626  N53 MOL     2       2.721  26.119  23.952  1.00  0.00           N1+  
ATOM   1627  H53 MOL     2       3.650  26.528  24.077  1.00  0.00           H    
ATOM   1628  H53 MOL     2       2.524  25.324  23.298  1.00  0.00           H    
ATOM   1629  H53 MOL     2       2.147  26.914  23.678  1.00  0.00           H    
ATOM   1630  H53 MOL     2       2.325  25.689  24.693  1.00  0.00           H    
ATOM   1631  N53 MOL     2      74.167  58.258  19.133  1.00  0.00           N1+  
ATOM   1632  H53 MOL     2      74.666  58.259  20.075  1.00  0.00           H    
ATOM   1633  H53 MOL     2      74.324  57.438  18.620  1.00  0.00           H    
ATOM   1634  H53 MOL     2      74.351  59.075  18.529  1.00  0.00           H    
ATOM   1635  H53 MOL     2      73.173  58.167  19.303  1.00  0.00           H    
ATOM   1636  N53 MOL     2      23.749  18.839  58.616  1.00  0.00           N1+  
ATOM   1637  H53 MOL     2      24.365  18.108  58.331  1.00  0.00           H    
ATOM   1638  H53 MOL     2      22.822  18.449  58.595  1.00  0.00           H    
ATOM   1639  H53 MOL     2      23.920  19.678  58.106  1.00  0.00           H    
ATOM   1640  H53 MOL     2      23.872  18.998  59.602  1.00  0.00           H    
ATOM   1641  N53 MOL     2      46.175  13.542  25.684  1.00  0.00           N1+  
ATOM   1642  H53 MOL     2      46.281  14.491  25.323  1.00  0.00           H    
ATOM   1643  H53 MOL     2      46.509  12.739  25.154  1.00  0.00           H    
ATOM   1644  H53 MOL     2      45.130  13.370  25.762  1.00  0.00           H    
ATOM   1645  H53 MOL     2      46.593  13.587  26.594  1.00  0.00           H    
ATOM   1646  N53 MOL     2      37.818  35.237  57.423  1.00  0.00           N1+  
ATOM   1647  H53 MOL     2      37.283  35.880  58.008  1.00  0.00           H    
ATOM   1648  H53 MOL     2      37.277  34.682  56.776  1.00  0.00           H    
ATOM   1649  H53 MOL     2      38.276  34.567  57.961  1.00  0.00           H    
ATOM   1650  H53 MOL     2      38.505  35.594  56.742  1.00  0.00           H    
ATOM   1651  N53 MOL     2      34.730  18.573  27.145  1.00  0.00           N1+  
ATOM   1652  H53 MOL     2      35.443  17.866  27.196  1.00  0.00           H    
ATOM   1653  H53 MOL     2      34.470  18.644  26.149  1.00  0.00           H    
ATOM   1654  H53 MOL     2      35.008  19.552  27.259  1.00  0.00           H    
ATOM   1655  H53 MOL     2      33.836  18.495  27.695  1.00  0.00           H    
ATOM   1656  N53 MOL     2      79.710  65.408  14.688  1.00  0.00           N1+  
ATOM   1657  H53 MOL     2      80.469  65.341  13.931  1.00  0.00           H    
ATOM   1658  H53 MOL     2      79.640  66.433  14.914  1.00  0.00           H    
ATOM   1659  H53 MOL     2      79.990  64.883  15.551  1.00  0.00           H    
ATOM   1660  H53 MOL     2      78.858  65.271  14.395  1.00  0.00           H    
ATOM   1661  N53 MOL     2      40.281  43.035  15.795  1.00  0.00           N1+  
ATOM   1662  H53 MOL     2      39.507  43.198  16.456  1.00  0.00           H    
ATOM   1663  H53 MOL     2      40.756  43.966  15.578  1.00  0.00           H    
ATOM   1664  H53 MOL     2      40.017  42.499  14.967  1.00  0.00           H    
ATOM   1665  H53 MOL     2      40.958  42.477  16.310  1.00  0.00           H    
ATOM   1666  N53 MOL     2      55.193   2.035  15.523  1.00  0.00           N1+  
ATOM   1667  H53 MOL     2      55.836   2.520  16.073  1.00  0.00           H    
ATOM   1668  H53 MOL     2      54.357   2.390  15.924  1.00  0.00           H    
ATOM   1669  H53 MOL     2      55.155   1.114  15.810  1.00  0.00           H    
ATOM   1670  H53 MOL     2      55.160   2.083  14.504  1.00  0.00           H    
ATOM   1671  N53 MOL     2      23.193   9.667  68.886  1.00  0.00           N1+  
ATOM   1672  H53 MOL     2      22.196   9.476  68.960  1.00  0.00           H    
ATOM   1673  H53 MOL     2      23.213  10.544  69.350  1.00  0.00           H    
ATOM   1674  H53 MOL     2      23.556   9.992  67.955  1.00  0.00           H    
ATOM   1675  H53 MOL     2      23.797   9.045  69.470  1.00  0.00           H    
ATOM   1676  N53 MOL     2      22.631   7.931  24.312  1.00  0.00           N1+  
ATOM   1677  H53 MOL     2      23.269   7.580  23.605  1.00  0.00           H    
ATOM   1678  H53 MOL     2      22.354   8.715  23.673  1.00  0.00           H    
ATOM   1679  H53 MOL     2      23.240   8.208  25.084  1.00  0.00           H    
ATOM   1680  H53 MOL     2      21.879   7.273  24.532  1.00  0.00           H    
ATOM   1681  N53 MOL     2      20.175  72.798  24.502  1.00  0.00           N1+  
ATOM   1682  H53 MOL     2      21.045  72.379  24.186  1.00  0.00           H    
ATOM   1683  H53 MOL     2      19.628  72.027  24.936  1.00  0.00           H    
ATOM   1684  H53 MOL     2      19.856  73.417  23.758  1.00  0.00           H    
ATOM   1685  H53 MOL     2      20.457  73.407  25.296  1.00  0.00           H    
ATOM   1686  N53 MOL     2      53.539  13.216  15.316  1.00  0.00           N1+  
ATOM   1687  H53 MOL     2      53.815  12.678  16.223  1.00  0.00           H    
ATOM   1688  H53 MOL     2      53.474  14.226  15.421  1.00  0.00           H    
ATOM   1689  H53 MOL     2      52.801  12.702  14.925  1.00  0.00           H    
ATOM   1690  H53 MOL     2      54.399  13.092  14.874  1.00  0.00           H    
ATOM   1691  N53 MOL     2      12.295  56.000  25.221  1.00  0.00           N1+  
ATOM   1692  H53 MOL     2      12.743  55.218  24.716  1.00  0.00           H    
ATOM   1693  H53 MOL     2      12.307  56.842  24.648  1.00  0.00           H    
ATOM   1694  H53 MOL     2      12.507  55.960  26.198  1.00  0.00           H    
ATOM   1695  H53 MOL     2      11.275  55.859  25.208  1.00  0.00           H    
ATOM   1696  N53 MOL     2      55.032  33.560  58.456  1.00  0.00           N1+  
ATOM   1697  H53 MOL     2      55.720  34.016  59.002  1.00  0.00           H    
ATOM   1698  H53 MOL     2      54.355  33.241  59.111  1.00  0.00           H    
ATOM   1699  H53 MOL     2      55.500  32.925  57.817  1.00  0.00           H    
ATOM   1700  H53 MOL     2      54.568  34.223  57.923  1.00  0.00           H    
ATOM   1701  N53 MOL     2      36.917   6.903  32.758  1.00  0.00           N1+  
ATOM   1702  H53 MOL     2      37.681   6.243  32.831  1.00  0.00           H    
ATOM   1703  H53 MOL     2      36.741   6.937  31.756  1.00  0.00           H    
ATOM   1704  H53 MOL     2      37.381   7.747  33.013  1.00  0.00           H    
ATOM   1705  H53 MOL     2      36.210   6.591  33.405  1.00  0.00           H    
ATOM   1706  N53 MOL     2      49.847  31.215   6.163  1.00  0.00           N1+  
ATOM   1707  H53 MOL     2      50.608  31.233   6.885  1.00  0.00           H    
ATOM   1708  H53 MOL     2      49.251  30.337   6.083  1.00  0.00           H    
ATOM   1709  H53 MOL     2      50.049  31.555   5.188  1.00  0.00           H    
ATOM   1710  H53 MOL     2      49.161  31.964   6.432  1.00  0.00           H    
ATOM   1711  N53 MOL     2      19.842  59.275  55.718  1.00  0.00           N1+  
ATOM   1712  H53 MOL     2      19.633  59.292  56.716  1.00  0.00           H    
ATOM   1713  H53 MOL     2      18.898  59.292  55.349  1.00  0.00           H    
ATOM   1714  H53 MOL     2      20.118  58.337  55.356  1.00  0.00           H    
ATOM   1715  H53 MOL     2      20.370  60.116  55.320  1.00  0.00           H    
ATOM   1716  N53 MOL     2      58.194  17.626  38.396  1.00  0.00           N1+  
ATOM   1717  H53 MOL     2      58.406  18.234  37.631  1.00  0.00           H    
ATOM   1718  H53 MOL     2      57.379  17.090  38.222  1.00  0.00           H    
ATOM   1719  H53 MOL     2      57.894  18.135  39.204  1.00  0.00           H    
ATOM   1720  H54 MOL     2      58.975  16.953  38.569  1.00  0.00           H    
ATOM   1721  N54 MOL     2      74.288  47.539  55.102  1.00  0.00           N1+  
ATOM   1722  H54 MOL     2      74.957  47.860  55.780  1.00  0.00           H    
ATOM   1723  H54 MOL     2      73.439  48.097  55.200  1.00  0.00           H    
ATOM   1724  H54 MOL     2      74.033  46.615  55.370  1.00  0.00           H    
ATOM   1725  H54 MOL     2      74.562  47.529  54.182  1.00  0.00           H    
ATOM   1726  N54 MOL     2      61.529   7.582  73.130  1.00  0.00           N1+  
ATOM   1727  H54 MOL     2      60.936   7.830  72.307  1.00  0.00           H    
ATOM   1728  H54 MOL     2      61.426   8.249  73.914  1.00  0.00           H    
ATOM   1729  H54 MOL     2      62.586   7.571  73.002  1.00  0.00           H    
ATOM   1730  H54 MOL     2      61.301   6.693  73.556  1.00  0.00           H    
ATOM   1731  N54 MOL     2      49.072  46.766  71.417  1.00  0.00           N1+  
ATOM   1732  H54 MOL     2      48.899  47.645  71.899  1.00  0.00           H    
ATOM   1733  H54 MOL     2      48.617  46.638  70.507  1.00  0.00           H    
ATOM   1734  H54 MOL     2      48.369  46.121  71.856  1.00  0.00           H    
ATOM   1735  H54 MOL     2      49.956  46.239  71.564  1.00  0.00           H    
ATOM   1736  N54 MOL     2      32.762  39.657  54.374  1.00  0.00           N1+  
ATOM   1737  H54 MOL     2      33.537  40.109  54.789  1.00  0.00           H    
ATOM   1738  H54 MOL     2      31.943  40.100  54.737  1.00  0.00           H    
ATOM   1739  H54 MOL     2      32.886  38.688  54.576  1.00  0.00           H    
ATOM   1740  H54 MOL     2      32.987  39.788  53.357  1.00  0.00           H    
ATOM   1741  N54 MOL     2      28.892   8.761  51.594  1.00  0.00           N1+  
ATOM   1742  H54 MOL     2      29.524   8.120  52.095  1.00  0.00           H    
ATOM   1743  H54 MOL     2      28.851   9.640  52.113  1.00  0.00           H    
ATOM   1744  H54 MOL     2      28.011   8.271  51.631  1.00  0.00           H    
ATOM   1745  H54 MOL     2      29.176   8.994  50.669  1.00  0.00           H    
ATOM   1746  N54 MOL     2       3.160  56.272  22.662  1.00  0.00           N1+  
ATOM   1747  H54 MOL     2       2.841  55.530  22.080  1.00  0.00           H    
ATOM   1748  H54 MOL     2       4.110  56.264  23.051  1.00  0.00           H    
ATOM   1749  H54 MOL     2       2.551  56.226  23.477  1.00  0.00           H    
ATOM   1750  H54 MOL     2       2.838  57.185  22.256  1.00  0.00           H    
ATOM   1751  N54 MOL     2      31.399  66.791   4.134  1.00  0.00           N1+  
ATOM   1752  H54 MOL     2      31.433  67.736   4.495  1.00  0.00           H    
ATOM   1753  H54 MOL     2      31.240  66.124   4.886  1.00  0.00           H    
ATOM   1754  H54 MOL     2      32.341  66.595   3.843  1.00  0.00           H    
ATOM   1755  H54 MOL     2      30.762  66.663   3.409  1.00  0.00           H    
ATOM   1756  N54 MOL     2      51.705  46.233   6.786  1.00  0.00           N1+  
ATOM   1757  H54 MOL     2      51.818  46.050   5.772  1.00  0.00           H    
ATOM   1758  H54 MOL     2      51.964  47.195   7.019  1.00  0.00           H    
ATOM   1759  H54 MOL     2      52.296  45.542   7.188  1.00  0.00           H    
ATOM   1760  H54 MOL     2      50.750  46.033   6.996  1.00  0.00           H    
ATOM   1761  N54 MOL     2      63.683  26.737  30.844  1.00  0.00           N1+  
ATOM   1762  H54 MOL     2      63.801  27.281  31.688  1.00  0.00           H    
ATOM   1763  H54 MOL     2      64.641  26.276  30.842  1.00  0.00           H    
ATOM   1764  H54 MOL     2      63.717  27.221  29.930  1.00  0.00           H    
ATOM   1765  H54 MOL     2      63.086  25.893  31.043  1.00  0.00           H    
ATOM   1766  N54 MOL     2      21.461  56.533   7.407  1.00  0.00           N1+  
ATOM   1767  H54 MOL     2      22.435  56.777   7.246  1.00  0.00           H    
ATOM   1768  H54 MOL     2      21.030  56.536   8.297  1.00  0.00           H    
ATOM   1769  H54 MOL     2      21.727  55.532   7.429  1.00  0.00           H    
ATOM   1770  H54 MOL     2      20.822  56.397   6.625  1.00  0.00           H    
ATOM   1771  N54 MOL     2       7.354  59.726  58.762  1.00  0.00           N1+  
ATOM   1772  H54 MOL     2       7.312  59.338  59.667  1.00  0.00           H    
ATOM   1773  H54 MOL     2       8.107  60.234  58.442  1.00  0.00           H    
ATOM   1774  H54 MOL     2       6.669  60.407  58.720  1.00  0.00           H    
ATOM   1775  H54 MOL     2       6.933  59.082  58.091  1.00  0.00           H    
ATOM   1776  N54 MOL     2      48.242  70.711  46.233  1.00  0.00           N1+  
ATOM   1777  H54 MOL     2      48.454  70.840  45.252  1.00  0.00           H    
ATOM   1778  H54 MOL     2      47.197  70.793  46.562  1.00  0.00           H    
ATOM   1779  H54 MOL     2      48.782  71.355  46.827  1.00  0.00           H    
ATOM   1780  H54 MOL     2      48.644  69.864  46.517  1.00  0.00           H    
ATOM   1781  N54 MOL     2      69.929   5.444   4.796  1.00  0.00           N1+  
ATOM   1782  H54 MOL     2      70.245   6.320   5.216  1.00  0.00           H    
ATOM   1783  H54 MOL     2      70.781   4.921   4.504  1.00  0.00           H    
ATOM   1784  H54 MOL     2      69.238   5.479   4.090  1.00  0.00           H    
ATOM   1785  H54 MOL     2      69.673   4.812   5.575  1.00  0.00           H    
ATOM   1786  N54 MOL     2      68.514  62.878  51.090  1.00  0.00           N1+  
ATOM   1787  H54 MOL     2      69.209  62.723  50.363  1.00  0.00           H    
ATOM   1788  H54 MOL     2      68.732  63.761  51.493  1.00  0.00           H    
ATOM   1789  H54 MOL     2      68.480  62.147  51.776  1.00  0.00           H    
ATOM   1790  H54 MOL     2      67.600  62.943  50.557  1.00  0.00           H    
ATOM   1791  N54 MOL     2      47.179  33.342  73.441  1.00  0.00           N1+  
ATOM   1792  H54 MOL     2      46.450  33.941  73.082  1.00  0.00           H    
ATOM   1793  H54 MOL     2      48.043  33.507  72.936  1.00  0.00           H    
ATOM   1794  H54 MOL     2      46.967  32.388  73.165  1.00  0.00           H    
ATOM   1795  H54 MOL     2      47.459  33.577  74.467  1.00  0.00           H    
ATOM   1796  N54 MOL     2      39.181  49.683  71.324  1.00  0.00           N1+  
ATOM   1797  H54 MOL     2      40.086  49.323  71.560  1.00  0.00           H    
ATOM   1798  H54 MOL     2      38.374  49.103  70.957  1.00  0.00           H    
ATOM   1799  H54 MOL     2      39.147  50.492  70.681  1.00  0.00           H    
ATOM   1800  H54 MOL     2      38.780  50.144  72.143  1.00  0.00           H    
ATOM   1801  N54 MOL     2      17.879  19.345  50.289  1.00  0.00           N1+  
ATOM   1802  H54 MOL     2      16.978  19.279  49.772  1.00  0.00           H    
ATOM   1803  H54 MOL     2      18.031  18.742  51.090  1.00  0.00           H    
ATOM   1804  H54 MOL     2      18.272  20.256  50.540  1.00  0.00           H    
ATOM   1805  H54 MOL     2      18.596  19.079  49.641  1.00  0.00           H    
ATOM   1806  N54 MOL     2      62.669  48.207  13.752  1.00  0.00           N1+  
ATOM   1807  H54 MOL     2      62.067  48.223  12.979  1.00  0.00           H    
ATOM   1808  H54 MOL     2      63.660  48.362  13.527  1.00  0.00           H    
ATOM   1809  H54 MOL     2      62.493  47.406  14.317  1.00  0.00           H    
ATOM   1810  H54 MOL     2      62.495  49.059  14.273  1.00  0.00           H    
ATOM   1811  N54 MOL     2      19.002  14.906  19.462  1.00  0.00           N1+  
ATOM   1812  H54 MOL     2      19.829  14.921  20.112  1.00  0.00           H    
ATOM   1813  H54 MOL     2      18.882  13.916  19.109  1.00  0.00           H    
ATOM   1814  H54 MOL     2      18.856  15.669  18.797  1.00  0.00           H    
ATOM   1815  H54 MOL     2      18.180  14.974  20.058  1.00  0.00           H    
ATOM   1816  N54 MOL     2      56.821  12.054  39.489  1.00  0.00           N1+  
ATOM   1817  H54 MOL     2      57.487  12.488  38.855  1.00  0.00           H    
ATOM   1818  H54 MOL     2      55.873  12.167  39.130  1.00  0.00           H    
ATOM   1819  H54 MOL     2      56.965  12.745  40.231  1.00  0.00           H    
ATOM   1820  H55 MOL     2      57.307  11.164  39.636  1.00  0.00           H    
ATOM   1821  N55 MOL     2      66.834  51.211  25.250  1.00  0.00           N1+  
ATOM   1822  H55 MOL     2      66.294  50.517  25.733  1.00  0.00           H    
ATOM   1823  H55 MOL     2      67.758  50.841  25.236  1.00  0.00           H    
ATOM   1824  H55 MOL     2      66.865  52.101  25.807  1.00  0.00           H    
ATOM   1825  H55 MOL     2      66.616  51.455  24.300  1.00  0.00           H    
ATOM   1826  N55 MOL     2      73.544   7.902  17.476  1.00  0.00           N1+  
ATOM   1827  H55 MOL     2      72.799   8.148  18.105  1.00  0.00           H    
ATOM   1828  H55 MOL     2      73.464   6.918  17.159  1.00  0.00           H    
ATOM   1829  H55 MOL     2      74.403   7.995  17.974  1.00  0.00           H    
ATOM   1830  H55 MOL     2      73.620   8.479  16.638  1.00  0.00           H    
ATOM   1831  N55 MOL     2      24.739  62.300   5.393  1.00  0.00           N1+  
ATOM   1832  H55 MOL     2      24.627  62.816   4.548  1.00  0.00           H    
ATOM   1833  H55 MOL     2      25.536  61.614   5.375  1.00  0.00           H    
ATOM   1834  H55 MOL     2      23.868  61.957   5.833  1.00  0.00           H    
ATOM   1835  H55 MOL     2      25.220  62.985   5.939  1.00  0.00           H    
ATOM   1836  N55 MOL     2      44.267  17.449  76.125  1.00  0.00           N1+  
ATOM   1837  H55 MOL     2      44.565  17.831  77.006  1.00  0.00           H    
ATOM   1838  H55 MOL     2      43.302  17.186  76.261  1.00  0.00           H    
ATOM   1839  H55 MOL     2      44.711  16.527  75.947  1.00  0.00           H    
ATOM   1840  H55 MOL     2      44.323  18.078  75.301  1.00  0.00           H    
ATOM   1841  N55 MOL     2      40.424   7.398  28.087  1.00  0.00           N1+  
ATOM   1842  H55 MOL     2      40.976   7.423  27.198  1.00  0.00           H    
ATOM   1843  H55 MOL     2      40.596   8.113  28.768  1.00  0.00           H    
ATOM   1844  H55 MOL     2      40.409   6.518  28.625  1.00  0.00           H    
ATOM   1845  H55 MOL     2      39.482   7.542  27.938  1.00  0.00           H    
ATOM   1846  N55 MOL     2      41.765  37.947  34.745  1.00  0.00           N1+  
ATOM   1847  H55 MOL     2      41.694  37.114  35.378  1.00  0.00           H    
ATOM   1848  H55 MOL     2      41.196  38.730  35.090  1.00  0.00           H    
ATOM   1849  H55 MOL     2      41.705  37.730  33.750  1.00  0.00           H    
ATOM   1850  H55 MOL     2      42.765  38.202  34.855  1.00  0.00           H    
ATOM   1851  N55 MOL     2      43.666  50.691  30.091  1.00  0.00           N1+  
ATOM   1852  H55 MOL     2      43.194  50.538  30.976  1.00  0.00           H    
ATOM   1853  H55 MOL     2      44.192  49.889  29.742  1.00  0.00           H    
ATOM   1854  H55 MOL     2      44.361  51.422  30.245  1.00  0.00           H    
ATOM   1855  H55 MOL     2      43.103  51.109  29.361  1.00  0.00           H    
ATOM   1856  N55 MOL     2      -4.118   8.231  13.031  1.00  0.00           N1+  
ATOM   1857  H55 MOL     2      -4.292   8.950  13.766  1.00  0.00           H    
ATOM   1858  H55 MOL     2      -4.890   8.095  12.461  1.00  0.00           H    
ATOM   1859  H55 MOL     2      -3.909   7.324  13.466  1.00  0.00           H    
ATOM   1860  H55 MOL     2      -3.277   8.500  12.576  1.00  0.00           H    
ATOM   1861  N55 MOL     2      14.026  35.103  58.176  1.00  0.00           N1+  
ATOM   1862  H55 MOL     2      14.673  35.435  57.424  1.00  0.00           H    
ATOM   1863  H55 MOL     2      14.174  35.562  59.112  1.00  0.00           H    
ATOM   1864  H55 MOL     2      13.953  34.065  58.111  1.00  0.00           H    
ATOM   1865  H55 MOL     2      13.121  35.526  57.828  1.00  0.00           H    
ATOM   1866  N55 MOL     2      15.481  64.724  58.194  1.00  0.00           N1+  
ATOM   1867  H55 MOL     2      15.615  64.944  59.170  1.00  0.00           H    
ATOM   1868  H55 MOL     2      15.605  63.770  58.013  1.00  0.00           H    
ATOM   1869  H55 MOL     2      16.032  65.306  57.617  1.00  0.00           H    
ATOM   1870  H55 MOL     2      14.606  65.058  58.081  1.00  0.00           H    
ATOM   1871  N55 MOL     2       7.084  47.738  40.023  1.00  0.00           N1+  
ATOM   1872  H55 MOL     2       6.553  46.895  39.839  1.00  0.00           H    
ATOM   1873  H55 MOL     2       6.641  48.351  40.638  1.00  0.00           H    
ATOM   1874  H55 MOL     2       7.198  48.293  39.188  1.00  0.00           H    
ATOM   1875  H55 MOL     2       7.977  47.446  40.466  1.00  0.00           H    
ATOM   1876  N55 MOL     2      43.920  66.615   7.835  1.00  0.00           N1+  
ATOM   1877  H55 MOL     2      44.880  66.707   7.532  1.00  0.00           H    
ATOM   1878  H55 MOL     2      43.376  67.497   7.661  1.00  0.00           H    
ATOM   1879  H55 MOL     2      43.997  66.417   8.870  1.00  0.00           H    
ATOM   1880  H55 MOL     2      43.424  65.879   7.392  1.00  0.00           H    
ATOM   1881  N55 MOL     2      44.905  19.623  19.197  1.00  0.00           N1+  
ATOM   1882  H55 MOL     2      44.849  19.798  18.155  1.00  0.00           H    
ATOM   1883  H55 MOL     2      45.199  18.667  19.601  1.00  0.00           H    
ATOM   1884  H55 MOL     2      43.920  19.496  19.421  1.00  0.00           H    
ATOM   1885  H55 MOL     2      45.017  20.441  19.819  1.00  0.00           H    
ATOM   1886  N55 MOL     2      29.696  11.727  56.333  1.00  0.00           N1+  
ATOM   1887  H55 MOL     2      30.624  11.787  55.890  1.00  0.00           H    
ATOM   1888  H55 MOL     2      29.556  12.544  57.010  1.00  0.00           H    
ATOM   1889  H55 MOL     2      29.522  10.976  56.953  1.00  0.00           H    
ATOM   1890  H55 MOL     2      28.893  11.651  55.663  1.00  0.00           H    
ATOM   1891  N55 MOL     2      65.515  46.841  25.281  1.00  0.00           N1+  
ATOM   1892  H55 MOL     2      64.711  46.226  25.470  1.00  0.00           H    
ATOM   1893  H55 MOL     2      65.288  47.657  24.672  1.00  0.00           H    
ATOM   1894  H55 MOL     2      66.356  46.401  24.922  1.00  0.00           H    
ATOM   1895  H55 MOL     2      65.844  47.383  26.038  1.00  0.00           H    
ATOM   1896  N55 MOL     2      46.180  55.876   0.168  1.00  0.00           N1+  
ATOM   1897  H55 MOL     2      46.448  55.118  -0.498  1.00  0.00           H    
ATOM   1898  H55 MOL     2      46.991  56.053   0.773  1.00  0.00           H    
ATOM   1899  H55 MOL     2      45.416  55.479   0.656  1.00  0.00           H    
ATOM   1900  H55 MOL     2      45.875  56.721  -0.344  1.00  0.00           H    
ATOM   1901  N55 MOL     2      63.058  51.624  37.837  1.00  0.00           N1+  
ATOM   1902  H55 MOL     2      62.320  51.034  37.977  1.00  0.00           H    
ATOM   1903  H55 MOL     2      63.912  51.109  37.893  1.00  0.00           H    
ATOM   1904  H55 MOL     2      63.147  52.327  38.589  1.00  0.00           H    
ATOM   1905  H55 MOL     2      63.029  51.952  36.886  1.00  0.00           H    
ATOM   1906  N55 MOL     2      27.597  37.443  13.463  1.00  0.00           N1+  
ATOM   1907  H55 MOL     2      27.719  36.504  13.628  1.00  0.00           H    
ATOM   1908  H55 MOL     2      26.820  37.873  13.991  1.00  0.00           H    
ATOM   1909  H55 MOL     2      27.569  37.625  12.485  1.00  0.00           H    
ATOM   1910  H55 MOL     2      28.537  37.781  13.696  1.00  0.00           H    
ATOM   1911  N55 MOL     2      26.413  65.137  11.908  1.00  0.00           N1+  
ATOM   1912  H55 MOL     2      27.105  65.811  12.119  1.00  0.00           H    
ATOM   1913  H55 MOL     2      25.943  64.787  12.756  1.00  0.00           H    
ATOM   1914  H55 MOL     2      26.887  64.366  11.438  1.00  0.00           H    
ATOM   1915  H55 MOL     2      25.795  65.332  11.193  1.00  0.00           H    
ATOM   1916  N55 MOL     2      28.042  38.695  31.265  1.00  0.00           N1+  
ATOM   1917  H55 MOL     2      28.163  39.330  32.048  1.00  0.00           H    
ATOM   1918  H55 MOL     2      28.975  38.496  30.908  1.00  0.00           H    
ATOM   1919  H55 MOL     2      27.363  39.200  30.660  1.00  0.00           H    
ATOM   1920  H56 MOL     2      27.594  37.774  31.644  1.00  0.00           H    
ATOM   1921  N56 MOL     2      55.017  10.254  69.277  1.00  0.00           N1+  
ATOM   1922  H56 MOL     2      54.228  10.023  68.733  1.00  0.00           H    
ATOM   1923  H56 MOL     2      55.904  10.168  68.733  1.00  0.00           H    
ATOM   1924  H56 MOL     2      55.138   9.867  70.214  1.00  0.00           H    
ATOM   1925  H56 MOL     2      55.032  11.258  69.405  1.00  0.00           H    
ATOM   1926  N56 MOL     2      34.845  59.116  18.286  1.00  0.00           N1+  
ATOM   1927  H56 MOL     2      35.423  59.711  18.935  1.00  0.00           H    
ATOM   1928  H56 MOL     2      34.140  59.670  17.803  1.00  0.00           H    
ATOM   1929  H56 MOL     2      34.449  58.274  18.673  1.00  0.00           H    
ATOM   1930  H56 MOL     2      35.455  58.727  17.603  1.00  0.00           H    
ATOM   1931  N56 MOL     2      30.425  68.292  46.554  1.00  0.00           N1+  
ATOM   1932  H56 MOL     2      30.555  67.506  45.959  1.00  0.00           H    
ATOM   1933  H56 MOL     2      29.822  68.033  47.281  1.00  0.00           H    
ATOM   1934  H56 MOL     2      30.081  69.096  46.132  1.00  0.00           H    
ATOM   1935  H56 MOL     2      31.298  68.559  47.015  1.00  0.00           H    
ATOM   1936  N56 MOL     2      23.519   2.327  49.517  1.00  0.00           N1+  
ATOM   1937  H56 MOL     2      23.935   1.452  49.755  1.00  0.00           H    
ATOM   1938  H56 MOL     2      24.206   2.967  49.923  1.00  0.00           H    
ATOM   1939  H56 MOL     2      22.607   2.592  49.844  1.00  0.00           H    
ATOM   1940  H56 MOL     2      23.844   2.581  48.546  1.00  0.00           H    
ATOM   1941  N56 MOL     2      63.938  52.157  13.516  1.00  0.00           N1+  
ATOM   1942  H56 MOL     2      63.590  52.198  12.563  1.00  0.00           H    
ATOM   1943  H56 MOL     2      64.293  52.924  14.016  1.00  0.00           H    
ATOM   1944  H56 MOL     2      64.457  51.307  13.679  1.00  0.00           H    
ATOM   1945  H56 MOL     2      63.104  51.957  13.982  1.00  0.00           H    
ATOM   1946  N56 MOL     2      49.272  63.753  36.199  1.00  0.00           N1+  
ATOM   1947  H56 MOL     2      49.764  64.663  36.136  1.00  0.00           H    
ATOM   1948  H56 MOL     2      49.904  62.964  36.007  1.00  0.00           H    
ATOM   1949  H56 MOL     2      48.580  63.750  35.435  1.00  0.00           H    
ATOM   1950  H56 MOL     2      48.893  63.800  37.102  1.00  0.00           H    
ATOM   1951  N56 MOL     2       0.497  61.147  46.222  1.00  0.00           N1+  
ATOM   1952  H56 MOL     2       0.561  60.147  46.153  1.00  0.00           H    
ATOM   1953  H56 MOL     2       1.488  61.531  46.298  1.00  0.00           H    
ATOM   1954  H56 MOL     2      -0.066  61.144  47.085  1.00  0.00           H    
ATOM   1955  H56 MOL     2       0.023  61.514  45.406  1.00  0.00           H    
ATOM   1956  N56 MOL     2      28.415  65.945  71.218  1.00  0.00           N1+  
ATOM   1957  H56 MOL     2      28.794  66.147  72.097  1.00  0.00           H    
ATOM   1958  H56 MOL     2      28.686  65.127  70.782  1.00  0.00           H    
ATOM   1959  H56 MOL     2      28.444  66.794  70.594  1.00  0.00           H    
ATOM   1960  H56 MOL     2      27.426  65.927  71.451  1.00  0.00           H    
ATOM   1961  N56 MOL     2      67.057  51.751  37.068  1.00  0.00           N1+  
ATOM   1962  H56 MOL     2      68.018  52.080  37.176  1.00  0.00           H    
ATOM   1963  H56 MOL     2      67.004  51.224  36.276  1.00  0.00           H    
ATOM   1964  H56 MOL     2      66.485  52.486  37.049  1.00  0.00           H    
ATOM   1965  H56 MOL     2      66.704  51.342  37.943  1.00  0.00           H    
ATOM   1966  N56 MOL     2      11.584  26.975  26.630  1.00  0.00           N1+  
ATOM   1967  H56 MOL     2      11.534  26.870  27.639  1.00  0.00           H    
ATOM   1968  H56 MOL     2      12.017  27.887  26.531  1.00  0.00           H    
ATOM   1969  H56 MOL     2      10.673  26.769  26.215  1.00  0.00           H    
ATOM   1970  H56 MOL     2      12.177  26.284  26.173  1.00  0.00           H    
ATOM   1971  N56 MOL     2      48.864  34.057  38.621  1.00  0.00           N1+  
ATOM   1972  H56 MOL     2      48.870  34.914  38.059  1.00  0.00           H    
ATOM   1973  H56 MOL     2      47.941  33.769  38.301  1.00  0.00           H    
ATOM   1974  H56 MOL     2      48.707  34.189  39.627  1.00  0.00           H    
ATOM   1975  H56 MOL     2      49.419  33.222  38.481  1.00  0.00           H    
ATOM   1976  N56 MOL     2      54.114   6.252  47.177  1.00  0.00           N1+  
ATOM   1977  H56 MOL     2      54.324   6.022  46.142  1.00  0.00           H    
ATOM   1978  H56 MOL     2      54.845   6.542  47.789  1.00  0.00           H    
ATOM   1979  H56 MOL     2      53.795   5.288  47.427  1.00  0.00           H    
ATOM   1980  H56 MOL     2      53.256   6.840  47.111  1.00  0.00           H    
ATOM   1981  N56 MOL     2      42.143  25.345  20.646  1.00  0.00           N1+  
ATOM   1982  H56 MOL     2      41.267  25.920  20.567  1.00  0.00           H    
ATOM   1983  H56 MOL     2      42.984  25.893  20.514  1.00  0.00           H    
ATOM   1984  H56 MOL     2      42.207  24.473  20.083  1.00  0.00           H    
ATOM   1985  H56 MOL     2      42.101  24.989  21.559  1.00  0.00           H    
ATOM   1986  N56 MOL     2      49.787  20.699  74.577  1.00  0.00           N1+  
ATOM   1987  H56 MOL     2      50.759  20.379  74.643  1.00  0.00           H    
ATOM   1988  H56 MOL     2      49.271  19.859  74.307  1.00  0.00           H    
ATOM   1989  H56 MOL     2      49.726  21.352  73.810  1.00  0.00           H    
ATOM   1990  H56 MOL     2      49.377  21.058  75.381  1.00  0.00           H    
ATOM   1991  N56 MOL     2      12.229   4.793  65.712  1.00  0.00           N1+  
ATOM   1992  H56 MOL     2      11.961   5.633  66.234  1.00  0.00           H    
ATOM   1993  H56 MOL     2      12.415   5.173  64.829  1.00  0.00           H    
ATOM   1994  H56 MOL     2      11.552   4.069  65.665  1.00  0.00           H    
ATOM   1995  H56 MOL     2      13.074   4.402  66.065  1.00  0.00           H    
ATOM   1996  N56 MOL     2      47.248  25.900  54.964  1.00  0.00           N1+  
ATOM   1997  H56 MOL     2      46.868  25.220  54.387  1.00  0.00           H    
ATOM   1998  H56 MOL     2      48.219  25.917  54.766  1.00  0.00           H    
ATOM   1999  H56 MOL     2      47.021  26.130  55.936  1.00  0.00           H    
ATOM   2000  H56 MOL     2      46.834  26.729  54.597  1.00  0.00           H    
ATOM   2001  N56 MOL     2      45.232  41.413  59.619  1.00  0.00           N1+  
ATOM   2002  H56 MOL     2      44.559  40.751  59.206  1.00  0.00           H    
ATOM   2003  H56 MOL     2      45.613  41.933  58.870  1.00  0.00           H    
ATOM   2004  H56 MOL     2      45.923  40.831  60.081  1.00  0.00           H    
ATOM   2005  H56 MOL     2      44.852  42.057  60.303  1.00  0.00           H    
ATOM   2006  N56 MOL     2      70.385  53.338  48.186  1.00  0.00           N1+  
ATOM   2007  H56 MOL     2      69.943  53.385  49.089  1.00  0.00           H    
ATOM   2008  H56 MOL     2      70.576  52.368  47.983  1.00  0.00           H    
ATOM   2009  H56 MOL     2      71.285  53.796  48.299  1.00  0.00           H    
ATOM   2010  H56 MOL     2      69.856  53.882  47.476  1.00  0.00           H    
ATOM   2011  N56 MOL     2      12.074  32.747  54.393  1.00  0.00           N1+  
ATOM   2012  H56 MOL     2      12.452  32.158  53.666  1.00  0.00           H    
ATOM   2013  H56 MOL     2      11.286  32.271  54.751  1.00  0.00           H    
ATOM   2014  H56 MOL     2      11.688  33.619  53.934  1.00  0.00           H    
ATOM   2015  H56 MOL     2      12.713  32.928  55.115  1.00  0.00           H    
ATOM   2016  N56 MOL     2      31.090  60.628  39.072  1.00  0.00           N1+  
ATOM   2017  H56 MOL     2      31.470  60.094  38.283  1.00  0.00           H    
ATOM   2018  H56 MOL     2      31.821  61.021  39.637  1.00  0.00           H    
ATOM   2019  H56 MOL     2      30.535  60.069  39.710  1.00  0.00           H    
ATOM   2020  H57 MOL     2      30.350  61.308  38.913  1.00  0.00           H    
ATOM   2021  N57 MOL     2      14.187  46.285  11.109  1.00  0.00           N1+  
ATOM   2022  H57 MOL     2      13.462  45.650  11.438  1.00  0.00           H    
ATOM   2023  H57 MOL     2      13.975  46.374  10.065  1.00  0.00           H    
ATOM   2024  H57 MOL     2      15.112  45.970  11.306  1.00  0.00           H    
ATOM   2025  H57 MOL     2      14.068  47.139  11.656  1.00  0.00           H    
ATOM   2026  N57 MOL     2      56.315  49.089  68.801  1.00  0.00           N1+  
ATOM   2027  H57 MOL     2      55.985  48.437  68.017  1.00  0.00           H    
ATOM   2028  H57 MOL     2      57.263  48.829  69.088  1.00  0.00           H    
ATOM   2029  H57 MOL     2      55.658  49.005  69.580  1.00  0.00           H    
ATOM   2030  H57 MOL     2      56.340  50.084  68.552  1.00  0.00           H    
ATOM   2031  N57 MOL     2      40.452  66.739  20.849  1.00  0.00           N1+  
ATOM   2032  H57 MOL     2      40.128  67.548  20.313  1.00  0.00           H    
ATOM   2033  H57 MOL     2      41.434  66.899  20.825  1.00  0.00           H    
ATOM   2034  H57 MOL     2      40.223  65.846  20.456  1.00  0.00           H    
ATOM   2035  H57 MOL     2      40.078  66.853  21.829  1.00  0.00           H    
ATOM   2036  N57 MOL     2      76.092  57.249  44.678  1.00  0.00           N1+  
ATOM   2037  H57 MOL     2      76.025  56.263  44.471  1.00  0.00           H    
ATOM   2038  H57 MOL     2      76.612  57.759  43.894  1.00  0.00           H    
ATOM   2039  H57 MOL     2      76.760  57.261  45.409  1.00  0.00           H    
ATOM   2040  H57 MOL     2      75.202  57.702  44.880  1.00  0.00           H    
ATOM   2041  N57 MOL     2       8.114  23.812  57.815  1.00  0.00           N1+  
ATOM   2042  H57 MOL     2       8.035  24.782  58.044  1.00  0.00           H    
ATOM   2043  H57 MOL     2       7.930  23.675  56.841  1.00  0.00           H    
ATOM   2044  H57 MOL     2       7.386  23.334  58.381  1.00  0.00           H    
ATOM   2045  H57 MOL     2       8.997  23.370  58.084  1.00  0.00           H    
ATOM   2046  N57 MOL     2      24.138   2.348  53.045  1.00  0.00           N1+  
ATOM   2047  H57 MOL     2      23.477   2.661  53.786  1.00  0.00           H    
ATOM   2048  H57 MOL     2      23.948   1.532  52.500  1.00  0.00           H    
ATOM   2049  H57 MOL     2      25.020   2.163  53.499  1.00  0.00           H    
ATOM   2050  H57 MOL     2      24.176   3.145  52.377  1.00  0.00           H    
ATOM   2051  N57 MOL     2      67.399  31.130  48.366  1.00  0.00           N1+  
ATOM   2052  H57 MOL     2      67.088  30.290  47.893  1.00  0.00           H    
ATOM   2053  H57 MOL     2      66.658  31.874  48.358  1.00  0.00           H    
ATOM   2054  H57 MOL     2      68.203  31.564  47.951  1.00  0.00           H    
ATOM   2055  H57 MOL     2      67.620  30.922  49.330  1.00  0.00           H    
ATOM   2056  N57 MOL     2      67.091  68.234  68.331  1.00  0.00           N1+  
ATOM   2057  H57 MOL     2      67.136  67.323  68.665  1.00  0.00           H    
ATOM   2058  H57 MOL     2      68.016  68.431  68.052  1.00  0.00           H    
ATOM   2059  H57 MOL     2      66.935  68.823  69.164  1.00  0.00           H    
ATOM   2060  H57 MOL     2      66.412  68.414  67.642  1.00  0.00           H    
ATOM   2061  N57 MOL     2      53.763  58.130  10.853  1.00  0.00           N1+  
ATOM   2062  H57 MOL     2      53.278  58.558  10.055  1.00  0.00           H    
ATOM   2063  H57 MOL     2      53.541  57.173  10.870  1.00  0.00           H    
ATOM   2064  H57 MOL     2      53.242  58.560  11.585  1.00  0.00           H    
ATOM   2065  H57 MOL     2      54.791  58.171  10.724  1.00  0.00           H    
ATOM   2066  N57 MOL     2      71.764  23.225  57.854  1.00  0.00           N1+  
ATOM   2067  H57 MOL     2      71.459  22.306  57.624  1.00  0.00           H    
ATOM   2068  H57 MOL     2      72.156  23.355  58.740  1.00  0.00           H    
ATOM   2069  H57 MOL     2      70.922  23.867  57.758  1.00  0.00           H    
ATOM   2070  H57 MOL     2      72.396  23.504  57.154  1.00  0.00           H    
ATOM   2071  N57 MOL     2      34.015  40.519   9.548  1.00  0.00           N1+  
ATOM   2072  H57 MOL     2      34.317  39.809  10.202  1.00  0.00           H    
ATOM   2073  H57 MOL     2      34.287  41.396   9.937  1.00  0.00           H    
ATOM   2074  H57 MOL     2      33.034  40.536   9.244  1.00  0.00           H    
ATOM   2075  H57 MOL     2      34.455  40.306   8.630  1.00  0.00           H    
ATOM   2076  N57 MOL     2      55.211  71.570   8.521  1.00  0.00           N1+  
ATOM   2077  H57 MOL     2      56.043  71.043   8.732  1.00  0.00           H    
ATOM   2078  H57 MOL     2      55.253  72.449   9.022  1.00  0.00           H    
ATOM   2079  H57 MOL     2      54.382  71.020   8.722  1.00  0.00           H    
ATOM   2080  H57 MOL     2      55.430  71.830   7.560  1.00  0.00           H    
ATOM   2081  N57 MOL     2      19.398  62.367  46.546  1.00  0.00           N1+  
ATOM   2082  H57 MOL     2      19.697  61.722  45.805  1.00  0.00           H    
ATOM   2083  H57 MOL     2      18.922  63.011  45.971  1.00  0.00           H    
ATOM   2084  H57 MOL     2      20.284  62.689  46.909  1.00  0.00           H    
ATOM   2085  H57 MOL     2      18.738  61.964  47.221  1.00  0.00           H    
ATOM   2086  N57 MOL     2      62.445  36.791  61.573  1.00  0.00           N1+  
ATOM   2087  H57 MOL     2      62.256  37.216  62.486  1.00  0.00           H    
ATOM   2088  H57 MOL     2      61.845  37.080  60.847  1.00  0.00           H    
ATOM   2089  H57 MOL     2      62.220  35.855  61.776  1.00  0.00           H    
ATOM   2090  H57 MOL     2      63.391  37.043  61.430  1.00  0.00           H    
ATOM   2091  N57 MOL     2      54.215  53.349  44.280  1.00  0.00           N1+  
ATOM   2092  H57 MOL     2      55.139  53.810  44.434  1.00  0.00           H    
ATOM   2093  H57 MOL     2      53.763  53.032  45.154  1.00  0.00           H    
ATOM   2094  H57 MOL     2      54.610  52.475  43.938  1.00  0.00           H    
ATOM   2095  H57 MOL     2      53.524  53.666  43.541  1.00  0.00           H    
ATOM   2096  N57 MOL     2      13.556  27.147  59.661  1.00  0.00           N1+  
ATOM   2097  H57 MOL     2      14.003  27.805  60.342  1.00  0.00           H    
ATOM   2098  H57 MOL     2      13.323  27.718  58.892  1.00  0.00           H    
ATOM   2099  H57 MOL     2      12.677  26.894  60.103  1.00  0.00           H    
ATOM   2100  H57 MOL     2      14.140  26.313  59.408  1.00  0.00           H    
ATOM   2101  N57 MOL     2      62.510  18.192  18.012  1.00  0.00           N1+  
ATOM   2102  H57 MOL     2      61.653  18.168  17.452  1.00  0.00           H    
ATOM   2103  H57 MOL     2      62.350  19.223  18.399  1.00  0.00           H    
ATOM   2104  H57 MOL     2      63.332  18.009  17.350  1.00  0.00           H    
ATOM   2105  H57 MOL     2      62.184  17.502  18.668  1.00  0.00           H    
ATOM   2106  N57 MOL     2       9.934  70.434  67.768  1.00  0.00           N1+  
ATOM   2107  H57 MOL     2      10.431  70.524  68.664  1.00  0.00           H    
ATOM   2108  H57 MOL     2       9.023  70.684  67.979  1.00  0.00           H    
ATOM   2109  H57 MOL     2      10.035  69.532  67.392  1.00  0.00           H    
ATOM   2110  H57 MOL     2      10.397  71.049  67.107  1.00  0.00           H    
ATOM   2111  N57 MOL     2      34.186  10.166  51.218  1.00  0.00           N1+  
ATOM   2112  H57 MOL     2      33.570   9.432  51.694  1.00  0.00           H    
ATOM   2113  H57 MOL     2      33.905  11.010  51.641  1.00  0.00           H    
ATOM   2114  H57 MOL     2      34.034  10.005  50.245  1.00  0.00           H    
ATOM   2115  H57 MOL     2      35.082   9.833  51.420  1.00  0.00           H    
ATOM   2116  N57 MOL     2      45.453  33.153  37.246  1.00  0.00           N1+  
ATOM   2117  H57 MOL     2      46.037  32.944  37.989  1.00  0.00           H    
ATOM   2118  H57 MOL     2      45.852  33.071  36.296  1.00  0.00           H    
ATOM   2119  H57 MOL     2      45.359  34.098  37.380  1.00  0.00           H    
ATOM   2120  H58 MOL     2      44.523  32.726  37.536  1.00  0.00           H    
ATOM   2121  N58 MOL     2      36.109  22.525  58.091  1.00  0.00           N1+  
ATOM   2122  H58 MOL     2      35.884  22.364  59.077  1.00  0.00           H    
ATOM   2123  H58 MOL     2      36.813  23.336  57.952  1.00  0.00           H    
ATOM   2124  H58 MOL     2      35.252  22.735  57.532  1.00  0.00           H    
ATOM   2125  H58 MOL     2      36.374  21.624  57.677  1.00  0.00           H    
ATOM   2126  N58 MOL     2       5.123  63.547   1.534  1.00  0.00           N1+  
ATOM   2127  H58 MOL     2       5.764  62.766   1.674  1.00  0.00           H    
ATOM   2128  H58 MOL     2       4.939  63.972   2.412  1.00  0.00           H    
ATOM   2129  H58 MOL     2       4.274  63.176   1.069  1.00  0.00           H    
ATOM   2130  H58 MOL     2       5.485  64.236   0.905  1.00  0.00           H    
ATOM   2131  N58 MOL     2      77.270  31.808  48.706  1.00  0.00           N1+  
ATOM   2132  H58 MOL     2      77.398  32.745  48.626  1.00  0.00           H    
ATOM   2133  H58 MOL     2      77.690  31.413  49.526  1.00  0.00           H    
ATOM   2134  H58 MOL     2      77.393  31.289  47.814  1.00  0.00           H    
ATOM   2135  H58 MOL     2      76.243  31.766  48.851  1.00  0.00           H    
ATOM   2136  N58 MOL     2      52.938   4.531  55.315  1.00  0.00           N1+  
ATOM   2137  H58 MOL     2      52.057   4.610  55.852  1.00  0.00           H    
ATOM   2138  H58 MOL     2      53.652   4.065  55.860  1.00  0.00           H    
ATOM   2139  H58 MOL     2      53.223   5.562  55.115  1.00  0.00           H    
ATOM   2140  H58 MOL     2      52.706   4.011  54.526  1.00  0.00           H    
ATOM   2141  N58 MOL     2      63.139  14.828  21.606  1.00  0.00           N1+  
ATOM   2142  H58 MOL     2      63.671  15.708  21.824  1.00  0.00           H    
ATOM   2143  H58 MOL     2      63.670  14.100  21.094  1.00  0.00           H    
ATOM   2144  H58 MOL     2      62.392  15.150  21.070  1.00  0.00           H    
ATOM   2145  H58 MOL     2      62.755  14.214  22.368  1.00  0.00           H    
ATOM   2146  N58 MOL     2      34.414  44.112  44.834  1.00  0.00           N1+  
ATOM   2147  H58 MOL     2      34.831  44.811  45.377  1.00  0.00           H    
ATOM   2148  H58 MOL     2      34.524  44.467  43.884  1.00  0.00           H    
ATOM   2149  H58 MOL     2      33.461  43.922  45.035  1.00  0.00           H    
ATOM   2150  H58 MOL     2      34.964  43.295  44.840  1.00  0.00           H    
ATOM   2151  N58 MOL     2      37.990  23.725  32.466  1.00  0.00           N1+  
ATOM   2152  H58 MOL     2      37.030  23.856  32.206  1.00  0.00           H    
ATOM   2153  H58 MOL     2      38.191  22.860  31.925  1.00  0.00           H    
ATOM   2154  H58 MOL     2      38.107  23.766  33.461  1.00  0.00           H    
ATOM   2155  H58 MOL     2      38.442  24.347  31.812  1.00  0.00           H    
ATOM   2156  N58 MOL     2      19.492   1.205  27.107  1.00  0.00           N1+  
ATOM   2157  H58 MOL     2      18.931   0.768  27.858  1.00  0.00           H    
ATOM   2158  H58 MOL     2      18.933   1.837  26.578  1.00  0.00           H    
ATOM   2159  H58 MOL     2      19.898   0.488  26.578  1.00  0.00           H    
ATOM   2160  H58 MOL     2      20.276   1.803  27.403  1.00  0.00           H    
ATOM   2161  N58 MOL     2      26.852  47.383  17.633  1.00  0.00           N1+  
ATOM   2162  H58 MOL     2      26.611  48.057  16.891  1.00  0.00           H    
ATOM   2163  H58 MOL     2      26.038  46.755  17.774  1.00  0.00           H    
ATOM   2164  H58 MOL     2      26.775  47.883  18.546  1.00  0.00           H    
ATOM   2165  H58 MOL     2      27.748  46.949  17.335  1.00  0.00           H    
ATOM   2166  N58 MOL     2      49.719  49.847  11.011  1.00  0.00           N1+  
ATOM   2167  H58 MOL     2      48.893  49.332  10.735  1.00  0.00           H    
ATOM   2168  H58 MOL     2      49.572  50.744  11.390  1.00  0.00           H    
ATOM   2169  H58 MOL     2      50.076  50.027  10.070  1.00  0.00           H    
ATOM   2170  H58 MOL     2      50.311  49.141  11.460  1.00  0.00           H    
ATOM   2171  N58 MOL     2      20.740  63.412  15.868  1.00  0.00           N1+  
ATOM   2172  H58 MOL     2      21.207  62.977  16.692  1.00  0.00           H    
ATOM   2173  H58 MOL     2      20.868  62.977  15.012  1.00  0.00           H    
ATOM   2174  H58 MOL     2      21.136  64.304  15.700  1.00  0.00           H    
ATOM   2175  H58 MOL     2      19.809  63.693  16.088  1.00  0.00           H    
ATOM   2176  N58 MOL     2      16.758  65.105   7.890  1.00  0.00           N1+  
ATOM   2177  H58 MOL     2      17.486  65.865   7.700  1.00  0.00           H    
ATOM   2178  H58 MOL     2      15.773  65.390   7.910  1.00  0.00           H    
ATOM   2179  H58 MOL     2      16.875  64.623   8.778  1.00  0.00           H    
ATOM   2180  H58 MOL     2      16.922  64.373   7.222  1.00  0.00           H    
ATOM   2181  N58 MOL     2      62.789  48.221  17.499  1.00  0.00           N1+  
ATOM   2182  H58 MOL     2      61.958  48.788  17.332  1.00  0.00           H    
ATOM   2183  H58 MOL     2      63.180  48.018  16.589  1.00  0.00           H    
ATOM   2184  H58 MOL     2      62.649  47.418  18.184  1.00  0.00           H    
ATOM   2185  H58 MOL     2      63.476  48.830  17.960  1.00  0.00           H    
ATOM   2186  N58 MOL     2      61.745  52.750  56.194  1.00  0.00           N1+  
ATOM   2187  H58 MOL     2      62.390  52.792  56.909  1.00  0.00           H    
ATOM   2188  H58 MOL     2      62.223  52.627  55.294  1.00  0.00           H    
ATOM   2189  H58 MOL     2      61.387  53.660  55.992  1.00  0.00           H    
ATOM   2190  H58 MOL     2      60.976  52.143  56.359  1.00  0.00           H    
ATOM   2191  N58 MOL     2      15.710  55.679  35.587  1.00  0.00           N1+  
ATOM   2192  H58 MOL     2      15.510  56.077  36.524  1.00  0.00           H    
ATOM   2193  H58 MOL     2      15.795  54.663  35.747  1.00  0.00           H    
ATOM   2194  H58 MOL     2      16.492  56.019  35.093  1.00  0.00           H    
ATOM   2195  H58 MOL     2      14.906  55.802  35.030  1.00  0.00           H    
ATOM   2196  N58 MOL     2      19.351  50.485  41.496  1.00  0.00           N1+  
ATOM   2197  H58 MOL     2      18.919  50.369  40.647  1.00  0.00           H    
ATOM   2198  H58 MOL     2      20.269  50.022  41.579  1.00  0.00           H    
ATOM   2199  H58 MOL     2      18.864  49.875  42.189  1.00  0.00           H    
ATOM   2200  H58 MOL     2      19.377  51.493  41.781  1.00  0.00           H    
ATOM   2201  N58 MOL     2      70.596  71.587  53.144  1.00  0.00           N1+  
ATOM   2202  H58 MOL     2      71.474  72.009  52.969  1.00  0.00           H    
ATOM   2203  H58 MOL     2      70.435  70.633  52.934  1.00  0.00           H    
ATOM   2204  H58 MOL     2      69.817  72.217  52.760  1.00  0.00           H    
ATOM   2205  H58 MOL     2      70.307  71.734  54.134  1.00  0.00           H    
ATOM   2206  N58 MOL     2      44.484  27.040  19.662  1.00  0.00           N1+  
ATOM   2207  H58 MOL     2      43.507  27.007  19.537  1.00  0.00           H    
ATOM   2208  H58 MOL     2      44.980  27.647  18.930  1.00  0.00           H    
ATOM   2209  H58 MOL     2      44.783  26.053  19.787  1.00  0.00           H    
ATOM   2210  H58 MOL     2      44.684  27.486  20.500  1.00  0.00           H    
ATOM   2211  N58 MOL     2      16.694  32.937   6.766  1.00  0.00           N1+  
ATOM   2212  H58 MOL     2      15.863  33.210   6.246  1.00  0.00           H    
ATOM   2213  H58 MOL     2      16.636  33.496   7.600  1.00  0.00           H    
ATOM   2214  H58 MOL     2      17.523  33.270   6.296  1.00  0.00           H    
ATOM   2215  H58 MOL     2      16.656  31.920   7.017  1.00  0.00           H    
ATOM   2216  N58 MOL     2      70.459  38.290  37.660  1.00  0.00           N1+  
ATOM   2217  H58 MOL     2      70.357  37.334  37.912  1.00  0.00           H    
ATOM   2218  H58 MOL     2      69.519  38.578  37.497  1.00  0.00           H    
ATOM   2219  H58 MOL     2      71.023  38.337  36.829  1.00  0.00           H    
ATOM   2220  H59 MOL     2      70.822  38.820  38.363  1.00  0.00           H    
ATOM   2221  N59 MOL     2      63.054  65.628  49.784  1.00  0.00           N1+  
ATOM   2222  H59 MOL     2      63.917  65.103  49.919  1.00  0.00           H    
ATOM   2223  H59 MOL     2      62.703  65.978  50.650  1.00  0.00           H    
ATOM   2224  H59 MOL     2      62.477  65.007  49.236  1.00  0.00           H    
ATOM   2225  H59 MOL     2      63.354  66.286  49.086  1.00  0.00           H    
ATOM   2226  N59 MOL     2      18.124  32.460  37.897  1.00  0.00           N1+  
ATOM   2227  H59 MOL     2      18.590  31.927  38.586  1.00  0.00           H    
ATOM   2228  H59 MOL     2      17.452  33.138  38.265  1.00  0.00           H    
ATOM   2229  H59 MOL     2      17.902  31.725  37.233  1.00  0.00           H    
ATOM   2230  H59 MOL     2      18.833  32.958  37.353  1.00  0.00           H    
ATOM   2231  N59 MOL     2      22.056  31.575  37.733  1.00  0.00           N1+  
ATOM   2232  H59 MOL     2      21.803  31.891  38.698  1.00  0.00           H    
ATOM   2233  H59 MOL     2      22.772  30.878  37.712  1.00  0.00           H    
ATOM   2234  H59 MOL     2      22.280  32.422  37.237  1.00  0.00           H    
ATOM   2235  H59 MOL     2      21.158  31.225  37.376  1.00  0.00           H    
ATOM   2236  N59 MOL     2      51.320  47.185  25.966  1.00  0.00           N1+  
ATOM   2237  H59 MOL     2      51.382  46.216  26.239  1.00  0.00           H    
ATOM   2238  H59 MOL     2      52.031  47.725  26.435  1.00  0.00           H    
ATOM   2239  H59 MOL     2      50.393  47.409  26.326  1.00  0.00           H    
ATOM   2240  H59 MOL     2      51.463  47.267  24.951  1.00  0.00           H    
ATOM   2241  N59 MOL     2      59.202  17.277  14.081  1.00  0.00           N1+  
ATOM   2242  H59 MOL     2      59.778  17.308  13.280  1.00  0.00           H    
ATOM   2243  H59 MOL     2      59.510  16.379  14.363  1.00  0.00           H    
ATOM   2244  H59 MOL     2      58.232  17.162  13.905  1.00  0.00           H    
ATOM   2245  H59 MOL     2      59.492  17.996  14.700  1.00  0.00           H    
ATOM   2246  N59 MOL     2      23.172  68.881  69.980  1.00  0.00           N1+  
ATOM   2247  H59 MOL     2      23.529  68.219  69.239  1.00  0.00           H    
ATOM   2248  H59 MOL     2      22.157  68.814  70.175  1.00  0.00           H    
ATOM   2249  H59 MOL     2      23.536  69.808  69.835  1.00  0.00           H    
ATOM   2250  H59 MOL     2      23.676  68.514  70.816  1.00  0.00           H    
ATOM   2251  N59 MOL     2      62.029  55.824  10.877  1.00  0.00           N1+  
ATOM   2252  H59 MOL     2      61.353  55.156  10.428  1.00  0.00           H    
ATOM   2253  H59 MOL     2      62.578  56.144  10.137  1.00  0.00           H    
ATOM   2254  H59 MOL     2      62.434  55.320  11.630  1.00  0.00           H    
ATOM   2255  H59 MOL     2      61.476  56.567  11.203  1.00  0.00           H    
ATOM   2256  N59 MOL     2      67.796  50.657  30.191  1.00  0.00           N1+  
ATOM   2257  H59 MOL     2      68.743  50.931  30.363  1.00  0.00           H    
ATOM   2258  H59 MOL     2      67.808  49.739  29.788  1.00  0.00           H    
ATOM   2259  H59 MOL     2      67.329  51.270  29.587  1.00  0.00           H    
ATOM   2260  H59 MOL     2      67.158  50.722  31.021  1.00  0.00           H    
ATOM   2261  N59 MOL     2      32.449  13.493  70.773  1.00  0.00           N1+  
ATOM   2262  H59 MOL     2      32.043  14.342  70.420  1.00  0.00           H    
ATOM   2263  H59 MOL     2      32.347  13.222  71.745  1.00  0.00           H    
ATOM   2264  H59 MOL     2      33.479  13.747  70.775  1.00  0.00           H    
ATOM   2265  H59 MOL     2      32.298  12.787  70.065  1.00  0.00           H    
ATOM   2266  N59 MOL     2       9.605  20.397   1.835  1.00  0.00           N1+  
ATOM   2267  H59 MOL     2       8.974  21.273   1.853  1.00  0.00           H    
ATOM   2268  H59 MOL     2       9.017  19.525   1.961  1.00  0.00           H    
ATOM   2269  H59 MOL     2      10.443  20.521   2.413  1.00  0.00           H    
ATOM   2270  H59 MOL     2       9.910  20.406   0.852  1.00  0.00           H    
ATOM   2271  N59 MOL     2       5.958  22.729  62.006  1.00  0.00           N1+  
ATOM   2272  H59 MOL     2       5.275  22.853  61.362  1.00  0.00           H    
ATOM   2273  H59 MOL     2       5.653  22.093  62.719  1.00  0.00           H    
ATOM   2274  H59 MOL     2       6.318  23.580  62.444  1.00  0.00           H    
ATOM   2275  H59 MOL     2       6.781  22.322  61.426  1.00  0.00           H    
ATOM   2276  N59 MOL     2      17.566  22.501  56.320  1.00  0.00           N1+  
ATOM   2277  H59 MOL     2      17.014  22.487  55.533  1.00  0.00           H    
ATOM   2278  H59 MOL     2      18.550  22.151  56.258  1.00  0.00           H    
ATOM   2279  H59 MOL     2      17.188  21.717  56.880  1.00  0.00           H    
ATOM   2280  H59 MOL     2      17.160  23.203  56.910  1.00  0.00           H    
ATOM   2281  N59 MOL     2      24.248  44.042  50.970  1.00  0.00           N1+  
ATOM   2282  H59 MOL     2      24.388  44.257  51.969  1.00  0.00           H    
ATOM   2283  H59 MOL     2      23.326  44.434  50.649  1.00  0.00           H    
ATOM   2284  H59 MOL     2      24.210  43.049  50.791  1.00  0.00           H    
ATOM   2285  H59 MOL     2      25.058  44.160  50.408  1.00  0.00           H    
ATOM   2286  N59 MOL     2      15.565  28.618  32.363  1.00  0.00           N1+  
ATOM   2287  H59 MOL     2      16.159  28.253  31.646  1.00  0.00           H    
ATOM   2288  H59 MOL     2      14.559  28.394  32.280  1.00  0.00           H    
ATOM   2289  H59 MOL     2      15.718  29.595  32.315  1.00  0.00           H    
ATOM   2290  H59 MOL     2      16.045  28.335  33.184  1.00  0.00           H    
ATOM   2291  N59 MOL     2      58.087  71.057  39.679  1.00  0.00           N1+  
ATOM   2292  H59 MOL     2      58.690  71.819  39.426  1.00  0.00           H    
ATOM   2293  H59 MOL     2      57.485  70.874  38.908  1.00  0.00           H    
ATOM   2294  H59 MOL     2      57.464  71.330  40.432  1.00  0.00           H    
ATOM   2295  H59 MOL     2      58.700  70.218  39.903  1.00  0.00           H    
ATOM   2296  N59 MOL     2      30.731  23.183  27.302  1.00  0.00           N1+  
ATOM   2297  H59 MOL     2      31.259  22.962  26.436  1.00  0.00           H    
ATOM   2298  H59 MOL     2      30.343  24.047  27.267  1.00  0.00           H    
ATOM   2299  H59 MOL     2      31.384  23.179  28.070  1.00  0.00           H    
ATOM   2300  H59 MOL     2      30.031  22.462  27.403  1.00  0.00           H    
ATOM   2301  N59 MOL     2      42.599  29.126  60.497  1.00  0.00           N1+  
ATOM   2302  H59 MOL     2      41.844  29.448  61.081  1.00  0.00           H    
ATOM   2303  H59 MOL     2      43.274  29.850  60.476  1.00  0.00           H    
ATOM   2304  H59 MOL     2      42.184  28.908  59.541  1.00  0.00           H    
ATOM   2305  H59 MOL     2      42.955  28.311  60.936  1.00  0.00           H    
ATOM   2306  N59 MOL     2      37.985  37.095  21.940  1.00  0.00           N1+  
ATOM   2307  H59 MOL     2      37.958  37.859  21.304  1.00  0.00           H    
ATOM   2308  H59 MOL     2      37.357  37.300  22.712  1.00  0.00           H    
ATOM   2309  H59 MOL     2      38.876  37.116  22.404  1.00  0.00           H    
ATOM   2310  H59 MOL     2      37.611  36.183  21.518  1.00  0.00           H    
ATOM   2311  N59 MOL     2      27.499  74.969  35.626  1.00  0.00           N1+  
ATOM   2312  H59 MOL     2      28.489  74.956  35.616  1.00  0.00           H    
ATOM   2313  H59 MOL     2      27.121  74.565  34.770  1.00  0.00           H    
ATOM   2314  H59 MOL     2      27.172  75.827  35.971  1.00  0.00           H    
ATOM   2315  H59 MOL     2      27.206  74.282  36.270  1.00  0.00           H    
ATOM   2316  N59 MOL     2       9.264   3.028  46.277  1.00  0.00           N1+  
ATOM   2317  H59 MOL     2       9.151   3.973  45.962  1.00  0.00           H    
ATOM   2318  H59 MOL     2       8.447   2.705  46.779  1.00  0.00           H    
ATOM   2319  H59 MOL     2      10.058   2.712  46.671  1.00  0.00           H    
ATOM   2320  H60 MOL     2       9.144   2.598  45.421  1.00  0.00           H    
ATOM   2321  N60 MOL     2       4.577  37.124  59.644  1.00  0.00           N1+  
ATOM   2322  H60 MOL     2       4.072  37.826  59.032  1.00  0.00           H    
ATOM   2323  H60 MOL     2       5.572  37.288  59.626  1.00  0.00           H    
ATOM   2324  H60 MOL     2       4.392  36.235  59.254  1.00  0.00           H    
ATOM   2325  H60 MOL     2       4.282  37.135  60.636  1.00  0.00           H    
ATOM   2326  N60 MOL     2      37.266  44.354  18.418  1.00  0.00           N1+  
ATOM   2327  H60 MOL     2      37.476  45.010  19.120  1.00  0.00           H    
ATOM   2328  H60 MOL     2      36.576  44.877  17.889  1.00  0.00           H    
ATOM   2329  H60 MOL     2      36.604  43.684  18.600  1.00  0.00           H    
ATOM   2330  H60 MOL     2      37.992  43.858  17.792  1.00  0.00           H    
ATOM   2331  N60 MOL     2      68.099  28.015  29.623  1.00  0.00           N1+  
ATOM   2332  H60 MOL     2      67.911  27.082  29.372  1.00  0.00           H    
ATOM   2333  H60 MOL     2      69.025  28.400  29.416  1.00  0.00           H    
ATOM   2334  H60 MOL     2      67.800  28.277  30.520  1.00  0.00           H    
ATOM   2335  H60 MOL     2      67.486  28.571  29.112  1.00  0.00           H    
ATOM   2336  N60 MOL     2      39.961  16.875  52.704  1.00  0.00           N1+  
ATOM   2337  H60 MOL     2      39.805  15.993  52.136  1.00  0.00           H    
ATOM   2338  H60 MOL     2      40.186  17.573  52.026  1.00  0.00           H    
ATOM   2339  H60 MOL     2      40.739  16.654  53.322  1.00  0.00           H    
ATOM   2340  H60 MOL     2      39.105  17.197  53.280  1.00  0.00           H    
ATOM   2341  N60 MOL     2      47.696  71.660  68.040  1.00  0.00           N1+  
ATOM   2342  H60 MOL     2      46.754  72.057  67.641  1.00  0.00           H    
ATOM   2343  H60 MOL     2      48.311  71.635  67.274  1.00  0.00           H    
ATOM   2344  H60 MOL     2      47.453  70.654  68.256  1.00  0.00           H    
ATOM   2345  H60 MOL     2      48.046  72.255  68.804  1.00  0.00           H    
ATOM   2346  N60 MOL     2      20.274  37.710  69.516  1.00  0.00           N1+  
ATOM   2347  H60 MOL     2      20.440  36.770  69.813  1.00  0.00           H    
ATOM   2348  H60 MOL     2      19.688  38.170  70.251  1.00  0.00           H    
ATOM   2349  H60 MOL     2      19.621  37.603  68.776  1.00  0.00           H    
ATOM   2350  H60 MOL     2      21.064  38.148  69.097  1.00  0.00           H    
ATOM   2351  N60 MOL     2      35.188  64.682  45.109  1.00  0.00           N1+  
ATOM   2352  H60 MOL     2      34.328  64.861  44.611  1.00  0.00           H    
ATOM   2353  H60 MOL     2      35.014  65.053  46.056  1.00  0.00           H    
ATOM   2354  H60 MOL     2      36.121  64.953  44.724  1.00  0.00           H    
ATOM   2355  H60 MOL     2      35.257  63.695  45.293  1.00  0.00           H    
ATOM   2356  N60 MOL     2      13.141  45.310   5.416  1.00  0.00           N1+  
ATOM   2357  H60 MOL     2      13.037  46.280   5.659  1.00  0.00           H    
ATOM   2358  H60 MOL     2      14.173  45.261   5.582  1.00  0.00           H    
ATOM   2359  H60 MOL     2      12.804  45.016   4.539  1.00  0.00           H    
ATOM   2360  H60 MOL     2      12.727  44.848   6.160  1.00  0.00           H    
ATOM   2361  N60 MOL     2      65.091  57.628   9.246  1.00  0.00           N1+  
ATOM   2362  H60 MOL     2      65.359  56.840   9.859  1.00  0.00           H    
ATOM   2363  H60 MOL     2      64.207  57.610   8.688  1.00  0.00           H    
ATOM   2364  H60 MOL     2      65.810  57.573   8.554  1.00  0.00           H    
ATOM   2365  H60 MOL     2      65.480  58.411   9.750  1.00  0.00           H    
ATOM   2366  N60 MOL     2      34.114  70.169  70.631  1.00  0.00           N1+  
ATOM   2367  H60 MOL     2      34.232  70.560  69.685  1.00  0.00           H    
ATOM   2368  H60 MOL     2      34.429  69.174  70.579  1.00  0.00           H    
ATOM   2369  H60 MOL     2      33.117  70.180  70.986  1.00  0.00           H    
ATOM   2370  H60 MOL     2      34.727  70.655  71.323  1.00  0.00           H    
ATOM   2371  N60 MOL     2      47.151  29.848  25.761  1.00  0.00           N1+  
ATOM   2372  H60 MOL     2      47.767  30.156  26.495  1.00  0.00           H    
ATOM   2373  H60 MOL     2      46.201  29.582  25.942  1.00  0.00           H    
ATOM   2374  H60 MOL     2      47.579  29.073  25.284  1.00  0.00           H    
ATOM   2375  H60 MOL     2      47.193  30.686  25.174  1.00  0.00           H    
ATOM   2376  N60 MOL     2      41.966  23.576  61.561  1.00  0.00           N1+  
ATOM   2377  H60 MOL     2      41.328  23.079  60.999  1.00  0.00           H    
ATOM   2378  H60 MOL     2      42.332  22.893  62.177  1.00  0.00           H    
ATOM   2379  H60 MOL     2      41.541  24.502  61.950  1.00  0.00           H    
ATOM   2380  H60 MOL     2      42.649  23.847  60.914  1.00  0.00           H    
ATOM   2381  N60 MOL     2      34.219  13.748   6.335  1.00  0.00           N1+  
ATOM   2382  H60 MOL     2      34.954  14.399   6.401  1.00  0.00           H    
ATOM   2383  H60 MOL     2      33.486  14.157   6.896  1.00  0.00           H    
ATOM   2384  H60 MOL     2      34.323  12.876   6.938  1.00  0.00           H    
ATOM   2385  H60 MOL     2      33.896  13.576   5.394  1.00  0.00           H    
ATOM   2386  N60 MOL     2      11.561   5.757  51.785  1.00  0.00           N1+  
ATOM   2387  H60 MOL     2      12.284   5.687  52.452  1.00  0.00           H    
ATOM   2388  H60 MOL     2      11.576   4.862  51.181  1.00  0.00           H    
ATOM   2389  H60 MOL     2      11.663   6.552  51.145  1.00  0.00           H    
ATOM   2390  H60 MOL     2      10.746   5.770  52.281  1.00  0.00           H    
ATOM   2391  N60 MOL     2      70.039  27.776  16.644  1.00  0.00           N1+  
ATOM   2392  H60 MOL     2      69.114  27.974  16.908  1.00  0.00           H    
ATOM   2393  H60 MOL     2      70.127  28.296  15.777  1.00  0.00           H    
ATOM   2394  H60 MOL     2      70.089  26.752  16.457  1.00  0.00           H    
ATOM   2395  H60 MOL     2      70.731  28.132  17.318  1.00  0.00           H    
ATOM   2396  N60 MOL     2      47.337  10.132  65.892  1.00  0.00           N1+  
ATOM   2397  H60 MOL     2      46.849  10.858  65.352  1.00  0.00           H    
ATOM   2398  H60 MOL     2      47.409   9.213  65.501  1.00  0.00           H    
ATOM   2399  H60 MOL     2      46.856  10.099  66.731  1.00  0.00           H    
ATOM   2400  H60 MOL     2      48.229  10.495  66.138  1.00  0.00           H    
ATOM   2401  N60 MOL     2      25.974  70.433  59.665  1.00  0.00           N1+  
ATOM   2402  H60 MOL     2      26.114  69.699  59.015  1.00  0.00           H    
ATOM   2403  H60 MOL     2      25.141  70.933  59.487  1.00  0.00           H    
ATOM   2404  H60 MOL     2      26.747  71.091  59.759  1.00  0.00           H    
ATOM   2405  H60 MOL     2      25.778  70.012  60.534  1.00  0.00           H    
ATOM   2406  N60 MOL     2      34.536  23.245  27.621  1.00  0.00           N1+  
ATOM   2407  H60 MOL     2      33.879  23.815  27.084  1.00  0.00           H    
ATOM   2408  H60 MOL     2      34.673  22.454  26.990  1.00  0.00           H    
ATOM   2409  H60 MOL     2      34.141  22.930  28.517  1.00  0.00           H    
ATOM   2410  H60 MOL     2      35.415  23.808  27.793  1.00  0.00           H    
ATOM   2411  N60 MOL     2      62.122  62.297  31.531  1.00  0.00           N1+  
ATOM   2412  H60 MOL     2      62.014  61.630  32.259  1.00  0.00           H    
ATOM   2413  H60 MOL     2      63.135  62.479  31.302  1.00  0.00           H    
ATOM   2414  H60 MOL     2      61.584  63.200  31.678  1.00  0.00           H    
ATOM   2415  H60 MOL     2      61.661  61.795  30.725  1.00  0.00           H    
ATOM   2416  N60 MOL     2      40.550  53.611  66.718  1.00  0.00           N1+  
ATOM   2417  H60 MOL     2      40.688  53.057  67.563  1.00  0.00           H    
ATOM   2418  H60 MOL     2      41.473  53.637  66.270  1.00  0.00           H    
ATOM   2419  H60 MOL     2      40.153  54.533  66.852  1.00  0.00           H    
ATOM   2420  H61 MOL     2      39.842  53.151  66.063  1.00  0.00           H    
ATOM   2421  N61 MOL     2      50.881  64.301   0.603  1.00  0.00           N1+  
ATOM   2422  H61 MOL     2      50.624  64.864  -0.143  1.00  0.00           H    
ATOM   2423  H61 MOL     2      50.168  63.544   0.523  1.00  0.00           H    
ATOM   2424  H61 MOL     2      50.845  65.002   1.369  1.00  0.00           H    
ATOM   2425  H61 MOL     2      51.788  63.901   0.613  1.00  0.00           H    
ATOM   2426  N61 MOL     2      39.220  64.688   7.950  1.00  0.00           N1+  
ATOM   2427  H61 MOL     2      39.253  64.164   7.131  1.00  0.00           H    
ATOM   2428  H61 MOL     2      39.867  64.280   8.570  1.00  0.00           H    
ATOM   2429  H61 MOL     2      38.300  64.693   8.351  1.00  0.00           H    
ATOM   2430  H61 MOL     2      39.620  65.588   7.685  1.00  0.00           H    
ATOM   2431  N61 MOL     2      19.305  16.494  55.519  1.00  0.00           N1+  
ATOM   2432  H61 MOL     2      20.158  16.047  55.295  1.00  0.00           H    
ATOM   2433  H61 MOL     2      19.554  17.362  56.037  1.00  0.00           H    
ATOM   2434  H61 MOL     2      18.746  15.829  56.084  1.00  0.00           H    
ATOM   2435  H61 MOL     2      18.733  16.681  54.738  1.00  0.00           H    
ATOM   2436  N61 MOL     2       7.437  57.377  52.483  1.00  0.00           N1+  
ATOM   2437  H61 MOL     2       7.007  58.130  52.035  1.00  0.00           H    
ATOM   2438  H61 MOL     2       8.225  57.768  53.002  1.00  0.00           H    
ATOM   2439  H61 MOL     2       7.730  56.776  51.695  1.00  0.00           H    
ATOM   2440  H61 MOL     2       6.761  56.999  53.067  1.00  0.00           H    
ATOM   2441  N61 MOL     2      55.101  69.202  41.936  1.00  0.00           N1+  
ATOM   2442  H61 MOL     2      54.708  70.073  41.793  1.00  0.00           H    
ATOM   2443  H61 MOL     2      54.683  69.073  42.861  1.00  0.00           H    
ATOM   2444  H61 MOL     2      56.129  69.302  42.127  1.00  0.00           H    
ATOM   2445  H61 MOL     2      54.867  68.501  41.233  1.00  0.00           H    
ATOM   2446  N61 MOL     2       9.884  43.372  59.847  1.00  0.00           N1+  
ATOM   2447  H61 MOL     2       9.517  43.644  58.991  1.00  0.00           H    
ATOM   2448  H61 MOL     2       9.237  42.641  60.199  1.00  0.00           H    
ATOM   2449  H61 MOL     2       9.865  44.223  60.416  1.00  0.00           H    
ATOM   2450  H61 MOL     2      10.817  43.048  59.684  1.00  0.00           H    
ATOM   2451  N61 MOL     2      16.470  50.569  16.037  1.00  0.00           N1+  
ATOM   2452  H61 MOL     2      17.366  50.036  16.251  1.00  0.00           H    
ATOM   2453  H61 MOL     2      16.512  51.525  16.068  1.00  0.00           H    
ATOM   2454  H61 MOL     2      15.703  50.330  16.690  1.00  0.00           H    
ATOM   2455  H61 MOL     2      16.001  50.156  15.271  1.00  0.00           H    
ATOM   2456  N61 MOL     2      57.037  59.098  32.895  1.00  0.00           N1+  
ATOM   2457  H61 MOL     2      56.388  59.626  32.237  1.00  0.00           H    
ATOM   2458  H61 MOL     2      56.561  58.975  33.753  1.00  0.00           H    
ATOM   2459  H61 MOL     2      57.882  59.651  32.994  1.00  0.00           H    
ATOM   2460  H61 MOL     2      57.301  58.199  32.525  1.00  0.00           H    
ATOM   2461  N61 MOL     2      45.676   9.135   2.778  1.00  0.00           N1+  
ATOM   2462  H61 MOL     2      45.639   8.602   3.684  1.00  0.00           H    
ATOM   2463  H61 MOL     2      44.891   8.751   2.322  1.00  0.00           H    
ATOM   2464  H61 MOL     2      46.487   8.922   2.230  1.00  0.00           H    
ATOM   2465  H61 MOL     2      45.512  10.201   2.954  1.00  0.00           H    
ATOM   2466  N61 MOL     2      43.792  35.130  40.754  1.00  0.00           N1+  
ATOM   2467  H61 MOL     2      44.528  35.716  40.489  1.00  0.00           H    
ATOM   2468  H61 MOL     2      44.114  34.397  41.324  1.00  0.00           H    
ATOM   2469  H61 MOL     2      43.541  34.698  39.880  1.00  0.00           H    
ATOM   2470  H61 MOL     2      43.053  35.716  41.058  1.00  0.00           H    
ATOM   2471  N61 MOL     2      51.951  50.231  44.607  1.00  0.00           N1+  
ATOM   2472  H61 MOL     2      51.749  49.787  43.684  1.00  0.00           H    
ATOM   2473  H61 MOL     2      52.949  50.377  44.802  1.00  0.00           H    
ATOM   2474  H61 MOL     2      51.688  49.563  45.358  1.00  0.00           H    
ATOM   2475  H61 MOL     2      51.545  51.078  44.855  1.00  0.00           H    
ATOM   2476  N61 MOL     2      10.327  42.866  73.572  1.00  0.00           N1+  
ATOM   2477  H61 MOL     2       9.884  43.502  74.252  1.00  0.00           H    
ATOM   2478  H61 MOL     2      10.175  41.998  74.180  1.00  0.00           H    
ATOM   2479  H61 MOL     2      11.321  43.186  73.589  1.00  0.00           H    
ATOM   2480  H61 MOL     2       9.959  42.862  72.614  1.00  0.00           H    
ATOM   2481  N61 MOL     2      55.612  58.048  69.167  1.00  0.00           N1+  
ATOM   2482  H61 MOL     2      56.138  58.354  70.001  1.00  0.00           H    
ATOM   2483  H61 MOL     2      56.025  58.609  68.436  1.00  0.00           H    
ATOM   2484  H61 MOL     2      54.756  58.313  69.450  1.00  0.00           H    
ATOM   2485  H61 MOL     2      55.860  57.101  68.909  1.00  0.00           H    
ATOM   2486  N61 MOL     2      50.103   4.319  42.409  1.00  0.00           N1+  
ATOM   2487  H61 MOL     2      49.869   5.183  41.974  1.00  0.00           H    
ATOM   2488  H61 MOL     2      49.634   3.513  41.880  1.00  0.00           H    
ATOM   2489  H61 MOL     2      49.858   4.312  43.428  1.00  0.00           H    
ATOM   2490  H61 MOL     2      51.100   4.136  42.322  1.00  0.00           H    
ATOM   2491  N61 MOL     2      22.548  74.943  31.216  1.00  0.00           N1+  
ATOM   2492  H61 MOL     2      21.921  75.204  31.932  1.00  0.00           H    
ATOM   2493  H61 MOL     2      23.341  75.668  31.066  1.00  0.00           H    
ATOM   2494  H61 MOL     2      22.031  74.592  30.444  1.00  0.00           H    
ATOM   2495  H61 MOL     2      23.042  74.129  31.715  1.00  0.00           H    
ATOM   2496  N61 MOL     2      67.690  34.808  41.647  1.00  0.00           N1+  
ATOM   2497  H61 MOL     2      68.640  34.515  41.721  1.00  0.00           H    
ATOM   2498  H61 MOL     2      67.128  34.073  41.173  1.00  0.00           H    
ATOM   2499  H61 MOL     2      67.826  35.512  40.942  1.00  0.00           H    
ATOM   2500  H61 MOL     2      67.170  35.467  42.266  1.00  0.00           H    
ATOM   2501  S61 MOL     2      54.713  15.391  50.927  1.00  0.00           S    
ATOM   2502  O61 MOL     2      55.552  15.130  52.164  1.00  0.00           O1-  
ATOM   2503  O61 MOL     2      53.774  14.220  50.671  1.00  0.00           O1-  
ATOM   2504  O61 MOL     2      53.792  16.505  51.087  1.00  0.00           O    
ATOM   2505  O61 MOL     2      55.671  15.691  49.901  1.00  0.00           O    
ATOM   2506  S61 MOL     2      34.971  47.925  41.134  1.00  0.00           S    
ATOM   2507  O61 MOL     2      33.981  48.945  41.143  1.00  0.00           O1-  
ATOM   2508  O61 MOL     2      36.016  47.875  42.249  1.00  0.00           O1-  
ATOM   2509  O61 MOL     2      34.204  46.648  41.156  1.00  0.00           O    
ATOM   2510  O61 MOL     2      35.501  47.990  39.678  1.00  0.00           O    
ATOM   2511  S61 MOL     2      38.112  37.123  25.530  1.00  0.00           S    
ATOM   2512  O61 MOL     2      38.116  37.858  26.791  1.00  0.00           O1-  
ATOM   2513  O61 MOL     2      37.004  36.229  25.799  1.00  0.00           O1-  
ATOM   2514  O61 MOL     2      37.516  38.035  24.505  1.00  0.00           O    
ATOM   2515  O61 MOL     2      39.199  36.116  25.021  1.00  0.00           O    
ATOM   2516  S61 MOL     2      42.306  43.773  13.333  1.00  0.00           S    
ATOM   2517  O61 MOL     2      40.824  43.998  13.164  1.00  0.00           O1-  
ATOM   2518  O61 MOL     2      42.405  43.675  14.820  1.00  0.00           O1-  
ATOM   2519  O61 MOL     2      42.635  42.457  12.629  1.00  0.00           O    
ATOM   2520  O62 MOL     2      42.831  45.008  12.634  1.00  0.00           O    
ATOM   2521  S62 MOL     2      37.673  22.612  29.449  1.00  0.00           S    
ATOM   2522  O62 MOL     2      37.191  23.105  30.749  1.00  0.00           O1-  
ATOM   2523  O62 MOL     2      36.847  22.799  28.145  1.00  0.00           O1-  
ATOM   2524  O62 MOL     2      38.623  23.782  29.306  1.00  0.00           O    
ATOM   2525  O62 MOL     2      38.859  21.669  29.574  1.00  0.00           O    
ATOM   2526  S62 MOL     2      43.721  67.965  52.247  1.00  0.00           S    
ATOM   2527  O62 MOL     2      43.938  67.772  50.804  1.00  0.00           O1-  
ATOM   2528  O62 MOL     2      42.613  68.982  52.594  1.00  0.00           O1-  
ATOM   2529  O62 MOL     2      43.385  66.693  52.795  1.00  0.00           O    
ATOM   2530  O62 MOL     2      45.059  68.310  52.818  1.00  0.00           O    
ATOM   2531  S62 MOL     2       6.215  40.164  64.927  1.00  0.00           S    
ATOM   2532  O62 MOL     2       6.639  40.445  66.304  1.00  0.00           O1-  
ATOM   2533  O62 MOL     2       4.768  40.269  64.823  1.00  0.00           O1-  
ATOM   2534  O62 MOL     2       7.097  40.850  63.947  1.00  0.00           O    
ATOM   2535  O62 MOL     2       6.483  38.688  64.599  1.00  0.00           O    
ATOM   2536  S62 MOL     2      11.904  56.502  50.136  1.00  0.00           S    
ATOM   2537  O62 MOL     2      11.809  55.003  49.891  1.00  0.00           O1-  
ATOM   2538  O62 MOL     2      13.181  57.087  49.681  1.00  0.00           O1-  
ATOM   2539  O62 MOL     2      10.772  57.238  49.612  1.00  0.00           O    
ATOM   2540  O62 MOL     2      11.999  56.555  51.583  1.00  0.00           O    
ATOM   2541  S62 MOL     2      59.808  55.279  29.044  1.00  0.00           S    
ATOM   2542  O62 MOL     2      58.302  55.240  29.267  1.00  0.00           O1-  
ATOM   2543  O62 MOL     2      60.735  55.230  30.220  1.00  0.00           O1-  
ATOM   2544  O62 MOL     2      59.967  54.192  28.066  1.00  0.00           O    
ATOM   2545  O62 MOL     2      60.454  56.645  28.328  1.00  0.00           O    
ATOM   2546  S62 MOL     2      15.184  72.566  34.908  1.00  0.00           S    
ATOM   2547  O62 MOL     2      13.972  71.869  35.256  1.00  0.00           O1-  
ATOM   2548  O62 MOL     2      16.124  71.634  34.383  1.00  0.00           O1-  
ATOM   2549  O62 MOL     2      14.968  73.694  33.941  1.00  0.00           O    
ATOM   2550  O62 MOL     2      15.657  73.074  36.246  1.00  0.00           O    
ATOM   2551  S62 MOL     2      77.234   6.747  15.080  1.00  0.00           S    
ATOM   2552  O62 MOL     2      76.091   7.801  15.261  1.00  0.00           O1-  
ATOM   2553  O62 MOL     2      77.687   6.600  13.707  1.00  0.00           O1-  
ATOM   2554  O62 MOL     2      78.452   6.675  15.908  1.00  0.00           O    
ATOM   2555  O62 MOL     2      76.495   5.467  15.153  1.00  0.00           O    
ATOM   2556  S62 MOL     2      41.459  63.403  27.510  1.00  0.00           S    
ATOM   2557  O62 MOL     2      41.168  64.721  28.141  1.00  0.00           O1-  
ATOM   2558  O62 MOL     2      42.754  62.836  28.069  1.00  0.00           O1-  
ATOM   2559  O62 MOL     2      40.271  62.447  27.529  1.00  0.00           O    
ATOM   2560  O62 MOL     2      41.605  63.891  26.049  1.00  0.00           O    
ATOM   2561  S62 MOL     2      47.922  12.625  49.652  1.00  0.00           S    
ATOM   2562  O62 MOL     2      48.307  11.698  50.739  1.00  0.00           O1-  
ATOM   2563  O62 MOL     2      48.068  14.030  50.031  1.00  0.00           O1-  
ATOM   2564  O62 MOL     2      48.786  12.377  48.513  1.00  0.00           O    
ATOM   2565  O62 MOL     2      46.469  12.360  49.111  1.00  0.00           O    
ATOM   2566  S62 MOL     2      36.967  51.033  72.892  1.00  0.00           S    
ATOM   2567  O62 MOL     2      38.099  50.654  73.769  1.00  0.00           O1-  
ATOM   2568  O62 MOL     2      37.227  50.581  71.458  1.00  0.00           O1-  
ATOM   2569  O62 MOL     2      35.584  50.542  73.119  1.00  0.00           O    
ATOM   2570  O62 MOL     2      36.916  52.494  72.780  1.00  0.00           O    
ATOM   2571  S62 MOL     2      34.248  67.532   1.709  1.00  0.00           S    
ATOM   2572  O62 MOL     2      34.984  68.707   2.300  1.00  0.00           O1-  
ATOM   2573  O62 MOL     2      35.332  66.594   1.380  1.00  0.00           O1-  
ATOM   2574  O62 MOL     2      32.970  67.376   2.545  1.00  0.00           O    
ATOM   2575  O62 MOL     2      33.822  68.575   0.799  1.00  0.00           O    
ATOM   2576  S62 MOL     2      53.137  15.281  23.120  1.00  0.00           S    
ATOM   2577  O62 MOL     2      52.917  14.050  23.960  1.00  0.00           O1-  
ATOM   2578  O62 MOL     2      52.013  15.121  22.074  1.00  0.00           O1-  
ATOM   2579  O62 MOL     2      52.670  16.485  23.931  1.00  0.00           O    
ATOM   2580  O62 MOL     2      54.593  15.372  22.726  1.00  0.00           O    
ATOM   2581  S62 MOL     2      40.704  67.747   7.322  1.00  0.00           S    
ATOM   2582  O62 MOL     2      42.114  68.267   7.193  1.00  0.00           O1-  
ATOM   2583  O62 MOL     2      40.663  66.278   7.026  1.00  0.00           O1-  
ATOM   2584  O62 MOL     2      40.383  68.000   8.759  1.00  0.00           O    
ATOM   2585  O62 MOL     2      39.673  68.535   6.578  1.00  0.00           O    
ATOM   2586  S62 MOL     2      32.993  50.134   8.331  1.00  0.00           S    
ATOM   2587  O62 MOL     2      34.058  49.458   7.573  1.00  0.00           O1-  
ATOM   2588  O62 MOL     2      31.728  49.377   8.576  1.00  0.00           O1-  
ATOM   2589  O62 MOL     2      33.705  50.772   9.493  1.00  0.00           O    
ATOM   2590  O62 MOL     2      32.570  51.158   7.288  1.00  0.00           O    
ATOM   2591  S62 MOL     2      62.609   6.468  -4.351  1.00  0.00           S    
ATOM   2592  O62 MOL     2      64.089   6.507  -4.089  1.00  0.00           O1-  
ATOM   2593  O62 MOL     2      61.816   6.154  -3.131  1.00  0.00           O1-  
ATOM   2594  O62 MOL     2      62.163   7.781  -4.880  1.00  0.00           O    
ATOM   2595  O62 MOL     2      62.109   5.613  -5.468  1.00  0.00           O    
ATOM   2596  S62 MOL     2      51.542  29.308  20.221  1.00  0.00           S    
ATOM   2597  O62 MOL     2      51.227  30.157  21.444  1.00  0.00           O1-  
ATOM   2598  O62 MOL     2      52.847  28.662  20.190  1.00  0.00           O1-  
ATOM   2599  O62 MOL     2      50.561  28.172  20.257  1.00  0.00           O    
ATOM   2600  O62 MOL     2      51.085  29.819  18.911  1.00  0.00           O    
ATOM   2601  S62 MOL     2      71.870  38.012  58.562  1.00  0.00           S    
ATOM   2602  O62 MOL     2      72.982  37.136  58.080  1.00  0.00           O1-  
ATOM   2603  O62 MOL     2      71.529  37.980  60.086  1.00  0.00           O1-  
ATOM   2604  O62 MOL     2      71.879  39.461  57.959  1.00  0.00           O    
ATOM   2605  O62 MOL     2      70.761  37.247  57.871  1.00  0.00           O    
ATOM   2606  S62 MOL     2      29.500   9.474  53.973  1.00  0.00           S    
ATOM   2607  O62 MOL     2      29.027  10.810  53.613  1.00  0.00           O1-  
ATOM   2608  O62 MOL     2      30.683   9.030  53.232  1.00  0.00           O1-  
ATOM   2609  O62 MOL     2      29.814   9.755  55.439  1.00  0.00           O    
ATOM   2610  O62 MOL     2      28.596   8.359  53.820  1.00  0.00           O    
ATOM   2611  S62 MOL     2      35.383  31.619  17.402  1.00  0.00           S    
ATOM   2612  O62 MOL     2      34.903  30.212  17.811  1.00  0.00           O1-  
ATOM   2613  O62 MOL     2      34.158  32.292  16.934  1.00  0.00           O1-  
ATOM   2614  O62 MOL     2      35.958  32.306  18.618  1.00  0.00           O    
ATOM   2615  O62 MOL     2      36.287  31.778  16.164  1.00  0.00           O    
ATOM   2616  S62 MOL     2      -1.640  58.867  45.821  1.00  0.00           S    
ATOM   2617  O62 MOL     2      -2.499  59.624  44.885  1.00  0.00           O1-  
ATOM   2618  O62 MOL     2      -1.926  59.444  47.216  1.00  0.00           O1-  
ATOM   2619  O62 MOL     2      -1.993  57.446  45.560  1.00  0.00           O    
ATOM   2620  O63 MOL     2      -0.200  59.118  45.692  1.00  0.00           O    
ATOM   2621  S63 MOL     2      44.364   8.049  43.819  1.00  0.00           S    
ATOM   2622  O63 MOL     2      45.319   9.118  43.454  1.00  0.00           O1-  
ATOM   2623  O63 MOL     2      44.845   6.702  43.890  1.00  0.00           O1-  
ATOM   2624  O63 MOL     2      43.720   8.443  45.124  1.00  0.00           O    
ATOM   2625  O63 MOL     2      43.217   8.013  42.927  1.00  0.00           O    
ATOM   2626  S63 MOL     2      26.498  27.138  32.199  1.00  0.00           S    
ATOM   2627  O63 MOL     2      25.656  28.437  32.573  1.00  0.00           O1-  
ATOM   2628  O63 MOL     2      27.945  27.533  31.760  1.00  0.00           O1-  
ATOM   2629  O63 MOL     2      26.887  25.911  33.136  1.00  0.00           O    
ATOM   2630  O63 MOL     2      25.785  26.332  31.139  1.00  0.00           O    
ATOM   2631  S63 MOL     2      54.597  51.007  45.576  1.00  0.00           S    
ATOM   2632  O63 MOL     2      53.365  50.543  46.281  1.00  0.00           O1-  
ATOM   2633  O63 MOL     2      55.055  52.387  46.043  1.00  0.00           O1-  
ATOM   2634  O63 MOL     2      55.674  50.007  45.873  1.00  0.00           O    
ATOM   2635  O63 MOL     2      54.270  51.115  44.041  1.00  0.00           O    
ATOM   2636  S63 MOL     2      45.573  64.729   9.476  1.00  0.00           S    
ATOM   2637  O63 MOL     2      44.236  65.177   9.737  1.00  0.00           O1-  
ATOM   2638  O63 MOL     2      45.989  65.342   8.148  1.00  0.00           O1-  
ATOM   2639  O63 MOL     2      46.329  65.542  10.511  1.00  0.00           O    
ATOM   2640  O63 MOL     2      45.439  63.264   9.657  1.00  0.00           O    
ATOM   2641  S63 MOL     2      50.040  44.408   3.898  1.00  0.00           S    
ATOM   2642  O63 MOL     2      51.099  44.784   2.860  1.00  0.00           O1-  
ATOM   2643  O63 MOL     2      50.296  45.328   5.143  1.00  0.00           O1-  
ATOM   2644  O63 MOL     2      48.588  44.700   3.364  1.00  0.00           O    
ATOM   2645  O63 MOL     2      49.941  43.007   4.514  1.00  0.00           O    
ATOM   2646  S63 MOL     2      35.985  43.139  16.410  1.00  0.00           S    
ATOM   2647  O63 MOL     2      35.919  44.555  16.755  1.00  0.00           O1-  
ATOM   2648  O63 MOL     2      34.499  42.875  16.073  1.00  0.00           O1-  
ATOM   2649  O63 MOL     2      36.919  42.995  15.274  1.00  0.00           O    
ATOM   2650  O63 MOL     2      36.596  42.404  17.698  1.00  0.00           O    
ATOM   2651  S63 MOL     2       4.508  24.804  33.462  1.00  0.00           S    
ATOM   2652  O63 MOL     2       3.417  25.836  33.096  1.00  0.00           O1-  
ATOM   2653  O63 MOL     2       5.663  25.093  32.504  1.00  0.00           O1-  
ATOM   2654  O63 MOL     2       5.161  25.099  34.772  1.00  0.00           O    
ATOM   2655  O63 MOL     2       4.114  23.277  33.261  1.00  0.00           O    
ATOM   2656  S63 MOL     2      -2.400  34.625  43.379  1.00  0.00           S    
ATOM   2657  O63 MOL     2      -2.708  33.137  43.474  1.00  0.00           O1-  
ATOM   2658  O63 MOL     2      -3.505  35.709  42.987  1.00  0.00           O1-  
ATOM   2659  O63 MOL     2      -1.542  35.051  44.506  1.00  0.00           O    
ATOM   2660  O63 MOL     2      -1.320  34.377  42.355  1.00  0.00           O    
ATOM   2661  S63 MOL     2      71.545   5.328  41.758  1.00  0.00           S    
ATOM   2662  O63 MOL     2      70.422   5.653  42.706  1.00  0.00           O1-  
ATOM   2663  O63 MOL     2      72.175   6.630  41.298  1.00  0.00           O1-  
ATOM   2664  O63 MOL     2      72.724   4.676  42.416  1.00  0.00           O    
ATOM   2665  O63 MOL     2      71.032   4.612  40.590  1.00  0.00           O    
ATOM   2666  S63 MOL     2      18.228  12.071  17.618  1.00  0.00           S    
ATOM   2667  O63 MOL     2      18.009  10.582  17.548  1.00  0.00           O1-  
ATOM   2668  O63 MOL     2      17.355  12.529  18.816  1.00  0.00           O1-  
ATOM   2669  O63 MOL     2      19.740  12.072  17.984  1.00  0.00           O    
ATOM   2670  O63 MOL     2      17.885  12.548  16.135  1.00  0.00           O    
ATOM   2671  S63 MOL     2      23.380  52.546  17.665  1.00  0.00           S    
ATOM   2672  O63 MOL     2      22.896  52.948  16.344  1.00  0.00           O1-  
ATOM   2673  O63 MOL     2      24.677  53.115  18.104  1.00  0.00           O1-  
ATOM   2674  O63 MOL     2      22.596  52.889  18.905  1.00  0.00           O    
ATOM   2675  O63 MOL     2      23.594  51.027  17.758  1.00  0.00           O    
ATOM   2676  S63 MOL     2      68.168  56.191   9.676  1.00  0.00           S    
ATOM   2677  O63 MOL     2      68.953  56.998   8.635  1.00  0.00           O1-  
ATOM   2678  O63 MOL     2      68.729  56.300  11.018  1.00  0.00           O1-  
ATOM   2679  O63 MOL     2      66.823  56.723   9.821  1.00  0.00           O    
ATOM   2680  O63 MOL     2      68.164  54.742   9.348  1.00  0.00           O    
ATOM   2681  S63 MOL     2       3.293  15.060  67.129  1.00  0.00           S    
ATOM   2682  O63 MOL     2       3.292  13.571  67.149  1.00  0.00           O1-  
ATOM   2683  O63 MOL     2       2.568  15.553  68.274  1.00  0.00           O1-  
ATOM   2684  O63 MOL     2       4.736  15.291  67.227  1.00  0.00           O    
ATOM   2685  O63 MOL     2       2.976  15.732  65.821  1.00  0.00           O    
ATOM   2686  S63 MOL     2       0.685  24.417  23.926  1.00  0.00           S    
ATOM   2687  O63 MOL     2       0.777  25.821  23.289  1.00  0.00           O1-  
ATOM   2688  O63 MOL     2       1.225  23.423  23.033  1.00  0.00           O1-  
ATOM   2689  O63 MOL     2       1.430  24.512  25.203  1.00  0.00           O    
ATOM   2690  O63 MOL     2      -0.809  24.378  24.011  1.00  0.00           O    
ATOM   2691  S63 MOL     2      13.790   6.899  17.797  1.00  0.00           S    
ATOM   2692  O63 MOL     2      12.604   6.192  17.363  1.00  0.00           O1-  
ATOM   2693  O63 MOL     2      13.074   8.093  18.411  1.00  0.00           O1-  
ATOM   2694  O63 MOL     2      14.470   5.649  18.411  1.00  0.00           O    
ATOM   2695  O63 MOL     2      14.167   7.031  16.393  1.00  0.00           O    
ATOM   2696  S63 MOL     2      19.060  61.814  17.732  1.00  0.00           S    
ATOM   2697  O63 MOL     2      20.024  60.681  17.877  1.00  0.00           O1-  
ATOM   2698  O63 MOL     2      17.921  62.028  18.675  1.00  0.00           O1-  
ATOM   2699  O63 MOL     2      19.837  63.034  17.978  1.00  0.00           O    
ATOM   2700  O63 MOL     2      18.569  61.938  16.310  1.00  0.00           O    
ATOM   2701  S63 MOL     2      69.652  38.932  77.396  1.00  0.00           S    
ATOM   2702  O63 MOL     2      70.168  37.655  77.837  1.00  0.00           O1-  
ATOM   2703  O63 MOL     2      69.378  38.712  75.972  1.00  0.00           O1-  
ATOM   2704  O63 MOL     2      68.438  39.420  78.119  1.00  0.00           O    
ATOM   2705  O63 MOL     2      70.663  40.042  77.240  1.00  0.00           O    
ATOM   2706  S63 MOL     2       3.405  21.773  49.358  1.00  0.00           S    
ATOM   2707  O63 MOL     2       1.916  22.000  49.114  1.00  0.00           O1-  
ATOM   2708  O63 MOL     2       3.678  22.983  50.195  1.00  0.00           O1-  
ATOM   2709  O63 MOL     2       3.550  20.539  50.238  1.00  0.00           O    
ATOM   2710  O63 MOL     2       4.121  21.732  48.017  1.00  0.00           O    
ATOM   2711  S63 MOL     2      33.384  20.941  56.516  1.00  0.00           S    
ATOM   2712  O63 MOL     2      33.186  20.647  55.048  1.00  0.00           O1-  
ATOM   2713  O63 MOL     2      34.820  20.962  56.983  1.00  0.00           O1-  
ATOM   2714  O63 MOL     2      32.761  22.203  57.025  1.00  0.00           O    
ATOM   2715  O63 MOL     2      32.973  19.522  57.014  1.00  0.00           O    
ATOM   2716  S63 MOL     2      15.596  23.376  58.847  1.00  0.00           S    
ATOM   2717  O63 MOL     2      15.722  22.641  60.044  1.00  0.00           O1-  
ATOM   2718  O63 MOL     2      16.490  24.564  59.173  1.00  0.00           O1-  
ATOM   2719  O63 MOL     2      15.899  22.513  57.559  1.00  0.00           O    
ATOM   2720  O64 MOL     2      14.177  23.869  58.784  1.00  0.00           O    
ATOM   2721  S64 MOL     2      46.362  28.498  56.475  1.00  0.00           S    
ATOM   2722  O64 MOL     2      47.800  28.675  56.469  1.00  0.00           O1-  
ATOM   2723  O64 MOL     2      45.893  27.961  57.794  1.00  0.00           O1-  
ATOM   2724  O64 MOL     2      45.671  29.767  56.154  1.00  0.00           O    
ATOM   2725  O64 MOL     2      46.124  27.482  55.395  1.00  0.00           O    
ATOM   2726  S64 MOL     2      53.100  11.156  18.425  1.00  0.00           S    
ATOM   2727  O64 MOL     2      52.106  10.019  18.257  1.00  0.00           O1-  
ATOM   2728  O64 MOL     2      52.992  11.916  19.685  1.00  0.00           O1-  
ATOM   2729  O64 MOL     2      54.554  10.757  18.275  1.00  0.00           O    
ATOM   2730  O64 MOL     2      52.897  12.484  17.467  1.00  0.00           O    
ATOM   2731  S64 MOL     2      15.030  31.191  36.968  1.00  0.00           S    
ATOM   2732  O64 MOL     2      16.295  30.569  37.668  1.00  0.00           O1-  
ATOM   2733  O64 MOL     2      14.430  31.979  38.090  1.00  0.00           O1-  
ATOM   2734  O64 MOL     2      15.554  32.136  35.920  1.00  0.00           O    
ATOM   2735  O64 MOL     2      14.221  30.033  36.384  1.00  0.00           O    
ATOM   2736  S64 MOL     2      13.716  45.845   7.970  1.00  0.00           S    
ATOM   2737  O64 MOL     2      14.901  46.330   8.730  1.00  0.00           O1-  
ATOM   2738  O64 MOL     2      13.360  46.811   6.865  1.00  0.00           O1-  
ATOM   2739  O64 MOL     2      13.652  44.462   7.455  1.00  0.00           O    
ATOM   2740  O64 MOL     2      12.638  46.102   9.108  1.00  0.00           O    
ATOM   2741  S64 MOL     2      22.528  75.107  34.512  1.00  0.00           S    
ATOM   2742  O64 MOL     2      22.036  74.635  33.202  1.00  0.00           O1-  
ATOM   2743  O64 MOL     2      21.924  76.518  34.414  1.00  0.00           O1-  
ATOM   2744  O64 MOL     2      21.922  74.104  35.455  1.00  0.00           O    
ATOM   2745  O64 MOL     2      24.055  75.001  34.475  1.00  0.00           O    
ATOM   2746  S64 MOL     2      57.121  14.715  38.402  1.00  0.00           S    
ATOM   2747  O64 MOL     2      56.640  16.123  38.692  1.00  0.00           O1-  
ATOM   2748  O64 MOL     2      56.190  13.732  37.695  1.00  0.00           O1-  
ATOM   2749  O64 MOL     2      58.429  14.908  37.742  1.00  0.00           O    
ATOM   2750  O64 MOL     2      57.464  14.161  39.713  1.00  0.00           O    
ATOM   2751  S64 MOL     2      45.884  71.809  65.562  1.00  0.00           S    
ATOM   2752  O64 MOL     2      47.065  72.709  65.751  1.00  0.00           O1-  
ATOM   2753  O64 MOL     2      45.333  71.618  66.901  1.00  0.00           O1-  
ATOM   2754  O64 MOL     2      44.756  72.322  64.678  1.00  0.00           O    
ATOM   2755  O64 MOL     2      46.383  70.518  64.980  1.00  0.00           O    
ATOM   2756  S64 MOL     2      31.758   7.850  50.238  1.00  0.00           S    
ATOM   2757  O64 MOL     2      31.477   6.711  51.139  1.00  0.00           O1-  
ATOM   2758  O64 MOL     2      32.776   8.647  50.951  1.00  0.00           O1-  
ATOM   2759  O64 MOL     2      31.939   7.384  48.856  1.00  0.00           O    
ATOM   2760  O64 MOL     2      30.529   8.660  50.225  1.00  0.00           O    
ATOM   2761  S64 MOL     2       4.604  10.062  22.086  1.00  0.00           S    
ATOM   2762  O64 MOL     2       5.884   9.545  22.574  1.00  0.00           O1-  
ATOM   2763  O64 MOL     2       4.622  10.343  20.621  1.00  0.00           O1-  
ATOM   2764  O64 MOL     2       3.519   9.033  22.307  1.00  0.00           O    
ATOM   2765  O64 MOL     2       4.364  11.288  22.857  1.00  0.00           O    
ATOM   2766  S64 MOL     2      16.725  48.079  17.341  1.00  0.00           S    
ATOM   2767  O64 MOL     2      16.128  46.774  16.965  1.00  0.00           O1-  
ATOM   2768  O64 MOL     2      15.642  49.097  17.200  1.00  0.00           O1-  
ATOM   2769  O64 MOL     2      17.101  48.056  18.793  1.00  0.00           O    
ATOM   2770  O64 MOL     2      17.762  48.609  16.466  1.00  0.00           O    
ATOM   2771  S64 MOL     2      34.154  54.661  65.289  1.00  0.00           S    
ATOM   2772  O64 MOL     2      34.732  54.270  66.595  1.00  0.00           O1-  
ATOM   2773  O64 MOL     2      34.893  55.338  64.197  1.00  0.00           O1-  
ATOM   2774  O64 MOL     2      33.564  53.327  64.830  1.00  0.00           O    
ATOM   2775  O64 MOL     2      32.929  55.419  65.742  1.00  0.00           O    
ATOM   2776  S64 MOL     2      32.939  64.125  60.757  1.00  0.00           S    
ATOM   2777  O64 MOL     2      33.830  62.927  60.788  1.00  0.00           O1-  
ATOM   2778  O64 MOL     2      33.677  65.263  61.544  1.00  0.00           O1-  
ATOM   2779  O64 MOL     2      33.315  64.609  59.493  1.00  0.00           O    
ATOM   2780  O64 MOL     2      31.403  64.303  60.743  1.00  0.00           O    
ATOM   2781  S64 MOL     2      45.932  18.489  65.147  1.00  0.00           S    
ATOM   2782  O64 MOL     2      45.606  17.063  65.015  1.00  0.00           O1-  
ATOM   2783  O64 MOL     2      46.031  19.256  63.899  1.00  0.00           O1-  
ATOM   2784  O64 MOL     2      44.529  18.910  65.553  1.00  0.00           O    
ATOM   2785  O64 MOL     2      46.955  18.789  66.172  1.00  0.00           O    
ATOM   2786  S64 MOL     2      13.453  72.356  15.597  1.00  0.00           S    
ATOM   2787  O64 MOL     2      13.046  72.843  14.245  1.00  0.00           O1-  
ATOM   2788  O64 MOL     2      12.641  71.147  16.002  1.00  0.00           O1-  
ATOM   2789  O64 MOL     2      14.915  72.219  15.416  1.00  0.00           O    
ATOM   2790  O64 MOL     2      13.366  73.490  16.604  1.00  0.00           O    
ATOM   2791  S64 MOL     2      16.787  27.961  12.829  1.00  0.00           S    
ATOM   2792  O64 MOL     2      16.842  28.165  14.259  1.00  0.00           O1-  
ATOM   2793  O64 MOL     2      15.677  28.770  12.154  1.00  0.00           O1-  
ATOM   2794  O64 MOL     2      17.803  28.897  12.157  1.00  0.00           O    
ATOM   2795  O64 MOL     2      17.208  26.535  12.300  1.00  0.00           O    
ATOM   2796  S64 MOL     2      43.282  26.682  40.438  1.00  0.00           S    
ATOM   2797  O64 MOL     2      44.372  25.814  40.895  1.00  0.00           O1-  
ATOM   2798  O64 MOL     2      42.366  26.925  41.592  1.00  0.00           O1-  
ATOM   2799  O64 MOL     2      43.645  27.994  39.899  1.00  0.00           O    
ATOM   2800  O64 MOL     2      42.543  26.096  39.334  1.00  0.00           O    
ATOM   2801  S64 MOL     2      23.159   8.218  21.751  1.00  0.00           S    
ATOM   2802  O64 MOL     2      24.183   8.336  22.900  1.00  0.00           O1-  
ATOM   2803  O64 MOL     2      21.775   8.336  22.297  1.00  0.00           O1-  
ATOM   2804  O64 MOL     2      23.476   9.484  20.989  1.00  0.00           O    
ATOM   2805  O64 MOL     2      23.375   6.977  20.836  1.00  0.00           O    
ATOM   2806  S64 MOL     2       5.787  58.445  55.681  1.00  0.00           S    
ATOM   2807  O64 MOL     2       7.230  58.104  55.599  1.00  0.00           O1-  
ATOM   2808  O64 MOL     2       5.721  59.576  54.738  1.00  0.00           O1-  
ATOM   2809  O64 MOL     2       4.972  57.158  55.693  1.00  0.00           O    
ATOM   2810  O64 MOL     2       5.805  59.116  57.043  1.00  0.00           O    
ATOM   2811  S64 MOL     2      40.209  52.692  69.668  1.00  0.00           S    
ATOM   2812  O64 MOL     2      39.683  51.743  70.688  1.00  0.00           O1-  
ATOM   2813  O64 MOL     2      39.853  54.134  69.996  1.00  0.00           O1-  
ATOM   2814  O64 MOL     2      41.657  52.511  69.741  1.00  0.00           O    
ATOM   2815  O64 MOL     2      39.774  52.254  68.300  1.00  0.00           O    
ATOM   2816  S64 MOL     2      62.844  69.852  25.068  1.00  0.00           S    
ATOM   2817  O64 MOL     2      63.110  69.616  23.641  1.00  0.00           O1-  
ATOM   2818  O64 MOL     2      61.842  70.957  25.072  1.00  0.00           O1-  
ATOM   2819  O64 MOL     2      62.256  68.667  25.664  1.00  0.00           O    
ATOM   2820  O65 MOL     2      64.058  70.377  25.809  1.00  0.00           O    
ATOM   2821  S65 MOL     2      26.413  68.449  37.916  1.00  0.00           S    
ATOM   2822  O65 MOL     2      26.569  66.872  38.140  1.00  0.00           O1-  
ATOM   2823  O65 MOL     2      25.425  69.005  38.983  1.00  0.00           O1-  
ATOM   2824  O65 MOL     2      27.680  68.957  38.445  1.00  0.00           O    
ATOM   2825  O65 MOL     2      26.090  68.742  36.479  1.00  0.00           O    
ATOM   2826  S65 MOL     2      44.707  67.343  58.353  1.00  0.00           S    
ATOM   2827  O65 MOL     2      43.246  67.131  58.177  1.00  0.00           O1-  
ATOM   2828  O65 MOL     2      45.524  66.650  57.288  1.00  0.00           O1-  
ATOM   2829  O65 MOL     2      45.023  68.681  57.705  1.00  0.00           O    
ATOM   2830  O65 MOL     2      45.297  67.337  59.711  1.00  0.00           O    
ATOM   2831  S65 MOL     2      60.638  35.618  63.215  1.00  0.00           S    
ATOM   2832  O65 MOL     2      59.578  36.467  62.556  1.00  0.00           O1-  
ATOM   2833  O65 MOL     2      60.055  34.335  63.882  1.00  0.00           O1-  
ATOM   2834  O65 MOL     2      61.510  34.778  62.364  1.00  0.00           O    
ATOM   2835  O65 MOL     2      61.674  36.466  63.993  1.00  0.00           O    
ATOM   2836  S65 MOL     2       4.647  10.678   5.371  1.00  0.00           S    
ATOM   2837  O65 MOL     2       4.134  11.964   5.857  1.00  0.00           O1-  
ATOM   2838  O65 MOL     2       6.105  10.480   5.797  1.00  0.00           O1-  
ATOM   2839  O65 MOL     2       3.769   9.642   5.867  1.00  0.00           O    
ATOM   2840  O65 MOL     2       4.499  10.605   3.873  1.00  0.00           O    
ATOM   2841  S65 MOL     2      11.006  50.571  59.102  1.00  0.00           S    
ATOM   2842  O65 MOL     2      11.281  49.112  58.984  1.00  0.00           O1-  
ATOM   2843  O65 MOL     2       9.783  50.519  59.945  1.00  0.00           O1-  
ATOM   2844  O65 MOL     2      12.120  50.995  59.963  1.00  0.00           O    
ATOM   2845  O65 MOL     2      10.919  51.223  57.692  1.00  0.00           O    
ATOM   2846  S65 MOL     2      45.729  29.439  35.696  1.00  0.00           S    
ATOM   2847  O65 MOL     2      46.045  30.462  36.779  1.00  0.00           O1-  
ATOM   2848  O65 MOL     2      46.171  28.157  36.331  1.00  0.00           O1-  
ATOM   2849  O65 MOL     2      44.232  29.278  35.479  1.00  0.00           O    
ATOM   2850  O65 MOL     2      46.588  29.872  34.535  1.00  0.00           O    
ATOM   2851  S65 MOL     2      32.413  20.484  27.399  1.00  0.00           S    
ATOM   2852  O65 MOL     2      33.415  20.081  26.369  1.00  0.00           O1-  
ATOM   2853  O65 MOL     2      32.979  19.534  28.450  1.00  0.00           O1-  
ATOM   2854  O65 MOL     2      32.551  22.013  27.708  1.00  0.00           O    
ATOM   2855  O65 MOL     2      31.102  20.181  26.651  1.00  0.00           O    
ATOM   2856  S65 MOL     2      47.141   7.678  18.659  1.00  0.00           S    
ATOM   2857  O65 MOL     2      46.510   6.708  19.591  1.00  0.00           O1-  
ATOM   2858  O65 MOL     2      45.896   8.064  17.905  1.00  0.00           O1-  
ATOM   2859  O65 MOL     2      47.531   8.823  19.614  1.00  0.00           O    
ATOM   2860  O65 MOL     2      48.221   7.314  17.651  1.00  0.00           O    
ATOM   2861  S65 MOL     2      26.259  68.476  70.154  1.00  0.00           S    
ATOM   2862  O65 MOL     2      25.336  67.776  71.091  1.00  0.00           O1-  
ATOM   2863  O65 MOL     2      25.779  68.000  68.816  1.00  0.00           O1-  
ATOM   2864  O65 MOL     2      25.877  69.912  70.264  1.00  0.00           O    
ATOM   2865  O65 MOL     2      27.704  68.051  70.331  1.00  0.00           O    
ATOM   2866  S65 MOL     2      66.346  70.815   9.856  1.00  0.00           S    
ATOM   2867  O65 MOL     2      67.742  71.264  10.301  1.00  0.00           O1-  
ATOM   2868  O65 MOL     2      66.076  71.493   8.555  1.00  0.00           O1-  
ATOM   2869  O65 MOL     2      66.172  69.372   9.553  1.00  0.00           O    
ATOM   2870  O65 MOL     2      65.248  71.290  10.696  1.00  0.00           O    
ATOM   2871  S65 MOL     2      45.290   3.949  17.692  1.00  0.00           S    
ATOM   2872  O65 MOL     2      45.563   2.459  17.782  1.00  0.00           O1-  
ATOM   2873  O65 MOL     2      43.903   4.208  17.244  1.00  0.00           O1-  
ATOM   2874  O65 MOL     2      45.198   4.680  18.993  1.00  0.00           O    
ATOM   2875  O65 MOL     2      46.188   4.703  16.721  1.00  0.00           O    
ATOM   2876  S65 MOL     2      15.788  60.133  35.893  1.00  0.00           S    
ATOM   2877  O65 MOL     2      16.431  59.844  37.178  1.00  0.00           O1-  
ATOM   2878  O65 MOL     2      16.418  60.900  34.733  1.00  0.00           O1-  
ATOM   2879  O65 MOL     2      16.249  58.828  35.241  1.00  0.00           O    
ATOM   2880  O65 MOL     2      14.385  59.583  35.706  1.00  0.00           O    
ATOM   2881  S65 MOL     2      41.144  68.510  22.461  1.00  0.00           S    
ATOM   2882  O65 MOL     2      42.366  67.786  21.955  1.00  0.00           O1-  
ATOM   2883  O65 MOL     2      41.467  69.704  23.273  1.00  0.00           O1-  
ATOM   2884  O65 MOL     2      40.672  69.009  21.127  1.00  0.00           O    
ATOM   2885  O65 MOL     2      40.210  67.568  23.128  1.00  0.00           O    
ATOM   2886  S65 MOL     2      59.828  71.774   7.955  1.00  0.00           S    
ATOM   2887  O65 MOL     2      59.064  71.169   6.864  1.00  0.00           O1-  
ATOM   2888  O65 MOL     2      61.271  71.755   7.589  1.00  0.00           O1-  
ATOM   2889  O65 MOL     2      59.194  73.080   8.402  1.00  0.00           O    
ATOM   2890  O65 MOL     2      59.541  70.674   9.011  1.00  0.00           O    
ATOM   2891  S65 MOL     2       1.019  23.277  76.936  1.00  0.00           S    
ATOM   2892  O65 MOL     2       1.170  22.759  78.290  1.00  0.00           O1-  
ATOM   2893  O65 MOL     2      -0.276  23.954  76.654  1.00  0.00           O1-  
ATOM   2894  O65 MOL     2       2.144  24.228  76.851  1.00  0.00           O    
ATOM   2895  O65 MOL     2       1.221  22.013  76.192  1.00  0.00           O    
ATOM   2896  S65 MOL     2      14.443  27.835  25.032  1.00  0.00           S    
ATOM   2897  O65 MOL     2      13.484  28.304  24.021  1.00  0.00           O1-  
ATOM   2898  O65 MOL     2      15.062  29.103  25.537  1.00  0.00           O1-  
ATOM   2899  O65 MOL     2      13.670  27.304  26.203  1.00  0.00           O    
ATOM   2900  O65 MOL     2      15.553  27.076  24.427  1.00  0.00           O    
ATOM   2901  S65 MOL     2       3.146  33.363  44.980  1.00  0.00           S    
ATOM   2902  O65 MOL     2       3.986  32.157  45.374  1.00  0.00           O1-  
ATOM   2903  O65 MOL     2       3.252  33.413  43.492  1.00  0.00           O1-  
ATOM   2904  O65 MOL     2       1.673  33.531  45.280  1.00  0.00           O    
ATOM   2905  O65 MOL     2       3.959  34.607  45.292  1.00  0.00           O    
ATOM   2906  S65 MOL     2      66.102  65.063  51.367  1.00  0.00           S    
ATOM   2907  O65 MOL     2      66.814  64.139  50.499  1.00  0.00           O1-  
ATOM   2908  O65 MOL     2      66.140  66.492  51.041  1.00  0.00           O1-  
ATOM   2909  O65 MOL     2      64.632  64.773  51.171  1.00  0.00           O    
ATOM   2910  O65 MOL     2      66.402  64.793  52.815  1.00  0.00           O    
ATOM   2911  S65 MOL     2      11.772   6.574  68.062  1.00  0.00           S    
ATOM   2912  O65 MOL     2      12.255   7.856  68.622  1.00  0.00           O1-  
ATOM   2913  O65 MOL     2      12.955   5.654  67.960  1.00  0.00           O1-  
ATOM   2914  O65 MOL     2      10.790   6.138  69.048  1.00  0.00           O    
ATOM   2915  O65 MOL     2      10.952   6.453  66.751  1.00  0.00           O    
ATOM   2916  S65 MOL     2      46.148  34.630  39.315  1.00  0.00           S    
ATOM   2917  O65 MOL     2      46.775  35.407  38.257  1.00  0.00           O1-  
ATOM   2918  O65 MOL     2      46.536  35.301  40.551  1.00  0.00           O1-  
ATOM   2919  O65 MOL     2      44.730  34.429  38.894  1.00  0.00           O    
ATOM   2920  O66 MOL     2      46.986  33.367  39.253  1.00  0.00           O    
ATOM   2921  S66 MOL     2      62.156  53.096  10.862  1.00  0.00           S    
ATOM   2922  O66 MOL     2      61.310  51.878  11.038  1.00  0.00           O1-  
ATOM   2923  O66 MOL     2      63.628  52.930  11.087  1.00  0.00           O1-  
ATOM   2924  O66 MOL     2      61.956  53.905   9.618  1.00  0.00           O    
ATOM   2925  O66 MOL     2      61.975  54.037  12.003  1.00  0.00           O    
ATOM   2926  S66 MOL     2      53.141  21.703  72.753  1.00  0.00           S    
ATOM   2927  O66 MOL     2      54.602  21.282  72.357  1.00  0.00           O1-  
ATOM   2928  O66 MOL     2      53.048  23.242  72.798  1.00  0.00           O1-  
ATOM   2929  O66 MOL     2      52.029  21.096  71.926  1.00  0.00           O    
ATOM   2930  O66 MOL     2      52.959  21.321  74.185  1.00  0.00           O    
ATOM   2931  S66 MOL     2      68.269  10.424  19.515  1.00  0.00           S    
ATOM   2932  O66 MOL     2      69.625  10.683  20.164  1.00  0.00           O1-  
ATOM   2933  O66 MOL     2      68.405   9.818  18.173  1.00  0.00           O1-  
ATOM   2934  O66 MOL     2      67.354   9.647  20.402  1.00  0.00           O    
ATOM   2935  O66 MOL     2      67.712  11.834  19.385  1.00  0.00           O    
ATOM   2936  S66 MOL     2      68.629  69.958  69.872  1.00  0.00           S    
ATOM   2937  O66 MOL     2      69.582  69.732  70.976  1.00  0.00           O1-  
ATOM   2938  O66 MOL     2      67.213  69.584  70.198  1.00  0.00           O1-  
ATOM   2939  O66 MOL     2      68.624  71.374  69.517  1.00  0.00           O    
ATOM   2940  O66 MOL     2      68.946  69.162  68.732  1.00  0.00           O    
ATOM   2941  S66 MOL     2      26.464  18.804  57.687  1.00  0.00           S    
ATOM   2942  O66 MOL     2      26.337  19.155  59.156  1.00  0.00           O1-  
ATOM   2943  O66 MOL     2      27.841  18.510  57.156  1.00  0.00           O1-  
ATOM   2944  O66 MOL     2      25.538  17.682  57.325  1.00  0.00           O    
ATOM   2945  O66 MOL     2      25.935  20.064  57.038  1.00  0.00           O    
ATOM   2946  S66 MOL     2      70.004  51.097  35.710  1.00  0.00           S    
ATOM   2947  O66 MOL     2      68.991  52.218  35.990  1.00  0.00           O1-  
ATOM   2948  O66 MOL     2      69.775  50.008  36.718  1.00  0.00           O1-  
ATOM   2949  O66 MOL     2      69.934  50.797  34.213  1.00  0.00           O    
ATOM   2950  O66 MOL     2      71.178  51.843  36.130  1.00  0.00           O    
ATOM   2951  S66 MOL     2      43.630  20.871   5.072  1.00  0.00           S    
ATOM   2952  O66 MOL     2      44.321  21.481   6.350  1.00  0.00           O1-  
ATOM   2953  O66 MOL     2      44.119  21.545   3.724  1.00  0.00           O1-  
ATOM   2954  O66 MOL     2      43.755  19.387   5.045  1.00  0.00           O    
ATOM   2955  O66 MOL     2      42.250  21.361   5.292  1.00  0.00           O    
ATOM   2956  S66 MOL     2      57.884  75.783  17.661  1.00  0.00           S    
ATOM   2957  O66 MOL     2      57.847  77.269  17.749  1.00  0.00           O1-  
ATOM   2958  O66 MOL     2      57.660  75.336  16.264  1.00  0.00           O1-  
ATOM   2959  O66 MOL     2      59.294  75.519  18.074  1.00  0.00           O    
ATOM   2960  O66 MOL     2      56.814  75.350  18.588  1.00  0.00           O    
ATOM   2961  S66 MOL     2      31.837  12.345   2.016  1.00  0.00           S    
ATOM   2962  O66 MOL     2      30.723  11.416   1.712  1.00  0.00           O1-  
ATOM   2963  O66 MOL     2      32.918  12.077   1.020  1.00  0.00           O1-  
ATOM   2964  O66 MOL     2      31.309  13.693   1.841  1.00  0.00           O    
ATOM   2965  O66 MOL     2      32.465  12.025   3.331  1.00  0.00           O    
ATOM   2966  S66 MOL     2      67.497  48.659  25.323  1.00  0.00           S    
ATOM   2967  O66 MOL     2      68.163  49.640  24.422  1.00  0.00           O1-  
ATOM   2968  O66 MOL     2      67.743  48.676  26.830  1.00  0.00           O1-  
ATOM   2969  O66 MOL     2      66.027  49.039  25.074  1.00  0.00           O    
ATOM   2970  O66 MOL     2      67.655  47.324  24.856  1.00  0.00           O    
ATOM   2971  S66 MOL     2      20.785  65.036  45.899  1.00  0.00           S    
ATOM   2972  O66 MOL     2      21.369  65.854  44.662  1.00  0.00           O1-  
ATOM   2973  O66 MOL     2      19.316  64.960  45.885  1.00  0.00           O1-  
ATOM   2974  O66 MOL     2      21.175  63.538  45.911  1.00  0.00           O    
ATOM   2975  O66 MOL     2      21.173  65.804  47.154  1.00  0.00           O    
ATOM   2976  S66 MOL     2      15.112  63.054   7.767  1.00  0.00           S    
ATOM   2977  O66 MOL     2      15.847  62.165   8.737  1.00  0.00           O1-  
ATOM   2978  O66 MOL     2      13.684  62.610   7.364  1.00  0.00           O1-  
ATOM   2979  O66 MOL     2      14.705  64.329   8.363  1.00  0.00           O    
ATOM   2980  O66 MOL     2      16.142  63.249   6.723  1.00  0.00           O    
ATOM   2981  S66 MOL     2      12.340  29.426  60.595  1.00  0.00           S    
ATOM   2982  O66 MOL     2      11.712  28.538  59.541  1.00  0.00           O1-  
ATOM   2983  O66 MOL     2      13.035  30.636  60.252  1.00  0.00           O1-  
ATOM   2984  O66 MOL     2      11.259  29.740  61.637  1.00  0.00           O    
ATOM   2985  O66 MOL     2      13.110  28.551  61.549  1.00  0.00           O    
ATOM   2986  S66 MOL     2      12.786  29.684  52.745  1.00  0.00           S    
ATOM   2987  O66 MOL     2      12.973  31.070  53.235  1.00  0.00           O1-  
ATOM   2988  O66 MOL     2      11.376  29.725  52.150  1.00  0.00           O1-  
ATOM   2989  O66 MOL     2      13.854  29.732  51.618  1.00  0.00           O    
ATOM   2990  O66 MOL     2      12.737  28.750  53.885  1.00  0.00           O    
ATOM   2991  S66 MOL     2      21.712  70.004  15.376  1.00  0.00           S    
ATOM   2992  O66 MOL     2      22.109  71.431  15.729  1.00  0.00           O1-  
ATOM   2993  O66 MOL     2      20.421  69.766  16.101  1.00  0.00           O1-  
ATOM   2994  O66 MOL     2      21.641  69.721  13.922  1.00  0.00           O    
ATOM   2995  O66 MOL     2      22.773  69.282  16.167  1.00  0.00           O    
ATOM   2996  S66 MOL     2      64.118  67.876  30.596  1.00  0.00           S    
ATOM   2997  O66 MOL     2      65.097  69.038  30.114  1.00  0.00           O1-  
ATOM   2998  O66 MOL     2      63.287  68.245  31.774  1.00  0.00           O1-  
ATOM   2999  O66 MOL     2      63.144  67.593  29.496  1.00  0.00           O    
ATOM   3000  O66 MOL     2      65.088  66.772  30.956  1.00  0.00           O    
ATOM   3001  S66 MOL     2      37.573  28.105  13.754  1.00  0.00           S    
ATOM   3002  O66 MOL     2      37.847  27.998  15.189  1.00  0.00           O1-  
ATOM   3003  O66 MOL     2      38.440  27.217  13.060  1.00  0.00           O1-  
ATOM   3004  O66 MOL     2      38.774  28.891  14.377  1.00  0.00           O    
ATOM   3005  O66 MOL     2      36.703  27.044  14.450  1.00  0.00           O    
ATOM   3006  S66 MOL     2      42.412  15.587  51.187  1.00  0.00           S    
ATOM   3007  O66 MOL     2      41.083  15.084  51.671  1.00  0.00           O1-  
ATOM   3008  O66 MOL     2      41.882  16.962  50.826  1.00  0.00           O1-  
ATOM   3009  O66 MOL     2      43.176  15.834  52.395  1.00  0.00           O    
ATOM   3010  O66 MOL     2      43.157  14.969  50.069  1.00  0.00           O    
ATOM   3011  S66 MOL     2      67.907  72.113  53.790  1.00  0.00           S    
ATOM   3012  O66 MOL     2      66.892  73.007  54.592  1.00  0.00           O1-  
ATOM   3013  O66 MOL     2      67.559  71.569  52.426  1.00  0.00           O1-  
ATOM   3014  O66 MOL     2      68.812  73.274  53.403  1.00  0.00           O    
ATOM   3015  O66 MOL     2      68.952  71.091  54.388  1.00  0.00           O    
ATOM   3016  S66 MOL     2      57.244  10.024  48.418  1.00  0.00           S    
ATOM   3017  O66 MOL     2      56.990   9.517  47.063  1.00  0.00           O1-  
ATOM   3018  O66 MOL     2      58.673   9.693  48.787  1.00  0.00           O1-  
ATOM   3019  O66 MOL     2      57.181  11.571  48.342  1.00  0.00           O    
ATOM   3020  O67 MOL     2      56.170   9.804  49.369  1.00  0.00           O    
ATOM   3021  S67 MOL     2      19.403   4.208  26.686  1.00  0.00           S    
ATOM   3022  O67 MOL     2      18.427   4.541  25.605  1.00  0.00           O1-  
ATOM   3023  O67 MOL     2      18.576   3.594  27.808  1.00  0.00           O1-  
ATOM   3024  O67 MOL     2      20.266   2.982  26.410  1.00  0.00           O    
ATOM   3025  O67 MOL     2      20.353   5.369  26.846  1.00  0.00           O    
ATOM   3026  S67 MOL     2       9.931  50.047  37.675  1.00  0.00           S    
ATOM   3027  O67 MOL     2       9.018  51.134  38.352  1.00  0.00           O1-  
ATOM   3028  O67 MOL     2      10.005  50.423  36.225  1.00  0.00           O1-  
ATOM   3029  O67 MOL     2      11.272  50.045  38.240  1.00  0.00           O    
ATOM   3030  O67 MOL     2       9.276  48.676  37.938  1.00  0.00           O    
ATOM   3031  S67 MOL     2      71.810  16.148  16.354  1.00  0.00           S    
ATOM   3032  O67 MOL     2      72.466  17.338  16.815  1.00  0.00           O1-  
ATOM   3033  O67 MOL     2      70.767  16.155  17.449  1.00  0.00           O1-  
ATOM   3034  O67 MOL     2      71.366  16.819  15.085  1.00  0.00           O    
ATOM   3035  O67 MOL     2      73.093  15.320  16.371  1.00  0.00           O    
ATOM   3036  S67 MOL     2      22.301  73.868  27.080  1.00  0.00           S    
ATOM   3037  O67 MOL     2      22.042  73.110  25.794  1.00  0.00           O1-  
ATOM   3038  O67 MOL     2      23.746  73.592  27.593  1.00  0.00           O1-  
ATOM   3039  O67 MOL     2      21.604  75.261  27.079  1.00  0.00           O    
ATOM   3040  O67 MOL     2      21.558  73.010  28.085  1.00  0.00           O    
ATOM   3041  S67 MOL     2      49.737  28.932  45.345  1.00  0.00           S    
ATOM   3042  O67 MOL     2      48.315  28.811  45.676  1.00  0.00           O1-  
ATOM   3043  O67 MOL     2      50.254  29.921  46.272  1.00  0.00           O1-  
ATOM   3044  O67 MOL     2      50.502  27.844  45.837  1.00  0.00           O    
ATOM   3045  O67 MOL     2      50.304  29.775  44.258  1.00  0.00           O    
ATOM   3046  S67 MOL     2      22.750  11.873  67.127  1.00  0.00           S    
ATOM   3047  O67 MOL     2      21.893  12.334  66.066  1.00  0.00           O1-  
ATOM   3048  O67 MOL     2      22.649  10.376  66.859  1.00  0.00           O1-  
ATOM   3049  O67 MOL     2      24.157  12.333  67.269  1.00  0.00           O    
ATOM   3050  O67 MOL     2      21.918  11.928  68.351  1.00  0.00           O    
ATOM   3051  S67 MOL     2      35.979  56.133  18.649  1.00  0.00           S    
ATOM   3052  O67 MOL     2      36.505  54.790  18.482  1.00  0.00           O1-  
ATOM   3053  O67 MOL     2      36.286  56.631  20.009  1.00  0.00           O1-  
ATOM   3054  O67 MOL     2      36.476  57.005  17.387  1.00  0.00           O    
ATOM   3055  O67 MOL     2      34.521  56.236  18.543  1.00  0.00           O    
ATOM   3056  S67 MOL     2      49.150  60.752  72.810  1.00  0.00           S    
ATOM   3057  O67 MOL     2      49.397  62.018  73.674  1.00  0.00           O1-  
ATOM   3058  O67 MOL     2      47.911  61.014  72.021  1.00  0.00           O1-  
ATOM   3059  O67 MOL     2      50.292  60.676  71.847  1.00  0.00           O    
ATOM   3060  O67 MOL     2      48.746  59.563  73.643  1.00  0.00           O    
ATOM   3061  S67 MOL     2      29.591  46.382  26.215  1.00  0.00           S    
ATOM   3062  O67 MOL     2      30.412  45.131  26.103  1.00  0.00           O1-  
ATOM   3063  O67 MOL     2      28.089  46.196  26.150  1.00  0.00           O1-  
ATOM   3064  O67 MOL     2      30.063  47.490  27.162  1.00  0.00           O    
ATOM   3065  O67 MOL     2      29.808  46.823  24.845  1.00  0.00           O    
ATOM   3066  S67 MOL     2      73.936  50.207  57.948  1.00  0.00           S    
ATOM   3067  O67 MOL     2      75.211  49.478  58.277  1.00  0.00           O1-  
ATOM   3068  O67 MOL     2      73.519  49.523  56.618  1.00  0.00           O1-  
ATOM   3069  O67 MOL     2      73.043  49.572  58.916  1.00  0.00           O    
ATOM   3070  O67 MOL     2      73.949  51.689  58.038  1.00  0.00           O    
ATOM   3071  S67 MOL     2      19.267  19.594  57.754  1.00  0.00           S    
ATOM   3072  O67 MOL     2      19.038  19.946  59.258  1.00  0.00           O1-  
ATOM   3073  O67 MOL     2      19.508  18.158  57.703  1.00  0.00           O1-  
ATOM   3074  O67 MOL     2      17.960  19.825  57.064  1.00  0.00           O    
ATOM   3075  O67 MOL     2      20.581  20.121  57.072  1.00  0.00           O    
ATOM   3076  S67 MOL     2      58.668  70.030  42.304  1.00  0.00           S    
ATOM   3077  O67 MOL     2      57.438  69.194  42.631  1.00  0.00           O1-  
ATOM   3078  O67 MOL     2      59.201  69.444  41.090  1.00  0.00           O1-  
ATOM   3079  O67 MOL     2      58.002  71.332  41.869  1.00  0.00           O    
ATOM   3080  O67 MOL     2      59.749  70.035  43.354  1.00  0.00           O    
ATOM   3081  S67 MOL     2      18.437  15.698  22.347  1.00  0.00           S    
ATOM   3082  O67 MOL     2      19.713  16.039  21.647  1.00  0.00           O1-  
ATOM   3083  O67 MOL     2      17.642  16.952  22.290  1.00  0.00           O1-  
ATOM   3084  O67 MOL     2      17.955  14.529  21.495  1.00  0.00           O    
ATOM   3085  O67 MOL     2      19.304  15.374  23.616  1.00  0.00           O    
ATOM   3086  S67 MOL     2      55.406  43.918  60.120  1.00  0.00           S    
ATOM   3087  O67 MOL     2      54.550  42.884  60.859  1.00  0.00           O1-  
ATOM   3088  O67 MOL     2      55.510  45.107  61.095  1.00  0.00           O1-  
ATOM   3089  O67 MOL     2      56.816  43.428  59.758  1.00  0.00           O    
ATOM   3090  O67 MOL     2      54.739  44.416  58.890  1.00  0.00           O    
ATOM   3091  S67 MOL     2      26.385  41.559  50.387  1.00  0.00           S    
ATOM   3092  O67 MOL     2      24.974  41.932  49.962  1.00  0.00           O1-  
ATOM   3093  O67 MOL     2      26.170  40.771  51.584  1.00  0.00           O1-  
ATOM   3094  O67 MOL     2      27.330  40.814  49.596  1.00  0.00           O    
ATOM   3095  O67 MOL     2      26.958  42.809  50.897  1.00  0.00           O    
ATOM   3096  S67 MOL     2      11.571  71.856  69.519  1.00  0.00           S    
ATOM   3097  O67 MOL     2      12.671  71.385  70.413  1.00  0.00           O1-  
ATOM   3098  O67 MOL     2      11.419  73.294  69.634  1.00  0.00           O1-  
ATOM   3099  O67 MOL     2      11.957  71.457  68.137  1.00  0.00           O    
ATOM   3100  O67 MOL     2      10.399  71.065  70.053  1.00  0.00           O    
ATOM   3101  S67 MOL     2      23.183  64.043  65.588  1.00  0.00           S    
ATOM   3102  O67 MOL     2      23.037  62.576  65.982  1.00  0.00           O1-  
ATOM   3103  O67 MOL     2      22.094  64.439  64.765  1.00  0.00           O1-  
ATOM   3104  O67 MOL     2      22.876  64.686  66.868  1.00  0.00           O    
ATOM   3105  O67 MOL     2      24.554  64.540  65.438  1.00  0.00           O    
ATOM   3106  S67 MOL     2      27.036   7.169  20.598  1.00  0.00           S    
ATOM   3107  O67 MOL     2      26.124   6.825  21.790  1.00  0.00           O1-  
ATOM   3108  O67 MOL     2      27.419   6.005  19.698  1.00  0.00           O1-  
ATOM   3109  O67 MOL     2      26.339   8.308  19.880  1.00  0.00           O    
ATOM   3110  O67 MOL     2      28.370   7.578  21.032  1.00  0.00           O    
ATOM   3111  S67 MOL     2      20.689  50.242  43.830  1.00  0.00           S    
ATOM   3112  O67 MOL     2      22.046  50.672  44.516  1.00  0.00           O1-  
ATOM   3113  O67 MOL     2      19.431  50.255  44.506  1.00  0.00           O1-  
ATOM   3114  O67 MOL     2      20.334  51.548  43.081  1.00  0.00           O    
ATOM   3115  O67 MOL     2      20.717  49.145  42.726  1.00  0.00           O    
ATOM   3116  S67 MOL     2      31.590  40.965  68.009  1.00  0.00           S    
ATOM   3117  O67 MOL     2      31.021  40.089  69.126  1.00  0.00           O1-  
ATOM   3118  O67 MOL     2      31.195  40.684  66.559  1.00  0.00           O1-  
ATOM   3119  O67 MOL     2      31.198  42.366  68.280  1.00  0.00           O    
ATOM   3120  O68 MOL     2      33.150  40.957  68.115  1.00  0.00           O    
ATOM   3121  S68 MOL     2      57.591  58.577  66.701  1.00  0.00           S    
ATOM   3122  O68 MOL     2      57.742  59.226  65.296  1.00  0.00           O1-  
ATOM   3123  O68 MOL     2      57.696  59.451  68.022  1.00  0.00           O1-  
ATOM   3124  O68 MOL     2      56.220  57.951  66.746  1.00  0.00           O    
ATOM   3125  O68 MOL     2      58.668  57.596  66.751  1.00  0.00           O    
ATOM   3126  S68 MOL     2      15.731  68.028   6.847  1.00  0.00           S    
ATOM   3127  O68 MOL     2      16.361  68.491   5.576  1.00  0.00           O1-  
ATOM   3128  O68 MOL     2      15.614  66.590   6.393  1.00  0.00           O1-  
ATOM   3129  O68 MOL     2      16.768  68.075   7.943  1.00  0.00           O    
ATOM   3130  O68 MOL     2      14.388  68.655   7.109  1.00  0.00           O    
ATOM   3131  S68 MOL     2      68.679  48.178  64.934  1.00  0.00           S    
ATOM   3132  O68 MOL     2      68.156  46.792  65.152  1.00  0.00           O1-  
ATOM   3133  O68 MOL     2      67.382  49.006  64.879  1.00  0.00           O1-  
ATOM   3134  O68 MOL     2      69.520  48.786  65.952  1.00  0.00           O    
ATOM   3135  O68 MOL     2      69.331  48.133  63.632  1.00  0.00           O    
ATOM   3136  S68 MOL     2       7.869   8.555  58.039  1.00  0.00           S    
ATOM   3137  O68 MOL     2       7.650  10.033  57.671  1.00  0.00           O1-  
ATOM   3138  O68 MOL     2       6.305   8.645  58.195  1.00  0.00           O1-  
ATOM   3139  O68 MOL     2       8.441   7.774  56.972  1.00  0.00           O    
ATOM   3140  O68 MOL     2       8.285   8.397  59.502  1.00  0.00           O    
ATOM   3141  S68 MOL     2      28.948  59.387  42.118  1.00  0.00           S    
ATOM   3142  O68 MOL     2      29.966  59.602  41.037  1.00  0.00           O1-  
ATOM   3143  O68 MOL     2      27.502  59.394  41.658  1.00  0.00           O1-  
ATOM   3144  O68 MOL     2      29.078  60.490  43.084  1.00  0.00           O    
ATOM   3145  O68 MOL     2      29.052  58.065  42.930  1.00  0.00           O    
ATOM   3146  S68 MOL     2      35.947   0.013  47.786  1.00  0.00           S    
ATOM   3147  O68 MOL     2      37.114   0.729  47.243  1.00  0.00           O1-  
ATOM   3148  O68 MOL     2      35.233   0.581  48.980  1.00  0.00           O1-  
ATOM   3149  O68 MOL     2      34.869  -0.166  46.791  1.00  0.00           O    
ATOM   3150  O68 MOL     2      36.490  -1.352  48.039  1.00  0.00           O    
ATOM   3151  S68 MOL     2      63.043  20.950  40.318  1.00  0.00           S    
ATOM   3152  O68 MOL     2      61.843  20.105  40.021  1.00  0.00           O1-  
ATOM   3153  O68 MOL     2      64.111  19.862  40.457  1.00  0.00           O1-  
ATOM   3154  O68 MOL     2      63.326  21.954  39.303  1.00  0.00           O    
ATOM   3155  O68 MOL     2      62.751  21.375  41.656  1.00  0.00           O    
ATOM   3156  S68 MOL     2      36.504  63.878  47.099  1.00  0.00           S    
ATOM   3157  O68 MOL     2      34.911  64.244  47.320  1.00  0.00           O1-  
ATOM   3158  O68 MOL     2      36.154  62.628  46.302  1.00  0.00           O1-  
ATOM   3159  O68 MOL     2      37.509  64.690  46.231  1.00  0.00           O    
ATOM   3160  O68 MOL     2      37.155  63.159  48.157  1.00  0.00           O    
ATOM   3161  S68 MOL     2      51.958  54.745  51.882  1.00  0.00           S    
ATOM   3162  O68 MOL     2      50.472  54.721  52.049  1.00  0.00           O1-  
ATOM   3163  O68 MOL     2      51.968  56.008  51.023  1.00  0.00           O1-  
ATOM   3164  O68 MOL     2      52.469  55.415  53.157  1.00  0.00           O    
ATOM   3165  O68 MOL     2      52.473  53.630  51.080  1.00  0.00           O    
ATOM   3166  S68 MOL     2      15.399  24.927  33.431  1.00  0.00           S    
ATOM   3167  O68 MOL     2      16.091  23.530  33.291  1.00  0.00           O1-  
ATOM   3168  O68 MOL     2      15.983  26.010  32.506  1.00  0.00           O1-  
ATOM   3169  O68 MOL     2      13.941  24.862  33.406  1.00  0.00           O    
ATOM   3170  O68 MOL     2      15.670  25.588  34.838  1.00  0.00           O    
ATOM   3171  S68 MOL     2      35.127  61.470  27.867  1.00  0.00           S    
ATOM   3172  O68 MOL     2      34.948  62.550  26.879  1.00  0.00           O1-  
ATOM   3173  O68 MOL     2      34.893  60.107  27.116  1.00  0.00           O1-  
ATOM   3174  O68 MOL     2      36.461  61.633  28.680  1.00  0.00           O    
ATOM   3175  O68 MOL     2      33.932  61.550  28.728  1.00  0.00           O    
ATOM   3176  S68 MOL     2      12.617   7.511  25.037  1.00  0.00           S    
ATOM   3177  O68 MOL     2      12.618   7.190  26.483  1.00  0.00           O1-  
ATOM   3178  O68 MOL     2      11.840   8.773  24.726  1.00  0.00           O1-  
ATOM   3179  O68 MOL     2      13.841   7.483  24.160  1.00  0.00           O    
ATOM   3180  O68 MOL     2      11.867   6.347  24.412  1.00  0.00           O    
ATOM   3181  S68 MOL     2      69.106  62.366  57.239  1.00  0.00           S    
ATOM   3182  O68 MOL     2      68.090  62.219  58.381  1.00  0.00           O1-  
ATOM   3183  O68 MOL     2      70.045  63.487  57.650  1.00  0.00           O1-  
ATOM   3184  O68 MOL     2      70.040  61.241  56.923  1.00  0.00           O    
ATOM   3185  O68 MOL     2      68.340  62.853  56.085  1.00  0.00           O    
ATOM   3186  S68 MOL     2      24.816  54.980  44.382  1.00  0.00           S    
ATOM   3187  O68 MOL     2      25.257  53.848  45.312  1.00  0.00           O1-  
ATOM   3188  O68 MOL     2      23.645  54.174  44.147  1.00  0.00           O1-  
ATOM   3189  O68 MOL     2      24.680  56.108  45.328  1.00  0.00           O    
ATOM   3190  O68 MOL     2      25.987  54.836  43.461  1.00  0.00           O    
ATOM   3191  S68 MOL     2      71.040   3.869  56.756  1.00  0.00           S    
ATOM   3192  O68 MOL     2      70.548   2.795  57.632  1.00  0.00           O1-  
ATOM   3193  O68 MOL     2      69.923   4.866  56.935  1.00  0.00           O1-  
ATOM   3194  O68 MOL     2      72.351   4.565  57.154  1.00  0.00           O    
ATOM   3195  O68 MOL     2      71.195   3.224  55.392  1.00  0.00           O    
ATOM   3196  S68 MOL     2      38.327  47.220  67.508  1.00  0.00           S    
ATOM   3197  O68 MOL     2      37.948  45.875  67.056  1.00  0.00           O1-  
ATOM   3198  O68 MOL     2      38.674  47.329  68.943  1.00  0.00           O1-  
ATOM   3199  O68 MOL     2      39.697  47.517  67.115  1.00  0.00           O    
ATOM   3200  O68 MOL     2      37.688  48.398  67.044  1.00  0.00           O    
ATOM   3201  S68 MOL     2      41.583  27.453  62.591  1.00  0.00           S    
ATOM   3202  O68 MOL     2      41.354  26.074  63.038  1.00  0.00           O1-  
ATOM   3203  O68 MOL     2      42.597  28.178  63.379  1.00  0.00           O1-  
ATOM   3204  O68 MOL     2      41.894  27.209  61.115  1.00  0.00           O    
ATOM   3205  O68 MOL     2      40.199  28.144  62.637  1.00  0.00           O    
ATOM   3206  S68 MOL     2      41.785  57.812   4.765  1.00  0.00           S    
ATOM   3207  O68 MOL     2      41.852  58.813   3.674  1.00  0.00           O1-  
ATOM   3208  O68 MOL     2      40.432  58.180   5.369  1.00  0.00           O1-  
ATOM   3209  O68 MOL     2      41.755  56.382   4.313  1.00  0.00           O    
ATOM   3210  O68 MOL     2      42.882  58.005   5.856  1.00  0.00           O    
ATOM   3211  S68 MOL     2       6.383  56.806  32.845  1.00  0.00           S    
ATOM   3212  O68 MOL     2       5.341  57.800  32.385  1.00  0.00           O1-  
ATOM   3213  O68 MOL     2       6.861  57.068  34.261  1.00  0.00           O1-  
ATOM   3214  O68 MOL     2       5.486  55.549  32.977  1.00  0.00           O    
ATOM   3215  O68 MOL     2       7.539  56.800  31.826  1.00  0.00           O    
ATOM   3216  S68 MOL     2      73.640  31.801  30.657  1.00  0.00           S    
ATOM   3217  O68 MOL     2      72.429  31.167  31.314  1.00  0.00           O1-  
ATOM   3218  O68 MOL     2      73.575  33.241  31.098  1.00  0.00           O1-  
ATOM   3219  O68 MOL     2      74.964  31.006  30.841  1.00  0.00           O    
ATOM   3220  O69 MOL     2      73.320  31.822  29.166  1.00  0.00           O    
ATOM   3221  S69 MOL     2      49.982  25.249  52.940  1.00  0.00           S    
ATOM   3222  O69 MOL     2      50.121  26.172  51.808  1.00  0.00           O1-  
ATOM   3223  O69 MOL     2      50.525  25.591  54.241  1.00  0.00           O1-  
ATOM   3224  O69 MOL     2      48.509  25.216  53.166  1.00  0.00           O    
ATOM   3225  O69 MOL     2      50.198  23.842  52.512  1.00  0.00           O    
ATOM   3226  S69 MOL     2      64.699  31.649  17.600  1.00  0.00           S    
ATOM   3227  O69 MOL     2      65.370  30.826  16.527  1.00  0.00           O1-  
ATOM   3228  O69 MOL     2      63.205  31.513  17.284  1.00  0.00           O1-  
ATOM   3229  O69 MOL     2      65.114  31.004  18.904  1.00  0.00           O    
ATOM   3230  O69 MOL     2      65.151  33.103  17.583  1.00  0.00           O    
ATOM   3231  S69 MOL     2      26.254   3.279  50.396  1.00  0.00           S    
ATOM   3232  O69 MOL     2      25.517   4.491  50.019  1.00  0.00           O1-  
ATOM   3233  O69 MOL     2      25.552   2.288  49.546  1.00  0.00           O1-  
ATOM   3234  O69 MOL     2      27.774   3.397  50.335  1.00  0.00           O    
ATOM   3235  O69 MOL     2      25.760   2.661  51.709  1.00  0.00           O    
ATOM   3236  S69 MOL     2      42.858  48.491  25.458  1.00  0.00           S    
ATOM   3237  O69 MOL     2      43.280  49.915  24.973  1.00  0.00           O1-  
ATOM   3238  O69 MOL     2      41.976  49.513  26.172  1.00  0.00           O1-  
ATOM   3239  O69 MOL     2      42.233  48.203  24.150  1.00  0.00           O    
ATOM   3240  O69 MOL     2      44.370  48.677  25.554  1.00  0.00           O    
ATOM   3241  S69 MOL     2      49.826  61.904  33.703  1.00  0.00           S    
ATOM   3242  O69 MOL     2      48.283  61.815  34.059  1.00  0.00           O1-  
ATOM   3243  O69 MOL     2      50.611  62.950  34.470  1.00  0.00           O1-  
ATOM   3244  O69 MOL     2      50.593  60.753  34.320  1.00  0.00           O    
ATOM   3245  O69 MOL     2      50.088  61.812  32.231  1.00  0.00           O    
ATOM   3246  S69 MOL     2      38.899   7.973  30.414  1.00  0.00           S    
ATOM   3247  O69 MOL     2      38.027   6.898  31.008  1.00  0.00           O1-  
ATOM   3248  O69 MOL     2      38.603   8.475  29.088  1.00  0.00           O1-  
ATOM   3249  O69 MOL     2      39.190   9.007  31.469  1.00  0.00           O    
ATOM   3250  O69 MOL     2      40.321   7.525  30.266  1.00  0.00           O    
ATOM   3251  S69 MOL     2       6.853  50.209  43.155  1.00  0.00           S    
ATOM   3252  O69 MOL     2       7.657  49.582  41.976  1.00  0.00           O1-  
ATOM   3253  O69 MOL     2       5.372  50.264  42.918  1.00  0.00           O1-  
ATOM   3254  O69 MOL     2       7.109  49.356  44.368  1.00  0.00           O    
ATOM   3255  O69 MOL     2       7.190  51.741  43.328  1.00  0.00           O    
ATOM   3256  S69 MOL     2      12.986  67.444  59.560  1.00  0.00           S    
ATOM   3257  O69 MOL     2      13.212  65.978  59.366  1.00  0.00           O1-  
ATOM   3258  O69 MOL     2      11.917  67.799  58.539  1.00  0.00           O1-  
ATOM   3259  O69 MOL     2      12.936  67.669  61.047  1.00  0.00           O    
ATOM   3260  O69 MOL     2      14.367  67.838  58.954  1.00  0.00           O    
ATOM   3261  S69 MOL     2      17.980  39.093  68.675  1.00  0.00           S    
ATOM   3262  O69 MOL     2      16.537  39.442  68.516  1.00  0.00           O1-  
ATOM   3263  O69 MOL     2      18.888  39.839  67.792  1.00  0.00           O1-  
ATOM   3264  O69 MOL     2      18.507  38.887  70.083  1.00  0.00           O    
ATOM   3265  O69 MOL     2      18.271  37.799  68.109  1.00  0.00           O    
ATOM   3266  S69 MOL     2       9.049  62.634  18.345  1.00  0.00           S    
ATOM   3267  O69 MOL     2       9.297  62.341  19.804  1.00  0.00           O1-  
ATOM   3268  O69 MOL     2       9.803  63.805  17.913  1.00  0.00           O1-  
ATOM   3269  O69 MOL     2       9.759  61.499  17.663  1.00  0.00           O    
ATOM   3270  O69 MOL     2       7.544  62.705  18.066  1.00  0.00           O    
ATOM   3271  S69 MOL     2      11.822  68.451  66.880  1.00  0.00           S    
ATOM   3272  O69 MOL     2      12.524  67.570  65.956  1.00  0.00           O1-  
ATOM   3273  O69 MOL     2      11.289  69.617  66.225  1.00  0.00           O1-  
ATOM   3274  O69 MOL     2      10.513  67.821  67.463  1.00  0.00           O    
ATOM   3275  O69 MOL     2      12.719  68.667  68.119  1.00  0.00           O    
ATOM   3276  S69 MOL     2      24.882  36.947  32.263  1.00  0.00           S    
ATOM   3277  O69 MOL     2      24.277  38.318  32.336  1.00  0.00           O1-  
ATOM   3278  O69 MOL     2      24.932  36.329  33.615  1.00  0.00           O1-  
ATOM   3279  O69 MOL     2      23.996  35.968  31.595  1.00  0.00           O    
ATOM   3280  O69 MOL     2      26.282  36.925  31.834  1.00  0.00           O    
ATOM   3281  S69 MOL     2      63.168  11.986  21.697  1.00  0.00           S    
ATOM   3282  O69 MOL     2      62.741  12.920  22.760  1.00  0.00           O1-  
ATOM   3283  O69 MOL     2      63.598  10.646  22.246  1.00  0.00           O1-  
ATOM   3284  O69 MOL     2      62.126  11.443  20.765  1.00  0.00           O    
ATOM   3285  O69 MOL     2      64.226  12.659  20.929  1.00  0.00           O    
ATOM   3286  S69 MOL     2      49.814  44.136  71.422  1.00  0.00           S    
ATOM   3287  O69 MOL     2      50.680  44.918  72.294  1.00  0.00           O1-  
ATOM   3288  O69 MOL     2      49.505  43.046  72.444  1.00  0.00           O1-  
ATOM   3289  O69 MOL     2      48.558  44.866  71.040  1.00  0.00           O    
ATOM   3290  O69 MOL     2      50.545  43.340  70.429  1.00  0.00           O    
ATOM   3291  S69 MOL     2      46.736  21.512  72.184  1.00  0.00           S    
ATOM   3292  O69 MOL     2      46.869  22.957  71.756  1.00  0.00           O1-  
ATOM   3293  O69 MOL     2      46.114  21.102  73.426  1.00  0.00           O1-  
ATOM   3294  O69 MOL     2      45.891  20.893  71.124  1.00  0.00           O    
ATOM   3295  O69 MOL     2      48.084  20.838  71.969  1.00  0.00           O    
ATOM   3296  S69 MOL     2      60.308  45.557  49.027  1.00  0.00           S    
ATOM   3297  O69 MOL     2      60.915  45.835  47.698  1.00  0.00           O1-  
ATOM   3298  O69 MOL     2      60.431  46.477  50.221  1.00  0.00           O1-  
ATOM   3299  O69 MOL     2      58.692  45.637  49.032  1.00  0.00           O    
ATOM   3300  O69 MOL     2      60.586  44.138  49.449  1.00  0.00           O    
ATOM   3301  S69 MOL     2      28.379  24.272   2.489  1.00  0.00           S    
ATOM   3302  O69 MOL     2      28.920  23.748   1.130  1.00  0.00           O1-  
ATOM   3303  O69 MOL     2      29.556  23.935   3.281  1.00  0.00           O1-  
ATOM   3304  O69 MOL     2      28.070  25.686   2.195  1.00  0.00           O    
ATOM   3305  O69 MOL     2      27.183  23.262   2.757  1.00  0.00           O    
ATOM   3306  S69 MOL     2      24.441  45.382  19.291  1.00  0.00           S    
ATOM   3307  O69 MOL     2      25.179  46.659  19.269  1.00  0.00           O1-  
ATOM   3308  O69 MOL     2      23.074  45.769  19.649  1.00  0.00           O1-  
ATOM   3309  O69 MOL     2      24.714  44.726  18.030  1.00  0.00           O    
ATOM   3310  O69 MOL     2      25.022  44.584  20.389  1.00  0.00           O    
ATOM   3311  S69 MOL     2      38.441  34.192  60.230  1.00  0.00           S    
ATOM   3312  O69 MOL     2      39.945  34.350  60.332  1.00  0.00           O1-  
ATOM   3313  O69 MOL     2      37.480  35.260  59.675  1.00  0.00           O1-  
ATOM   3314  O69 MOL     2      38.110  32.989  59.511  1.00  0.00           O    
ATOM   3315  O69 MOL     2      37.846  33.896  61.560  1.00  0.00           O    
ATOM   3316  S69 MOL     2      52.065  71.275  46.478  1.00  0.00           S    
ATOM   3317  O69 MOL     2      52.897  70.299  45.674  1.00  0.00           O1-  
ATOM   3318  O69 MOL     2      52.265  72.716  46.052  1.00  0.00           O1-  
ATOM   3319  O69 MOL     2      50.559  70.838  46.346  1.00  0.00           O    
ATOM   3320  O70 MOL     2      52.541  71.071  47.915  1.00  0.00           O    
ATOM   3321  S70 MOL     2      57.531  70.064  60.848  1.00  0.00           S    
ATOM   3322  O70 MOL     2      57.247  68.519  60.880  1.00  0.00           O1-  
ATOM   3323  O70 MOL     2      57.552  70.521  59.442  1.00  0.00           O1-  
ATOM   3324  O70 MOL     2      56.799  70.928  61.851  1.00  0.00           O    
ATOM   3325  O70 MOL     2      58.989  70.060  61.010  1.00  0.00           O    
ATOM   3326  S70 MOL     2      74.622  13.180  12.299  1.00  0.00           S    
ATOM   3327  O70 MOL     2      74.623  12.898  10.851  1.00  0.00           O1-  
ATOM   3328  O70 MOL     2      73.437  13.969  12.561  1.00  0.00           O1-  
ATOM   3329  O70 MOL     2      74.378  11.930  13.146  1.00  0.00           O    
ATOM   3330  O70 MOL     2      75.939  13.793  12.508  1.00  0.00           O    
ATOM   3331  S70 MOL     2      27.756  32.126  72.317  1.00  0.00           S    
ATOM   3332  O70 MOL     2      28.996  32.973  72.510  1.00  0.00           O1-  
ATOM   3333  O70 MOL     2      26.584  32.823  71.618  1.00  0.00           O1-  
ATOM   3334  O70 MOL     2      28.088  31.036  71.210  1.00  0.00           O    
ATOM   3335  O70 MOL     2      27.502  31.310  73.529  1.00  0.00           O    
ATOM   3336  S70 MOL     2       3.358  67.896   9.933  1.00  0.00           S    
ATOM   3337  O70 MOL     2       3.155  68.947  10.996  1.00  0.00           O1-  
ATOM   3338  O70 MOL     2       4.702  67.374   9.810  1.00  0.00           O1-  
ATOM   3339  O70 MOL     2       2.359  66.797   9.909  1.00  0.00           O    
ATOM   3340  O70 MOL     2       3.048  68.498   8.533  1.00  0.00           O    
ATOM   3341  S70 MOL     2      56.981  46.282  68.481  1.00  0.00           S    
ATOM   3342  O70 MOL     2      55.824  47.108  67.854  1.00  0.00           O1-  
ATOM   3343  O70 MOL     2      57.682  45.686  67.320  1.00  0.00           O1-  
ATOM   3344  O70 MOL     2      57.787  47.198  69.298  1.00  0.00           O    
ATOM   3345  O70 MOL     2      56.422  45.002  69.054  1.00  0.00           O    
ATOM   3346  S70 MOL     2       1.750   8.300  43.820  1.00  0.00           S    
ATOM   3347  O70 MOL     2       2.220   8.909  45.127  1.00  0.00           O1-  
ATOM   3348  O70 MOL     2       2.075   9.383  42.829  1.00  0.00           O1-  
ATOM   3349  O70 MOL     2       2.713   7.153  43.728  1.00  0.00           O    
ATOM   3350  O70 MOL     2       0.280   8.094  43.937  1.00  0.00           O    
ATOM   3351  S70 MOL     2       6.456  58.716  17.628  1.00  0.00           S    
ATOM   3352  O70 MOL     2       6.442  57.242  17.634  1.00  0.00           O1-  
ATOM   3353  O70 MOL     2       7.888  59.095  17.627  1.00  0.00           O1-  
ATOM   3354  O70 MOL     2       5.770  59.272  16.391  1.00  0.00           O    
ATOM   3355  O70 MOL     2       5.895  59.176  18.955  1.00  0.00           O    
ATOM   3356  S70 MOL     2       5.840  71.509  10.141  1.00  0.00           S    
ATOM   3357  O70 MOL     2       4.963  70.653  10.952  1.00  0.00           O1-  
ATOM   3358  O70 MOL     2       5.972  72.964  10.564  1.00  0.00           O1-  
ATOM   3359  O70 MOL     2       7.128  70.801   9.946  1.00  0.00           O    
ATOM   3360  O70 MOL     2       5.058  71.723   8.844  1.00  0.00           O    
ATOM   3361  S70 MOL     2      44.840  47.509  44.794  1.00  0.00           S    
ATOM   3362  O70 MOL     2      45.872  46.778  43.959  1.00  0.00           O1-  
ATOM   3363  O70 MOL     2      44.082  46.388  45.465  1.00  0.00           O1-  
ATOM   3364  O70 MOL     2      45.501  48.357  45.903  1.00  0.00           O    
ATOM   3365  O70 MOL     2      43.697  48.165  44.036  1.00  0.00           O    
ATOM   3366  S70 MOL     2      42.676  13.010  29.309  1.00  0.00           S    
ATOM   3367  O70 MOL     2      41.759  14.212  29.422  1.00  0.00           O1-  
ATOM   3368  O70 MOL     2      44.178  13.190  28.716  1.00  0.00           O1-  
ATOM   3369  O70 MOL     2      42.826  12.265  30.671  1.00  0.00           O    
ATOM   3370  O70 MOL     2      41.940  11.853  28.631  1.00  0.00           O    
ATOM   3371  S70 MOL     2      36.690  38.164  37.799  1.00  0.00           S    
ATOM   3372  O70 MOL     2      37.190  39.278  36.920  1.00  0.00           O1-  
ATOM   3373  O70 MOL     2      37.045  38.447  39.243  1.00  0.00           O1-  
ATOM   3374  O70 MOL     2      37.272  36.941  37.190  1.00  0.00           O    
ATOM   3375  O70 MOL     2      35.142  38.146  37.929  1.00  0.00           O    
ATOM   3376  S70 MOL     2      14.017  60.710  46.272  1.00  0.00           S    
ATOM   3377  O70 MOL     2      14.361  59.290  45.867  1.00  0.00           O1-  
ATOM   3378  O70 MOL     2      13.400  61.238  44.967  1.00  0.00           O1-  
ATOM   3379  O70 MOL     2      13.046  60.604  47.326  1.00  0.00           O    
ATOM   3380  O70 MOL     2      15.287  61.312  46.817  1.00  0.00           O    
ATOM   3381  S70 MOL     2      65.425  28.802  30.555  1.00  0.00           S    
ATOM   3382  O70 MOL     2      65.679  27.363  30.618  1.00  0.00           O1-  
ATOM   3383  O70 MOL     2      64.659  28.777  31.870  1.00  0.00           O1-  
ATOM   3384  O70 MOL     2      66.759  29.479  30.938  1.00  0.00           O    
ATOM   3385  O70 MOL     2      64.736  29.175  29.242  1.00  0.00           O    
ATOM   3386  S70 MOL     2      65.432  65.666  -1.408  1.00  0.00           S    
ATOM   3387  O70 MOL     2      66.726  65.454  -2.211  1.00  0.00           O1-  
ATOM   3388  O70 MOL     2      64.371  65.161  -2.349  1.00  0.00           O1-  
ATOM   3389  O70 MOL     2      65.339  65.184  -0.046  1.00  0.00           O    
ATOM   3390  O70 MOL     2      65.224  67.156  -1.245  1.00  0.00           O    
ATOM   3391  S70 MOL     2      19.889  28.506  78.893  1.00  0.00           S    
ATOM   3392  O70 MOL     2      21.391  28.340  79.085  1.00  0.00           O1-  
ATOM   3393  O70 MOL     2      19.360  29.875  79.314  1.00  0.00           O1-  
ATOM   3394  O70 MOL     2      19.297  28.212  77.527  1.00  0.00           O    
ATOM   3395  O70 MOL     2      19.107  27.759  79.943  1.00  0.00           O    
ATOM   3396  S70 MOL     2      49.667  32.149  26.177  1.00  0.00           S    
ATOM   3397  O70 MOL     2      48.386  31.457  26.688  1.00  0.00           O1-  
ATOM   3398  O70 MOL     2      48.796  32.392  24.947  1.00  0.00           O1-  
ATOM   3399  O70 MOL     2      50.332  30.824  26.218  1.00  0.00           O    
ATOM   3400  O70 MOL     2      50.378  31.711  25.021  1.00  0.00           O    
ATOM   3401  S70 MOL     2      27.472  63.516   9.286  1.00  0.00           S    
ATOM   3402  O70 MOL     2      28.464  64.106   8.379  1.00  0.00           O1-  
ATOM   3403  O70 MOL     2      28.175  63.219  10.575  1.00  0.00           O1-  
ATOM   3404  O70 MOL     2      26.562  64.495   9.973  1.00  0.00           O    
ATOM   3405  O70 MOL     2      26.770  62.144   8.907  1.00  0.00           O    
ATOM   3406  S70 MOL     2      55.758   1.144  11.875  1.00  0.00           S    
ATOM   3407  O70 MOL     2      56.567   2.296  11.456  1.00  0.00           O1-  
ATOM   3408  O70 MOL     2      55.646   1.331  13.330  1.00  0.00           O1-  
ATOM   3409  O70 MOL     2      54.416   1.770  11.461  1.00  0.00           O    
ATOM   3410  O70 MOL     2      56.170  -0.210  11.486  1.00  0.00           O    
ATOM   3411  S70 MOL     2      61.587  24.969  33.034  1.00  0.00           S    
ATOM   3412  O70 MOL     2      61.008  23.790  32.250  1.00  0.00           O1-  
ATOM   3413  O70 MOL     2      63.014  25.487  32.641  1.00  0.00           O1-  
ATOM   3414  O70 MOL     2      60.742  26.018  32.455  1.00  0.00           O    
ATOM   3415  O70 MOL     2      60.969  24.806  34.457  1.00  0.00           O    
ATOM   3416  S70 MOL     2      30.070  73.295  41.597  1.00  0.00           S    
ATOM   3417  O70 MOL     2      30.327  74.442  42.537  1.00  0.00           O1-  
ATOM   3418  O70 MOL     2      28.844  72.593  42.131  1.00  0.00           O1-  
ATOM   3419  O70 MOL     2      29.687  73.885  40.197  1.00  0.00           O    
ATOM   3420  O71 MOL     2      31.280  72.496  41.330  1.00  0.00           O    
ATOM   3421  S71 MOL     2      63.949  12.239  55.048  1.00  0.00           S    
ATOM   3422  O71 MOL     2      64.088  13.174  53.901  1.00  0.00           O1-  
ATOM   3423  O71 MOL     2      64.920  11.097  54.868  1.00  0.00           O1-  
ATOM   3424  O71 MOL     2      64.314  13.175  56.225  1.00  0.00           O    
ATOM   3425  O71 MOL     2      62.579  11.693  54.841  1.00  0.00           O    
ATOM   3426  S71 MOL     2      62.121  26.429  20.915  1.00  0.00           S    
ATOM   3427  O71 MOL     2      63.078  27.383  20.290  1.00  0.00           O1-  
ATOM   3428  O71 MOL     2      62.436  25.157  20.129  1.00  0.00           O1-  
ATOM   3429  O71 MOL     2      62.291  25.701  22.351  1.00  0.00           O    
ATOM   3430  O71 MOL     2      60.717  26.712  20.354  1.00  0.00           O    
ATOM   3431  S71 MOL     2      31.196  -1.738   6.900  1.00  0.00           S    
ATOM   3432  O71 MOL     2      31.521  -0.278   6.970  1.00  0.00           O1-  
ATOM   3433  O71 MOL     2      30.244  -2.160   8.122  1.00  0.00           O1-  
ATOM   3434  O71 MOL     2      30.394  -2.097   5.675  1.00  0.00           O    
ATOM   3435  O71 MOL     2      32.587  -2.481   6.858  1.00  0.00           O    
ATOM   3436  S71 MOL     2       2.714  58.697  24.158  1.00  0.00           S    
ATOM   3437  O71 MOL     2       3.009  60.186  24.334  1.00  0.00           O1-  
ATOM   3438  O71 MOL     2       1.920  57.909  25.210  1.00  0.00           O1-  
ATOM   3439  O71 MOL     2       2.249  58.546  22.766  1.00  0.00           O    
ATOM   3440  O71 MOL     2       4.036  58.123  24.041  1.00  0.00           O    
ATOM   3441  S71 MOL     2      -0.619  66.091  17.261  1.00  0.00           S    
ATOM   3442  O71 MOL     2       0.063  66.824  16.168  1.00  0.00           O1-  
ATOM   3443  O71 MOL     2      -0.052  66.262  18.623  1.00  0.00           O1-  
ATOM   3444  O71 MOL     2      -2.050  66.428  17.194  1.00  0.00           O    
ATOM   3445  O71 MOL     2      -0.631  64.587  16.987  1.00  0.00           O    
ATOM   3446  S71 MOL     2      67.331  37.814  42.336  1.00  0.00           S    
ATOM   3447  O71 MOL     2      66.726  39.129  42.020  1.00  0.00           O1-  
ATOM   3448  O71 MOL     2      68.754  37.555  42.091  1.00  0.00           O1-  
ATOM   3449  O71 MOL     2      66.602  36.701  41.589  1.00  0.00           O    
ATOM   3450  O71 MOL     2      67.155  37.790  43.795  1.00  0.00           O    
ATOM   3451  S71 MOL     2      15.238  49.022  66.154  1.00  0.00           S    
ATOM   3452  O71 MOL     2      14.517  47.827  65.863  1.00  0.00           O1-  
ATOM   3453  O71 MOL     2      14.516  50.116  66.992  1.00  0.00           O1-  
ATOM   3454  O71 MOL     2      16.421  48.501  66.898  1.00  0.00           O    
ATOM   3455  O71 MOL     2      15.631  49.505  64.762  1.00  0.00           O    
ATOM   3456  S71 MOL     2      55.970  15.228  14.762  1.00  0.00           S    
ATOM   3457  O71 MOL     2      55.645  15.576  16.248  1.00  0.00           O1-  
ATOM   3458  O71 MOL     2      56.991  16.084  14.002  1.00  0.00           O1-  
ATOM   3459  O71 MOL     2      56.125  13.803  14.780  1.00  0.00           O    
ATOM   3460  O71 MOL     2      54.642  15.274  13.988  1.00  0.00           O    
ATOM   3461  S71 MOL     2      12.444  18.851  -3.370  1.00  0.00           S    
ATOM   3462  O71 MOL     2      11.216  18.485  -2.692  1.00  0.00           O1-  
ATOM   3463  O71 MOL     2      11.985  20.234  -3.879  1.00  0.00           O1-  
ATOM   3464  O71 MOL     2      13.679  18.971  -2.570  1.00  0.00           O    
ATOM   3465  O71 MOL     2      12.797  17.978  -4.564  1.00  0.00           O    
ATOM   3466  S71 MOL     2      65.243  52.395  39.775  1.00  0.00           S    
ATOM   3467  O71 MOL     2      65.257  51.520  38.553  1.00  0.00           O1-  
ATOM   3468  O71 MOL     2      65.826  51.661  40.933  1.00  0.00           O1-  
ATOM   3469  O71 MOL     2      65.549  53.848  39.508  1.00  0.00           O    
ATOM   3470  O71 MOL     2      63.713  52.178  39.816  1.00  0.00           O    
ATOM   3471  S71 MOL     2      31.480  70.431  19.001  1.00  0.00           S    
ATOM   3472  O71 MOL     2      30.811  69.855  17.778  1.00  0.00           O1-  
ATOM   3473  O71 MOL     2      32.280  71.674  18.677  1.00  0.00           O1-  
ATOM   3474  O71 MOL     2      30.522  70.525  20.099  1.00  0.00           O    
ATOM   3475  O71 MOL     2      32.584  69.504  19.561  1.00  0.00           O    
ATOM   3476  S71 MOL     2      41.721  17.117  69.243  1.00  0.00           S    
ATOM   3477  O71 MOL     2      41.769  18.330  70.147  1.00  0.00           O1-  
ATOM   3478  O71 MOL     2      42.993  17.077  68.383  1.00  0.00           O1-  
ATOM   3479  O71 MOL     2      41.319  15.879  70.121  1.00  0.00           O    
ATOM   3480  O71 MOL     2      40.476  17.313  68.472  1.00  0.00           O    
ATOM   3481  S71 MOL     2       6.388   4.085  45.953  1.00  0.00           S    
ATOM   3482  O71 MOL     2       7.741   4.109  45.377  1.00  0.00           O1-  
ATOM   3483  O71 MOL     2       6.735   3.735  47.310  1.00  0.00           O1-  
ATOM   3484  O71 MOL     2       5.618   5.401  45.788  1.00  0.00           O    
ATOM   3485  O71 MOL     2       5.556   2.965  45.389  1.00  0.00           O    
ATOM   3486  S71 MOL     2      16.898   2.225  52.294  1.00  0.00           S    
ATOM   3487  O71 MOL     2      16.903   2.766  50.836  1.00  0.00           O1-  
ATOM   3488  O71 MOL     2      17.275   3.431  53.093  1.00  0.00           O1-  
ATOM   3489  O71 MOL     2      15.493   1.824  52.511  1.00  0.00           O    
ATOM   3490  O71 MOL     2      17.956   1.182  52.474  1.00  0.00           O    
ATOM   3491  S71 MOL     2      56.712  72.496  48.378  1.00  0.00           S    
ATOM   3492  O71 MOL     2      56.460  73.692  47.513  1.00  0.00           O1-  
ATOM   3493  O71 MOL     2      57.423  71.501  47.513  1.00  0.00           O1-  
ATOM   3494  O71 MOL     2      57.792  72.886  49.347  1.00  0.00           O    
ATOM   3495  O71 MOL     2      55.502  72.029  49.144  1.00  0.00           O    
ATOM   3496  S71 MOL     2      66.962  17.114  51.531  1.00  0.00           S    
ATOM   3497  O71 MOL     2      65.676  17.605  50.961  1.00  0.00           O1-  
ATOM   3498  O71 MOL     2      67.962  17.072  50.321  1.00  0.00           O1-  
ATOM   3499  O71 MOL     2      67.524  17.913  52.594  1.00  0.00           O    
ATOM   3500  O71 MOL     2      66.626  15.702  51.966  1.00  0.00           O    
ATOM   3501  S71 MOL     2       5.179  19.868  63.790  1.00  0.00           S    
ATOM   3502  O71 MOL     2       3.802  19.488  64.153  1.00  0.00           O1-  
ATOM   3503  O71 MOL     2       5.150  20.834  62.550  1.00  0.00           O1-  
ATOM   3504  O71 MOL     2       5.844  20.846  64.690  1.00  0.00           O    
ATOM   3505  O71 MOL     2       5.962  18.611  63.543  1.00  0.00           O    
ATOM   3506  S71 MOL     2      20.250  17.952  50.535  1.00  0.00           S    
ATOM   3507  O71 MOL     2      19.796  18.820  51.696  1.00  0.00           O1-  
ATOM   3508  O71 MOL     2      20.319  18.952  49.403  1.00  0.00           O1-  
ATOM   3509  O71 MOL     2      21.681  17.475  50.532  1.00  0.00           O    
ATOM   3510  O71 MOL     2      19.298  17.144  49.669  1.00  0.00           O    
ATOM   3511  S71 MOL     2      56.892  38.233  35.691  1.00  0.00           S    
ATOM   3512  O71 MOL     2      58.177  38.839  35.264  1.00  0.00           O1-  
ATOM   3513  O71 MOL     2      56.282  37.505  34.462  1.00  0.00           O1-  
ATOM   3514  O71 MOL     2      56.926  37.598  37.083  1.00  0.00           O    
ATOM   3515  O71 MOL     2      55.849  39.269  35.892  1.00  0.00           O    
ATOM   3516  S71 MOL     2      44.132  70.850  40.150  1.00  0.00           S    
ATOM   3517  O71 MOL     2      43.346  69.711  39.564  1.00  0.00           O1-  
ATOM   3518  O71 MOL     2      43.998  72.188  39.354  1.00  0.00           O1-  
ATOM   3519  O71 MOL     2      43.621  71.011  41.566  1.00  0.00           O    
ATOM   3520  O72 MOL     2      45.518  70.298  40.529  1.00  0.00           O    
ATOM   3521  S72 MOL     2      49.137  33.915   5.265  1.00  0.00           S    
ATOM   3522  O72 MOL     2      48.442  35.005   4.437  1.00  0.00           O1-  
ATOM   3523  O72 MOL     2      50.401  34.369   5.990  1.00  0.00           O1-  
ATOM   3524  O72 MOL     2      48.320  33.185   6.217  1.00  0.00           O    
ATOM   3525  O72 MOL     2      49.415  32.625   4.485  1.00  0.00           O    
ATOM   3526  S72 MOL     2      70.757  25.650  56.515  1.00  0.00           S    
ATOM   3527  O72 MOL     2      69.940  24.428  56.865  1.00  0.00           O1-  
ATOM   3528  O72 MOL     2      71.223  26.186  57.838  1.00  0.00           O1-  
ATOM   3529  O72 MOL     2      71.911  25.116  55.696  1.00  0.00           O    
ATOM   3530  O72 MOL     2      70.001  26.767  55.846  1.00  0.00           O    
ATOM   3531  S72 MOL     2      18.403  21.554   9.795  1.00  0.00           S    
ATOM   3532  O72 MOL     2      17.267  20.633   9.942  1.00  0.00           O1-  
ATOM   3533  O72 MOL     2      18.355  22.358   8.586  1.00  0.00           O1-  
ATOM   3534  O72 MOL     2      18.298  22.301  11.156  1.00  0.00           O    
ATOM   3535  O72 MOL     2      19.742  20.832   9.983  1.00  0.00           O    
ATOM   3536  S72 MOL     2       4.815  61.205  -0.151  1.00  0.00           S    
ATOM   3537  O72 MOL     2       3.647  61.942   0.363  1.00  0.00           O1-  
ATOM   3538  O72 MOL     2       4.289  59.811  -0.405  1.00  0.00           O1-  
ATOM   3539  O72 MOL     2       5.265  61.831  -1.443  1.00  0.00           O    
ATOM   3540  O72 MOL     2       5.776  61.227   0.983  1.00  0.00           O    
ATOM   3541  S72 MOL     2      26.716  63.699   4.042  1.00  0.00           S    
ATOM   3542  O72 MOL     2      26.748  62.185   4.100  1.00  0.00           O1-  
ATOM   3543  O72 MOL     2      28.104  64.231   4.034  1.00  0.00           O1-  
ATOM   3544  O72 MOL     2      25.954  64.303   2.930  1.00  0.00           O    
ATOM   3545  O72 MOL     2      25.952  64.051   5.307  1.00  0.00           O    
ATOM   3546  S72 MOL     2      60.980  20.400  18.755  1.00  0.00           S    
ATOM   3547  O72 MOL     2      60.819  19.483  17.491  1.00  0.00           O1-  
ATOM   3548  O72 MOL     2      60.953  19.051  19.349  1.00  0.00           O1-  
ATOM   3549  O72 MOL     2      62.263  20.522  19.525  1.00  0.00           O    
ATOM   3550  O72 MOL     2      62.179  20.622  17.880  1.00  0.00           O    
ATOM   3551  S72 MOL     2      69.757   2.804   2.545  1.00  0.00           S    
ATOM   3552  O72 MOL     2      68.352   2.615   3.010  1.00  0.00           O1-  
ATOM   3553  O72 MOL     2      70.424   3.766   3.493  1.00  0.00           O1-  
ATOM   3554  O72 MOL     2      70.597   1.587   2.380  1.00  0.00           O    
ATOM   3555  O72 MOL     2      69.687   3.589   1.302  1.00  0.00           O    
ATOM   3556  S72 MOL     2      17.428  61.091  58.252  1.00  0.00           S    
ATOM   3557  O72 MOL     2      17.029  60.551  59.664  1.00  0.00           O1-  
ATOM   3558  O72 MOL     2      16.624  60.519  57.114  1.00  0.00           O1-  
ATOM   3559  O72 MOL     2      17.775  62.550  58.441  1.00  0.00           O    
ATOM   3560  O72 MOL     2      18.907  60.581  58.244  1.00  0.00           O    
ATOM   3561  S72 MOL     2      50.562   7.567  74.272  1.00  0.00           S    
ATOM   3562  O72 MOL     2      51.859   6.791  74.534  1.00  0.00           O1-  
ATOM   3563  O72 MOL     2      51.338   8.921  74.016  1.00  0.00           O1-  
ATOM   3564  O72 MOL     2      49.878   7.266  72.960  1.00  0.00           O    
ATOM   3565  O72 MOL     2      49.752   7.702  75.476  1.00  0.00           O    
ATOM   3566  S72 MOL     2      50.170   5.110  57.391  1.00  0.00           S    
ATOM   3567  O72 MOL     2      50.209   5.663  58.745  1.00  0.00           O1-  
ATOM   3568  O72 MOL     2      49.649   6.050  56.389  1.00  0.00           O1-  
ATOM   3569  O72 MOL     2      51.421   4.324  57.116  1.00  0.00           O    
ATOM   3570  O72 MOL     2      49.179   4.051  57.697  1.00  0.00           O    
ATOM   3571  S72 MOL     2      43.365  17.347  20.878  1.00  0.00           S    
ATOM   3572  O72 MOL     2      41.939  17.357  21.220  1.00  0.00           O1-  
ATOM   3573  O72 MOL     2      43.996  18.614  20.668  1.00  0.00           O1-  
ATOM   3574  O72 MOL     2      44.301  16.821  21.884  1.00  0.00           O    
ATOM   3575  O72 MOL     2      43.676  16.756  19.504  1.00  0.00           O    
ATOM   3576  S72 MOL     2      43.918   4.033  38.788  1.00  0.00           S    
ATOM   3577  O72 MOL     2      43.298   4.726  39.904  1.00  0.00           O1-  
ATOM   3578  O72 MOL     2      45.413   4.119  38.964  1.00  0.00           O1-  
ATOM   3579  O72 MOL     2      43.352   2.568  38.572  1.00  0.00           O    
ATOM   3580  O72 MOL     2      43.575   5.002  37.744  1.00  0.00           O    
ATOM   3581  S72 MOL     2       2.356  63.955  47.073  1.00  0.00           S    
ATOM   3582  O72 MOL     2       2.419  62.461  46.779  1.00  0.00           O1-  
ATOM   3583  O72 MOL     2       3.305  64.757  46.158  1.00  0.00           O1-  
ATOM   3584  O72 MOL     2       1.021  64.569  46.919  1.00  0.00           O    
ATOM   3585  O72 MOL     2       3.140  64.125  48.338  1.00  0.00           O    
ATOM   3586  S72 MOL     2      65.037  58.309   6.297  1.00  0.00           S    
ATOM   3587  O72 MOL     2      63.911  58.160   7.333  1.00  0.00           O1-  
ATOM   3588  O72 MOL     2      64.769  57.811   4.938  1.00  0.00           O1-  
ATOM   3589  O72 MOL     2      65.441  59.741   6.329  1.00  0.00           O    
ATOM   3590  O72 MOL     2      66.185  57.531   7.011  1.00  0.00           O    
ATOM   3591  S72 MOL     2      32.674  16.109  22.968  1.00  0.00           S    
ATOM   3592  O72 MOL     2      31.856  15.953  21.727  1.00  0.00           O1-  
ATOM   3593  O72 MOL     2      32.284  14.897  23.809  1.00  0.00           O1-  
ATOM   3594  O72 MOL     2      34.144  16.022  22.648  1.00  0.00           O    
ATOM   3595  O72 MOL     2      32.092  17.400  23.523  1.00  0.00           O    
ATOM   3596  S72 MOL     2      37.438  60.424  35.272  1.00  0.00           S    
ATOM   3597  O72 MOL     2      38.422  59.258  35.193  1.00  0.00           O1-  
ATOM   3598  O72 MOL     2      37.074  60.468  33.787  1.00  0.00           O1-  
ATOM   3599  O72 MOL     2      36.217  60.020  36.164  1.00  0.00           O    
ATOM   3600  O72 MOL     2      38.301  61.642  35.675  1.00  0.00           O    
ATOM   3601  S72 MOL     2      50.025  17.142  59.145  1.00  0.00           S    
ATOM   3602  O72 MOL     2      49.510  16.465  60.426  1.00  0.00           O1-  
ATOM   3603  O72 MOL     2      49.654  16.362  57.908  1.00  0.00           O1-  
ATOM   3604  O72 MOL     2      50.423  18.606  59.209  1.00  0.00           O    
ATOM   3605  O72 MOL     2      51.243  16.495  59.470  1.00  0.00           O    
ATOM   3606  S72 MOL     2      62.132  36.415  20.341  1.00  0.00           S    
ATOM   3607  O72 MOL     2      63.173  37.333  19.742  1.00  0.00           O1-  
ATOM   3608  O72 MOL     2      61.262  37.571  20.765  1.00  0.00           O1-  
ATOM   3609  O72 MOL     2      61.721  35.609  19.117  1.00  0.00           O    
ATOM   3610  O72 MOL     2      63.003  35.636  21.367  1.00  0.00           O    
ATOM   3611  S72 MOL     2      49.987  49.192   8.200  1.00  0.00           S    
ATOM   3612  O72 MOL     2      50.060  47.704   7.919  1.00  0.00           O1-  
ATOM   3613  O72 MOL     2      48.565  49.433   8.678  1.00  0.00           O1-  
ATOM   3614  O72 MOL     2      51.042  49.563   9.166  1.00  0.00           O    
ATOM   3615  O72 MOL     2      49.972  50.092   7.002  1.00  0.00           O    
ATOM   3616  S72 MOL     2      15.006  35.473   5.364  1.00  0.00           S    
ATOM   3617  O72 MOL     2      13.527  35.738   5.092  1.00  0.00           O1-  
ATOM   3618  O72 MOL     2      15.653  35.055   4.029  1.00  0.00           O1-  
ATOM   3619  O72 MOL     2      15.373  36.895   5.590  1.00  0.00           O    
ATOM   3620  O73 MOL     2      15.058  34.461   6.557  1.00  0.00           O    
ATOM   3621  S73 MOL     2      14.146  53.725  25.773  1.00  0.00           S    
ATOM   3622  O73 MOL     2      13.258  53.529  26.967  1.00  0.00           O1-  
ATOM   3623  O73 MOL     2      14.632  52.355  25.411  1.00  0.00           O1-  
ATOM   3624  O73 MOL     2      13.649  54.044  24.365  1.00  0.00           O    
ATOM   3625  O73 MOL     2      15.459  54.466  26.016  1.00  0.00           O    
ATOM   3626  S73 MOL     2      11.966   3.087  49.787  1.00  0.00           S    
ATOM   3627  O73 MOL     2      12.297   1.590  50.024  1.00  0.00           O1-  
ATOM   3628  O73 MOL     2      12.450   3.831  51.046  1.00  0.00           O1-  
ATOM   3629  O73 MOL     2      12.977   3.598  48.932  1.00  0.00           O    
ATOM   3630  O73 MOL     2      10.612   3.598  49.387  1.00  0.00           O    
ATOM   3631  S73 MOL     2      54.423   5.239   8.003  1.00  0.00           S    
ATOM   3632  O73 MOL     2      54.305   6.311   6.938  1.00  0.00           O1-  
ATOM   3633  O73 MOL     2      55.804   5.340   8.608  1.00  0.00           O1-  
ATOM   3634  O73 MOL     2      53.423   5.358   9.156  1.00  0.00           O    
ATOM   3635  O73 MOL     2      54.456   3.914   7.394  1.00  0.00           O    
ATOM   3636  S73 MOL     2      17.080  49.035  58.712  1.00  0.00           S    
ATOM   3637  O73 MOL     2      18.220  48.250  58.135  1.00  0.00           O1-  
ATOM   3638  O73 MOL     2      16.539  50.229  58.013  1.00  0.00           O1-  
ATOM   3639  O73 MOL     2      16.013  48.222  59.363  1.00  0.00           O    
ATOM   3640  O73 MOL     2      18.011  49.665  59.750  1.00  0.00           O    
ATOM   3641  S73 MOL     2      33.383  32.507  36.151  1.00  0.00           S    
ATOM   3642  O73 MOL     2      34.259  32.840  37.432  1.00  0.00           O1-  
ATOM   3643  O73 MOL     2      34.386  31.887  35.364  1.00  0.00           O1-  
ATOM   3644  O73 MOL     2      32.082  31.656  36.216  1.00  0.00           O    
ATOM   3645  O73 MOL     2      32.854  33.933  35.566  1.00  0.00           O    
ATOM   3646  S73 MOL     2      32.054  39.319   8.077  1.00  0.00           S    
ATOM   3647  O73 MOL     2      32.154  40.797   8.260  1.00  0.00           O1-  
ATOM   3648  O73 MOL     2      31.393  38.817   9.340  1.00  0.00           O1-  
ATOM   3649  O73 MOL     2      31.306  38.855   6.827  1.00  0.00           O    
ATOM   3650  O73 MOL     2      33.380  38.663   8.301  1.00  0.00           O    
ATOM   3651  S73 MOL     2      34.558  37.971  55.796  1.00  0.00           S    
ATOM   3652  O73 MOL     2      33.515  37.497  54.831  1.00  0.00           O1-  
ATOM   3653  O73 MOL     2      34.148  37.642  57.207  1.00  0.00           O1-  
ATOM   3654  O73 MOL     2      35.858  37.291  55.568  1.00  0.00           O    
ATOM   3655  O73 MOL     2      34.488  39.480  55.730  1.00  0.00           O    
ATOM   3656  S73 MOL     2      16.786  43.130  45.541  1.00  0.00           S    
ATOM   3657  O73 MOL     2      16.735  43.727  44.135  1.00  0.00           O1-  
ATOM   3658  O73 MOL     2      18.308  42.912  45.336  1.00  0.00           O1-  
ATOM   3659  O73 MOL     2      17.627  43.687  46.726  1.00  0.00           O    
ATOM   3660  O73 MOL     2      15.946  44.293  45.957  1.00  0.00           O    
ATOM   3661  S73 MOL     2      11.526  42.892  76.141  1.00  0.00           S    
ATOM   3662  O73 MOL     2      12.210  42.706  74.813  1.00  0.00           O1-  
ATOM   3663  O73 MOL     2      11.723  42.059  77.335  1.00  0.00           O1-  
ATOM   3664  O73 MOL     2      11.258  44.243  76.622  1.00  0.00           O    
ATOM   3665  O73 MOL     2      10.125  42.464  75.736  1.00  0.00           O    
ATOM   3666  S73 MOL     2      -0.831  51.296  44.940  1.00  0.00           S    
ATOM   3667  O73 MOL     2      -1.095  52.593  45.683  1.00  0.00           O1-  
ATOM   3668  O73 MOL     2       0.140  51.117  43.724  1.00  0.00           O1-  
ATOM   3669  O73 MOL     2      -0.329  50.316  45.969  1.00  0.00           O    
ATOM   3670  O73 MOL     2      -2.283  51.073  44.553  1.00  0.00           O    
ATOM   3671  S73 MOL     2      40.370  61.655  57.044  1.00  0.00           S    
ATOM   3672  O73 MOL     2      40.338  60.171  56.931  1.00  0.00           O1-  
ATOM   3673  O73 MOL     2      39.564  62.032  58.269  1.00  0.00           O1-  
ATOM   3674  O73 MOL     2      41.814  61.907  57.322  1.00  0.00           O    
ATOM   3675  O73 MOL     2      39.997  62.349  55.795  1.00  0.00           O    
ATOM   3676  S73 MOL     2      12.827  35.031  55.760  1.00  0.00           S    
ATOM   3677  O73 MOL     2      12.936  36.355  56.381  1.00  0.00           O1-  
ATOM   3678  O73 MOL     2      11.963  34.155  56.635  1.00  0.00           O1-  
ATOM   3679  O73 MOL     2      12.384  35.013  54.323  1.00  0.00           O    
ATOM   3680  O73 MOL     2      14.233  34.527  55.980  1.00  0.00           O    
ATOM   3681  S73 MOL     2      61.332  24.903   7.205  1.00  0.00           S    
ATOM   3682  O73 MOL     2      62.179  24.674   6.009  1.00  0.00           O1-  
ATOM   3683  O73 MOL     2      60.178  25.708   6.707  1.00  0.00           O1-  
ATOM   3684  O73 MOL     2      60.772  23.590   7.696  1.00  0.00           O    
ATOM   3685  O73 MOL     2      62.307  25.500   8.152  1.00  0.00           O    
ATOM   3686  S73 MOL     2      14.881  52.895  36.819  1.00  0.00           S    
ATOM   3687  O73 MOL     2      13.612  53.304  37.523  1.00  0.00           O1-  
ATOM   3688  O73 MOL     2      15.808  53.989  37.117  1.00  0.00           O1-  
ATOM   3689  O73 MOL     2      15.737  51.693  37.517  1.00  0.00           O    
ATOM   3690  O73 MOL     2      14.767  53.157  35.322  1.00  0.00           O    
ATOM   3691  S73 MOL     2      21.824  54.899   5.455  1.00  0.00           S    
ATOM   3692  O73 MOL     2      20.472  54.851   6.193  1.00  0.00           O1-  
ATOM   3693  O73 MOL     2      21.830  55.019   3.908  1.00  0.00           O1-  
ATOM   3694  O73 MOL     2      22.893  55.641   6.229  1.00  0.00           O    
ATOM   3695  O73 MOL     2      22.112  53.539   5.965  1.00  0.00           O    
ATOM   3696  S73 MOL     2      64.333  50.081  15.639  1.00  0.00           S    
ATOM   3697  O73 MOL     2      63.202  50.741  14.861  1.00  0.00           O1-  
ATOM   3698  O73 MOL     2      63.972  48.670  15.331  1.00  0.00           O1-  
ATOM   3699  O73 MOL     2      65.534  50.720  14.912  1.00  0.00           O    
ATOM   3700  O73 MOL     2      64.265  50.258  17.092  1.00  0.00           O    
ATOM   3701  S73 MOL     2      35.939   2.320  17.379  1.00  0.00           S    
ATOM   3702  O73 MOL     2      34.900   2.572  18.593  1.00  0.00           O1-  
ATOM   3703  O73 MOL     2      37.012   1.891  18.313  1.00  0.00           O1-  
ATOM   3704  O73 MOL     2      35.850   0.999  16.556  1.00  0.00           O    
ATOM   3705  O73 MOL     2      36.821   3.444  16.866  1.00  0.00           O    
ATOM   3706  S73 MOL     2      51.834   6.232  45.558  1.00  0.00           S    
ATOM   3707  O73 MOL     2      52.260   7.430  46.303  1.00  0.00           O1-  
ATOM   3708  O73 MOL     2      52.403   6.305  44.228  1.00  0.00           O1-  
ATOM   3709  O73 MOL     2      52.639   5.151  46.213  1.00  0.00           O    
ATOM   3710  O73 MOL     2      50.363   5.884  45.502  1.00  0.00           O    
ATOM   3711  S73 MOL     2      24.660  28.343  60.923  1.00  0.00           S    
ATOM   3712  O73 MOL     2      23.950  27.321  60.057  1.00  0.00           O1-  
ATOM   3713  O73 MOL     2      23.838  29.221  61.784  1.00  0.00           O1-  
ATOM   3714  O73 MOL     2      25.637  27.717  61.848  1.00  0.00           O    
ATOM   3715  O73 MOL     2      25.499  29.089  59.958  1.00  0.00           O    
ATOM   3716  S73 MOL     2      35.176  13.198  68.527  1.00  0.00           S    
ATOM   3717  O73 MOL     2      36.536  12.498  68.520  1.00  0.00           O1-  
ATOM   3718  O73 MOL     2      35.542  14.547  68.144  1.00  0.00           O1-  
ATOM   3719  O73 MOL     2      34.264  12.867  67.438  1.00  0.00           O    
ATOM   3720  O74 MOL     2      34.388  13.247  69.852  1.00  0.00           O    
ATOM   3721  S74 MOL     2      43.820  10.125   4.373  1.00  0.00           S    
ATOM   3722  O74 MOL     2      44.978  10.994   3.980  1.00  0.00           O1-  
ATOM   3723  O74 MOL     2      43.091   9.618   3.080  1.00  0.00           O1-  
ATOM   3724  O74 MOL     2      44.752   9.033   4.835  1.00  0.00           O    
ATOM   3725  O74 MOL     2      42.958  10.949   5.394  1.00  0.00           O    
ATOM   3726  S74 MOL     2      45.802   9.959  35.443  1.00  0.00           S    
ATOM   3727  O74 MOL     2      46.346  11.288  34.987  1.00  0.00           O1-  
ATOM   3728  O74 MOL     2      44.955   9.120  34.525  1.00  0.00           O1-  
ATOM   3729  O74 MOL     2      47.038   9.184  35.786  1.00  0.00           O    
ATOM   3730  O74 MOL     2      44.976  10.133  36.730  1.00  0.00           O    
ATOM   3731  S74 MOL     2      21.313  34.892  37.845  1.00  0.00           S    
ATOM   3732  O74 MOL     2      22.194  35.280  38.995  1.00  0.00           O1-  
ATOM   3733  O74 MOL     2      19.990  34.448  38.494  1.00  0.00           O1-  
ATOM   3734  O74 MOL     2      20.840  36.234  37.223  1.00  0.00           O    
ATOM   3735  O74 MOL     2      21.897  33.797  36.979  1.00  0.00           O    
ATOM   3736  S74 MOL     2      33.989  11.184   8.793  1.00  0.00           S    
ATOM   3737  O74 MOL     2      33.914  11.323  10.275  1.00  0.00           O1-  
ATOM   3738  O74 MOL     2      35.408  11.423   8.471  1.00  0.00           O1-  
ATOM   3739  O74 MOL     2      33.435   9.756   8.510  1.00  0.00           O    
ATOM   3740  O74 MOL     2      33.328  12.348   8.066  1.00  0.00           O    
ATOM   3741  S74 MOL     2      42.043  38.485  30.345  1.00  0.00           S    
ATOM   3742  O74 MOL     2      43.240  37.701  29.853  1.00  0.00           O1-  
ATOM   3743  O74 MOL     2      40.704  37.790  30.071  1.00  0.00           O1-  
ATOM   3744  O74 MOL     2      42.098  38.721  31.878  1.00  0.00           O    
ATOM   3745  O74 MOL     2      42.152  39.785  29.726  1.00  0.00           O    
ATOM   3746  S74 MOL     2      44.193  23.376  19.369  1.00  0.00           S    
ATOM   3747  O74 MOL     2      44.301  24.743  20.131  1.00  0.00           O1-  
ATOM   3748  O74 MOL     2      45.345  22.525  18.629  1.00  0.00           O1-  
ATOM   3749  O74 MOL     2      43.965  22.139  20.172  1.00  0.00           O    
ATOM   3750  O74 MOL     2      42.773  23.491  18.869  1.00  0.00           O    
ATOM   3751  O74 MOL     2      66.136  49.325  39.811  1.00  0.00           O    
ATOM   3752  H74 MOL     2      65.609  48.486  40.303  1.00  0.00           H    
ATOM   3753  H74 MOL     2      66.059  49.989  40.655  1.00  0.00           H    
ATOM   3754  O74 MOL     2      33.611  45.145  46.803  1.00  0.00           O    
ATOM   3755  H74 MOL     2      32.710  45.631  46.527  1.00  0.00           H    
ATOM   3756  H74 MOL     2      33.148  44.472  47.463  1.00  0.00           H    
ATOM   3757  O74 MOL     2      15.596   8.135  30.473  1.00  0.00           O    
ATOM   3758  H74 MOL     2      16.464   8.138  29.911  1.00  0.00           H    
ATOM   3759  H74 MOL     2      15.030   8.534  29.639  1.00  0.00           H    
ATOM   3760  O74 MOL     2      20.397  44.441  10.433  1.00  0.00           O    
ATOM   3761  H74 MOL     2      21.405  44.898  10.473  1.00  0.00           H    
ATOM   3762  H74 MOL     2      20.658  43.490  10.001  1.00  0.00           H    
ATOM   3763  O74 MOL     2      16.041  42.281  58.481  1.00  0.00           O    
ATOM   3764  H74 MOL     2      16.277  41.528  57.750  1.00  0.00           H    
ATOM   3765  H74 MOL     2      16.509  43.136  57.992  1.00  0.00           H    
ATOM   3766  O74 MOL     2      46.786  36.535  74.222  1.00  0.00           O    
ATOM   3767  H74 MOL     2      46.845  37.603  74.108  1.00  0.00           H    
ATOM   3768  H74 MOL     2      46.643  36.459  75.261  1.00  0.00           H    
ATOM   3769  O74 MOL     2      43.367  41.979  10.002  1.00  0.00           O    
ATOM   3770  H74 MOL     2      43.578  42.487  10.873  1.00  0.00           H    
ATOM   3771  H74 MOL     2      42.372  41.635   9.981  1.00  0.00           H    
ATOM   3772  O74 MOL     2      44.031  47.225  38.133  1.00  0.00           O    
ATOM   3773  H74 MOL     2      45.038  46.971  38.371  1.00  0.00           H    
ATOM   3774  H74 MOL     2      43.874  46.531  37.334  1.00  0.00           H    
ATOM   3775  O74 MOL     2      26.621  23.687  32.324  1.00  0.00           O    
ATOM   3776  H74 MOL     2      27.269  23.338  31.508  1.00  0.00           H    
ATOM   3777  H74 MOL     2      26.908  24.742  32.695  1.00  0.00           H    
ATOM   3778  O74 MOL     2      46.394  14.562  13.681  1.00  0.00           O    
ATOM   3779  H74 MOL     2      46.954  15.421  13.797  1.00  0.00           H    
ATOM   3780  H74 MOL     2      45.581  14.850  13.066  1.00  0.00           H    
ATOM   3781  O74 MOL     2      11.412  46.887  56.982  1.00  0.00           O    
ATOM   3782  H74 MOL     2      11.579  47.547  56.181  1.00  0.00           H    
ATOM   3783  H74 MOL     2      10.555  46.996  57.610  1.00  0.00           H    
ATOM   3784  O74 MOL     2      46.465  14.701  66.245  1.00  0.00           O    
ATOM   3785  H74 MOL     2      46.682  15.765  66.027  1.00  0.00           H    
ATOM   3786  H74 MOL     2      47.218  14.537  66.955  1.00  0.00           H    
ATOM   3787  O74 MOL     2       8.948  64.285  44.147  1.00  0.00           O    
ATOM   3788  H74 MOL     2       8.695  65.183  44.630  1.00  0.00           H    
ATOM   3789  H74 MOL     2       7.913  63.900  44.282  1.00  0.00           H    
ATOM   3790  O74 MOL     2      32.388  43.496  43.718  1.00  0.00           O    
ATOM   3791  H74 MOL     2      32.956  43.408  42.765  1.00  0.00           H    
ATOM   3792  H74 MOL     2      31.467  43.945  43.382  1.00  0.00           H    
ATOM   3793  O74 MOL     2      14.561  45.955  21.339  1.00  0.00           O    
ATOM   3794  H74 MOL     2      14.805  46.808  20.678  1.00  0.00           H    
ATOM   3795  H74 MOL     2      14.268  45.371  20.486  1.00  0.00           H    
ATOM   3796  O74 MOL     2      66.083  45.129  51.526  1.00  0.00           O    
ATOM   3797  H74 MOL     2      65.366  44.984  50.725  1.00  0.00           H    
ATOM   3798  H74 MOL     2      66.084  44.723  52.502  1.00  0.00           H    
ATOM   3799  O74 MOL     2      73.322  15.918  21.167  1.00  0.00           O    
ATOM   3800  H74 MOL     2      73.552  15.000  20.563  1.00  0.00           H    
ATOM   3801  H74 MOL     2      72.312  15.985  21.559  1.00  0.00           H    
ATOM   3802  O74 MOL     2      15.290  34.795  38.101  1.00  0.00           O    
ATOM   3803  H74 MOL     2      15.685  34.607  37.091  1.00  0.00           H    
ATOM   3804  H74 MOL     2      14.716  33.902  38.333  1.00  0.00           H    
ATOM   3805  O74 MOL     2      23.355  54.032  47.229  1.00  0.00           O    
ATOM   3806  H74 MOL     2      23.550  52.972  47.235  1.00  0.00           H    
ATOM   3807  H74 MOL     2      22.341  54.197  46.903  1.00  0.00           H    
ATOM   3808  O74 MOL     2      51.091  56.447  27.760  1.00  0.00           O    
ATOM   3809  H74 MOL     2      51.991  56.671  27.154  1.00  0.00           H    
ATOM   3810  H74 MOL     2      50.156  56.438  27.178  1.00  0.00           H    
ATOM   3811  O74 MOL     2      22.005  29.790   6.128  1.00  0.00           O    
ATOM   3812  H74 MOL     2      22.352  29.075   5.333  1.00  0.00           H    
ATOM   3813  H74 MOL     2      21.108  30.139   5.595  1.00  0.00           H    
ATOM   3814  O74 MOL     2      60.890  58.309  64.733  1.00  0.00           O    
ATOM   3815  H74 MOL     2      60.768  58.467  63.675  1.00  0.00           H    
ATOM   3816  H74 MOL     2      60.155  58.034  65.513  1.00  0.00           H    
ATOM   3817  O74 MOL     2      55.617  65.693  26.155  1.00  0.00           O    
ATOM   3818  H74 MOL     2      55.407  66.316  25.379  1.00  0.00           H    
ATOM   3819  H74 MOL     2      55.772  64.806  25.628  1.00  0.00           H    
ATOM   3820  O75 MOL     2      74.185  45.410  60.815  1.00  0.00           O    
ATOM   3821  H75 MOL     2      73.200  45.546  60.484  1.00  0.00           H    
ATOM   3822  H75 MOL     2      74.073  45.010  61.794  1.00  0.00           H    
ATOM   3823  O75 MOL     2      61.824  39.038  12.647  1.00  0.00           O    
ATOM   3824  H75 MOL     2      62.039  39.284  13.638  1.00  0.00           H    
ATOM   3825  H75 MOL     2      61.875  39.967  12.216  1.00  0.00           H    
ATOM   3826  O75 MOL     2      12.042   1.040  70.594  1.00  0.00           O    
ATOM   3827  H75 MOL     2      12.737   0.241  70.557  1.00  0.00           H    
ATOM   3828  H75 MOL     2      11.169   0.472  70.384  1.00  0.00           H    
ATOM   3829  O75 MOL     2      42.858  19.022   2.859  1.00  0.00           O    
ATOM   3830  H75 MOL     2      43.265  19.799   2.189  1.00  0.00           H    
ATOM   3831  H75 MOL     2      43.145  19.139   3.888  1.00  0.00           H    
ATOM   3832  O75 MOL     2      25.232  17.914   4.490  1.00  0.00           O    
ATOM   3833  H75 MOL     2      25.068  18.205   3.476  1.00  0.00           H    
ATOM   3834  H75 MOL     2      26.002  17.197   4.505  1.00  0.00           H    
ATOM   3835  O75 MOL     2       0.484  70.720  37.901  1.00  0.00           O    
ATOM   3836  H75 MOL     2       1.117  70.698  38.713  1.00  0.00           H    
ATOM   3837  H75 MOL     2       0.416  71.735  37.739  1.00  0.00           H    
ATOM   3838  O75 MOL     2      64.727  35.222  40.046  1.00  0.00           O    
ATOM   3839  H75 MOL     2      64.248  34.245  40.243  1.00  0.00           H    
ATOM   3840  H75 MOL     2      65.474  34.857  39.367  1.00  0.00           H    
ATOM   3841  O75 MOL     2      17.045   5.235  51.486  1.00  0.00           O    
ATOM   3842  H75 MOL     2      16.874   4.819  52.476  1.00  0.00           H    
ATOM   3843  H75 MOL     2      17.514   4.324  51.347  1.00  0.00           H    
ATOM   3844  O75 MOL     2      18.180  34.684  33.956  1.00  0.00           O    
ATOM   3845  H75 MOL     2      17.438  35.177  34.453  1.00  0.00           H    
ATOM   3846  H75 MOL     2      17.773  33.708  33.608  1.00  0.00           H    
ATOM   3847  O75 MOL     2      62.803  30.557  26.434  1.00  0.00           O    
ATOM   3848  H75 MOL     2      62.287  30.998  25.543  1.00  0.00           H    
ATOM   3849  H75 MOL     2      61.917  30.730  26.961  1.00  0.00           H    
ATOM   3850  O75 MOL     2      23.476  57.748   2.062  1.00  0.00           O    
ATOM   3851  H75 MOL     2      23.706  56.686   2.161  1.00  0.00           H    
ATOM   3852  H75 MOL     2      22.490  57.938   2.530  1.00  0.00           H    
ATOM   3853  O75 MOL     2      43.449  26.975  57.731  1.00  0.00           O    
ATOM   3854  H75 MOL     2      43.941  27.884  57.450  1.00  0.00           H    
ATOM   3855  H75 MOL     2      44.190  26.161  57.632  1.00  0.00           H    
ATOM   3856  O75 MOL     2      22.365  39.572  60.725  1.00  0.00           O    
ATOM   3857  H75 MOL     2      23.321  39.103  60.617  1.00  0.00           H    
ATOM   3858  H75 MOL     2      22.345  40.387  61.405  1.00  0.00           H    
ATOM   3859  O75 MOL     2      40.409  61.382  34.576  1.00  0.00           O    
ATOM   3860  H75 MOL     2      39.783  61.939  35.298  1.00  0.00           H    
ATOM   3861  H75 MOL     2      39.670  60.642  34.245  1.00  0.00           H    
ATOM   3862  O75 MOL     2      47.321  71.186  11.071  1.00  0.00           O    
ATOM   3863  H75 MOL     2      47.892  71.778  10.347  1.00  0.00           H    
ATOM   3864  H75 MOL     2      47.990  71.366  11.843  1.00  0.00           H    
ATOM   3865  O75 MOL     2      40.901  16.913  57.705  1.00  0.00           O    
ATOM   3866  H75 MOL     2      41.259  17.459  58.517  1.00  0.00           H    
ATOM   3867  H75 MOL     2      41.736  16.799  56.959  1.00  0.00           H    
ATOM   3868  O75 MOL     2      54.906  21.324  29.844  1.00  0.00           O    
ATOM   3869  H75 MOL     2      55.231  22.287  29.385  1.00  0.00           H    
ATOM   3870  H75 MOL     2      55.428  21.419  30.731  1.00  0.00           H    
ATOM   3871  O75 MOL     2      49.300  21.700  21.556  1.00  0.00           O    
ATOM   3872  H75 MOL     2      49.005  20.809  21.140  1.00  0.00           H    
ATOM   3873  H75 MOL     2      48.834  21.832  22.491  1.00  0.00           H    
ATOM   3874  O75 MOL     2      69.673  53.309  33.527  1.00  0.00           O    
ATOM   3875  H75 MOL     2      70.170  52.344  33.470  1.00  0.00           H    
ATOM   3876  H75 MOL     2      68.767  52.902  34.016  1.00  0.00           H    
ATOM   3877  O75 MOL     2      28.392  26.453  35.675  1.00  0.00           O    
ATOM   3878  H75 MOL     2      28.921  25.599  35.299  1.00  0.00           H    
ATOM   3879  H75 MOL     2      27.394  26.107  35.512  1.00  0.00           H    
ATOM   3880  O75 MOL     2      40.459  35.491  27.226  1.00  0.00           O    
ATOM   3881  H75 MOL     2      40.333  36.564  27.351  1.00  0.00           H    
ATOM   3882  H75 MOL     2      40.060  35.213  26.275  1.00  0.00           H    
ATOM   3883  O75 MOL     2      21.618  24.235  28.386  1.00  0.00           O    
ATOM   3884  H75 MOL     2      21.721  25.316  28.598  1.00  0.00           H    
ATOM   3885  H75 MOL     2      22.425  23.501  28.545  1.00  0.00           H    
ATOM   3886  O75 MOL     2      46.153  66.825  65.629  1.00  0.00           O    
ATOM   3887  H75 MOL     2      46.412  67.839  65.721  1.00  0.00           H    
ATOM   3888  H75 MOL     2      46.238  66.601  64.607  1.00  0.00           H    
ATOM   3889  O75 MOL     2      39.711  19.826  46.914  1.00  0.00           O    
ATOM   3890  H75 MOL     2      40.015  20.416  47.726  1.00  0.00           H    
ATOM   3891  H75 MOL     2      40.762  19.742  46.530  1.00  0.00           H    
ATOM   3892  O75 MOL     2      57.543  64.759  54.499  1.00  0.00           O    
ATOM   3893  H75 MOL     2      57.622  65.559  53.781  1.00  0.00           H    
ATOM   3894  H75 MOL     2      57.174  65.283  55.319  1.00  0.00           H    
ATOM   3895  O75 MOL     2      72.157  63.749  32.682  1.00  0.00           O    
ATOM   3896  H75 MOL     2      71.350  63.052  33.016  1.00  0.00           H    
ATOM   3897  H75 MOL     2      71.734  64.766  32.810  1.00  0.00           H    
ATOM   3898  O75 MOL     2      19.670  73.043   3.985  1.00  0.00           O    
ATOM   3899  H75 MOL     2      19.716  73.764   4.760  1.00  0.00           H    
ATOM   3900  H75 MOL     2      20.469  73.299   3.364  1.00  0.00           H    
ATOM   3901  O75 MOL     2      58.920  18.319  56.011  1.00  0.00           O    
ATOM   3902  H75 MOL     2      59.741  18.847  56.621  1.00  0.00           H    
ATOM   3903  H75 MOL     2      59.361  17.369  55.741  1.00  0.00           H    
ATOM   3904  O75 MOL     2      59.298  32.050  63.901  1.00  0.00           O    
ATOM   3905  H75 MOL     2      58.368  32.445  64.109  1.00  0.00           H    
ATOM   3906  H75 MOL     2      59.856  33.060  63.867  1.00  0.00           H    
ATOM   3907  O75 MOL     2      49.995   1.966  62.030  1.00  0.00           O    
ATOM   3908  H75 MOL     2      49.577   2.900  62.410  1.00  0.00           H    
ATOM   3909  H75 MOL     2      50.363   1.376  62.826  1.00  0.00           H    
ATOM   3910  O75 MOL     2      66.321  43.742  46.789  1.00  0.00           O    
ATOM   3911  H75 MOL     2      65.241  43.892  46.840  1.00  0.00           H    
ATOM   3912  H75 MOL     2      66.516  44.772  46.769  1.00  0.00           H    
ATOM   3913  O75 MOL     2      20.813  18.480  26.824  1.00  0.00           O    
ATOM   3914  H75 MOL     2      21.396  19.367  26.810  1.00  0.00           H    
ATOM   3915  H75 MOL     2      19.842  18.858  26.725  1.00  0.00           H    
ATOM   3916  O75 MOL     2       9.888  28.899  42.977  1.00  0.00           O    
ATOM   3917  H75 MOL     2       8.793  29.057  43.091  1.00  0.00           H    
ATOM   3918  H75 MOL     2      10.150  28.847  41.964  1.00  0.00           H    
ATOM   3919  O75 MOL     2      13.770  46.226  52.254  1.00  0.00           O    
ATOM   3920  H76 MOL     2      14.739  46.653  52.391  1.00  0.00           H    
ATOM   3921  H76 MOL     2      13.821  46.128  51.212  1.00  0.00           H    
ATOM   3922  O76 MOL     2      42.783  34.412  62.621  1.00  0.00           O    
ATOM   3923  H76 MOL     2      42.185  34.280  61.702  1.00  0.00           H    
ATOM   3924  H76 MOL     2      42.201  35.003  63.248  1.00  0.00           H    
ATOM   3925  O76 MOL     2      72.912   4.850  54.803  1.00  0.00           O    
ATOM   3926  H76 MOL     2      71.961   4.683  54.272  1.00  0.00           H    
ATOM   3927  H76 MOL     2      72.588   5.135  55.754  1.00  0.00           H    
ATOM   3928  O76 MOL     2      30.498   1.442  70.901  1.00  0.00           O    
ATOM   3929  H76 MOL     2      29.906   2.036  70.295  1.00  0.00           H    
ATOM   3930  H76 MOL     2      31.284   2.026  71.305  1.00  0.00           H    
ATOM   3931  O76 MOL     2      48.235  30.869  46.961  1.00  0.00           O    
ATOM   3932  H76 MOL     2      48.211  30.065  46.245  1.00  0.00           H    
ATOM   3933  H76 MOL     2      48.390  30.353  47.876  1.00  0.00           H    
ATOM   3934  O76 MOL     2      13.833  11.558  64.130  1.00  0.00           O    
ATOM   3935  H76 MOL     2      13.312  10.625  64.017  1.00  0.00           H    
ATOM   3936  H76 MOL     2      12.988  12.224  64.303  1.00  0.00           H    
ATOM   3937  O76 MOL     2      72.632  51.382  54.548  1.00  0.00           O    
ATOM   3938  H76 MOL     2      73.114  50.675  55.330  1.00  0.00           H    
ATOM   3939  H76 MOL     2      73.082  52.363  54.863  1.00  0.00           H    
ATOM   3940  O76 MOL     2      37.839  31.834  19.993  1.00  0.00           O    
ATOM   3941  H76 MOL     2      36.948  31.782  20.570  1.00  0.00           H    
ATOM   3942  H76 MOL     2      38.502  31.668  20.789  1.00  0.00           H    
ATOM   3943  O76 MOL     2       2.367  11.625   3.705  1.00  0.00           O    
ATOM   3944  H76 MOL     2       3.067  10.741   3.704  1.00  0.00           H    
ATOM   3945  H76 MOL     2       2.886  12.356   3.165  1.00  0.00           H    
ATOM   3946  O76 MOL     2       0.095  40.980  50.713  1.00  0.00           O    
ATOM   3947  H76 MOL     2       0.287  42.006  50.366  1.00  0.00           H    
ATOM   3948  H76 MOL     2      -0.769  40.851  51.317  1.00  0.00           H    
ATOM   3949  O76 MOL     2      46.914  41.593  71.716  1.00  0.00           O    
ATOM   3950  H76 MOL     2      46.144  42.129  72.303  1.00  0.00           H    
ATOM   3951  H76 MOL     2      47.948  41.712  72.093  1.00  0.00           H    
ATOM   3952  O76 MOL     2      31.897   9.364  10.429  1.00  0.00           O    
ATOM   3953  H76 MOL     2      32.343  10.267  10.075  1.00  0.00           H    
ATOM   3954  H76 MOL     2      32.551   8.744   9.817  1.00  0.00           H    
ATOM   3955  O76 MOL     2      12.413  47.106  13.684  1.00  0.00           O    
ATOM   3956  H76 MOL     2      11.345  47.035  13.895  1.00  0.00           H    
ATOM   3957  H76 MOL     2      12.734  47.677  14.560  1.00  0.00           H    
ATOM   3958  O76 MOL     2      63.125  53.187  75.783  1.00  0.00           O    
ATOM   3959  H76 MOL     2      62.538  53.242  74.925  1.00  0.00           H    
ATOM   3960  H76 MOL     2      62.889  53.583  76.714  1.00  0.00           H    
ATOM   3961  O76 MOL     2      25.400  30.786  22.555  1.00  0.00           O    
ATOM   3962  H76 MOL     2      24.968  30.801  23.549  1.00  0.00           H    
ATOM   3963  H76 MOL     2      26.232  30.207  22.481  1.00  0.00           H    
ATOM   3964  O76 MOL     2      33.788  66.378  44.129  1.00  0.00           O    
ATOM   3965  H76 MOL     2      33.216  66.100  43.206  1.00  0.00           H    
ATOM   3966  H76 MOL     2      33.572  66.744  45.163  1.00  0.00           H    
ATOM   3967  O76 MOL     2      38.579   6.819  26.643  1.00  0.00           O    
ATOM   3968  H76 MOL     2      37.810   7.602  26.430  1.00  0.00           H    
ATOM   3969  H76 MOL     2      38.197   5.771  26.417  1.00  0.00           H    
ATOM   3970  O76 MOL     2      31.616  39.650  62.495  1.00  0.00           O    
ATOM   3971  H76 MOL     2      32.144  39.334  63.394  1.00  0.00           H    
ATOM   3972  H76 MOL     2      31.459  40.721  62.553  1.00  0.00           H    
ATOM   3973  O76 MOL     2      37.684  46.339  40.750  1.00  0.00           O    
ATOM   3974  H76 MOL     2      37.547  46.973  41.696  1.00  0.00           H    
ATOM   3975  H76 MOL     2      37.210  47.108  40.056  1.00  0.00           H    
ATOM   3976  O76 MOL     2       8.138  45.118  61.174  1.00  0.00           O    
ATOM   3977  H76 MOL     2       8.663  45.980  60.977  1.00  0.00           H    
ATOM   3978  H76 MOL     2       8.472  44.888  62.134  1.00  0.00           H    
ATOM   3979  O76 MOL     2       0.872  21.243   8.582  1.00  0.00           O    
ATOM   3980  H76 MOL     2       1.322  20.893   7.685  1.00  0.00           H    
ATOM   3981  H76 MOL     2       1.092  20.415   9.276  1.00  0.00           H    
ATOM   3982  O76 MOL     2      16.247  35.963  68.924  1.00  0.00           O    
ATOM   3983  H76 MOL     2      16.618  37.008  69.039  1.00  0.00           H    
ATOM   3984  H76 MOL     2      16.084  36.096  69.970  1.00  0.00           H    
ATOM   3985  O76 MOL     2      58.543  14.439  11.488  1.00  0.00           O    
ATOM   3986  H76 MOL     2      59.019  13.562  11.899  1.00  0.00           H    
ATOM   3987  H76 MOL     2      58.713  14.880  10.505  1.00  0.00           H    
ATOM   3988  O76 MOL     2      51.047  53.963  56.333  1.00  0.00           O    
ATOM   3989  H76 MOL     2      51.677  53.533  57.115  1.00  0.00           H    
ATOM   3990  H76 MOL     2      50.903  54.986  56.710  1.00  0.00           H    
ATOM   3991  O76 MOL     2      25.333  59.895   3.200  1.00  0.00           O    
ATOM   3992  H76 MOL     2      25.199  58.863   2.805  1.00  0.00           H    
ATOM   3993  H76 MOL     2      24.438  60.221   3.641  1.00  0.00           H    
ATOM   3994  O76 MOL     2      60.732  34.101  51.788  1.00  0.00           O    
ATOM   3995  H76 MOL     2      61.304  33.420  52.489  1.00  0.00           H    
ATOM   3996  H76 MOL     2      60.836  34.953  52.454  1.00  0.00           H    
ATOM   3997  O76 MOL     2      18.238  40.199   0.156  1.00  0.00           O    
ATOM   3998  H76 MOL     2      17.981  39.243  -0.080  1.00  0.00           H    
ATOM   3999  H76 MOL     2      18.088  40.839  -0.652  1.00  0.00           H    
ATOM   4000  O76 MOL     2       4.029  55.324  54.579  1.00  0.00           O    
ATOM   4001  H76 MOL     2       3.887  55.783  53.625  1.00  0.00           H    
ATOM   4002  H76 MOL     2       4.398  56.208  55.104  1.00  0.00           H    
ATOM   4003  O76 MOL     2      16.456   2.482  28.352  1.00  0.00           O    
ATOM   4004  H76 MOL     2      16.405   2.851  27.367  1.00  0.00           H    
ATOM   4005  H76 MOL     2      17.472   2.911  28.510  1.00  0.00           H    
ATOM   4006  O76 MOL     2      43.112  -0.002  40.802  1.00  0.00           O    
ATOM   4007  H76 MOL     2      43.869  -0.463  41.403  1.00  0.00           H    
ATOM   4008  H76 MOL     2      43.492   1.048  40.907  1.00  0.00           H    
ATOM   4009  O76 MOL     2      19.214  68.854  28.833  1.00  0.00           O    
ATOM   4010  H76 MOL     2      18.433  68.106  28.621  1.00  0.00           H    
ATOM   4011  H76 MOL     2      19.440  68.491  29.813  1.00  0.00           H    
ATOM   4012  O76 MOL     2      29.594  36.082  10.351  1.00  0.00           O    
ATOM   4013  H76 MOL     2      30.685  35.856  10.322  1.00  0.00           H    
ATOM   4014  H76 MOL     2      29.556  37.136  10.579  1.00  0.00           H    
ATOM   4015  O76 MOL     2      26.818  53.800  30.567  1.00  0.00           O    
ATOM   4016  H76 MOL     2      27.612  54.448  30.783  1.00  0.00           H    
ATOM   4017  H76 MOL     2      26.078  53.813  31.378  1.00  0.00           H    
ATOM   4018  O76 MOL     2      22.379  60.170  53.102  1.00  0.00           O    
ATOM   4019  H76 MOL     2      22.083  59.719  52.152  1.00  0.00           H    
ATOM   4020  H77 MOL     2      23.063  60.996  52.823  1.00  0.00           H    
ATOM   4021  O77 MOL     2      27.186  60.254  64.442  1.00  0.00           O    
ATOM   4022  H77 MOL     2      27.537  60.420  65.411  1.00  0.00           H    
ATOM   4023  H77 MOL     2      28.097  59.910  63.961  1.00  0.00           H    
ATOM   4024  O77 MOL     2      55.190  40.214  13.419  1.00  0.00           O    
ATOM   4025  H77 MOL     2      54.907  39.702  14.306  1.00  0.00           H    
ATOM   4026  H77 MOL     2      56.243  40.015  13.530  1.00  0.00           H    
ATOM   4027  O77 MOL     2      27.884  60.923  53.673  1.00  0.00           O    
ATOM   4028  H77 MOL     2      28.452  60.892  52.698  1.00  0.00           H    
ATOM   4029  H77 MOL     2      26.909  60.527  53.496  1.00  0.00           H    
ATOM   4030  O77 MOL     2      26.736  50.898  64.761  1.00  0.00           O    
ATOM   4031  H77 MOL     2      27.699  50.302  64.774  1.00  0.00           H    
ATOM   4032  H77 MOL     2      27.228  51.733  65.217  1.00  0.00           H    
ATOM   4033  O77 MOL     2      67.481  35.487  15.833  1.00  0.00           O    
ATOM   4034  H77 MOL     2      67.253  35.475  14.814  1.00  0.00           H    
ATOM   4035  H77 MOL     2      67.070  34.694  16.421  1.00  0.00           H    
ATOM   4036  O77 MOL     2      72.059  27.649   9.589  1.00  0.00           O    
ATOM   4037  H77 MOL     2      71.567  28.548   9.532  1.00  0.00           H    
ATOM   4038  H77 MOL     2      71.292  27.158  10.062  1.00  0.00           H    
ATOM   4039  O77 MOL     2      34.526   5.579  73.033  1.00  0.00           O    
ATOM   4040  H77 MOL     2      34.882   6.572  73.214  1.00  0.00           H    
ATOM   4041  H77 MOL     2      33.706   5.322  73.709  1.00  0.00           H    
ATOM   4042  O77 MOL     2      62.097  50.588  39.949  1.00  0.00           O    
ATOM   4043  H77 MOL     2      62.942  49.870  39.883  1.00  0.00           H    
ATOM   4044  H77 MOL     2      62.634  51.504  40.340  1.00  0.00           H    
ATOM   4045  O77 MOL     2      53.409  39.253  58.324  1.00  0.00           O    
ATOM   4046  H77 MOL     2      54.271  39.846  58.231  1.00  0.00           H    
ATOM   4047  H77 MOL     2      53.248  38.869  59.307  1.00  0.00           H    
ATOM   4048  O77 MOL     2      10.651  71.599  62.889  1.00  0.00           O    
ATOM   4049  H77 MOL     2      11.205  70.721  62.738  1.00  0.00           H    
ATOM   4050  H77 MOL     2      10.949  71.674  63.904  1.00  0.00           H    
ATOM   4051  O77 MOL     2      52.773   9.258  56.740  1.00  0.00           O    
ATOM   4052  H77 MOL     2      52.032   9.362  55.987  1.00  0.00           H    
ATOM   4053  H77 MOL     2      52.348   8.889  57.633  1.00  0.00           H    
ATOM   4054  O77 MOL     2      57.527   6.811  63.234  1.00  0.00           O    
ATOM   4055  H77 MOL     2      58.523   7.111  63.594  1.00  0.00           H    
ATOM   4056  H77 MOL     2      57.297   6.319  64.108  1.00  0.00           H    
ATOM   4057  O77 MOL     2      40.555   8.185  57.352  1.00  0.00           O    
ATOM   4058  H77 MOL     2      40.124   8.094  56.304  1.00  0.00           H    
ATOM   4059  H77 MOL     2      41.597   8.339  57.460  1.00  0.00           H    
ATOM   4060  O77 MOL     2      52.447  39.969  60.740  1.00  0.00           O    
ATOM   4061  H77 MOL     2      52.861  40.693  60.051  1.00  0.00           H    
ATOM   4062  H77 MOL     2      52.617  40.562  61.537  1.00  0.00           H    
ATOM   4063  O77 MOL     2      68.337  53.265  56.460  1.00  0.00           O    
ATOM   4064  H77 MOL     2      67.728  52.592  56.880  1.00  0.00           H    
ATOM   4065  H77 MOL     2      68.229  53.463  55.427  1.00  0.00           H    
ATOM   4066  O77 MOL     2      24.903   0.455  59.875  1.00  0.00           O    
ATOM   4067  H77 MOL     2      23.859   0.490  60.165  1.00  0.00           H    
ATOM   4068  H77 MOL     2      25.342   0.233  60.782  1.00  0.00           H    
ATOM   4069  O77 MOL     2      56.782  73.435   8.902  1.00  0.00           O    
ATOM   4070  H77 MOL     2      57.731  73.149   8.334  1.00  0.00           H    
ATOM   4071  H77 MOL     2      57.150  73.840   9.769  1.00  0.00           H    
ATOM   4072  O77 MOL     2       1.181  21.149  21.484  1.00  0.00           O    
ATOM   4073  H77 MOL     2       1.390  22.144  21.876  1.00  0.00           H    
ATOM   4074  H77 MOL     2       1.727  20.646  22.270  1.00  0.00           H    
ATOM   4075  O77 MOL     2      36.760  40.920   7.778  1.00  0.00           O    
ATOM   4076  H77 MOL     2      36.535  40.587   8.717  1.00  0.00           H    
ATOM   4077  H77 MOL     2      36.801  40.031   7.174  1.00  0.00           H    
ATOM   4078  O77 MOL     2      11.783  53.825  69.282  1.00  0.00           O    
ATOM   4079  H77 MOL     2      11.187  52.987  68.929  1.00  0.00           H    
ATOM   4080  H77 MOL     2      12.696  53.282  69.526  1.00  0.00           H    
ATOM   4081  O77 MOL     2      47.486  46.806  20.607  1.00  0.00           O    
ATOM   4082  H77 MOL     2      46.853  47.352  19.938  1.00  0.00           H    
ATOM   4083  H77 MOL     2      47.470  46.152  19.764  1.00  0.00           H    
ATOM   4084  O77 MOL     2      49.594  30.987  34.765  1.00  0.00           O    
ATOM   4085  H77 MOL     2      49.705  30.055  35.225  1.00  0.00           H    
ATOM   4086  H77 MOL     2      48.786  31.503  35.320  1.00  0.00           H    
ATOM   4087  O77 MOL     2      68.969  28.261  61.925  1.00  0.00           O    
ATOM   4088  H77 MOL     2      68.852  29.297  62.016  1.00  0.00           H    
ATOM   4089  H77 MOL     2      69.304  28.304  60.914  1.00  0.00           H    
ATOM   4090  O77 MOL     2      38.358  43.652  13.256  1.00  0.00           O    
ATOM   4091  H77 MOL     2      39.340  44.050  13.421  1.00  0.00           H    
ATOM   4092  H77 MOL     2      38.091  43.120  14.153  1.00  0.00           H    
ATOM   4093  O77 MOL     2      11.613  28.397  36.148  1.00  0.00           O    
ATOM   4094  H77 MOL     2      10.922  27.963  36.772  1.00  0.00           H    
ATOM   4095  H77 MOL     2      11.842  29.273  36.713  1.00  0.00           H    
ATOM   4096  O77 MOL     2       8.937  59.512  61.153  1.00  0.00           O    
ATOM   4097  H77 MOL     2       9.753  59.150  61.737  1.00  0.00           H    
ATOM   4098  H77 MOL     2       8.535  60.118  61.958  1.00  0.00           H    
ATOM   4099  O77 MOL     2      12.308  35.528  20.373  1.00  0.00           O    
ATOM   4100  H77 MOL     2      12.093  35.766  19.310  1.00  0.00           H    
ATOM   4101  H77 MOL     2      12.577  36.432  20.829  1.00  0.00           H    
ATOM   4102  O77 MOL     2      75.119  63.249   8.881  1.00  0.00           O    
ATOM   4103  H77 MOL     2      76.164  63.369   8.920  1.00  0.00           H    
ATOM   4104  H77 MOL     2      75.061  62.243   8.466  1.00  0.00           H    
ATOM   4105  O77 MOL     2      31.491  70.449  70.431  1.00  0.00           O    
ATOM   4106  H77 MOL     2      31.196  69.715  69.737  1.00  0.00           H    
ATOM   4107  H77 MOL     2      30.604  71.012  70.222  1.00  0.00           H    
ATOM   4108  O77 MOL     2      46.936   4.852  63.492  1.00  0.00           O    
ATOM   4109  H77 MOL     2      46.505   4.003  63.011  1.00  0.00           H    
ATOM   4110  H77 MOL     2      47.418   4.453  64.367  1.00  0.00           H    
ATOM   4111  O77 MOL     2      35.494  55.047  43.956  1.00  0.00           O    
ATOM   4112  H77 MOL     2      35.653  56.012  43.464  1.00  0.00           H    
ATOM   4113  H77 MOL     2      34.631  54.508  43.562  1.00  0.00           H    
ATOM   4114  O77 MOL     2      39.374  45.195  17.091  1.00  0.00           O    
ATOM   4115  H77 MOL     2      38.708  45.621  16.345  1.00  0.00           H    
ATOM   4116  H77 MOL     2      39.069  45.569  18.077  1.00  0.00           H    
ATOM   4117  O77 MOL     2      32.130  45.452  21.581  1.00  0.00           O    
ATOM   4118  H77 MOL     2      33.203  45.564  21.692  1.00  0.00           H    
ATOM   4119  H77 MOL     2      32.397  44.779  20.851  1.00  0.00           H    
ATOM   4120  O78 MOL     2      35.013  38.598  26.490  1.00  0.00           O    
ATOM   4121  H78 MOL     2      34.446  39.221  25.850  1.00  0.00           H    
ATOM   4122  H78 MOL     2      35.778  38.281  25.786  1.00  0.00           H    
ATOM   4123  O78 MOL     2       6.813  57.524  60.804  1.00  0.00           O    
ATOM   4124  H78 MOL     2       6.551  56.880  61.602  1.00  0.00           H    
ATOM   4125  H78 MOL     2       7.762  57.195  60.428  1.00  0.00           H    
ATOM   4126  O78 MOL     2      32.948  72.944  46.252  1.00  0.00           O    
ATOM   4127  H78 MOL     2      33.171  73.570  47.115  1.00  0.00           H    
ATOM   4128  H78 MOL     2      32.496  73.617  45.623  1.00  0.00           H    
ATOM   4129  O78 MOL     2       4.487  50.839  31.795  1.00  0.00           O    
ATOM   4130  H78 MOL     2       3.611  51.501  31.736  1.00  0.00           H    
ATOM   4131  H78 MOL     2       4.621  50.478  30.847  1.00  0.00           H    
ATOM   4132  O78 MOL     2      61.067  27.059   9.696  1.00  0.00           O    
ATOM   4133  H78 MOL     2      60.635  27.401   8.761  1.00  0.00           H    
ATOM   4134  H78 MOL     2      60.859  26.002   9.852  1.00  0.00           H    
ATOM   4135  O78 MOL     2      53.103  33.210   5.633  1.00  0.00           O    
ATOM   4136  H78 MOL     2      53.777  32.794   6.307  1.00  0.00           H    
ATOM   4137  H78 MOL     2      52.215  33.759   6.085  1.00  0.00           H    
ATOM   4138  O78 MOL     2      32.057  42.739  47.419  1.00  0.00           O    
ATOM   4139  H78 MOL     2      31.732  42.091  46.669  1.00  0.00           H    
ATOM   4140  H78 MOL     2      31.275  42.386  48.133  1.00  0.00           H    
ATOM   4141  O78 MOL     2      18.386  50.170  65.473  1.00  0.00           O    
ATOM   4142  H78 MOL     2      17.718  49.623  66.097  1.00  0.00           H    
ATOM   4143  H78 MOL     2      19.293  49.789  65.922  1.00  0.00           H    
ATOM   4144  O78 MOL     2      59.338  41.994  61.733  1.00  0.00           O    
ATOM   4145  H78 MOL     2      58.388  42.185  62.137  1.00  0.00           H    
ATOM   4146  H78 MOL     2      59.079  42.069  60.648  1.00  0.00           H    
ATOM   4147  O78 MOL     2      54.378  31.427  31.642  1.00  0.00           O    
ATOM   4148  H78 MOL     2      55.368  31.998  31.752  1.00  0.00           H    
ATOM   4149  H78 MOL     2      53.665  32.057  32.158  1.00  0.00           H    
ATOM   4150  O78 MOL     2      67.187  47.968  28.920  1.00  0.00           O    
ATOM   4151  H78 MOL     2      67.627  48.551  28.052  1.00  0.00           H    
ATOM   4152  H78 MOL     2      66.667  47.215  28.386  1.00  0.00           H    
ATOM   4153  O78 MOL     2      58.642   0.861   5.391  1.00  0.00           O    
ATOM   4154  H78 MOL     2      59.324   0.304   5.957  1.00  0.00           H    
ATOM   4155  H78 MOL     2      59.170   1.266   4.528  1.00  0.00           H    
ATOM   4156  O78 MOL     2      31.452  74.049  10.470  1.00  0.00           O    
ATOM   4157  H78 MOL     2      31.672  73.620   9.500  1.00  0.00           H    
ATOM   4158  H78 MOL     2      31.544  75.101  10.536  1.00  0.00           H    
ATOM   4159  O78 MOL     2      63.531  42.693  51.915  1.00  0.00           O    
ATOM   4160  H78 MOL     2      63.292  42.722  50.877  1.00  0.00           H    
ATOM   4161  H78 MOL     2      62.578  43.023  52.233  1.00  0.00           H    
ATOM   4162  O78 MOL     2       0.102  38.716  69.474  1.00  0.00           O    
ATOM   4163  H78 MOL     2      -0.921  38.652  69.198  1.00  0.00           H    
ATOM   4164  H78 MOL     2       0.047  38.915  70.505  1.00  0.00           H    
ATOM   4165  O78 MOL     2      14.247  71.387  65.967  1.00  0.00           O    
ATOM   4166  H78 MOL     2      13.467  71.730  66.575  1.00  0.00           H    
ATOM   4167  H78 MOL     2      14.791  70.566  66.456  1.00  0.00           H    
ATOM   4168  O78 MOL     2      42.937  58.207  36.201  1.00  0.00           O    
ATOM   4169  H78 MOL     2      43.768  58.830  36.640  1.00  0.00           H    
ATOM   4170  H78 MOL     2      42.449  58.683  35.355  1.00  0.00           H    
ATOM   4171  O78 MOL     2      50.443  42.448  31.677  1.00  0.00           O    
ATOM   4172  H78 MOL     2      50.409  43.481  31.175  1.00  0.00           H    
ATOM   4173  H78 MOL     2      49.577  41.935  31.198  1.00  0.00           H    
ATOM   4174  O78 MOL     2      59.224  65.188  39.553  1.00  0.00           O    
ATOM   4175  H78 MOL     2      59.349  65.312  40.610  1.00  0.00           H    
ATOM   4176  H78 MOL     2      58.310  65.723  39.399  1.00  0.00           H    
ATOM   4177  O78 MOL     2      54.694  57.234  40.846  1.00  0.00           O    
ATOM   4178  H78 MOL     2      55.599  57.607  40.376  1.00  0.00           H    
ATOM   4179  H78 MOL     2      53.933  57.205  39.988  1.00  0.00           H    
ATOM   4180  O78 MOL     2       9.901  20.865   6.931  1.00  0.00           O    
ATOM   4181  H78 MOL     2       9.344  21.032   5.983  1.00  0.00           H    
ATOM   4182  H78 MOL     2      10.884  21.291   7.020  1.00  0.00           H    
ATOM   4183  O78 MOL     2      70.541  47.977  47.051  1.00  0.00           O    
ATOM   4184  H78 MOL     2      71.467  47.679  47.446  1.00  0.00           H    
ATOM   4185  H78 MOL     2      70.166  48.508  47.896  1.00  0.00           H    
ATOM   4186  O78 MOL     2      54.618  55.141  11.016  1.00  0.00           O    
ATOM   4187  H78 MOL     2      55.552  54.639  10.825  1.00  0.00           H    
ATOM   4188  H78 MOL     2      53.710  54.826  10.524  1.00  0.00           H    
ATOM   4189  O78 MOL     2      66.762  39.042  18.585  1.00  0.00           O    
ATOM   4190  H78 MOL     2      67.275  38.126  18.540  1.00  0.00           H    
ATOM   4191  H78 MOL     2      67.393  39.920  18.487  1.00  0.00           H    
ATOM   4192  O78 MOL     2      46.655  15.689  75.085  1.00  0.00           O    
ATOM   4193  H78 MOL     2      47.694  15.318  75.275  1.00  0.00           H    
ATOM   4194  H78 MOL     2      46.194  14.799  74.794  1.00  0.00           H    
ATOM   4195  O78 MOL     2      63.112   6.449  54.071  1.00  0.00           O    
ATOM   4196  H78 MOL     2      63.010   7.049  54.946  1.00  0.00           H    
ATOM   4197  H78 MOL     2      63.984   7.011  53.796  1.00  0.00           H    
ATOM   4198  O78 MOL     2      65.133  14.052  46.213  1.00  0.00           O    
ATOM   4199  H78 MOL     2      64.185  14.157  45.720  1.00  0.00           H    
ATOM   4200  H78 MOL     2      64.971  14.270  47.285  1.00  0.00           H    
ATOM   4201  O78 MOL     2      38.094  13.875  64.458  1.00  0.00           O    
ATOM   4202  H78 MOL     2      37.611  13.261  65.139  1.00  0.00           H    
ATOM   4203  H78 MOL     2      39.084  13.861  64.858  1.00  0.00           H    
ATOM   4204  O78 MOL     2      12.225  49.563  25.868  1.00  0.00           O    
ATOM   4205  H78 MOL     2      12.166  48.535  25.494  1.00  0.00           H    
ATOM   4206  H78 MOL     2      12.575  50.025  24.937  1.00  0.00           H    
ATOM   4207  O78 MOL     2      50.743  72.653  44.054  1.00  0.00           O    
ATOM   4208  H78 MOL     2      50.405  72.116  44.982  1.00  0.00           H    
ATOM   4209  H78 MOL     2      51.747  72.285  43.977  1.00  0.00           H    
ATOM   4210  O78 MOL     2      10.463  39.017  -0.603  1.00  0.00           O    
ATOM   4211  H78 MOL     2      10.271  39.183  -1.653  1.00  0.00           H    
ATOM   4212  H78 MOL     2      10.724  39.933  -0.246  1.00  0.00           H    
ATOM   4213  O78 MOL     2      19.970  38.637  59.843  1.00  0.00           O    
ATOM   4214  H78 MOL     2      19.764  39.273  60.626  1.00  0.00           H    
ATOM   4215  H78 MOL     2      20.492  39.464  59.187  1.00  0.00           H    
ATOM   4216  O78 MOL     2       9.137  37.128  42.421  1.00  0.00           O    
ATOM   4217  H78 MOL     2       9.710  36.932  43.303  1.00  0.00           H    
ATOM   4218  H78 MOL     2       9.468  37.935  41.810  1.00  0.00           H    
ATOM   4219  O78 MOL     2      57.321  10.187   4.819  1.00  0.00           O    
ATOM   4220  H79 MOL     2      57.715  10.494   3.822  1.00  0.00           H    
ATOM   4221  H79 MOL     2      56.781   9.297   4.615  1.00  0.00           H    
ATOM   4222  O79 MOL     2      13.420  46.100  34.564  1.00  0.00           O    
ATOM   4223  H79 MOL     2      14.400  45.604  34.723  1.00  0.00           H    
ATOM   4224  H79 MOL     2      13.284  47.153  34.639  1.00  0.00           H    
ATOM   4225  O79 MOL     2       8.203  16.178  31.175  1.00  0.00           O    
ATOM   4226  H79 MOL     2       8.435  17.175  31.327  1.00  0.00           H    
ATOM   4227  H79 MOL     2       7.738  15.962  32.205  1.00  0.00           H    
ATOM   4228  O79 MOL     2       4.379  48.419  39.864  1.00  0.00           O    
ATOM   4229  H79 MOL     2       3.613  49.101  40.220  1.00  0.00           H    
ATOM   4230  H79 MOL     2       5.107  49.014  39.305  1.00  0.00           H    
ATOM   4231  O79 MOL     2      74.332   1.705   5.037  1.00  0.00           O    
ATOM   4232  H79 MOL     2      73.585   1.938   4.286  1.00  0.00           H    
ATOM   4233  H79 MOL     2      74.608   2.659   5.399  1.00  0.00           H    
ATOM   4234  O79 MOL     2       9.031  45.263   3.885  1.00  0.00           O    
ATOM   4235  H79 MOL     2       8.562  45.834   3.113  1.00  0.00           H    
ATOM   4236  H79 MOL     2       8.905  44.194   3.535  1.00  0.00           H    
ATOM   4237  O79 MOL     2      59.599   3.886  15.051  1.00  0.00           O    
ATOM   4238  H79 MOL     2      59.285   4.818  14.696  1.00  0.00           H    
ATOM   4239  H79 MOL     2      59.081   3.209  14.445  1.00  0.00           H    
ATOM   4240  O79 MOL     2       5.639  16.456  38.983  1.00  0.00           O    
ATOM   4241  H79 MOL     2       5.304  17.029  38.112  1.00  0.00           H    
ATOM   4242  H79 MOL     2       6.491  15.929  38.451  1.00  0.00           H    
ATOM   4243  O79 MOL     2       6.974  43.252  24.121  1.00  0.00           O    
ATOM   4244  H79 MOL     2       7.965  43.053  23.957  1.00  0.00           H    
ATOM   4245  H79 MOL     2       6.789  44.100  23.443  1.00  0.00           H    
ATOM   4246  O79 MOL     2      33.219  67.460  57.315  1.00  0.00           O    
ATOM   4247  H79 MOL     2      32.580  67.282  58.141  1.00  0.00           H    
ATOM   4248  H79 MOL     2      33.938  66.686  57.309  1.00  0.00           H    
ATOM   4249  O79 MOL     2      47.173   9.896   5.473  1.00  0.00           O    
ATOM   4250  H79 MOL     2      46.802   8.953   5.953  1.00  0.00           H    
ATOM   4251  H79 MOL     2      46.453  10.233   4.650  1.00  0.00           H    
ATOM   4252  O79 MOL     2      51.446  60.593   0.552  1.00  0.00           O    
ATOM   4253  H79 MOL     2      50.625  60.283   1.233  1.00  0.00           H    
ATOM   4254  H79 MOL     2      51.324  60.084  -0.402  1.00  0.00           H    
ATOM   4255  O79 MOL     2      46.060  19.733  51.631  1.00  0.00           O    
ATOM   4256  H79 MOL     2      45.967  20.476  50.957  1.00  0.00           H    
ATOM   4257  H79 MOL     2      45.432  19.833  52.555  1.00  0.00           H    
ATOM   4258  O79 MOL     2      51.539   4.542  75.451  1.00  0.00           O    
ATOM   4259  H79 MOL     2      51.872   5.568  75.701  1.00  0.00           H    
ATOM   4260  H79 MOL     2      50.714   4.649  76.148  1.00  0.00           H    
ATOM   4261  O79 MOL     2      22.475  70.610   8.603  1.00  0.00           O    
ATOM   4262  H79 MOL     2      21.785  70.673   9.456  1.00  0.00           H    
ATOM   4263  H79 MOL     2      22.971  69.694   8.795  1.00  0.00           H    
ATOM   4264  O79 MOL     2      11.306  67.870  46.975  1.00  0.00           O    
ATOM   4265  H79 MOL     2      10.545  68.473  47.323  1.00  0.00           H    
ATOM   4266  H79 MOL     2      12.090  68.264  46.403  1.00  0.00           H    
ATOM   4267  O79 MOL     2      46.084  19.946  10.141  1.00  0.00           O    
ATOM   4268  H79 MOL     2      46.919  19.802  10.804  1.00  0.00           H    
ATOM   4269  H79 MOL     2      45.294  20.272  10.740  1.00  0.00           H    
ATOM   4270  O79 MOL     2      53.997  51.845  19.036  1.00  0.00           O    
ATOM   4271  H79 MOL     2      54.060  51.800  20.119  1.00  0.00           H    
ATOM   4272  H79 MOL     2      53.008  52.234  19.084  1.00  0.00           H    
ATOM   4273  O79 MOL     2      65.942  61.929  59.356  1.00  0.00           O    
ATOM   4274  H79 MOL     2      66.951  62.291  59.226  1.00  0.00           H    
ATOM   4275  H79 MOL     2      65.910  61.933  58.280  1.00  0.00           H    
ATOM   4276  O79 MOL     2      32.752  16.522  16.467  1.00  0.00           O    
ATOM   4277  H79 MOL     2      33.463  17.107  17.032  1.00  0.00           H    
ATOM   4278  H79 MOL     2      32.622  17.003  15.528  1.00  0.00           H    
ATOM   4279  O79 MOL     2      46.579  66.112  55.426  1.00  0.00           O    
ATOM   4280  H79 MOL     2      46.294  65.071  55.454  1.00  0.00           H    
ATOM   4281  H79 MOL     2      46.542  66.507  56.459  1.00  0.00           H    
ATOM   4282  O79 MOL     2      12.158  42.608  57.524  1.00  0.00           O    
ATOM   4283  H79 MOL     2      12.428  43.639  57.307  1.00  0.00           H    
ATOM   4284  H79 MOL     2      13.099  42.077  57.658  1.00  0.00           H    
ATOM   4285  O79 MOL     2      53.209  51.032  30.618  1.00  0.00           O    
ATOM   4286  H79 MOL     2      53.464  52.053  30.709  1.00  0.00           H    
ATOM   4287  H79 MOL     2      52.830  50.882  29.692  1.00  0.00           H    
ATOM   4288  O79 MOL     2      45.949  24.605  39.183  1.00  0.00           O    
ATOM   4289  H79 MOL     2      45.567  23.716  38.834  1.00  0.00           H    
ATOM   4290  H79 MOL     2      45.909  25.362  38.411  1.00  0.00           H    
ATOM   4291  O79 MOL     2      37.152  31.051  -0.728  1.00  0.00           O    
ATOM   4292  H79 MOL     2      37.569  31.946  -0.307  1.00  0.00           H    
ATOM   4293  H79 MOL     2      38.025  30.511  -1.043  1.00  0.00           H    
ATOM   4294  O79 MOL     2       9.857  61.427  45.512  1.00  0.00           O    
ATOM   4295  H79 MOL     2      10.731  61.480  44.844  1.00  0.00           H    
ATOM   4296  H79 MOL     2      10.253  62.006  46.360  1.00  0.00           H    
ATOM   4297  O79 MOL     2      27.445  11.554  59.821  1.00  0.00           O    
ATOM   4298  H79 MOL     2      27.271  11.939  58.850  1.00  0.00           H    
ATOM   4299  H79 MOL     2      27.391  12.356  60.528  1.00  0.00           H    
ATOM   4300  O79 MOL     2      67.564  49.764  70.501  1.00  0.00           O    
ATOM   4301  H79 MOL     2      68.135  49.688  71.397  1.00  0.00           H    
ATOM   4302  H79 MOL     2      66.691  50.290  70.797  1.00  0.00           H    
ATOM   4303  O79 MOL     2      15.735  49.948  52.518  1.00  0.00           O    
ATOM   4304  H79 MOL     2      14.750  50.076  52.813  1.00  0.00           H    
ATOM   4305  H79 MOL     2      16.078  50.918  52.198  1.00  0.00           H    
ATOM   4306  O79 MOL     2      43.744  24.139  43.365  1.00  0.00           O    
ATOM   4307  H79 MOL     2      42.985  23.349  43.230  1.00  0.00           H    
ATOM   4308  H79 MOL     2      43.516  24.791  42.617  1.00  0.00           H    
ATOM   4309  O79 MOL     2      76.096  42.511  46.610  1.00  0.00           O    
ATOM   4310  H79 MOL     2      75.518  42.771  47.436  1.00  0.00           H    
ATOM   4311  H79 MOL     2      76.704  43.453  46.675  1.00  0.00           H    
ATOM   4312  O79 MOL     2      39.095  15.337  56.458  1.00  0.00           O    
ATOM   4313  H79 MOL     2      39.590  14.757  57.221  1.00  0.00           H    
ATOM   4314  H79 MOL     2      39.127  16.247  57.123  1.00  0.00           H    
ATOM   4315  O79 MOL     2      66.589  58.806  37.579  1.00  0.00           O    
ATOM   4316  H79 MOL     2      66.011  59.532  37.052  1.00  0.00           H    
ATOM   4317  H79 MOL     2      66.104  57.842  37.400  1.00  0.00           H    
ATOM   4318  O79 MOL     2      32.174  43.587  62.079  1.00  0.00           O    
ATOM   4319  H79 MOL     2      31.491  44.339  61.753  1.00  0.00           H    
ATOM   4320  H80 MOL     2      32.287  42.992  61.235  1.00  0.00           H    
ATOM   4321  O80 MOL     2       6.647  66.782  22.559  1.00  0.00           O    
ATOM   4322  H80 MOL     2       6.302  67.748  22.243  1.00  0.00           H    
ATOM   4323  H80 MOL     2       7.258  66.636  21.622  1.00  0.00           H    
ATOM   4324  O80 MOL     2      46.981  61.892  59.525  1.00  0.00           O    
ATOM   4325  H80 MOL     2      47.479  62.203  60.443  1.00  0.00           H    
ATOM   4326  H80 MOL     2      46.759  62.880  59.158  1.00  0.00           H    
ATOM   4327  O80 MOL     2      64.430  24.145   6.459  1.00  0.00           O    
ATOM   4328  H80 MOL     2      64.392  24.102   7.506  1.00  0.00           H    
ATOM   4329  H80 MOL     2      63.375  24.188   6.107  1.00  0.00           H    
ATOM   4330  O80 MOL     2      70.867  72.490  58.712  1.00  0.00           O    
ATOM   4331  H80 MOL     2      70.381  71.580  59.094  1.00  0.00           H    
ATOM   4332  H80 MOL     2      70.125  72.738  57.911  1.00  0.00           H    
ATOM   4333  O80 MOL     2      42.237  16.211  23.468  1.00  0.00           O    
ATOM   4334  H80 MOL     2      41.379  16.554  22.825  1.00  0.00           H    
ATOM   4335  H80 MOL     2      42.997  16.495  22.747  1.00  0.00           H    
ATOM   4336  O80 MOL     2      14.655  49.261   4.949  1.00  0.00           O    
ATOM   4337  H80 MOL     2      14.848  48.639   4.089  1.00  0.00           H    
ATOM   4338  H80 MOL     2      13.956  48.508   5.379  1.00  0.00           H    
ATOM   4339  O80 MOL     2      21.851  66.764  62.982  1.00  0.00           O    
ATOM   4340  H80 MOL     2      20.907  66.276  62.966  1.00  0.00           H    
ATOM   4341  H80 MOL     2      22.612  66.094  62.676  1.00  0.00           H    
ATOM   4342  O80 MOL     2      37.161   8.539  37.715  1.00  0.00           O    
ATOM   4343  H80 MOL     2      36.794   8.928  36.767  1.00  0.00           H    
ATOM   4344  H80 MOL     2      36.335   7.789  37.979  1.00  0.00           H    
ATOM   4345  O80 MOL     2      37.425   4.366   0.543  1.00  0.00           O    
ATOM   4346  H80 MOL     2      36.507   3.856   0.769  1.00  0.00           H    
ATOM   4347  H80 MOL     2      37.434   5.209   1.128  1.00  0.00           H    
ATOM   4348  O80 MOL     2      49.118  62.582   1.409  1.00  0.00           O    
ATOM   4349  H80 MOL     2      48.180  63.109   1.570  1.00  0.00           H    
ATOM   4350  H80 MOL     2      49.234  62.352   0.376  1.00  0.00           H    
ATOM   4351  O80 MOL     2      55.637  17.716  39.885  1.00  0.00           O    
ATOM   4352  H80 MOL     2      55.604  16.558  39.622  1.00  0.00           H    
ATOM   4353  H80 MOL     2      55.480  17.341  40.810  1.00  0.00           H    
ATOM   4354  O80 MOL     2      23.314  27.185  38.122  1.00  0.00           O    
ATOM   4355  H80 MOL     2      23.890  27.793  38.789  1.00  0.00           H    
ATOM   4356  H80 MOL     2      23.294  28.114  37.507  1.00  0.00           H    
ATOM   4357  O80 MOL     2      16.404  66.194  10.296  1.00  0.00           O    
ATOM   4358  H80 MOL     2      15.665  66.910  10.127  1.00  0.00           H    
ATOM   4359  H80 MOL     2      17.231  66.078   9.606  1.00  0.00           H    
ATOM   4360  O80 MOL     2      14.997  76.368  14.912  1.00  0.00           O    
ATOM   4361  H80 MOL     2      14.877  75.447  14.274  1.00  0.00           H    
ATOM   4362  H80 MOL     2      13.935  76.671  15.145  1.00  0.00           H    
ATOM   4363  O80 MOL     2      31.797  63.678  36.516  1.00  0.00           O    
ATOM   4364  H80 MOL     2      32.265  63.039  35.721  1.00  0.00           H    
ATOM   4365  H80 MOL     2      32.499  63.741  37.382  1.00  0.00           H    
ATOM   4366  O80 MOL     2      26.155  32.633  17.421  1.00  0.00           O    
ATOM   4367  H80 MOL     2      25.534  33.214  16.715  1.00  0.00           H    
ATOM   4368  H80 MOL     2      27.038  33.294  17.584  1.00  0.00           H    
ATOM   4369  O80 MOL     2      33.573  62.234  24.239  1.00  0.00           O    
ATOM   4370  H80 MOL     2      32.543  62.200  24.019  1.00  0.00           H    
ATOM   4371  H80 MOL     2      33.988  62.600  23.311  1.00  0.00           H    
ATOM   4372  O80 MOL     2      29.436  49.416  12.769  1.00  0.00           O    
ATOM   4373  H80 MOL     2      30.467  49.345  12.429  1.00  0.00           H    
ATOM   4374  H80 MOL     2      29.273  49.685  13.808  1.00  0.00           H    
ATOM   4375  O80 MOL     2      10.059  53.787  -0.426  1.00  0.00           O    
ATOM   4376  H80 MOL     2      10.693  53.134   0.181  1.00  0.00           H    
ATOM   4377  H80 MOL     2      10.212  53.362  -1.351  1.00  0.00           H    
ATOM   4378  O80 MOL     2      39.840  62.766  44.343  1.00  0.00           O    
ATOM   4379  H80 MOL     2      39.735  61.738  44.512  1.00  0.00           H    
ATOM   4380  H80 MOL     2      38.841  63.204  44.319  1.00  0.00           H    
ATOM   4381  O80 MOL     2      57.835  57.898  69.974  1.00  0.00           O    
ATOM   4382  H80 MOL     2      58.869  58.083  70.260  1.00  0.00           H    
ATOM   4383  H80 MOL     2      57.875  58.498  69.046  1.00  0.00           H    
ATOM   4384  O80 MOL     2      42.634  35.552   4.685  1.00  0.00           O    
ATOM   4385  H80 MOL     2      41.660  35.166   4.369  1.00  0.00           H    
ATOM   4386  H80 MOL     2      43.048  34.602   4.904  1.00  0.00           H    
ATOM   4387  O80 MOL     2      14.854  60.467  65.138  1.00  0.00           O    
ATOM   4388  H80 MOL     2      14.006  61.174  64.946  1.00  0.00           H    
ATOM   4389  H80 MOL     2      14.447  59.677  64.585  1.00  0.00           H    
ATOM   4390  O80 MOL     2      46.279  36.356  42.889  1.00  0.00           O    
ATOM   4391  H80 MOL     2      46.575  35.587  42.116  1.00  0.00           H    
ATOM   4392  H80 MOL     2      46.638  37.327  42.622  1.00  0.00           H    
ATOM   4393  O80 MOL     2      14.460  21.070  31.761  1.00  0.00           O    
ATOM   4394  H80 MOL     2      14.120  20.955  32.802  1.00  0.00           H    
ATOM   4395  H80 MOL     2      14.685  22.154  31.787  1.00  0.00           H    
ATOM   4396  O80 MOL     2      -0.530  71.556  47.344  1.00  0.00           O    
ATOM   4397  H80 MOL     2       0.084  70.809  46.894  1.00  0.00           H    
ATOM   4398  H80 MOL     2      -1.535  71.112  47.387  1.00  0.00           H    
ATOM   4399  O80 MOL     2      19.686  52.591  32.435  1.00  0.00           O    
ATOM   4400  H80 MOL     2      19.624  53.161  33.356  1.00  0.00           H    
ATOM   4401  H80 MOL     2      20.586  52.722  31.888  1.00  0.00           H    
ATOM   4402  O80 MOL     2       8.752  42.409  63.628  1.00  0.00           O    
ATOM   4403  H80 MOL     2       7.891  42.255  64.221  1.00  0.00           H    
ATOM   4404  H80 MOL     2       9.081  41.386  63.659  1.00  0.00           H    
ATOM   4405  O80 MOL     2      17.378  37.371  71.898  1.00  0.00           O    
ATOM   4406  H80 MOL     2      16.681  37.781  71.193  1.00  0.00           H    
ATOM   4407  H80 MOL     2      18.221  37.949  71.469  1.00  0.00           H    
ATOM   4408  O80 MOL     2      66.523   3.930   7.851  1.00  0.00           O    
ATOM   4409  H80 MOL     2      66.790   3.288   7.053  1.00  0.00           H    
ATOM   4410  H80 MOL     2      67.322   3.902   8.532  1.00  0.00           H    
ATOM   4411  O80 MOL     2      25.884  26.051   2.134  1.00  0.00           O    
ATOM   4412  H80 MOL     2      25.682  26.271   1.124  1.00  0.00           H    
ATOM   4413  H80 MOL     2      26.950  26.114   1.999  1.00  0.00           H    
ATOM   4414  O80 MOL     2       2.825  55.496  25.133  1.00  0.00           O    
ATOM   4415  H80 MOL     2       2.138  56.292  24.936  1.00  0.00           H    
ATOM   4416  H80 MOL     2       3.614  55.881  25.661  1.00  0.00           H    
ATOM   4417  O80 MOL     2      68.310  13.551  62.571  1.00  0.00           O    
ATOM   4418  H80 MOL     2      68.879  14.193  63.236  1.00  0.00           H    
ATOM   4419  H80 MOL     2      67.882  12.724  63.100  1.00  0.00           H    
ATOM   4420  O81 MOL     2      69.083  62.188   9.153  1.00  0.00           O    
ATOM   4421  H81 MOL     2      68.650  63.111   8.785  1.00  0.00           H    
ATOM   4422  H81 MOL     2      69.927  62.420   9.737  1.00  0.00           H    
ATOM   4423  O81 MOL     2      10.874  60.741  16.007  1.00  0.00           O    
ATOM   4424  H81 MOL     2      10.211  60.681  16.895  1.00  0.00           H    
ATOM   4425  H81 MOL     2      10.794  61.873  15.934  1.00  0.00           H    
ATOM   4426  O81 MOL     2       3.666  70.021  27.216  1.00  0.00           O    
ATOM   4427  H81 MOL     2       3.461  69.050  26.880  1.00  0.00           H    
ATOM   4428  H81 MOL     2       3.642  70.675  26.360  1.00  0.00           H    
ATOM   4429  O81 MOL     2      65.808  60.639  68.169  1.00  0.00           O    
ATOM   4430  H81 MOL     2      65.176  60.695  67.329  1.00  0.00           H    
ATOM   4431  H81 MOL     2      66.548  60.167  67.552  1.00  0.00           H    
ATOM   4432  O81 MOL     2       7.344  27.479  12.850  1.00  0.00           O    
ATOM   4433  H81 MOL     2       7.550  27.056  13.839  1.00  0.00           H    
ATOM   4434  H81 MOL     2       8.324  27.893  12.639  1.00  0.00           H    
ATOM   4435  O81 MOL     2      45.363  29.170  20.660  1.00  0.00           O    
ATOM   4436  H81 MOL     2      44.847  30.077  21.022  1.00  0.00           H    
ATOM   4437  H81 MOL     2      46.210  29.392  20.070  1.00  0.00           H    
ATOM   4438  O81 MOL     2       8.210  46.451  24.960  1.00  0.00           O    
ATOM   4439  H81 MOL     2       7.417  47.123  25.258  1.00  0.00           H    
ATOM   4440  H81 MOL     2       8.240  45.641  25.587  1.00  0.00           H    
ATOM   4441  O81 MOL     2      71.300  34.531  31.542  1.00  0.00           O    
ATOM   4442  H81 MOL     2      72.404  34.660  31.617  1.00  0.00           H    
ATOM   4443  H81 MOL     2      71.436  33.458  31.514  1.00  0.00           H    
ATOM   4444  O81 MOL     2      54.873  42.334  55.529  1.00  0.00           O    
ATOM   4445  H81 MOL     2      55.268  43.217  55.141  1.00  0.00           H    
ATOM   4446  H81 MOL     2      53.853  42.523  55.301  1.00  0.00           H    
ATOM   4447  O81 MOL     2      16.913  34.617   8.816  1.00  0.00           O    
ATOM   4448  H81 MOL     2      15.999  35.135   8.616  1.00  0.00           H    
ATOM   4449  H81 MOL     2      16.605  33.773   9.444  1.00  0.00           H    
ATOM   4450  O81 MOL     2      13.024  19.204  -0.393  1.00  0.00           O    
ATOM   4451  H81 MOL     2      12.032  18.939  -0.442  1.00  0.00           H    
ATOM   4452  H81 MOL     2      13.531  19.190  -1.396  1.00  0.00           H    
ATOM   4453  O81 MOL     2      10.436  18.168  -0.027  1.00  0.00           O    
ATOM   4454  H81 MOL     2      10.832  18.337  -1.039  1.00  0.00           H    
ATOM   4455  H81 MOL     2      11.069  17.495   0.565  1.00  0.00           H    
ATOM   4456  O81 MOL     2      73.889  47.991  46.471  1.00  0.00           O    
ATOM   4457  H81 MOL     2      74.229  48.674  45.731  1.00  0.00           H    
ATOM   4458  H81 MOL     2      74.529  47.023  46.260  1.00  0.00           H    
ATOM   4459  O81 MOL     2      64.501  52.735  57.273  1.00  0.00           O    
ATOM   4460  H81 MOL     2      64.319  53.767  57.426  1.00  0.00           H    
ATOM   4461  H81 MOL     2      64.307  52.316  58.283  1.00  0.00           H    
ATOM   4462  O81 MOL     2      60.833  -1.609  29.798  1.00  0.00           O    
ATOM   4463  H81 MOL     2      60.096  -1.097  29.258  1.00  0.00           H    
ATOM   4464  H81 MOL     2      61.581  -1.930  29.075  1.00  0.00           H    
ATOM   4465  O81 MOL     2      73.298  36.812  69.875  1.00  0.00           O    
ATOM   4466  H81 MOL     2      73.569  37.653  69.376  1.00  0.00           H    
ATOM   4467  H81 MOL     2      72.500  36.421  69.268  1.00  0.00           H    
ATOM   4468  O81 MOL     2      55.531  34.307  29.605  1.00  0.00           O    
ATOM   4469  H81 MOL     2      55.802  33.464  28.910  1.00  0.00           H    
ATOM   4470  H81 MOL     2      56.524  34.430  30.080  1.00  0.00           H    
ATOM   4471  O81 MOL     2      74.206   6.616  15.141  1.00  0.00           O    
ATOM   4472  H81 MOL     2      74.952   7.363  15.173  1.00  0.00           H    
ATOM   4473  H81 MOL     2      75.057   5.966  15.191  1.00  0.00           H    
ATOM   4474  O81 MOL     2       9.258  35.004  73.451  1.00  0.00           O    
ATOM   4475  H81 MOL     2      10.205  35.223  73.834  1.00  0.00           H    
ATOM   4476  H81 MOL     2       8.777  35.219  74.387  1.00  0.00           H    
ATOM   4477  O81 MOL     2      52.680  39.561  25.815  1.00  0.00           O    
ATOM   4478  H81 MOL     2      52.893  39.794  24.793  1.00  0.00           H    
ATOM   4479  H81 MOL     2      53.460  40.161  26.293  1.00  0.00           H    
ATOM   4480  O81 MOL     2       8.689   1.022  16.175  1.00  0.00           O    
ATOM   4481  H81 MOL     2       8.344   0.034  16.546  1.00  0.00           H    
ATOM   4482  H81 MOL     2       8.396   0.825  15.209  1.00  0.00           H    
ATOM   4483  O81 MOL     2      64.956  22.768  63.858  1.00  0.00           O    
ATOM   4484  H81 MOL     2      65.873  22.513  63.369  1.00  0.00           H    
ATOM   4485  H81 MOL     2      64.604  22.045  63.173  1.00  0.00           H    
ATOM   4486  O81 MOL     2      12.901  19.590  24.452  1.00  0.00           O    
ATOM   4487  H81 MOL     2      12.221  19.914  25.170  1.00  0.00           H    
ATOM   4488  H81 MOL     2      12.487  18.782  23.805  1.00  0.00           H    
ATOM   4489  O81 MOL     2       1.771  16.752  15.232  1.00  0.00           O    
ATOM   4490  H81 MOL     2       1.890  17.761  15.657  1.00  0.00           H    
ATOM   4491  H81 MOL     2       2.422  16.712  14.357  1.00  0.00           H    
ATOM   4492  O81 MOL     2      33.193  65.184   4.529  1.00  0.00           O    
ATOM   4493  H81 MOL     2      34.203  65.325   4.006  1.00  0.00           H    
ATOM   4494  H81 MOL     2      33.163  64.115   4.741  1.00  0.00           H    
ATOM   4495  O81 MOL     2      51.807  37.512   9.456  1.00  0.00           O    
ATOM   4496  H81 MOL     2      51.475  36.592   8.991  1.00  0.00           H    
ATOM   4497  H81 MOL     2      52.468  37.174  10.290  1.00  0.00           H    
ATOM   4498  O81 MOL     2      20.140  25.492  36.901  1.00  0.00           O    
ATOM   4499  H81 MOL     2      21.192  25.839  36.924  1.00  0.00           H    
ATOM   4500  H81 MOL     2      19.456  26.315  36.717  1.00  0.00           H    
ATOM   4501  O81 MOL     2      57.290  60.247   8.090  1.00  0.00           O    
ATOM   4502  H81 MOL     2      57.890  59.337   8.162  1.00  0.00           H    
ATOM   4503  H81 MOL     2      56.260  59.976   7.990  1.00  0.00           H    
ATOM   4504  O81 MOL     2      12.662  70.895  40.574  1.00  0.00           O    
ATOM   4505  H81 MOL     2      12.484  69.862  40.562  1.00  0.00           H    
ATOM   4506  H81 MOL     2      13.706  71.067  40.483  1.00  0.00           H    
ATOM   4507  O81 MOL     2      16.284  30.105   1.966  1.00  0.00           O    
ATOM   4508  H81 MOL     2      16.384  29.144   2.470  1.00  0.00           H    
ATOM   4509  H81 MOL     2      15.540  30.025   1.165  1.00  0.00           H    
ATOM   4510  O81 MOL     2      19.029  30.572  24.094  1.00  0.00           O    
ATOM   4511  H81 MOL     2      19.163  30.775  23.058  1.00  0.00           H    
ATOM   4512  H81 MOL     2      19.565  31.033  24.941  1.00  0.00           H    
ATOM   4513  O81 MOL     2      12.824  51.044  33.365  1.00  0.00           O    
ATOM   4514  H81 MOL     2      13.852  51.440  33.315  1.00  0.00           H    
ATOM   4515  H81 MOL     2      12.792  50.663  34.325  1.00  0.00           H    
ATOM   4516  O81 MOL     2      37.540  67.566  73.132  1.00  0.00           O    
ATOM   4517  H81 MOL     2      36.718  67.106  72.572  1.00  0.00           H    
ATOM   4518  H81 MOL     2      37.980  66.898  73.894  1.00  0.00           H    
ATOM   4519  O81 MOL     2      62.752  14.200  28.376  1.00  0.00           O    
ATOM   4520  H82 MOL     2      63.298  14.019  27.406  1.00  0.00           H    
ATOM   4521  H82 MOL     2      62.805  13.277  28.862  1.00  0.00           H    
ATOM   4522  O82 MOL     2      38.194   6.089  63.170  1.00  0.00           O    
ATOM   4523  H82 MOL     2      37.350   5.687  62.711  1.00  0.00           H    
ATOM   4524  H82 MOL     2      38.988   6.108  62.484  1.00  0.00           H    
ATOM   4525  O82 MOL     2      55.384  28.833  23.905  1.00  0.00           O    
ATOM   4526  H82 MOL     2      54.867  28.055  23.375  1.00  0.00           H    
ATOM   4527  H82 MOL     2      56.419  28.558  24.110  1.00  0.00           H    
ATOM   4528  O82 MOL     2      59.539  73.279  11.232  1.00  0.00           O    
ATOM   4529  H82 MOL     2      60.277  72.629  11.645  1.00  0.00           H    
ATOM   4530  H82 MOL     2      60.008  74.065  10.591  1.00  0.00           H    
ATOM   4531  O82 MOL     2      25.079   4.777  20.686  1.00  0.00           O    
ATOM   4532  H82 MOL     2      25.206   5.318  21.617  1.00  0.00           H    
ATOM   4533  H82 MOL     2      24.042   4.933  20.409  1.00  0.00           H    
ATOM   4534  O82 MOL     2      49.577  55.597  60.987  1.00  0.00           O    
ATOM   4535  H82 MOL     2      48.677  56.228  61.311  1.00  0.00           H    
ATOM   4536  H82 MOL     2      49.871  55.139  61.923  1.00  0.00           H    
ATOM   4537  O82 MOL     2      19.392  57.275  13.372  1.00  0.00           O    
ATOM   4538  H82 MOL     2      18.525  57.234  12.679  1.00  0.00           H    
ATOM   4539  H82 MOL     2      19.992  58.090  13.091  1.00  0.00           H    
ATOM   4540  O82 MOL     2      52.971   2.976   4.646  1.00  0.00           O    
ATOM   4541  H82 MOL     2      52.784   3.335   3.683  1.00  0.00           H    
ATOM   4542  H82 MOL     2      53.914   3.016   5.042  1.00  0.00           H    
ATOM   4543  O82 MOL     2      54.538   0.267   7.496  1.00  0.00           O    
ATOM   4544  H82 MOL     2      53.462   0.236   7.412  1.00  0.00           H    
ATOM   4545  H82 MOL     2      54.779  -0.647   8.005  1.00  0.00           H    
ATOM   4546  O82 MOL     2      27.576  30.152  60.869  1.00  0.00           O    
ATOM   4547  H82 MOL     2      27.021  30.448  61.788  1.00  0.00           H    
ATOM   4548  H82 MOL     2      27.202  29.168  60.550  1.00  0.00           H    
ATOM   4549  O82 MOL     2      45.223  -1.216  45.334  1.00  0.00           O    
ATOM   4550  H82 MOL     2      44.363  -1.766  45.373  1.00  0.00           H    
ATOM   4551  H82 MOL     2      46.005  -1.911  45.667  1.00  0.00           H    
ATOM   4552  O82 MOL     2      36.529  72.947  42.316  1.00  0.00           O    
ATOM   4553  H82 MOL     2      36.367  73.216  41.223  1.00  0.00           H    
ATOM   4554  H82 MOL     2      37.333  73.548  42.695  1.00  0.00           H    
ATOM   4555  O82 MOL     2      73.293  64.332  60.657  1.00  0.00           O    
ATOM   4556  H82 MOL     2      72.410  64.951  60.602  1.00  0.00           H    
ATOM   4557  H82 MOL     2      73.384  64.224  61.688  1.00  0.00           H    
ATOM   4558  O82 MOL     2      73.195  60.802  40.733  1.00  0.00           O    
ATOM   4559  H82 MOL     2      72.149  60.606  40.774  1.00  0.00           H    
ATOM   4560  H82 MOL     2      73.291  61.883  40.899  1.00  0.00           H    
ATOM   4561  O82 MOL     2      66.682  15.048  31.564  1.00  0.00           O    
ATOM   4562  H82 MOL     2      67.119  14.178  31.220  1.00  0.00           H    
ATOM   4563  H82 MOL     2      66.541  15.528  30.587  1.00  0.00           H    
ATOM   4564  O82 MOL     2      65.853  27.073  11.028  1.00  0.00           O    
ATOM   4565  H82 MOL     2      65.978  28.044  11.565  1.00  0.00           H    
ATOM   4566  H82 MOL     2      66.142  26.261  11.628  1.00  0.00           H    
ATOM   4567  O82 MOL     2       8.566  27.056  58.539  1.00  0.00           O    
ATOM   4568  H82 MOL     2       8.295  26.912  57.560  1.00  0.00           H    
ATOM   4569  H82 MOL     2       8.957  28.054  58.601  1.00  0.00           H    
ATOM   4570  O82 MOL     2      69.046  25.364  59.475  1.00  0.00           O    
ATOM   4571  H82 MOL     2      68.860  26.414  59.590  1.00  0.00           H    
ATOM   4572  H82 MOL     2      69.475  25.271  58.439  1.00  0.00           H    
ATOM   4573  O82 MOL     2      22.481  46.539  52.300  1.00  0.00           O    
ATOM   4574  H82 MOL     2      21.792  45.797  51.946  1.00  0.00           H    
ATOM   4575  H82 MOL     2      23.135  46.567  51.453  1.00  0.00           H    
ATOM   4576  O82 MOL     2      54.513  26.289  66.301  1.00  0.00           O    
ATOM   4577  H82 MOL     2      54.425  27.320  65.965  1.00  0.00           H    
ATOM   4578  H82 MOL     2      53.881  25.621  65.849  1.00  0.00           H    
ATOM   4579  O82 MOL     2      48.495  32.463  59.056  1.00  0.00           O    
ATOM   4580  H82 MOL     2      49.009  32.964  59.824  1.00  0.00           H    
ATOM   4581  H82 MOL     2      49.010  32.773  58.238  1.00  0.00           H    
ATOM   4582  O82 MOL     2       9.301  50.130   5.078  1.00  0.00           O    
ATOM   4583  H82 MOL     2       8.253  50.338   5.064  1.00  0.00           H    
ATOM   4584  H82 MOL     2       9.700  51.119   5.134  1.00  0.00           H    
ATOM   4585  O82 MOL     2      65.941  -1.994  41.304  1.00  0.00           O    
ATOM   4586  H82 MOL     2      66.009  -2.798  42.027  1.00  0.00           H    
ATOM   4587  H82 MOL     2      65.079  -2.530  40.881  1.00  0.00           H    
ATOM   4588  O82 MOL     2      30.016  46.697  62.183  1.00  0.00           O    
ATOM   4589  H82 MOL     2      30.609  47.250  62.859  1.00  0.00           H    
ATOM   4590  H82 MOL     2      29.136  47.275  61.857  1.00  0.00           H    
ATOM   4591  O82 MOL     2      19.735  30.874  36.407  1.00  0.00           O    
ATOM   4592  H82 MOL     2      19.731  29.810  36.207  1.00  0.00           H    
ATOM   4593  H82 MOL     2      20.357  31.167  35.591  1.00  0.00           H    
ATOM   4594  O82 MOL     2      33.072  14.795  75.617  1.00  0.00           O    
ATOM   4595  H82 MOL     2      32.665  15.034  74.619  1.00  0.00           H    
ATOM   4596  H82 MOL     2      32.321  14.873  76.355  1.00  0.00           H    
ATOM   4597  O82 MOL     2      -0.809  38.237  28.103  1.00  0.00           O    
ATOM   4598  H82 MOL     2      -0.637  37.930  29.088  1.00  0.00           H    
ATOM   4599  H82 MOL     2      -1.819  38.459  28.045  1.00  0.00           H    
ATOM   4600  O82 MOL     2      72.828  23.970   5.014  1.00  0.00           O    
ATOM   4601  H82 MOL     2      73.347  24.734   4.423  1.00  0.00           H    
ATOM   4602  H82 MOL     2      73.449  23.085   5.043  1.00  0.00           H    
ATOM   4603  O82 MOL     2      22.364  38.155  30.652  1.00  0.00           O    
ATOM   4604  H82 MOL     2      23.026  38.971  30.600  1.00  0.00           H    
ATOM   4605  H82 MOL     2      22.752  37.528  31.426  1.00  0.00           H    
ATOM   4606  O82 MOL     2      38.127  54.990  66.166  1.00  0.00           O    
ATOM   4607  H82 MOL     2      37.504  54.287  66.673  1.00  0.00           H    
ATOM   4608  H82 MOL     2      37.479  55.610  65.568  1.00  0.00           H    
ATOM   4609  O82 MOL     2      13.112   6.729  70.825  1.00  0.00           O    
ATOM   4610  H82 MOL     2      12.174   7.200  71.095  1.00  0.00           H    
ATOM   4611  H82 MOL     2      13.172   7.401  69.957  1.00  0.00           H    
ATOM   4612  O82 MOL     2      41.733  64.846  60.165  1.00  0.00           O    
ATOM   4613  H82 MOL     2      40.736  64.728  59.845  1.00  0.00           H    
ATOM   4614  H82 MOL     2      41.952  64.454  61.112  1.00  0.00           H    
ATOM   4615  O82 MOL     2      59.037  38.574  46.434  1.00  0.00           O    
ATOM   4616  H82 MOL     2      58.046  38.559  45.974  1.00  0.00           H    
ATOM   4617  H82 MOL     2      59.187  39.573  46.780  1.00  0.00           H    
ATOM   4618  O82 MOL     2      33.399  50.675   1.060  1.00  0.00           O    
ATOM   4619  H82 MOL     2      32.475  50.409   1.640  1.00  0.00           H    
ATOM   4620  H83 MOL     2      33.778  49.803   0.703  1.00  0.00           H    
ATOM   4621  O83 MOL     2      41.431  52.199  25.666  1.00  0.00           O    
ATOM   4622  H83 MOL     2      41.503  53.260  25.791  1.00  0.00           H    
ATOM   4623  H83 MOL     2      40.545  52.381  26.187  1.00  0.00           H    
ATOM   4624  O83 MOL     2      10.064  44.584  56.809  1.00  0.00           O    
ATOM   4625  H83 MOL     2       9.498  45.111  56.055  1.00  0.00           H    
ATOM   4626  H83 MOL     2      10.385  43.788  56.152  1.00  0.00           H    
ATOM   4627  O83 MOL     2      32.941  35.309  55.862  1.00  0.00           O    
ATOM   4628  H83 MOL     2      33.743  35.546  56.506  1.00  0.00           H    
ATOM   4629  H83 MOL     2      32.804  36.368  55.887  1.00  0.00           H    
ATOM   4630  O83 MOL     2      26.336  72.098  52.659  1.00  0.00           O    
ATOM   4631  H83 MOL     2      25.734  71.391  53.201  1.00  0.00           H    
ATOM   4632  H83 MOL     2      26.989  71.258  52.348  1.00  0.00           H    
ATOM   4633  O83 MOL     2      46.892   7.084  62.221  1.00  0.00           O    
ATOM   4634  H83 MOL     2      46.255   6.213  62.475  1.00  0.00           H    
ATOM   4635  H83 MOL     2      46.367   8.000  62.107  1.00  0.00           H    
ATOM   4636  O83 MOL     2      13.116  76.712  59.257  1.00  0.00           O    
ATOM   4637  H83 MOL     2      13.277  77.710  58.939  1.00  0.00           H    
ATOM   4638  H83 MOL     2      13.091  76.844  60.322  1.00  0.00           H    
ATOM   4639  O83 MOL     2      50.037  25.052  70.176  1.00  0.00           O    
ATOM   4640  H83 MOL     2      51.040  24.655  69.994  1.00  0.00           H    
ATOM   4641  H83 MOL     2      50.210  25.965  70.799  1.00  0.00           H    
ATOM   4642  O83 MOL     2      32.033   3.175  63.257  1.00  0.00           O    
ATOM   4643  H83 MOL     2      32.288   2.209  63.703  1.00  0.00           H    
ATOM   4644  H83 MOL     2      31.825   3.870  64.056  1.00  0.00           H    
ATOM   4645  O83 MOL     2      63.594  44.180  63.885  1.00  0.00           O    
ATOM   4646  H83 MOL     2      64.088  44.603  64.723  1.00  0.00           H    
ATOM   4647  H83 MOL     2      64.176  44.735  63.213  1.00  0.00           H    
ATOM   4648  O83 MOL     2      57.528   9.569  68.110  1.00  0.00           O    
ATOM   4649  H83 MOL     2      57.200   9.503  67.075  1.00  0.00           H    
ATOM   4650  H83 MOL     2      58.573   9.791  68.256  1.00  0.00           H    
ATOM   4651  O83 MOL     2      43.431  64.269  57.356  1.00  0.00           O    
ATOM   4652  H83 MOL     2      42.894  64.551  58.320  1.00  0.00           H    
ATOM   4653  H83 MOL     2      44.243  64.987  57.353  1.00  0.00           H    
ATOM   4654  O83 MOL     2      61.307  68.836  32.556  1.00  0.00           O    
ATOM   4655  H83 MOL     2      62.336  68.803  32.013  1.00  0.00           H    
ATOM   4656  H83 MOL     2      61.104  67.807  32.569  1.00  0.00           H    
ATOM   4657  O83 MOL     2      46.074  54.376  32.502  1.00  0.00           O    
ATOM   4658  H83 MOL     2      46.426  55.408  32.485  1.00  0.00           H    
ATOM   4659  H83 MOL     2      45.035  54.569  32.362  1.00  0.00           H    
ATOM   4660  O83 MOL     2      29.917  17.729  22.249  1.00  0.00           O    
ATOM   4661  H83 MOL     2      30.836  17.120  21.918  1.00  0.00           H    
ATOM   4662  H83 MOL     2      30.486  18.636  22.542  1.00  0.00           H    
ATOM   4663  O83 MOL     2       3.713  50.726  60.302  1.00  0.00           O    
ATOM   4664  H83 MOL     2       4.691  51.008  59.999  1.00  0.00           H    
ATOM   4665  H83 MOL     2       4.104  50.029  61.033  1.00  0.00           H    
ATOM   4666  O83 MOL     2      12.807  63.107  51.601  1.00  0.00           O    
ATOM   4667  H83 MOL     2      12.216  63.110  50.716  1.00  0.00           H    
ATOM   4668  H83 MOL     2      13.837  63.358  51.394  1.00  0.00           H    
ATOM   4669  O83 MOL     2      52.732  18.024  60.362  1.00  0.00           O    
ATOM   4670  H83 MOL     2      52.304  18.345  59.425  1.00  0.00           H    
ATOM   4671  H83 MOL     2      52.274  16.994  60.358  1.00  0.00           H    
ATOM   4672  O83 MOL     2      42.409  20.425  48.787  1.00  0.00           O    
ATOM   4673  H83 MOL     2      43.283  21.061  48.962  1.00  0.00           H    
ATOM   4674  H83 MOL     2      42.770  19.356  49.014  1.00  0.00           H    
ATOM   4675  O83 MOL     2      35.634  60.571  55.419  1.00  0.00           O    
ATOM   4676  H83 MOL     2      36.056  61.093  56.333  1.00  0.00           H    
ATOM   4677  H83 MOL     2      35.270  59.679  56.017  1.00  0.00           H    
ATOM   4678  O83 MOL     2      10.369  57.172  24.301  1.00  0.00           O    
ATOM   4679  H83 MOL     2       9.706  56.385  23.861  1.00  0.00           H    
ATOM   4680  H83 MOL     2      10.042  57.554  25.246  1.00  0.00           H    
ATOM   4681  O83 MOL     2      36.963  51.614  52.310  1.00  0.00           O    
ATOM   4682  H83 MOL     2      36.660  52.655  52.392  1.00  0.00           H    
ATOM   4683  H83 MOL     2      37.025  51.471  53.321  1.00  0.00           H    
ATOM   4684  O83 MOL     2      17.219   6.623  26.425  1.00  0.00           O    
ATOM   4685  H83 MOL     2      17.614   5.877  25.819  1.00  0.00           H    
ATOM   4686  H83 MOL     2      18.146   7.150  26.460  1.00  0.00           H    
ATOM   4687  O83 MOL     2      43.085  40.141  69.303  1.00  0.00           O    
ATOM   4688  H83 MOL     2      42.538  40.577  70.115  1.00  0.00           H    
ATOM   4689  H83 MOL     2      42.665  40.716  68.545  1.00  0.00           H    
ATOM   4690  O83 MOL     2      63.375  23.417  34.736  1.00  0.00           O    
ATOM   4691  H83 MOL     2      62.319  23.473  35.005  1.00  0.00           H    
ATOM   4692  H83 MOL     2      63.402  24.326  34.070  1.00  0.00           H    
ATOM   4693  O83 MOL     2       2.168   8.405  57.639  1.00  0.00           O    
ATOM   4694  H83 MOL     2       2.546   8.832  58.534  1.00  0.00           H    
ATOM   4695  H83 MOL     2       3.043   8.014  57.034  1.00  0.00           H    
ATOM   4696  O83 MOL     2      22.804  60.535  65.329  1.00  0.00           O    
ATOM   4697  H83 MOL     2      21.900  60.818  64.847  1.00  0.00           H    
ATOM   4698  H83 MOL     2      23.149  61.583  65.439  1.00  0.00           H    
ATOM   4699  O83 MOL     2      31.000  31.400  13.009  1.00  0.00           O    
ATOM   4700  H83 MOL     2      31.349  32.267  13.515  1.00  0.00           H    
ATOM   4701  H83 MOL     2      31.437  30.437  12.969  1.00  0.00           H    
ATOM   4702  O83 MOL     2      20.501   1.752  52.020  1.00  0.00           O    
ATOM   4703  H83 MOL     2      19.469   1.468  52.529  1.00  0.00           H    
ATOM   4704  H83 MOL     2      20.855   2.623  52.574  1.00  0.00           H    
ATOM   4705  O83 MOL     2      44.350  -1.098  68.844  1.00  0.00           O    
ATOM   4706  H83 MOL     2      44.360  -2.125  69.064  1.00  0.00           H    
ATOM   4707  H83 MOL     2      44.248  -0.697  69.824  1.00  0.00           H    
ATOM   4708  O83 MOL     2      52.291  58.791  70.014  1.00  0.00           O    
ATOM   4709  H83 MOL     2      52.120  57.896  69.424  1.00  0.00           H    
ATOM   4710  H83 MOL     2      51.406  59.351  70.090  1.00  0.00           H    
ATOM   4711  O83 MOL     2      66.280  18.515   6.375  1.00  0.00           O    
ATOM   4712  H83 MOL     2      65.314  18.865   6.407  1.00  0.00           H    
ATOM   4713  H83 MOL     2      66.398  18.020   7.319  1.00  0.00           H    
ATOM   4714  O83 MOL     2      74.518  38.639  57.946  1.00  0.00           O    
ATOM   4715  H83 MOL     2      73.813  37.816  58.124  1.00  0.00           H    
ATOM   4716  H83 MOL     2      74.831  38.923  58.969  1.00  0.00           H    
ATOM   4717  O83 MOL     2       2.834   6.065  64.252  1.00  0.00           O    
ATOM   4718  H83 MOL     2       3.768   5.502  64.134  1.00  0.00           H    
ATOM   4719  H83 MOL     2       2.250   5.957  63.410  1.00  0.00           H    
ATOM   4720  O84 MOL     2      41.580  25.603  15.743  1.00  0.00           O    
ATOM   4721  H84 MOL     2      42.307  25.196  16.412  1.00  0.00           H    
ATOM   4722  H84 MOL     2      40.679  25.157  16.198  1.00  0.00           H    
ATOM   4723  O84 MOL     2      21.209  20.204  53.115  1.00  0.00           O    
ATOM   4724  H84 MOL     2      20.243  19.845  52.794  1.00  0.00           H    
ATOM   4725  H84 MOL     2      21.730  19.227  52.943  1.00  0.00           H    
ATOM   4726  O84 MOL     2      45.677  10.523  72.878  1.00  0.00           O    
ATOM   4727  H84 MOL     2      45.527  11.454  72.316  1.00  0.00           H    
ATOM   4728  H84 MOL     2      45.164   9.740  72.293  1.00  0.00           H    
ATOM   4729  O84 MOL     2      14.671  75.110  18.376  1.00  0.00           O    
ATOM   4730  H84 MOL     2      13.858  74.473  18.092  1.00  0.00           H    
ATOM   4731  H84 MOL     2      14.996  74.998  17.359  1.00  0.00           H    
ATOM   4732  O84 MOL     2      29.604  25.063  32.577  1.00  0.00           O    
ATOM   4733  H84 MOL     2      29.188  25.693  33.490  1.00  0.00           H    
ATOM   4734  H84 MOL     2      28.801  25.201  31.870  1.00  0.00           H    
ATOM   4735  O84 MOL     2      16.067  48.088  70.177  1.00  0.00           O    
ATOM   4736  H84 MOL     2      16.875  48.466  69.616  1.00  0.00           H    
ATOM   4737  H84 MOL     2      15.508  47.476  69.448  1.00  0.00           H    
ATOM   4738  O84 MOL     2      37.832  28.206  31.872  1.00  0.00           O    
ATOM   4739  H84 MOL     2      37.047  28.943  31.977  1.00  0.00           H    
ATOM   4740  H84 MOL     2      37.288  27.355  32.257  1.00  0.00           H    
ATOM   4741  O84 MOL     2      64.355  37.398  41.941  1.00  0.00           O    
ATOM   4742  H84 MOL     2      64.811  36.411  42.112  1.00  0.00           H    
ATOM   4743  H84 MOL     2      65.225  37.493  41.335  1.00  0.00           H    
ATOM   4744  O84 MOL     2      49.707  42.598  74.825  1.00  0.00           O    
ATOM   4745  H84 MOL     2      49.713  43.006  73.788  1.00  0.00           H    
ATOM   4746  H84 MOL     2      48.888  41.906  74.635  1.00  0.00           H    
ATOM   4747  O84 MOL     2      17.112  62.303  61.220  1.00  0.00           O    
ATOM   4748  H84 MOL     2      16.540  61.403  61.448  1.00  0.00           H    
ATOM   4749  H84 MOL     2      17.089  61.597  60.320  1.00  0.00           H    
ATOM   4750  O84 MOL     2      38.943  50.339  12.387  1.00  0.00           O    
ATOM   4751  H84 MOL     2      39.946  50.377  12.753  1.00  0.00           H    
ATOM   4752  H84 MOL     2      38.366  49.539  12.911  1.00  0.00           H    
ATOM   4753  O84 MOL     2       1.556   9.331  63.973  1.00  0.00           O    
ATOM   4754  H84 MOL     2       0.767  10.073  63.847  1.00  0.00           H    
ATOM   4755  H84 MOL     2       2.532   9.736  63.946  1.00  0.00           H    
ATOM   4756  O84 MOL     2      33.842  38.768  41.999  1.00  0.00           O    
ATOM   4757  H84 MOL     2      32.785  38.755  41.687  1.00  0.00           H    
ATOM   4758  H84 MOL     2      34.532  38.601  41.212  1.00  0.00           H    
ATOM   4759  O84 MOL     2       6.645  14.457  67.926  1.00  0.00           O    
ATOM   4760  H84 MOL     2       6.764  13.787  67.064  1.00  0.00           H    
ATOM   4761  H84 MOL     2       5.623  14.903  67.872  1.00  0.00           H    
ATOM   4762  O84 MOL     2      38.180  30.352  25.217  1.00  0.00           O    
ATOM   4763  H84 MOL     2      37.728  29.819  26.030  1.00  0.00           H    
ATOM   4764  H84 MOL     2      39.189  30.202  25.406  1.00  0.00           H    
ATOM   4765  O84 MOL     2      48.054  38.234   3.576  1.00  0.00           O    
ATOM   4766  H84 MOL     2      48.705  37.559   4.103  1.00  0.00           H    
ATOM   4767  H84 MOL     2      47.243  37.690   3.896  1.00  0.00           H    
ATOM   4768  O84 MOL     2      51.182  13.845  58.828  1.00  0.00           O    
ATOM   4769  H84 MOL     2      52.059  14.477  59.030  1.00  0.00           H    
ATOM   4770  H84 MOL     2      50.563  14.314  58.063  1.00  0.00           H    
ATOM   4771  O84 MOL     2      59.046  70.385   1.444  1.00  0.00           O    
ATOM   4772  H84 MOL     2      59.600  70.237   2.357  1.00  0.00           H    
ATOM   4773  H84 MOL     2      58.010  70.482   1.679  1.00  0.00           H    
ATOM   4774  O84 MOL     2      10.657  24.349  58.159  1.00  0.00           O    
ATOM   4775  H84 MOL     2      10.650  25.462  58.277  1.00  0.00           H    
ATOM   4776  H84 MOL     2      11.610  24.382  57.661  1.00  0.00           H    
ATOM   4777  O84 MOL     2      62.635   8.095  43.156  1.00  0.00           O    
ATOM   4778  H84 MOL     2      62.141   8.959  43.530  1.00  0.00           H    
ATOM   4779  H84 MOL     2      63.623   8.247  43.569  1.00  0.00           H    
ATOM   4780  O84 MOL     2      37.299  72.272   2.557  1.00  0.00           O    
ATOM   4781  H84 MOL     2      37.059  71.684   3.412  1.00  0.00           H    
ATOM   4782  H84 MOL     2      37.812  71.465   2.148  1.00  0.00           H    
ATOM   4783  O84 MOL     2      45.529  11.391  27.269  1.00  0.00           O    
ATOM   4784  H84 MOL     2      44.496  11.603  27.507  1.00  0.00           H    
ATOM   4785  H84 MOL     2      45.830  11.083  28.256  1.00  0.00           H    
ATOM   4786  O84 MOL     2      66.955  57.335   1.332  1.00  0.00           O    
ATOM   4787  H84 MOL     2      67.034  57.792   2.254  1.00  0.00           H    
ATOM   4788  H84 MOL     2      66.219  56.612   1.704  1.00  0.00           H    
ATOM   4789  O84 MOL     2      68.146   8.391  74.153  1.00  0.00           O    
ATOM   4790  H84 MOL     2      67.779   8.491  73.152  1.00  0.00           H    
ATOM   4791  H84 MOL     2      67.273   8.443  74.651  1.00  0.00           H    
ATOM   4792  O84 MOL     2      21.905  43.545  21.123  1.00  0.00           O    
ATOM   4793  H84 MOL     2      22.348  44.506  20.907  1.00  0.00           H    
ATOM   4794  H84 MOL     2      20.822  43.622  20.968  1.00  0.00           H    
ATOM   4795  O84 MOL     2      37.261  48.742  59.195  1.00  0.00           O    
ATOM   4796  H84 MOL     2      37.278  49.627  59.750  1.00  0.00           H    
ATOM   4797  H84 MOL     2      37.313  48.100  59.987  1.00  0.00           H    
ATOM   4798  O84 MOL     2      39.286  47.150  30.424  1.00  0.00           O    
ATOM   4799  H84 MOL     2      38.500  46.517  30.932  1.00  0.00           H    
ATOM   4800  H84 MOL     2      38.883  48.145  30.724  1.00  0.00           H    
ATOM   4801  O84 MOL     2       8.555  33.421  64.560  1.00  0.00           O    
ATOM   4802  H84 MOL     2       8.598  32.476  64.145  1.00  0.00           H    
ATOM   4803  H84 MOL     2       9.316  34.079  64.190  1.00  0.00           H    
ATOM   4804  O84 MOL     2      37.094  53.155   5.788  1.00  0.00           O    
ATOM   4805  H84 MOL     2      37.191  52.775   6.773  1.00  0.00           H    
ATOM   4806  H84 MOL     2      37.756  52.405   5.415  1.00  0.00           H    
ATOM   4807  O84 MOL     2      73.130  73.743  40.016  1.00  0.00           O    
ATOM   4808  H84 MOL     2      72.441  73.029  40.264  1.00  0.00           H    
ATOM   4809  H84 MOL     2      73.442  73.521  39.073  1.00  0.00           H    
ATOM   4810  O84 MOL     2      62.062  66.464  26.412  1.00  0.00           O    
ATOM   4811  H84 MOL     2      62.082  65.922  27.368  1.00  0.00           H    
ATOM   4812  H84 MOL     2      61.700  67.511  26.389  1.00  0.00           H    
ATOM   4813  O84 MOL     2      21.721  50.724  62.491  1.00  0.00           O    
ATOM   4814  H84 MOL     2      21.120  49.988  62.993  1.00  0.00           H
[truncated: 635,326 more chars]
