# Supplementary material for: Multi-electron nitrobenzothiadiazole sp-conjugated-alkynyl covalent organic frameworks for ammonium-ion batteries
Source: Nat Commun. 2026 Mar 7;17:3599. doi: 10.1038/s41467-026-70370-x (PMC13096558; doi:10.1038/s41467-026-70370-x)
Supplement: Supplementary file 4 — Supplementary Data 1-4 [file 41467_2026_70370_MOESM4_ESM.zip › Supplementary Data 1-4/Supplementary Data 4 (Dynamics simulation)/Final state of nitro-BTH-COF.pdb]

CRYST1   80.000   80.000   80.000  90.00  90.00  90.00 P1
ORIGX1      1.000000  0.000000  0.000000        0.00000
ORIGX2      0.000000  1.000000  0.000000        0.00000
ORIGX3      0.000000  0.000000  1.000000        0.00000
SCALE1      0.012500  0.000000  0.000000        0.00000   
SCALE2      0.000000  0.012500  0.000000        0.00000   
SCALE3      0.000000  0.000000  0.012500        0.00000   
ATOM      1  S1  MOL     1      38.929  72.512  31.825  1.00  0.00           S    
ATOM      2  C2  MOL     1      30.392  79.947  32.884  1.00  0.00           C    
ATOM      3  C3  MOL     1      29.469  69.931  31.415  1.00  0.00           C    
ATOM      4  C4  MOL     1      30.857  70.317  31.556  1.00  0.00           C    
ATOM      5  C5  MOL     1      31.290  71.637  31.265  1.00  0.00           C    
ATOM      6  C6  MOL     1      30.313  72.710  31.350  1.00  0.00           C    
ATOM      7  C7  MOL     1      29.029  72.326  31.274  1.00  0.00           C    
ATOM      8  C8  MOL     1      28.625  70.996  31.305  1.00  0.00           C    
ATOM      9  N9  MOL     1      27.851  73.100  31.138  1.00  0.00           N    
ATOM     10  S10 MOL     1      26.820  72.106  30.247  1.00  0.00           S    
ATOM     11  N11 MOL     1      27.237  70.907  31.415  1.00  0.00           N    
ATOM     12  C12 MOL     1      31.484  79.156  33.420  1.00  0.00           C    
ATOM     13  C13 MOL     1      36.033  77.102  32.148  1.00  0.00           C    
ATOM     14  C14 MOL     1      37.168  76.940  31.836  1.00  0.00           C    
ATOM     15  C15 MOL     1      30.735  74.074  31.726  1.00  0.00           C    
ATOM     16  C16 MOL     1      41.285  75.644  32.439  1.00  0.00           C    
ATOM     17  C17 MOL     1      40.997  76.961  32.120  1.00  0.00           C    
ATOM     18  C18 MOL     1      39.656  77.319  31.975  1.00  0.00           C    
ATOM     19  C19 MOL     1      38.553  76.432  32.008  1.00  0.00           C    
ATOM     20  C20 MOL     1      38.975  75.116  32.105  1.00  0.00           C    
ATOM     21  C21 MOL     1      40.232  74.743  32.369  1.00  0.00           C    
ATOM     22  N22 MOL     1      38.063  74.020  32.074  1.00  0.00           N    
ATOM     23  N23 MOL     1      40.327  73.336  32.509  1.00  0.00           N    
ATOM     24  N24 MOL     1      31.540  69.169  32.222  1.00  0.00           N1+  
ATOM     25  N25 MOL     1      32.690  71.765  30.880  1.00  0.00           N1+  
ATOM     26  N26 MOL     1      39.472  78.731  31.821  1.00  0.00           N1+  
ATOM     27  N27 MOL     1      42.015  78.001  31.895  1.00  0.00           N1+  
ATOM     28  C28 MOL     1      32.498  78.237  33.722  1.00  0.00           C    
ATOM     29  C29 MOL     1      31.815  76.917  33.846  1.00  0.00           C    
ATOM     30  C30 MOL     1      32.197  76.055  32.683  1.00  0.00           C    
ATOM     31  C31 MOL     1      33.636  75.983  32.116  1.00  0.00           C    
ATOM     32  C32 MOL     1      34.618  77.131  32.580  1.00  0.00           C    
ATOM     33  C33 MOL     1      33.999  78.389  33.231  1.00  0.00           C    
ATOM     34  C34 MOL     1      31.253  75.073  32.163  1.00  0.00           C    
ATOM     35  O35 MOL     1      32.749  68.982  32.263  1.00  0.00           O    
ATOM     36  O36 MOL     1      33.261  72.870  30.689  1.00  0.00           O    
ATOM     37  O37 MOL     1      38.824  78.930  30.816  1.00  0.00           O    
ATOM     38  O38 MOL     1      41.877  78.870  31.054  1.00  0.00           O    
ATOM     39  O39 MOL     1      42.987  78.025  32.669  1.00  0.00           O1-  
ATOM     40  O40 MOL     1      39.801  79.541  32.678  1.00  0.00           O1-  
ATOM     41  O41 MOL     1      30.711  68.910  33.123  1.00  0.00           O1-  
ATOM     42  O42 MOL     1      33.201  70.690  30.418  1.00  0.00           O1-  
ATOM     43  S43 MOL     2      60.585  60.928  30.937  1.00  0.00           S    
ATOM     44  C44 MOL     2      48.820  72.679  31.310  1.00  0.00           C    
ATOM     45  C45 MOL     2      49.813  71.605  31.480  1.00  0.00           C    
ATOM     46  C46 MOL     2      49.481  70.215  31.555  1.00  0.00           C    
ATOM     47  C47 MOL     2      50.533  69.214  31.458  1.00  0.00           C    
ATOM     48  C48 MOL     2      51.808  69.553  31.733  1.00  0.00           C    
ATOM     49  C49 MOL     2      52.125  70.873  31.825  1.00  0.00           C    
ATOM     50  C50 MOL     2      51.165  71.845  31.553  1.00  0.00           C    
ATOM     51  N51 MOL     2      53.423  71.295  32.037  1.00  0.00           N    
ATOM     52  S52 MOL     2      53.389  72.943  31.373  1.00  0.00           S    
ATOM     53  N53 MOL     2      51.632  73.050  31.156  1.00  0.00           N    
ATOM     54  C54 MOL     2      52.821  68.499  31.771  1.00  0.00           C    
ATOM     55  C55 MOL     2      49.634  57.601  31.402  1.00  0.00           C    
ATOM     56  C56 MOL     2      51.021  57.570  31.251  1.00  0.00           C    
ATOM     57  C57 MOL     2      51.753  58.715  30.993  1.00  0.00           C    
ATOM     58  C58 MOL     2      51.141  59.950  30.666  1.00  0.00           C    
ATOM     59  C59 MOL     2      49.749  59.835  30.579  1.00  0.00           C    
ATOM     60  C60 MOL     2      49.030  58.697  30.877  1.00  0.00           C    
ATOM     61  N61 MOL     2      48.992  60.797  29.883  1.00  0.00           N    
ATOM     62  S62 MOL     2      47.601  60.032  29.202  1.00  0.00           S    
ATOM     63  N63 MOL     2      47.685  58.865  30.464  1.00  0.00           N    
ATOM     64  C64 MOL     2      47.860  73.284  31.674  1.00  0.00           C    
ATOM     65  C65 MOL     2      53.275  67.369  31.614  1.00  0.00           C    
ATOM     66  C66 MOL     2      57.161  64.806  30.714  1.00  0.00           C    
ATOM     67  C67 MOL     2      58.370  64.912  30.764  1.00  0.00           C    
ATOM     68  C68 MOL     2      51.858  61.301  30.500  1.00  0.00           C    
ATOM     69  C69 MOL     2      62.601  64.110  31.694  1.00  0.00           C    
ATOM     70  C70 MOL     2      62.001  65.302  32.129  1.00  0.00           C    
ATOM     71  C71 MOL     2      60.715  65.690  31.572  1.00  0.00           C    
ATOM     72  C72 MOL     2      59.884  64.761  30.928  1.00  0.00           C    
ATOM     73  C73 MOL     2      60.425  63.517  30.760  1.00  0.00           C    
ATOM     74  C74 MOL     2      61.766  63.251  31.021  1.00  0.00           C    
ATOM     75  N75 MOL     2      59.675  62.383  30.517  1.00  0.00           N    
ATOM     76  N76 MOL     2      61.974  61.879  30.796  1.00  0.00           N    
ATOM     77  N77 MOL     2      51.668  56.386  31.603  1.00  0.00           N1+  
ATOM     78  N78 MOL     2      53.221  58.795  31.085  1.00  0.00           N1+  
ATOM     79  N79 MOL     2      48.151  70.017  31.431  1.00  0.00           N1+  
ATOM     80  N80 MOL     2      50.364  67.773  31.444  1.00  0.00           N1+  
ATOM     81  N81 MOL     2      59.989  66.856  31.783  1.00  0.00           N1+  
ATOM     82  N82 MOL     2      62.614  66.149  33.087  1.00  0.00           N1+  
ATOM     83  C83 MOL     2      53.654  65.966  31.407  1.00  0.00           C    
ATOM     84  C84 MOL     2      52.651  64.893  30.967  1.00  0.00           C    
ATOM     85  C85 MOL     2      53.209  63.625  30.350  1.00  0.00           C    
ATOM     86  C86 MOL     2      54.762  63.709  30.006  1.00  0.00           C    
ATOM     87  C87 MOL     2      55.634  64.716  30.814  1.00  0.00           C    
ATOM     88  C88 MOL     2      55.018  65.622  31.848  1.00  0.00           C    
ATOM     89  C89 MOL     2      52.489  62.337  30.413  1.00  0.00           C    
ATOM     90  C90 MOL     2      45.452  74.632  30.312  1.00  0.00           C    
ATOM     91  C91 MOL     2      44.722  73.494  30.858  1.00  0.00           C    
ATOM     92  C92 MOL     2      44.605  73.576  32.344  1.00  0.00           C    
ATOM     93  C93 MOL     2      45.837  73.414  33.103  1.00  0.00           C    
ATOM     94  C94 MOL     2      46.833  74.161  32.266  1.00  0.00           C    
ATOM     95  C95 MOL     2      46.309  75.304  31.374  1.00  0.00           C    
ATOM     96  C96 MOL     2      44.999  75.368  29.097  1.00  0.00           C    
ATOM     97  C97 MOL     2      43.577  74.471  32.888  1.00  0.00           C    
ATOM     98  C98 MOL     2      42.650  75.216  32.755  1.00  0.00           C    
ATOM     99  O99 MOL     2      52.566  56.466  32.385  1.00  0.00           O    
ATOM    100  O10 MOL     2      53.848  58.282  32.009  1.00  0.00           O    
ATOM    101  O10 MOL     2      47.377  69.833  32.377  1.00  0.00           O    
ATOM    102  O10 MOL     2      49.762  67.526  32.463  1.00  0.00           O    
ATOM    103  O10 MOL     2      59.820  67.608  30.824  1.00  0.00           O    
ATOM    104  O10 MOL     2      62.141  67.276  33.133  1.00  0.00           O    
ATOM    105  O10 MOL     2      63.608  65.851  33.824  1.00  0.00           O1-  
ATOM    106  O10 MOL     2      59.426  66.863  32.936  1.00  0.00           O1-  
ATOM    107  O10 MOL     2      47.750  70.287  30.302  1.00  0.00           O1-  
ATOM    108  O10 MOL     2      50.718  67.075  30.490  1.00  0.00           O1-  
ATOM    109  O10 MOL     2      51.368  55.349  30.979  1.00  0.00           O1-  
ATOM    110  O11 MOL     2      53.735  59.417  30.145  1.00  0.00           O1-  
ATOM    111  C11 MOL     3      69.720  60.638  31.617  1.00  0.00           C    
ATOM    112  C11 MOL     3      70.055  59.232  31.637  1.00  0.00           C    
ATOM    113  C11 MOL     3      69.138  58.236  31.289  1.00  0.00           C    
ATOM    114  C11 MOL     3      69.635  56.919  31.226  1.00  0.00           C    
ATOM    115  C11 MOL     3      70.950  56.734  31.654  1.00  0.00           C    
ATOM    116  C11 MOL     3      71.818  57.685  32.185  1.00  0.00           C    
ATOM    117  C11 MOL     3      71.352  58.939  32.049  1.00  0.00           C    
ATOM    118  N11 MOL     3      72.955  57.544  32.941  1.00  0.00           N    
ATOM    119  S11 MOL     3      73.340  59.068  33.633  1.00  0.00           S    
ATOM    120  N12 MOL     3      72.073  59.857  32.777  1.00  0.00           N    
ATOM    121  C12 MOL     3      71.510  55.437  31.888  1.00  0.00           C    
ATOM    122  C12 MOL     3      70.989  44.645  32.207  1.00  0.00           C    
ATOM    123  C12 MOL     3      72.373  44.906  32.407  1.00  0.00           C    
ATOM    124  C12 MOL     3      72.949  46.166  32.057  1.00  0.00           C    
ATOM    125  C12 MOL     3      72.048  47.236  31.750  1.00  0.00           C    
ATOM    126  C12 MOL     3      70.742  47.052  31.754  1.00  0.00           C    
ATOM    127  C12 MOL     3      70.241  45.766  31.914  1.00  0.00           C    
ATOM    128  N12 MOL     3      69.713  47.964  31.419  1.00  0.00           N    
ATOM    129  S12 MOL     3      68.244  47.139  31.220  1.00  0.00           S    
ATOM    130  N13 MOL     3      68.918  45.606  31.632  1.00  0.00           N    
ATOM    131  C13 MOL     3      69.029  61.629  31.838  1.00  0.00           C    
ATOM    132  C13 MOL     3      72.090  54.417  32.043  1.00  0.00           C    
ATOM    133  C13 MOL     3      75.826  52.540  29.784  1.00  0.00           C    
ATOM    134  C13 MOL     3      77.181  52.649  29.289  1.00  0.00           C    
ATOM    135  C13 MOL     3      72.482  48.561  31.435  1.00  0.00           C    
ATOM    136  N13 MOL     3      73.242  44.082  33.106  1.00  0.00           N1+  
ATOM    137  N13 MOL     3      74.363  46.551  32.017  1.00  0.00           N1+  
ATOM    138  N13 MOL     3      67.771  58.747  31.095  1.00  0.00           N1+  
ATOM    139  N13 MOL     3      69.194  55.579  30.839  1.00  0.00           N1+  
ATOM    140  C14 MOL     3      72.722  53.144  31.989  1.00  0.00           C    
ATOM    141  C14 MOL     3      71.829  52.025  31.679  1.00  0.00           C    
ATOM    142  C14 MOL     3      72.661  51.087  30.830  1.00  0.00           C    
ATOM    143  C14 MOL     3      73.506  51.656  29.795  1.00  0.00           C    
ATOM    144  C14 MOL     3      74.527  52.448  30.401  1.00  0.00           C    
ATOM    145  C14 MOL     3      74.185  53.122  31.696  1.00  0.00           C    
ATOM    146  C14 MOL     3      72.680  49.683  31.085  1.00  0.00           C    
ATOM    147  C14 MOL     3      68.159  65.093  32.757  1.00  0.00           C    
ATOM    148  C14 MOL     3      67.018  64.975  33.692  1.00  0.00           C    
ATOM    149  C14 MOL     3      66.270  63.684  33.291  1.00  0.00           C    
ATOM    150  C15 MOL     3      66.995  62.479  32.943  1.00  0.00           C    
ATOM    151  C15 MOL     3      68.146  62.778  32.114  1.00  0.00           C    
ATOM    152  C15 MOL     3      68.364  64.137  31.617  1.00  0.00           C    
ATOM    153  C15 MOL     3      69.335  65.967  33.104  1.00  0.00           C    
ATOM    154  C15 MOL     3      64.914  63.712  32.812  1.00  0.00           C    
ATOM    155  C15 MOL     3      63.856  63.734  32.273  1.00  0.00           C    
ATOM    156  O15 MOL     3      72.772  43.418  34.053  1.00  0.00           O    
ATOM    157  O15 MOL     3      74.560  47.667  32.420  1.00  0.00           O    
ATOM    158  O15 MOL     3      67.300  59.289  32.065  1.00  0.00           O    
ATOM    159  O15 MOL     3      69.437  55.252  29.689  1.00  0.00           O    
ATOM    160  O16 MOL     3      67.346  58.672  29.926  1.00  0.00           O1-  
ATOM    161  O16 MOL     3      68.911  54.890  31.830  1.00  0.00           O1-  
ATOM    162  O16 MOL     3      74.362  43.826  32.670  1.00  0.00           O1-  
ATOM    163  O16 MOL     3      75.284  45.841  31.645  1.00  0.00           O1-  
ATOM    164  C16 MOL     4      49.566   2.189  30.481  1.00  0.00           C    
ATOM    165  C16 MOL     4      50.135   8.932  32.808  1.00  0.00           C    
ATOM    166  C16 MOL     4      49.191   3.114  31.478  1.00  0.00           C    
ATOM    167  C16 MOL     4      48.756   6.631  33.072  1.00  0.00           C    
ATOM    168  C16 MOL     4      47.245   6.692  32.925  1.00  0.00           C    
ATOM    169  C16 MOL     4      46.519   5.292  32.862  1.00  0.00           C    
ATOM    170  C17 MOL     4      47.275   3.993  32.858  1.00  0.00           C    
ATOM    171  C17 MOL     4      48.739   4.125  32.505  1.00  0.00           C    
ATOM    172  C17 MOL     4      49.573   5.306  32.912  1.00  0.00           C    
ATOM    173  C17 MOL     4      49.613   7.867  33.086  1.00  0.00           C    
ATOM    174  C17 MOL     4      45.065   5.222  33.040  1.00  0.00           C    
ATOM    175  C17 MOL     4      43.869   5.101  33.132  1.00  0.00           C    
ATOM    176  S17 MOL     5      19.289  12.026  30.989  1.00  0.00           S    
ATOM    177  C17 MOL     5       7.199  25.188  31.092  1.00  0.00           C    
ATOM    178  C17 MOL     5       7.676  23.896  31.661  1.00  0.00           C    
ATOM    179  C17 MOL     5       7.095  22.610  31.829  1.00  0.00           C    
ATOM    180  C18 MOL     5       7.927  21.510  32.205  1.00  0.00           C    
ATOM    181  C18 MOL     5       9.312  21.608  32.376  1.00  0.00           C    
ATOM    182  C18 MOL     5       9.788  22.927  32.432  1.00  0.00           C    
ATOM    183  C18 MOL     5       9.025  23.953  31.974  1.00  0.00           C    
ATOM    184  N18 MOL     5      11.057  23.225  32.700  1.00  0.00           N    
ATOM    185  S18 MOL     5      11.446  24.750  31.886  1.00  0.00           S    
ATOM    186  N18 MOL     5       9.779  25.111  31.698  1.00  0.00           N    
ATOM    187  C18 MOL     5      10.226  20.401  32.650  1.00  0.00           C    
ATOM    188  C18 MOL     5       7.795  32.662  31.303  1.00  0.00           C    
ATOM    189  C18 MOL     5       7.293  26.388  31.033  1.00  0.00           C    
ATOM    190  C19 MOL     5      11.141  19.574  32.577  1.00  0.00           C    
ATOM    191  C19 MOL     5      15.678  16.639  31.973  1.00  0.00           C    
ATOM    192  C19 MOL     5      16.789  16.121  31.803  1.00  0.00           C    
ATOM    193  C19 MOL     5      11.953  14.155  29.548  1.00  0.00           C    
ATOM    194  C19 MOL     5      21.059  15.129  31.928  1.00  0.00           C    
ATOM    195  C19 MOL     5      20.524  16.353  31.568  1.00  0.00           C    
ATOM    196  C19 MOL     5      19.156  16.639  31.430  1.00  0.00           C    
ATOM    197  C19 MOL     5      18.210  15.611  31.665  1.00  0.00           C    
ATOM    198  C19 MOL     5      18.755  14.344  31.855  1.00  0.00           C    
ATOM    199  C19 MOL     5      20.113  14.120  32.008  1.00  0.00           C    
ATOM    200  N20 MOL     5      18.083  13.068  31.674  1.00  0.00           N    
ATOM    201  N20 MOL     5      20.382  12.792  32.067  1.00  0.00           N    
ATOM    202  N20 MOL     5       5.440  22.191  31.762  1.00  0.00           N1+  
ATOM    203  N20 MOL     5       7.371  20.255  31.898  1.00  0.00           N1+  
ATOM    204  N20 MOL     5      18.789  18.095  31.160  1.00  0.00           N1+  
ATOM    205  N20 MOL     5      21.568  17.258  31.312  1.00  0.00           N1+  
ATOM    206  C20 MOL     5      12.079  18.520  32.231  1.00  0.00           C    
ATOM    207  C20 MOL     5      11.374  17.395  31.495  1.00  0.00           C    
ATOM    208  C20 MOL     5      12.180  16.147  31.558  1.00  0.00           C    
ATOM    209  C20 MOL     5      13.232  16.032  32.559  1.00  0.00           C    
ATOM    210  C21 MOL     5      14.235  17.043  32.224  1.00  0.00           C    
ATOM    211  C21 MOL     5      13.613  18.554  32.297  1.00  0.00           C    
ATOM    212  C21 MOL     5      11.994  15.167  30.538  1.00  0.00           C    
ATOM    213  C21 MOL     5       6.953  30.160  31.504  1.00  0.00           C    
ATOM    214  C21 MOL     5       5.431  30.236  31.476  1.00  0.00           C    
ATOM    215  C21 MOL     5       4.977  28.862  31.151  1.00  0.00           C    
ATOM    216  C21 MOL     5       5.430  27.790  32.036  1.00  0.00           C    
ATOM    217  C21 MOL     5       6.839  27.668  31.561  1.00  0.00           C    
ATOM    218  C21 MOL     5       7.773  28.849  31.630  1.00  0.00           C    
ATOM    219  C21 MOL     5       7.576  31.493  31.424  1.00  0.00           C    
ATOM    220  C22 MOL     5       4.394  28.624  29.901  1.00  0.00           C    
ATOM    221  C22 MOL     5       3.682  28.397  28.694  1.00  0.00           C    
ATOM    222  O22 MOL     5       5.037  21.042  31.721  1.00  0.00           O    
ATOM    223  O22 MOL     5       7.273  19.342  32.648  1.00  0.00           O    
ATOM    224  O22 MOL     5      17.946  18.332  30.326  1.00  0.00           O    
ATOM    225  O22 MOL     5      21.791  17.360  30.091  1.00  0.00           O    
ATOM    226  O22 MOL     5      22.130  17.593  32.385  1.00  0.00           O1-  
ATOM    227  O22 MOL     5      19.455  18.776  31.876  1.00  0.00           O1-  
ATOM    228  O22 MOL     5       4.640  23.023  31.381  1.00  0.00           O1-  
ATOM    229  O22 MOL     5       7.293  20.222  30.665  1.00  0.00           O1-  
ATOM    230  S23 MOL     6      40.376   2.148  32.535  1.00  0.00           S    
ATOM    231  C23 MOL     6      27.944  12.762  31.081  1.00  0.00           C    
ATOM    232  C23 MOL     6      28.567  11.537  31.649  1.00  0.00           C    
ATOM    233  C23 MOL     6      28.039  10.208  31.498  1.00  0.00           C    
ATOM    234  C23 MOL     6      28.873   9.134  31.533  1.00  0.00           C    
ATOM    235  C23 MOL     6      30.239   9.337  31.798  1.00  0.00           C    
ATOM    236  C23 MOL     6      30.606  10.629  32.263  1.00  0.00           C    
ATOM    237  C23 MOL     6      29.824  11.695  32.187  1.00  0.00           C    
ATOM    238  N23 MOL     6      31.795  10.879  32.970  1.00  0.00           N    
ATOM    239  S23 MOL     6      32.048  12.556  33.158  1.00  0.00           S    
ATOM    240  N24 MOL     6      30.339  12.793  32.979  1.00  0.00           N    
ATOM    241  C24 MOL     6      31.153   8.212  31.826  1.00  0.00           C    
ATOM    242  C24 MOL     6      28.484  20.112  30.670  1.00  0.00           C    
ATOM    243  C24 MOL     6      27.507  13.883  30.768  1.00  0.00           C    
ATOM    244  C24 MOL     6      32.146   7.525  31.840  1.00  0.00           C    
ATOM    245  C24 MOL     6      37.003   5.943  33.069  1.00  0.00           C    
ATOM    246  C24 MOL     6      38.169   6.052  33.345  1.00  0.00           C    
ATOM    247  C24 MOL     6      32.720   2.091  32.374  1.00  0.00           C    
ATOM    248  C24 MOL     6      42.366   5.267  33.056  1.00  0.00           C    
ATOM    249  C24 MOL     6      41.891   6.563  32.935  1.00  0.00           C    
ATOM    250  C25 MOL     6      40.516   6.887  33.010  1.00  0.00           C    
ATOM    251  C25 MOL     6      39.631   5.805  33.204  1.00  0.00           C    
ATOM    252  C25 MOL     6      40.161   4.501  33.278  1.00  0.00           C    
ATOM    253  C25 MOL     6      41.502   4.222  33.182  1.00  0.00           C    
ATOM    254  N25 MOL     6      39.473   3.334  33.452  1.00  0.00           N    
ATOM    255  N25 MOL     6      41.817   2.899  33.085  1.00  0.00           N    
ATOM    256  N25 MOL     6      26.610   9.901  31.526  1.00  0.00           N1+  
ATOM    257  N25 MOL     6      28.282   7.893  31.285  1.00  0.00           N1+  
ATOM    258  N25 MOL     6      40.340   8.327  32.962  1.00  0.00           N1+  
ATOM    259  N25 MOL     6      43.088   7.350  32.447  1.00  0.00           N1+  
ATOM    260  C26 MOL     6      33.263   6.604  31.712  1.00  0.00           C    
ATOM    261  C26 MOL     6      33.149   5.517  30.602  1.00  0.00           C    
ATOM    262  C26 MOL     6      33.938   4.379  31.113  1.00  0.00           C    
ATOM    263  C26 MOL     6      35.428   4.642  31.459  1.00  0.00           C    
ATOM    264  C26 MOL     6      35.727   5.858  32.320  1.00  0.00           C    
ATOM    265  C26 MOL     6      34.567   6.902  32.445  1.00  0.00           C    
ATOM    266  C26 MOL     6      33.294   3.220  31.675  1.00  0.00           C    
ATOM    267  C26 MOL     6      27.044  17.791  30.828  1.00  0.00           C    
ATOM    268  C26 MOL     6      25.501  17.602  31.280  1.00  0.00           C    
ATOM    269  C26 MOL     6      24.898  16.131  31.054  1.00  0.00           C    
ATOM    270  C27 MOL     6      25.642  15.347  30.024  1.00  0.00           C    
ATOM    271  C27 MOL     6      27.026  15.287  30.600  1.00  0.00           C    
ATOM    272  C27 MOL     6      27.905  16.497  30.874  1.00  0.00           C    
ATOM    273  C27 MOL     6      27.838  19.052  30.688  1.00  0.00           C    
ATOM    274  C27 MOL     6      23.697  15.427  31.709  1.00  0.00           C    
ATOM    275  C27 MOL     6      22.565  15.008  32.009  1.00  0.00           C    
ATOM    276  O27 MOL     6      26.138   9.345  32.511  1.00  0.00           O    
ATOM    277  O27 MOL     6      28.891   6.933  31.761  1.00  0.00           O    
ATOM    278  O27 MOL     6      39.347   8.977  33.080  1.00  0.00           O    
ATOM    279  O27 MOL     6      43.452   7.156  31.268  1.00  0.00           O    
ATOM    280  O28 MOL     6      43.649   7.922  33.333  1.00  0.00           O1-  
ATOM    281  O28 MOL     6      41.451   8.906  32.964  1.00  0.00           O1-  
ATOM    282  O28 MOL     6      26.016  10.451  30.563  1.00  0.00           O1-  
ATOM    283  O28 MOL     6      27.241   7.829  30.696  1.00  0.00           O1-  
ATOM    284  S28 MOL     7      19.036  37.707  31.194  1.00  0.00           S    
ATOM    285  C28 MOL     7       7.293  48.654  31.090  1.00  0.00           C    
ATOM    286  C28 MOL     7       8.130  47.618  31.527  1.00  0.00           C    
ATOM    287  C28 MOL     7       7.649  46.414  31.994  1.00  0.00           C    
ATOM    288  C28 MOL     7       8.610  45.485  32.340  1.00  0.00           C    
ATOM    289  C28 MOL     7       9.984  45.745  32.352  1.00  0.00           C    
ATOM    290  C29 MOL     7      10.416  47.030  32.041  1.00  0.00           C    
ATOM    291  C29 MOL     7       9.473  47.976  31.676  1.00  0.00           C    
ATOM    292  N29 MOL     7      11.696  47.274  31.711  1.00  0.00           N    
ATOM    293  S29 MOL     7      11.807  48.850  30.945  1.00  0.00           S    
ATOM    294  N29 MOL     7      10.058  49.056  31.040  1.00  0.00           N    
ATOM    295  C29 MOL     7      10.944  44.608  32.509  1.00  0.00           C    
ATOM    296  C29 MOL     7       8.684  55.670  30.123  1.00  0.00           C    
ATOM    297  C29 MOL     7       8.579  33.877  31.130  1.00  0.00           C    
ATOM    298  C29 MOL     7       9.860  33.913  31.578  1.00  0.00           C    
ATOM    299  C29 MOL     7      10.583  35.086  31.336  1.00  0.00           C    
ATOM    300  C30 MOL     7       9.906  36.295  30.917  1.00  0.00           C    
ATOM    301  C30 MOL     7       8.603  36.213  30.464  1.00  0.00           C    
ATOM    302  C30 MOL     7       8.095  34.989  30.533  1.00  0.00           C    
ATOM    303  N30 MOL     7       7.757  37.252  30.016  1.00  0.00           N    
ATOM    304  S30 MOL     7       6.098  36.631  29.961  1.00  0.00           S    
ATOM    305  N30 MOL     7       6.768  35.000  30.055  1.00  0.00           N    
ATOM    306  C30 MOL     7       6.856  49.768  30.936  1.00  0.00           C    
ATOM    307  C30 MOL     7      11.634  43.590  32.551  1.00  0.00           C    
ATOM    308  C30 MOL     7      15.860  41.249  31.024  1.00  0.00           C    
ATOM    309  C30 MOL     7      17.021  41.288  30.680  1.00  0.00           C    
ATOM    310  C31 MOL     7      10.622  37.631  31.027  1.00  0.00           C    
ATOM    311  C31 MOL     7      21.423  40.746  31.023  1.00  0.00           C    
ATOM    312  C31 MOL     7      20.843  41.946  31.460  1.00  0.00           C    
ATOM    313  C31 MOL     7      19.410  42.155  31.257  1.00  0.00           C    
ATOM    314  C31 MOL     7      18.529  41.163  30.661  1.00  0.00           C    
ATOM    315  C31 MOL     7      19.124  39.960  30.440  1.00  0.00           C    
ATOM    316  C31 MOL     7      20.491  39.761  30.677  1.00  0.00           C    
ATOM    317  N31 MOL     7      18.337  38.885  30.203  1.00  0.00           N    
ATOM    318  N31 MOL     7      20.606  38.408  30.604  1.00  0.00           N    
ATOM    319  N31 MOL     7      10.298  32.687  32.142  1.00  0.00           N1+  
ATOM    320  N32 MOL     7      12.003  35.079  31.435  1.00  0.00           N1+  
ATOM    321  N32 MOL     7       6.326  46.026  31.901  1.00  0.00           N1+  
ATOM    322  N32 MOL     7       8.285  44.149  32.548  1.00  0.00           N1+  
ATOM    323  N32 MOL     7      18.493  43.313  31.348  1.00  0.00           N1+  
ATOM    324  N32 MOL     7      21.668  42.795  32.294  1.00  0.00           N1+  
ATOM    325  C32 MOL     7      12.471  42.322  32.377  1.00  0.00           C    
ATOM    326  C32 MOL     7      11.931  40.935  32.672  1.00  0.00           C    
ATOM    327  C32 MOL     7      12.184  39.877  31.578  1.00  0.00           C    
ATOM    328  C32 MOL     7      13.584  39.910  30.929  1.00  0.00           C    
ATOM    329  C32 MOL     7      14.365  41.205  31.109  1.00  0.00           C    
ATOM    330  C33 MOL     7      13.563  42.500  31.413  1.00  0.00           C    
ATOM    331  C33 MOL     7      11.204  38.668  31.287  1.00  0.00           C    
ATOM    332  C33 MOL     7       7.675  53.451  31.145  1.00  0.00           C    
ATOM    333  C33 MOL     7       7.376  53.533  32.610  1.00  0.00           C    
ATOM    334  C33 MOL     7       5.949  53.102  32.685  1.00  0.00           C    
ATOM    335  C33 MOL     7       5.735  51.582  32.371  1.00  0.00           C    
ATOM    336  C33 MOL     7       6.534  51.174  31.174  1.00  0.00           C    
ATOM    337  C33 MOL     7       7.135  52.282  30.298  1.00  0.00           C    
ATOM    338  C33 MOL     7       8.245  54.551  30.410  1.00  0.00           C    
ATOM    339  C33 MOL     7       4.826  54.019  32.387  1.00  0.00           C    
ATOM    340  C34 MOL     7       3.781  54.964  32.027  1.00  0.00           C    
ATOM    341  O34 MOL     7      10.452  32.696  33.338  1.00  0.00           O    
ATOM    342  O34 MOL     7      12.339  36.103  32.008  1.00  0.00           O    
ATOM    343  O34 MOL     7       5.643  45.523  32.787  1.00  0.00           O    
ATOM    344  O34 MOL     7       8.994  43.462  33.267  1.00  0.00           O    
ATOM    345  O34 MOL     7      18.443  43.845  30.243  1.00  0.00           O    
ATOM    346  O34 MOL     7      22.752  42.599  32.767  1.00  0.00           O    
ATOM    347  O34 MOL     7      21.208  43.935  32.389  1.00  0.00           O1-  
ATOM    348  O34 MOL     7      17.777  43.518  32.307  1.00  0.00           O1-  
ATOM    349  O34 MOL     7       5.979  46.197  30.753  1.00  0.00           O1-  
ATOM    350  O35 MOL     7       7.360  43.602  31.958  1.00  0.00           O1-  
ATOM    351  O35 MOL     7      10.476  31.599  31.453  1.00  0.00           O1-  
ATOM    352  O35 MOL     7      12.728  34.244  30.979  1.00  0.00           O1-  
ATOM    353  S35 MOL     8      39.487  24.926  31.462  1.00  0.00           S    
ATOM    354  C35 MOL     8      30.057  38.092  30.555  1.00  0.00           C    
ATOM    355  C35 MOL     8      30.655  36.851  31.025  1.00  0.00           C    
ATOM    356  C35 MOL     8      29.888  35.718  30.886  1.00  0.00           C    
ATOM    357  C35 MOL     8      30.488  34.481  30.898  1.00  0.00           C    
ATOM    358  C35 MOL     8      31.901  34.373  31.121  1.00  0.00           C    
ATOM    359  C35 MOL     8      32.584  35.469  31.695  1.00  0.00           C    
ATOM    360  C36 MOL     8      31.859  36.666  31.636  1.00  0.00           C    
ATOM    361  N36 MOL     8      33.793  35.619  32.265  1.00  0.00           N    
ATOM    362  S36 MOL     8      34.085  37.211  32.539  1.00  0.00           S    
ATOM    363  N36 MOL     8      32.438  37.674  32.270  1.00  0.00           N    
ATOM    364  C36 MOL     8      32.448  33.024  30.758  1.00  0.00           C    
ATOM    365  C36 MOL     8      29.520  43.224  32.209  1.00  0.00           C    
ATOM    366  C36 MOL     8      29.249  21.459  30.670  1.00  0.00           C    
ATOM    367  C36 MOL     8      30.562  21.606  31.070  1.00  0.00           C    
ATOM    368  C36 MOL     8      31.386  22.784  30.919  1.00  0.00           C    
ATOM    369  C36 MOL     8      30.810  23.937  30.293  1.00  0.00           C    
ATOM    370  C37 MOL     8      29.536  23.714  29.843  1.00  0.00           C    
ATOM    371  C37 MOL     8      28.772  22.618  30.080  1.00  0.00           C    
ATOM    372  N37 MOL     8      28.898  24.680  29.083  1.00  0.00           N    
ATOM    373  S37 MOL     8      27.276  24.205  28.887  1.00  0.00           S    
ATOM    374  N37 MOL     8      27.492  22.715  29.658  1.00  0.00           N    
ATOM    375  C37 MOL     8      29.194  38.914  30.420  1.00  0.00           C    
ATOM    376  C37 MOL     8      32.700  31.860  30.448  1.00  0.00           C    
ATOM    377  C37 MOL     8      36.020  28.247  29.554  1.00  0.00           C    
ATOM    378  C37 MOL     8      37.220  28.352  29.784  1.00  0.00           C    
ATOM    379  C37 MOL     8      31.512  25.274  29.995  1.00  0.00           C    
ATOM    380  C38 MOL     8      41.121  28.191  31.247  1.00  0.00           C    
ATOM    381  C38 MOL     8      40.536  29.333  30.836  1.00  0.00           C    
ATOM    382  C38 MOL     8      39.243  29.460  30.436  1.00  0.00           C    
ATOM    383  C38 MOL     8      38.528  28.298  30.357  1.00  0.00           C    
ATOM    384  C38 MOL     8      38.949  27.230  30.996  1.00  0.00           C    
ATOM    385  C38 MOL     8      40.309  27.121  31.329  1.00  0.00           C    
ATOM    386  N38 MOL     8      38.240  26.185  31.550  1.00  0.00           N    
ATOM    387  N38 MOL     8      40.734  25.975  31.936  1.00  0.00           N    
ATOM    388  N38 MOL     8      30.925  20.450  31.888  1.00  0.00           N1+  
ATOM    389  N38 MOL     8      32.704  22.726  31.362  1.00  0.00           N1+  
ATOM    390  N39 MOL     8      28.527  36.002  30.821  1.00  0.00           N1+  
ATOM    391  N39 MOL     8      29.621  33.247  30.789  1.00  0.00           N1+  
ATOM    392  N39 MOL     8      38.776  30.826  30.121  1.00  0.00           N1+  
ATOM    393  N39 MOL     8      41.463  30.389  30.866  1.00  0.00           N1+  
ATOM    394  C39 MOL     8      32.932  30.413  30.132  1.00  0.00           C    
ATOM    395  C39 MOL     8      31.801  29.246  30.283  1.00  0.00           C    
ATOM    396  C39 MOL     8      32.467  27.793  30.248  1.00  0.00           C    
ATOM    397  C39 MOL     8      33.855  27.688  30.609  1.00  0.00           C    
ATOM    398  C39 MOL     8      34.645  28.570  29.718  1.00  0.00           C    
ATOM    399  C39 MOL     8      34.244  29.973  29.495  1.00  0.00           C    
ATOM    400  C40 MOL     8      31.824  26.463  30.092  1.00  0.00           C    
ATOM    401  C40 MOL     8      27.598  41.471  32.337  1.00  0.00           C    
ATOM    402  C40 MOL     8      26.313  41.915  31.628  1.00  0.00           C    
ATOM    403  C40 MOL     8      25.672  40.818  30.860  1.00  0.00           C    
ATOM    404  C40 MOL     8      26.671  39.744  30.203  1.00  0.00           C    
ATOM    405  C40 MOL     8      28.069  39.758  30.798  1.00  0.00           C    
ATOM    406  C40 MOL     8      28.042  40.095  32.194  1.00  0.00           C    
ATOM    407  C40 MOL     8      28.666  42.429  32.501  1.00  0.00           C    
ATOM    408  C40 MOL     8      24.176  40.898  30.810  1.00  0.00           C    
ATOM    409  C40 MOL     8      22.952  40.774  30.894  1.00  0.00           C    
ATOM    410  O41 MOL     8      30.169  20.347  32.817  1.00  0.00           O    
ATOM    411  O41 MOL     8      33.125  23.633  32.117  1.00  0.00           O    
ATOM    412  O41 MOL     8      28.276  36.837  31.771  1.00  0.00           O    
ATOM    413  O41 MOL     8      29.988  32.358  31.615  1.00  0.00           O    
ATOM    414  O41 MOL     8      37.580  30.977  30.006  1.00  0.00           O    
ATOM    415  O41 MOL     8      41.830  30.789  29.787  1.00  0.00           O    
ATOM    416  O41 MOL     8      41.785  30.712  32.014  1.00  0.00           O1-  
ATOM    417  O41 MOL     8      39.650  31.672  30.094  1.00  0.00           O1-  
ATOM    418  O41 MOL     8      27.706  35.330  30.244  1.00  0.00           O1-  
ATOM    419  O41 MOL     8      28.505  33.235  30.257  1.00  0.00           O1-  
ATOM    420  O42 MOL     8      31.805  19.699  31.506  1.00  0.00           O1-  
ATOM    421  O42 MOL     8      33.360  21.779  30.870  1.00  0.00           O1-  
ATOM    422  S42 MOL     9      60.586  15.178  29.036  1.00  0.00           S    
ATOM    423  C42 MOL     9      47.884  25.441  31.953  1.00  0.00           C    
ATOM    424  C42 MOL     9      48.662  24.313  31.352  1.00  0.00           C    
ATOM    425  C42 MOL     9      48.056  23.117  30.951  1.00  0.00           C    
ATOM    426  C42 MOL     9      48.972  21.967  30.857  1.00  0.00           C    
ATOM    427  C42 MOL     9      50.393  22.033  30.795  1.00  0.00           C    
ATOM    428  C42 MOL     9      50.928  23.170  31.259  1.00  0.00           C    
ATOM    429  C42 MOL     9      50.047  24.207  31.570  1.00  0.00           C    
ATOM    430  N43 MOL     9      52.124  23.264  31.974  1.00  0.00           N    
ATOM    431  S43 MOL     9      52.277  25.033  32.414  1.00  0.00           S    
ATOM    432  N43 MOL     9      50.592  25.091  32.488  1.00  0.00           N    
ATOM    433  C43 MOL     9      51.203  20.870  30.479  1.00  0.00           C    
ATOM    434  C43 MOL     9      48.622  32.249  30.821  1.00  0.00           C    
ATOM    435  C43 MOL     9      50.811  10.192  32.415  1.00  0.00           C    
ATOM    436  C43 MOL     9      52.113  10.208  31.887  1.00  0.00           C    
ATOM    437  C43 MOL     9      52.627  11.453  31.480  1.00  0.00           C    
ATOM    438  C43 MOL     9      51.779  12.598  31.349  1.00  0.00           C    
ATOM    439  C43 MOL     9      50.508  12.448  31.787  1.00  0.00           C    
ATOM    440  C44 MOL     9      50.074  11.359  32.412  1.00  0.00           C    
ATOM    441  N44 MOL     9      49.473  13.333  31.356  1.00  0.00           N    
ATOM    442  S44 MOL     9      47.963  12.811  32.119  1.00  0.00           S    
ATOM    443  N44 MOL     9      48.766  11.507  32.898  1.00  0.00           N    
ATOM    444  C44 MOL     9      47.467  26.561  31.973  1.00  0.00           C    
ATOM    445  C44 MOL     9      51.979  19.955  30.251  1.00  0.00           C    
ATOM    446  C44 MOL     9      56.713  17.942  30.265  1.00  0.00           C    
ATOM    447  C44 MOL     9      57.932  18.117  30.326  1.00  0.00           C    
ATOM    448  C44 MOL     9      52.287  13.884  30.836  1.00  0.00           C    
ATOM    449  C44 MOL     9      62.388  17.834  30.686  1.00  0.00           C    
ATOM    450  C45 MOL     9      61.628  18.471  31.630  1.00  0.00           C    
ATOM    451  C45 MOL     9      60.224  18.566  31.651  1.00  0.00           C    
ATOM    452  C45 MOL     9      59.428  18.155  30.600  1.00  0.00           C    
ATOM    453  C45 MOL     9      60.209  17.440  29.737  1.00  0.00           C    
ATOM    454  C45 MOL     9      61.571  17.176  29.809  1.00  0.00           C    
ATOM    455  N45 MOL     9      59.633  16.601  28.854  1.00  0.00           N    
ATOM    456  N45 MOL     9      61.994  16.187  28.998  1.00  0.00           N    
ATOM    457  N45 MOL     9      52.855   8.990  31.934  1.00  0.00           N1+  
ATOM    458  N45 MOL     9      53.904  11.436  30.916  1.00  0.00           N1+  
ATOM    459  N45 MOL     9      46.594  23.159  30.923  1.00  0.00           N1+  
ATOM    460  N46 MOL     9      48.701  20.499  30.884  1.00  0.00           N1+  
ATOM    461  N46 MOL     9      59.444  19.141  32.714  1.00  0.00           N1+  
ATOM    462  N46 MOL     9      62.382  18.996  32.782  1.00  0.00           N1+  
ATOM    463  C46 MOL     9      52.932  18.825  30.143  1.00  0.00           C    
ATOM    464  C46 MOL     9      52.493  17.466  29.553  1.00  0.00           C    
ATOM    465  C46 MOL     9      53.241  16.232  29.949  1.00  0.00           C    
ATOM    466  C46 MOL     9      54.706  16.356  30.156  1.00  0.00           C    
ATOM    467  C46 MOL     9      55.228  17.730  30.343  1.00  0.00           C    
ATOM    468  C46 MOL     9      54.304  18.881  30.808  1.00  0.00           C    
ATOM    469  C46 MOL     9      52.564  14.957  30.379  1.00  0.00           C    
ATOM    470  C47 MOL     9      47.042  30.257  31.109  1.00  0.00           C    
ATOM    471  C47 MOL     9      45.507  30.232  30.616  1.00  0.00           C    
ATOM    472  C47 MOL     9      44.820  28.961  31.024  1.00  0.00           C    
ATOM    473  C47 MOL     9      45.623  27.783  30.729  1.00  0.00           C    
ATOM    474  C47 MOL     9      46.772  27.849  31.757  1.00  0.00           C    
ATOM    475  C47 MOL     9      47.520  29.144  32.023  1.00  0.00           C    
ATOM    476  C47 MOL     9      47.984  31.225  30.657  1.00  0.00           C    
ATOM    477  C47 MOL     9      43.554  28.644  31.778  1.00  0.00           C    
ATOM    478  C47 MOL     9      42.415  28.278  31.935  1.00  0.00           C    
ATOM    479  O47 MOL     9      54.045   9.121  32.329  1.00  0.00           O    
ATOM    480  O48 MOL     9      54.560  12.403  30.679  1.00  0.00           O    
ATOM    481  O48 MOL     9      46.006  24.299  30.851  1.00  0.00           O    
ATOM    482  O48 MOL     9      48.892  19.890  31.979  1.00  0.00           O    
ATOM    483  O48 MOL     9      58.321  18.664  32.727  1.00  0.00           O    
ATOM    484  O48 MOL     9      63.591  18.995  32.821  1.00  0.00           O    
ATOM    485  O48 MOL     9      61.787  19.418  33.716  1.00  0.00           O1-  
ATOM    486  O48 MOL     9      59.797  19.971  33.542  1.00  0.00           O1-  
ATOM    487  O48 MOL     9      46.043  22.059  30.790  1.00  0.00           O1-  
ATOM    488  O48 MOL     9      48.126  20.188  29.854  1.00  0.00           O1-  
ATOM    489  O48 MOL     9      52.280   7.878  32.088  1.00  0.00           O1-  
ATOM    490  O49 MOL     9      54.315  10.335  30.582  1.00  0.00           O1-  
ATOM    491  C49 MOL    10      70.546  17.267  33.652  1.00  0.00           C    
ATOM    492  C49 MOL    10      71.033  19.890  30.792  1.00  0.00           C    
ATOM    493  C49 MOL    10      69.293  17.889  33.293  1.00  0.00           C    
ATOM    494  C49 MOL    10      68.524  19.271  30.806  1.00  0.00           C    
ATOM    495  C49 MOL    10      67.584  18.538  29.987  1.00  0.00           C    
ATOM    496  C49 MOL    10      66.506  17.985  30.938  1.00  0.00           C    
ATOM    497  C49 MOL    10      66.896  17.660  32.389  1.00  0.00           C    
ATOM    498  C49 MOL    10      68.051  18.562  32.814  1.00  0.00           C    
ATOM    499  C49 MOL    10      68.064  19.801  32.116  1.00  0.00           C    
ATOM    500  C50 MOL    10      70.012  19.280  30.659  1.00  0.00           C    
ATOM    501  C50 MOL    10      65.103  17.991  30.590  1.00  0.00           C    
ATOM    502  C50 MOL    10      63.893  17.861  30.545  1.00  0.00           C    
ATOM    503  S50 MOL    11      19.300  61.825  30.649  1.00  0.00           S    
ATOM    504  C50 MOL    11       9.806  66.702  30.027  1.00  0.00           C    
ATOM    505  C50 MOL    11       9.168  57.018  30.344  1.00  0.00           C    
ATOM    506  C50 MOL    11      10.173  57.226  31.279  1.00  0.00           C    
ATOM    507  C50 MOL    11      10.773  58.468  31.381  1.00  0.00           C    
ATOM    508  C50 MOL    11      10.318  59.556  30.666  1.00  0.00           C    
ATOM    509  C50 MOL    11       9.168  59.420  30.034  1.00  0.00           C    
ATOM    510  C51 MOL    11       8.628  58.220  29.812  1.00  0.00           C    
ATOM    511  N51 MOL    11       8.595  60.542  29.500  1.00  0.00           N    
ATOM    512  S51 MOL    11       7.705  59.826  28.158  1.00  0.00           S    
ATOM    513  N51 MOL    11       7.509  58.334  29.040  1.00  0.00           N    
ATOM    514  C51 MOL    11      10.947  65.940  29.624  1.00  0.00           C    
ATOM    515  C51 MOL    11      15.456  64.516  31.252  1.00  0.00           C    
ATOM    516  C51 MOL    11      16.576  64.910  31.554  1.00  0.00           C    
ATOM    517  C51 MOL    11      11.098  60.764  30.453  1.00  0.00           C    
ATOM    518  C51 MOL    11      20.885  65.228  31.815  1.00  0.00           C    
ATOM    519  C51 MOL    11      20.124  66.428  31.861  1.00  0.00           C    
ATOM    520  C52 MOL    11      18.683  66.463  31.622  1.00  0.00           C    
ATOM    521  C52 MOL    11      17.973  65.242  31.801  1.00  0.00           C    
ATOM    522  C52 MOL    11      18.718  64.129  31.774  1.00  0.00           C    
ATOM    523  C52 MOL    11      20.094  64.126  31.717  1.00  0.00           C    
ATOM    524  N52 MOL    11      18.148  62.926  31.455  1.00  0.00           N    
ATOM    525  N52 MOL    11      20.545  62.935  31.197  1.00  0.00           N    
ATOM    526  N52 MOL    11      10.406  56.482  32.460  1.00  0.00           N1+  
ATOM    527  N52 MOL    11      11.861  58.873  32.319  1.00  0.00           N1+  
ATOM    528  N52 MOL    11      17.788  67.671  31.391  1.00  0.00           N1+  
ATOM    529  N52 MOL    11      20.948  67.540  31.968  1.00  0.00           N1+  
ATOM    530  C53 MOL    11      12.111  65.114  29.358  1.00  0.00           C    
ATOM    531  C53 MOL    11      11.910  63.838  28.637  1.00  0.00           C    
ATOM    532  C53 MOL    11      12.477  62.760  29.537  1.00  0.00           C    
ATOM    533  C53 MOL    11      13.800  62.861  30.209  1.00  0.00           C    
ATOM    534  C53 MOL    11      14.161  64.245  30.600  1.00  0.00           C    
ATOM    535  C53 MOL    11      13.491  65.443  29.938  1.00  0.00           C    
ATOM    536  C53 MOL    11      11.639  61.729  30.115  1.00  0.00           C    
ATOM    537  O53 MOL    11      10.171  57.379  33.310  1.00  0.00           O    
ATOM    538  O53 MOL    11      11.756  59.940  32.877  1.00  0.00           O    
ATOM    539  O53 MOL    11      16.632  67.208  31.115  1.00  0.00           O    
ATOM    540  O54 MOL    11      20.474  68.616  31.564  1.00  0.00           O    
ATOM    541  O54 MOL    11      22.059  67.424  32.482  1.00  0.00           O1-  
ATOM    542  O54 MOL    11      18.082  68.824  31.465  1.00  0.00           O1-  
ATOM    543  O54 MOL    11      10.695  55.373  32.780  1.00  0.00           O1-  
ATOM    544  O54 MOL    11      12.676  58.039  32.608  1.00  0.00           O1-  
ATOM    545  S54 MOL    12      41.499  49.168  31.794  1.00  0.00           S    
ATOM    546  C54 MOL    12      28.519  60.817  30.950  1.00  0.00           C    
ATOM    547  C54 MOL    12      29.328  59.486  31.093  1.00  0.00           C    
ATOM    548  C54 MOL    12      28.828  58.166  31.068  1.00  0.00           C    
ATOM    549  C54 MOL    12      29.632  57.050  31.224  1.00  0.00           C    
ATOM    550  C55 MOL    12      30.960  57.126  31.523  1.00  0.00           C    
ATOM    551  C55 MOL    12      31.473  58.425  31.663  1.00  0.00           C    
ATOM    552  C55 MOL    12      30.691  59.519  31.338  1.00  0.00           C    
ATOM    553  N55 MOL    12      32.702  58.710  32.096  1.00  0.00           N    
ATOM    554  S55 MOL    12      33.003  60.248  31.505  1.00  0.00           S    
ATOM    555  N55 MOL    12      31.379  60.724  31.273  1.00  0.00           N    
ATOM    556  C55 MOL    12      31.836  55.949  31.662  1.00  0.00           C    
ATOM    557  C55 MOL    12      28.860  68.502  31.496  1.00  0.00           C    
ATOM    558  C55 MOL    12      30.162  44.511  31.846  1.00  0.00           C    
ATOM    559  C55 MOL    12      31.580  44.788  31.826  1.00  0.00           C    
ATOM    560  C56 MOL    12      32.144  46.065  31.799  1.00  0.00           C    
ATOM    561  C56 MOL    12      31.277  47.173  31.493  1.00  0.00           C    
ATOM    562  C56 MOL    12      29.923  46.816  31.393  1.00  0.00           C    
ATOM    563  C56 MOL    12      29.365  45.619  31.556  1.00  0.00           C    
ATOM    564  N56 MOL    12      29.023  47.757  30.943  1.00  0.00           N    
ATOM    565  S56 MOL    12      27.492  46.967  30.585  1.00  0.00           S    
ATOM    566  N56 MOL    12      27.996  45.519  31.446  1.00  0.00           N    
ATOM    567  C56 MOL    12      28.034  61.930  31.003  1.00  0.00           C    
ATOM    568  C56 MOL    12      32.314  54.837  31.518  1.00  0.00           C    
ATOM    569  C56 MOL    12      36.673  52.429  31.134  1.00  0.00           C    
ATOM    570  C57 MOL    12      37.886  52.527  31.179  1.00  0.00           C    
ATOM    571  C57 MOL    12      31.672  48.648  31.427  1.00  0.00           C    
ATOM    572  C57 MOL    12      42.092  52.785  31.729  1.00  0.00           C    
ATOM    573  C57 MOL    12      41.327  53.890  31.457  1.00  0.00           C    
ATOM    574  C57 MOL    12      39.948  53.741  31.477  1.00  0.00           C    
ATOM    575  C57 MOL    12      39.353  52.489  31.334  1.00  0.00           C    
ATOM    576  C57 MOL    12      40.227  51.420  31.476  1.00  0.00           C    
ATOM    577  C57 MOL    12      41.506  51.615  31.950  1.00  0.00           C    
ATOM    578  N57 MOL    12      39.990  50.060  31.562  1.00  0.00           N    
ATOM    579  N57 MOL    12      42.147  50.526  32.544  1.00  0.00           N    
ATOM    580  N58 MOL    12      32.482  43.727  31.931  1.00  0.00           N1+  
ATOM    581  N58 MOL    12      33.543  46.515  32.047  1.00  0.00           N1+  
ATOM    582  N58 MOL    12      27.473  58.043  31.160  1.00  0.00           N1+  
ATOM    583  N58 MOL    12      28.956  55.816  30.914  1.00  0.00           N1+  
ATOM    584  N58 MOL    12      39.181  54.931  31.734  1.00  0.00           N1+  
ATOM    585  N58 MOL    12      41.661  55.234  31.323  1.00  0.00           N1+  
ATOM    586  C58 MOL    12      33.108  53.644  31.364  1.00  0.00           C    
ATOM    587  C58 MOL    12      32.518  52.316  31.941  1.00  0.00           C    
ATOM    588  C58 MOL    12      33.033  51.011  31.412  1.00  0.00           C    
ATOM    589  C58 MOL    12      34.449  51.032  30.925  1.00  0.00           C    
ATOM    590  C59 MOL    12      35.230  52.355  30.960  1.00  0.00           C    
ATOM    591  C59 MOL    12      34.481  53.622  30.709  1.00  0.00           C    
ATOM    592  C59 MOL    12      32.254  49.713  31.439  1.00  0.00           C    
ATOM    593  C59 MOL    12      27.624  66.025  31.483  1.00  0.00           C    
ATOM    594  C59 MOL    12      26.212  65.929  31.984  1.00  0.00           C    
ATOM    595  C59 MOL    12      25.187  64.827  31.549  1.00  0.00           C    
ATOM    596  C59 MOL    12      25.793  63.444  31.295  1.00  0.00           C    
ATOM    597  C59 MOL    12      27.376  63.345  31.058  1.00  0.00           C    
ATOM    598  C59 MOL    12      28.237  64.611  31.000  1.00  0.00           C    
ATOM    599  C59 MOL    12      28.326  67.424  31.455  1.00  0.00           C    
ATOM    600  C60 MOL    12      23.685  65.120  31.675  1.00  0.00           C    
ATOM    601  C60 MOL    12      22.450  65.119  31.781  1.00  0.00           C    
ATOM    602  O60 MOL    12      33.448  43.832  32.727  1.00  0.00           O    
ATOM    603  O60 MOL    12      33.698  47.744  32.078  1.00  0.00           O    
ATOM    604  O60 MOL    12      26.906  58.200  32.189  1.00  0.00           O    
ATOM    605  O60 MOL    12      27.834  55.842  31.380  1.00  0.00           O    
ATOM    606  O60 MOL    12      39.160  55.831  30.925  1.00  0.00           O    
ATOM    607  O60 MOL    12      42.074  55.457  30.194  1.00  0.00           O    
ATOM    608  O60 MOL    12      41.646  55.985  32.259  1.00  0.00           O1-  
ATOM    609  O60 MOL    12      38.866  54.868  32.910  1.00  0.00           O1-  
ATOM    610  O61 MOL    12      26.911  57.908  30.082  1.00  0.00           O1-  
ATOM    611  O61 MOL    12      29.416  54.956  30.196  1.00  0.00           O1-  
ATOM    612  O61 MOL    12      32.185  42.874  31.159  1.00  0.00           O1-  
ATOM    613  O61 MOL    12      34.546  45.757  32.279  1.00  0.00           O1-  
ATOM    614  S61 MOL    13      60.483  37.214  30.664  1.00  0.00           S    
ATOM    615  C61 MOL    13      49.502  48.903  32.429  1.00  0.00           C    
ATOM    616  C61 MOL    13      50.326  47.674  32.014  1.00  0.00           C    
ATOM    617  C61 MOL    13      49.674  46.375  31.737  1.00  0.00           C    
ATOM    618  C61 MOL    13      50.460  45.188  31.808  1.00  0.00           C    
ATOM    619  C61 MOL    13      51.871  45.317  31.656  1.00  0.00           C    
ATOM    620  C62 MOL    13      52.406  46.532  31.759  1.00  0.00           C    
ATOM    621  C62 MOL    13      51.782  47.670  32.079  1.00  0.00           C    
ATOM    622  N62 MOL    13      53.774  46.668  31.831  1.00  0.00           N    
ATOM    623  S62 MOL    13      54.302  47.914  32.920  1.00  0.00           S    
ATOM    624  N62 MOL    13      52.637  48.553  32.768  1.00  0.00           N    
ATOM    625  C62 MOL    13      52.754  44.254  31.240  1.00  0.00           C    
ATOM    626  C62 MOL    13      48.993  56.284  31.834  1.00  0.00           C    
ATOM    627  C62 MOL    13      49.448  33.387  31.127  1.00  0.00           C    
ATOM    628  C62 MOL    13      50.836  33.424  31.314  1.00  0.00           C    
ATOM    629  C62 MOL    13      51.574  34.569  31.047  1.00  0.00           C    
ATOM    630  C63 MOL    13      50.998  35.813  30.849  1.00  0.00           C    
ATOM    631  C63 MOL    13      49.607  35.764  30.920  1.00  0.00           C    
ATOM    632  C63 MOL    13      48.878  34.651  30.984  1.00  0.00           C    
ATOM    633  N63 MOL    13      48.904  36.895  31.037  1.00  0.00           N    
ATOM    634  S63 MOL    13      47.396  36.469  31.760  1.00  0.00           S    
ATOM    635  N63 MOL    13      47.510  34.829  31.213  1.00  0.00           N    
ATOM    636  C63 MOL    13      48.790  49.852  32.617  1.00  0.00           C    
ATOM    637  C63 MOL    13      53.206  43.233  30.739  1.00  0.00           C    
ATOM    638  C63 MOL    13      56.863  40.947  30.609  1.00  0.00           C    
ATOM    639  C63 MOL    13      58.058  40.910  30.417  1.00  0.00           C    
ATOM    640  C64 MOL    13      51.931  37.074  30.644  1.00  0.00           C    
ATOM    641  C64 MOL    13      62.381  40.287  30.573  1.00  0.00           C    
ATOM    642  C64 MOL    13      61.820  41.601  30.529  1.00  0.00           C    
ATOM    643  C64 MOL    13      60.415  41.666  30.783  1.00  0.00           C    
ATOM    644  C64 MOL    13      59.579  40.671  30.274  1.00  0.00           C    
ATOM    645  C64 MOL    13      60.165  39.482  29.938  1.00  0.00           C    
ATOM    646  C64 MOL    13      61.507  39.252  30.207  1.00  0.00           C    
ATOM    647  N64 MOL    13      59.579  38.254  29.559  1.00  0.00           N    
ATOM    648  N64 MOL    13      61.782  37.990  29.873  1.00  0.00           N    
ATOM    649  N64 MOL    13      51.584  32.313  31.759  1.00  0.00           N1+  
ATOM    650  N65 MOL    13      53.013  34.387  31.079  1.00  0.00           N1+  
ATOM    651  N65 MOL    13      48.201  46.250  31.665  1.00  0.00           N1+  
ATOM    652  N65 MOL    13      49.961  43.814  32.103  1.00  0.00           N1+  
ATOM    653  N65 MOL    13      60.026  42.988  31.325  1.00  0.00           N1+  
ATOM    654  N65 MOL    13      62.794  42.634  30.654  1.00  0.00           N1+  
ATOM    655  C65 MOL    13      53.352  41.864  30.371  1.00  0.00           C    
ATOM    656  C65 MOL    13      52.596  40.680  31.023  1.00  0.00           C    
ATOM    657  C65 MOL    13      53.337  39.345  30.731  1.00  0.00           C    
ATOM    658  C65 MOL    13      54.841  39.303  30.843  1.00  0.00           C    
ATOM    659  C65 MOL    13      55.436  40.731  30.566  1.00  0.00           C    
ATOM    660  C66 MOL    13      54.647  41.647  29.682  1.00  0.00           C    
ATOM    661  C66 MOL    13      52.636  38.055  30.578  1.00  0.00           C    
ATOM    662  C66 MOL    13      48.159  53.787  32.389  1.00  0.00           C    
ATOM    663  C66 MOL    13      46.953  53.450  31.559  1.00  0.00           C    
ATOM    664  C66 MOL    13      46.108  52.488  32.387  1.00  0.00           C    
ATOM    665  C66 MOL    13      46.703  51.222  33.166  1.00  0.00           C    
ATOM    666  C66 MOL    13      48.223  51.210  33.012  1.00  0.00           C    
ATOM    667  C66 MOL    13      49.028  52.548  32.848  1.00  0.00           C    
ATOM    668  C66 MOL    13      48.655  55.214  32.331  1.00  0.00           C    
ATOM    669  C66 MOL    13      44.682  52.661  32.392  1.00  0.00           C    
ATOM    670  C67 MOL    13      43.511  52.729  32.121  1.00  0.00           C    
ATOM    671  O67 MOL    13      52.279  32.418  32.764  1.00  0.00           O    
ATOM    672  O67 MOL    13      53.552  34.535  32.213  1.00  0.00           O    
ATOM    673  O67 MOL    13      47.533  46.877  32.469  1.00  0.00           O    
ATOM    674  O67 MOL    13      50.847  43.011  32.423  1.00  0.00           O    
ATOM    675  O67 MOL    13      60.092  43.819  30.440  1.00  0.00           O    
ATOM    676  O67 MOL    13      63.210  43.583  29.937  1.00  0.00           O    
ATOM    677  O67 MOL    13      63.361  42.344  31.777  1.00  0.00           O1-  
ATOM    678  O67 MOL    13      59.745  43.246  32.503  1.00  0.00           O1-  
ATOM    679  O67 MOL    13      47.768  45.431  30.854  1.00  0.00           O1-  
ATOM    680  O68 MOL    13      48.771  43.527  32.185  1.00  0.00           O1-  
ATOM    681  O68 MOL    13      51.785  31.476  30.843  1.00  0.00           O1-  
ATOM    682  O68 MOL    13      53.361  33.609  30.230  1.00  0.00           O1-  
ATOM    683  C68 MOL    14      70.463  37.116  32.436  1.00  0.00           C    
ATOM    684  C68 MOL    14      71.381  36.021  32.077  1.00  0.00           C    
ATOM    685  C68 MOL    14      70.746  34.839  31.551  1.00  0.00           C    
ATOM    686  C68 MOL    14      71.556  33.625  31.380  1.00  0.00           C    
ATOM    687  C68 MOL    14      72.828  33.690  32.025  1.00  0.00           C    
ATOM    688  C68 MOL    14      73.439  34.927  32.259  1.00  0.00           C    
ATOM    689  C68 MOL    14      72.709  36.070  32.287  1.00  0.00           C    
ATOM    690  N69 MOL    14      74.645  35.082  32.989  1.00  0.00           N    
ATOM    691  S69 MOL    14      74.377  36.336  34.090  1.00  0.00           S    
ATOM    692  N69 MOL    14      73.449  37.162  32.867  1.00  0.00           N    
ATOM    693  C69 MOL    14      73.510  32.494  32.678  1.00  0.00           C    
ATOM    694  C69 MOL    14      70.278  43.306  32.302  1.00  0.00           C    
ATOM    695  C69 MOL    14      71.580  21.242  30.891  1.00  0.00           C    
ATOM    696  C69 MOL    14      72.581  21.633  31.801  1.00  0.00           C    
ATOM    697  C69 MOL    14      72.900  22.991  32.015  1.00  0.00           C    
ATOM    698  C69 MOL    14      72.011  24.009  31.504  1.00  0.00           C    
ATOM    699  C69 MOL    14      70.880  23.510  30.834  1.00  0.00           C    
ATOM    700  C70 MOL    14      70.778  22.269  30.393  1.00  0.00           C    
ATOM    701  N70 MOL    14      69.691  24.218  30.615  1.00  0.00           N    
ATOM    702  S70 MOL    14      68.439  23.323  29.880  1.00  0.00           S    
ATOM    703  N70 MOL    14      69.591  22.042  29.761  1.00  0.00           N    
ATOM    704  C70 MOL    14      69.587  37.966  32.525  1.00  0.00           C    
ATOM    705  C70 MOL    14      73.999  31.382  32.744  1.00  0.00           C    
ATOM    706  C70 MOL    14      77.062  27.490  31.652  1.00  0.00           C    
ATOM    707  C70 MOL    14      78.313  26.776  31.483  1.00  0.00           C    
ATOM    708  C70 MOL    14      72.271  25.469  31.323  1.00  0.00           C    
ATOM    709  N70 MOL    14      73.148  20.458  32.190  1.00  0.00           N1+  
ATOM    710  N71 MOL    14      74.198  23.302  32.702  1.00  0.00           N1+  
ATOM    711  N71 MOL    14      69.421  34.802  31.217  1.00  0.00           N1+  
ATOM    712  N71 MOL    14      70.782  32.313  31.218  1.00  0.00           N1+  
ATOM    713  C71 MOL    14      74.222  30.096  32.195  1.00  0.00           C    
ATOM    714  C71 MOL    14      73.073  29.213  31.744  1.00  0.00           C    
ATOM    715  C71 MOL    14      73.456  27.853  31.173  1.00  0.00           C    
ATOM    716  C71 MOL    14      74.770  27.597  30.559  1.00  0.00           C    
ATOM    717  C71 MOL    14      75.772  28.135  31.581  1.00  0.00           C    
ATOM    718  C71 MOL    14      75.653  29.514  32.265  1.00  0.00           C    
ATOM    719  C71 MOL    14      72.560  26.670  31.293  1.00  0.00           C    
ATOM    720  C72 MOL    14      68.684  41.275  31.642  1.00  0.00           C    
ATOM    721  C72 MOL    14      67.223  41.221  31.479  1.00  0.00           C    
ATOM    722  C72 MOL    14      66.607  39.859  31.245  1.00  0.00           C    
ATOM    723  C72 MOL    14      67.211  38.633  31.864  1.00  0.00           C    
ATOM    724  C72 MOL    14      68.693  38.921  31.991  1.00  0.00           C    
ATOM    725  C72 MOL    14      69.411  39.976  31.219  1.00  0.00           C    
ATOM    726  C72 MOL    14      69.492  42.407  32.077  1.00  0.00           C    
ATOM    727  C72 MOL    14      65.112  39.893  30.900  1.00  0.00           C    
ATOM    728  C72 MOL    14      63.912  40.016  30.724  1.00  0.00           C    
ATOM    729  O72 MOL    14      72.909  20.014  33.294  1.00  0.00           O    
ATOM    730  O73 MOL    14      74.559  24.476  32.524  1.00  0.00           O    
ATOM    731  O73 MOL    14      68.805  33.841  31.626  1.00  0.00           O    
ATOM    732  O73 MOL    14      70.399  31.851  32.353  1.00  0.00           O    
ATOM    733  O73 MOL    14      69.031  35.598  30.405  1.00  0.00           O1-  
ATOM    734  O73 MOL    14      70.466  31.863  30.131  1.00  0.00           O1-  
ATOM    735  O73 MOL    14      73.846  19.862  31.390  1.00  0.00           O1-  
ATOM    736  O73 MOL    14      74.798  22.401  33.249  1.00  0.00           O1-  
ATOM    737  S73 MOL    15      40.293  72.226  36.138  1.00  0.00           S    
ATOM    738  C73 MOL    15      34.358  78.606  36.692  1.00  0.00           C    
ATOM    739  C73 MOL    15      30.016  68.692  35.861  1.00  0.00           C    
ATOM    740  C74 MOL    15      31.417  68.777  35.875  1.00  0.00           C    
ATOM    741  C74 MOL    15      32.046  69.967  35.366  1.00  0.00           C    
ATOM    742  C74 MOL    15      31.249  71.084  35.002  1.00  0.00           C    
ATOM    743  C74 MOL    15      30.023  71.059  35.563  1.00  0.00           C    
ATOM    744  C74 MOL    15      29.386  69.896  35.757  1.00  0.00           C    
ATOM    745  N74 MOL    15      29.287  72.207  35.658  1.00  0.00           N    
ATOM    746  S74 MOL    15      27.707  71.666  36.187  1.00  0.00           S    
ATOM    747  N74 MOL    15      28.167  69.961  36.183  1.00  0.00           N    
ATOM    748  C74 MOL    15      33.914  77.364  36.129  1.00  0.00           C    
ATOM    749  C74 MOL    15      36.573  75.320  36.493  1.00  0.00           C    
ATOM    750  C75 MOL    15      37.715  75.678  36.624  1.00  0.00           C    
ATOM    751  C75 MOL    15      31.751  72.396  34.701  1.00  0.00           C    
ATOM    752  C75 MOL    15      41.990  75.506  36.063  1.00  0.00           C    
ATOM    753  C75 MOL    15      41.290  76.648  35.887  1.00  0.00           C    
ATOM    754  C75 MOL    15      39.931  76.785  36.067  1.00  0.00           C    
ATOM    755  C75 MOL    15      39.159  75.702  36.429  1.00  0.00           C    
ATOM    756  C75 MOL    15      39.894  74.540  36.467  1.00  0.00           C    
ATOM    757  C75 MOL    15      41.208  74.387  36.221  1.00  0.00           C    
ATOM    758  N75 MOL    15      39.319  73.429  36.903  1.00  0.00           N    
ATOM    759  N75 MOL    15      41.696  73.178  36.401  1.00  0.00           N    
ATOM    760  N76 MOL    15      32.054  67.824  36.672  1.00  0.00           N1+  
ATOM    761  N76 MOL    15      33.390  70.171  35.309  1.00  0.00           N1+  
ATOM    762  N76 MOL    15      39.227  77.916  35.895  1.00  0.00           N1+  
ATOM    763  N76 MOL    15      41.876  77.894  35.876  1.00  0.00           N1+  
ATOM    764  C76 MOL    15      33.533  76.079  35.644  1.00  0.00           C    
ATOM    765  C76 MOL    15      32.629  75.288  36.508  1.00  0.00           C    
ATOM    766  C76 MOL    15      33.065  73.933  36.342  1.00  0.00           C    
ATOM    767  C76 MOL    15      34.518  73.626  36.720  1.00  0.00           C    
ATOM    768  C76 MOL    15      35.314  74.723  35.991  1.00  0.00           C    
ATOM    769  C76 MOL    15      34.624  75.394  34.857  1.00  0.00           C    
ATOM    770  C77 MOL    15      32.373  73.236  35.318  1.00  0.00           C    
ATOM    771  O77 MOL    15      31.407  66.979  37.282  1.00  0.00           O    
ATOM    772  O77 MOL    15      33.681  71.005  36.200  1.00  0.00           O    
ATOM    773  O77 MOL    15      38.393  77.959  34.986  1.00  0.00           O    
ATOM    774  O77 MOL    15      41.418  78.652  35.045  1.00  0.00           O    
ATOM    775  O77 MOL    15      42.679  77.929  36.768  1.00  0.00           O1-  
ATOM    776  O77 MOL    15      39.345  78.703  36.787  1.00  0.00           O1-  
ATOM    777  O77 MOL    15      33.296  67.891  36.804  1.00  0.00           O1-  
ATOM    778  O77 MOL    15      34.163  69.416  34.722  1.00  0.00           O1-  
ATOM    779  S77 MOL    16      60.816  61.631  34.824  1.00  0.00           S    
ATOM    780  C78 MOL    16      50.021  73.203  34.652  1.00  0.00           C    
ATOM    781  C78 MOL    16      50.861  71.978  34.687  1.00  0.00           C    
ATOM    782  C78 MOL    16      50.301  70.756  34.914  1.00  0.00           C    
ATOM    783  C78 MOL    16      51.077  69.642  35.238  1.00  0.00           C    
ATOM    784  C78 MOL    16      52.478  69.641  35.014  1.00  0.00           C    
ATOM    785  C78 MOL    16      52.980  70.919  34.746  1.00  0.00           C    
ATOM    786  C78 MOL    16      52.191  72.059  34.657  1.00  0.00           C    
ATOM    787  N78 MOL    16      54.251  71.284  34.525  1.00  0.00           N    
ATOM    788  S78 MOL    16      54.358  73.037  34.744  1.00  0.00           S    
ATOM    789  N78 MOL    16      52.699  73.255  34.285  1.00  0.00           N    
ATOM    790  C79 MOL    16      53.139  68.242  35.110  1.00  0.00           C    
ATOM    791  C79 MOL    16      49.984  56.981  36.484  1.00  0.00           C    
ATOM    792  C79 MOL    16      51.322  56.772  36.354  1.00  0.00           C    
ATOM    793  C79 MOL    16      52.093  57.929  36.513  1.00  0.00           C    
ATOM    794  C79 MOL    16      51.501  59.283  36.760  1.00  0.00           C    
ATOM    795  C79 MOL    16      50.141  59.259  36.593  1.00  0.00           C    
ATOM    796  C79 MOL    16      49.351  58.196  36.325  1.00  0.00           C    
ATOM    797  N79 MOL    16      49.339  60.359  36.730  1.00  0.00           N    
ATOM    798  S79 MOL    16      47.969  60.000  35.616  1.00  0.00           S    
ATOM    799  N79 MOL    16      48.103  58.301  35.972  1.00  0.00           N    
ATOM    800  C80 MOL    16      49.148  74.039  34.625  1.00  0.00           C    
ATOM    801  C80 MOL    16      53.214  67.022  35.244  1.00  0.00           C    
ATOM    802  C80 MOL    16      57.273  65.004  35.406  1.00  0.00           C    
ATOM    803  C80 MOL    16      58.441  65.302  35.161  1.00  0.00           C    
ATOM    804  C80 MOL    16      52.397  60.634  36.970  1.00  0.00           C    
ATOM    805  C80 MOL    16      62.763  64.714  36.057  1.00  0.00           C    
ATOM    806  C80 MOL    16      62.295  66.033  35.835  1.00  0.00           C    
ATOM    807  C80 MOL    16      60.958  66.434  35.532  1.00  0.00           C    
ATOM    808  C80 MOL    16      60.025  65.382  35.217  1.00  0.00           C    
ATOM    809  C80 MOL    16      60.656  64.145  35.118  1.00  0.00           C    
ATOM    810  C81 MOL    16      61.872  63.755  35.631  1.00  0.00           C    
ATOM    811  N81 MOL    16      59.863  63.111  34.628  1.00  0.00           N    
ATOM    812  N81 MOL    16      62.101  62.370  35.825  1.00  0.00           N    
ATOM    813  N81 MOL    16      51.778  55.406  36.191  1.00  0.00           N1+  
ATOM    814  N81 MOL    16      53.462  57.433  36.454  1.00  0.00           N1+  
ATOM    815  N81 MOL    16      48.968  70.768  35.209  1.00  0.00           N1+  
ATOM    816  N81 MOL    16      50.524  68.493  35.914  1.00  0.00           N1+  
ATOM    817  N81 MOL    16      60.967  67.828  35.786  1.00  0.00           N1+  
ATOM    818  N81 MOL    16      63.266  67.074  35.790  1.00  0.00           N1+  
ATOM    819  C81 MOL    16      53.476  65.480  35.282  1.00  0.00           C    
ATOM    820  C82 MOL    16      52.774  64.399  36.178  1.00  0.00           C    
ATOM    821  C82 MOL    16      53.591  63.104  36.460  1.00  0.00           C    
ATOM    822  C82 MOL    16      55.239  63.375  36.418  1.00  0.00           C    
ATOM    823  C82 MOL    16      55.736  64.545  35.591  1.00  0.00           C    
ATOM    824  C82 MOL    16      54.712  65.081  34.584  1.00  0.00           C    
ATOM    825  C82 MOL    16      52.944  61.740  36.924  1.00  0.00           C    
ATOM    826  C82 MOL    16      47.625  77.320  34.037  1.00  0.00           C    
ATOM    827  C82 MOL    16      46.427  77.403  34.925  1.00  0.00           C    
ATOM    828  C82 MOL    16      45.939  76.059  35.278  1.00  0.00           C    
ATOM    829  C82 MOL    16      46.879  74.927  35.276  1.00  0.00           C    
ATOM    830  C83 MOL    16      48.258  75.201  34.749  1.00  0.00           C    
ATOM    831  C83 MOL    16      48.853  76.581  34.512  1.00  0.00           C    
ATOM    832  C83 MOL    16      47.651  78.210  32.772  1.00  0.00           C    
ATOM    833  C83 MOL    16      44.572  75.861  35.721  1.00  0.00           C    
ATOM    834  C83 MOL    16      43.442  75.540  35.973  1.00  0.00           C    
ATOM    835  O83 MOL    16      51.690  54.716  37.244  1.00  0.00           O    
ATOM    836  O83 MOL    16      54.356  58.215  36.334  1.00  0.00           O    
ATOM    837  O83 MOL    16      48.852  70.831  36.439  1.00  0.00           O    
ATOM    838  O83 MOL    16      51.224  68.126  36.837  1.00  0.00           O    
ATOM    839  O83 MOL    16      60.637  68.688  35.013  1.00  0.00           O    
ATOM    840  O84 MOL    16      63.089  67.946  34.965  1.00  0.00           O    
ATOM    841  O84 MOL    16      64.281  66.900  36.475  1.00  0.00           O1-  
ATOM    842  O84 MOL    16      61.478  68.068  36.889  1.00  0.00           O1-  
ATOM    843  O84 MOL    16      48.154  70.906  34.340  1.00  0.00           O1-  
ATOM    844  O84 MOL    16      49.580  67.995  35.421  1.00  0.00           O1-  
ATOM    845  O84 MOL    16      51.962  55.102  35.025  1.00  0.00           O1-  
ATOM    846  O84 MOL    16      53.613  56.249  36.869  1.00  0.00           O1-  
ATOM    847  C84 MOL    17      69.125  60.934  35.324  1.00  0.00           C    
ATOM    848  C84 MOL    17      69.405  59.476  35.411  1.00  0.00           C    
ATOM    849  C84 MOL    17      68.524  58.450  35.068  1.00  0.00           C    
ATOM    850  C85 MOL    17      68.900  57.076  35.264  1.00  0.00           C    
ATOM    851  C85 MOL    17      70.269  56.690  35.559  1.00  0.00           C    
ATOM    852  C85 MOL    17      71.052  57.774  35.724  1.00  0.00           C    
ATOM    853  C85 MOL    17      70.699  59.076  35.722  1.00  0.00           C    
ATOM    854  N85 MOL    17      72.397  57.531  35.930  1.00  0.00           N    
ATOM    855  S85 MOL    17      72.982  58.929  36.764  1.00  0.00           S    
ATOM    856  N85 MOL    17      71.647  59.974  36.212  1.00  0.00           N    
ATOM    857  C85 MOL    17      71.016  55.397  35.666  1.00  0.00           C    
ATOM    858  C85 MOL    17      70.480  44.447  35.832  1.00  0.00           C    
ATOM    859  C85 MOL    17      71.835  44.643  35.998  1.00  0.00           C    
ATOM    860  C86 MOL    17      72.402  45.900  35.721  1.00  0.00           C    
ATOM    861  C86 MOL    17      71.621  46.945  35.356  1.00  0.00           C    
ATOM    862  C86 MOL    17      70.257  46.746  35.254  1.00  0.00           C    
ATOM    863  C86 MOL    17      69.699  45.546  35.481  1.00  0.00           C    
ATOM    864  N86 MOL    17      69.393  47.715  34.851  1.00  0.00           N    
ATOM    865  S86 MOL    17      67.833  46.882  34.818  1.00  0.00           S    
ATOM    866  N86 MOL    17      68.350  45.458  35.449  1.00  0.00           N    
ATOM    867  C86 MOL    17      68.864  62.095  35.367  1.00  0.00           C    
ATOM    868  C86 MOL    17      71.718  54.439  35.936  1.00  0.00           C    
ATOM    869  C86 MOL    17      76.086  51.732  35.993  1.00  0.00           C    
ATOM    870  C87 MOL    17      77.180  51.213  36.680  1.00  0.00           C    
ATOM    871  C87 MOL    17      72.198  48.296  35.352  1.00  0.00           C    
ATOM    872  N87 MOL    17      72.773  43.617  36.413  1.00  0.00           N1+  
ATOM    873  N87 MOL    17      73.720  46.320  35.781  1.00  0.00           N1+  
ATOM    874  N87 MOL    17      67.170  58.829  34.591  1.00  0.00           N1+  
ATOM    875  N87 MOL    17      68.227  55.747  35.073  1.00  0.00           N1+  
ATOM    876  C87 MOL    17      72.840  53.347  36.166  1.00  0.00           C    
ATOM    877  C87 MOL    17      72.550  51.878  36.673  1.00  0.00           C    
ATOM    878  C87 MOL    17      73.156  50.834  35.660  1.00  0.00           C    
ATOM    879  C87 MOL    17      73.991  51.382  34.602  1.00  0.00           C    
ATOM    880  C88 MOL    17      74.907  52.319  35.267  1.00  0.00           C    
ATOM    881  C88 MOL    17      74.265  53.588  35.721  1.00  0.00           C    
ATOM    882  C88 MOL    17      72.702  49.410  35.469  1.00  0.00           C    
ATOM    883  C88 MOL    17      68.668  65.619  36.829  1.00  0.00           C    
ATOM    884  C88 MOL    17      67.366  65.599  37.561  1.00  0.00           C    
ATOM    885  C88 MOL    17      66.663  64.299  37.294  1.00  0.00           C    
ATOM    886  C88 MOL    17      67.441  63.013  37.150  1.00  0.00           C    
ATOM    887  C88 MOL    17      68.426  63.274  36.075  1.00  0.00           C    
ATOM    888  C88 MOL    17      69.118  64.604  35.837  1.00  0.00           C    
ATOM    889  C88 MOL    17      69.748  66.492  37.240  1.00  0.00           C    
ATOM    890  C89 MOL    17      65.236  64.177  36.918  1.00  0.00           C    
ATOM    891  C89 MOL    17      64.082  64.325  36.617  1.00  0.00           C    
ATOM    892  O89 MOL    17      73.883  43.924  36.817  1.00  0.00           O    
ATOM    893  O89 MOL    17      73.956  46.810  36.902  1.00  0.00           O    
ATOM    894  O89 MOL    17      66.561  57.798  34.324  1.00  0.00           O    
ATOM    895  O89 MOL    17      68.364  55.133  36.087  1.00  0.00           O    
ATOM    896  O89 MOL    17      66.782  59.968  34.369  1.00  0.00           O1-  
ATOM    897  O89 MOL    17      67.805  55.487  33.955  1.00  0.00           O1-  
ATOM    898  O89 MOL    17      72.232  42.545  36.522  1.00  0.00           O1-  
ATOM    899  O89 MOL    17      74.361  46.253  34.706  1.00  0.00           O1-  
ATOM    900  C90 MOL    18      50.438   1.416  36.893  1.00  0.00           C    
ATOM    901  C90 MOL    18      49.222   8.714  36.149  1.00  0.00           C    
ATOM    902  C90 MOL    18      49.512   2.492  36.631  1.00  0.00           C    
ATOM    903  C90 MOL    18      48.144   6.241  36.260  1.00  0.00           C    
ATOM    904  C90 MOL    18      46.753   5.911  35.804  1.00  0.00           C    
ATOM    905  C90 MOL    18      46.171   4.605  36.280  1.00  0.00           C    
ATOM    906  C90 MOL    18      47.126   3.448  36.375  1.00  0.00           C    
ATOM    907  C90 MOL    18      48.648   3.721  36.447  1.00  0.00           C    
ATOM    908  C90 MOL    18      49.155   5.112  36.584  1.00  0.00           C    
ATOM    909  C90 MOL    18      48.668   7.619  36.222  1.00  0.00           C    
ATOM    910  C91 MOL    18      44.680   4.313  36.092  1.00  0.00           C    
ATOM    911  C91 MOL    18      43.451   4.230  36.021  1.00  0.00           C    
ATOM    912  S91 MOL    19      19.583  13.682  36.506  1.00  0.00           S    
ATOM    913  C91 MOL    19       7.215  25.969  35.707  1.00  0.00           C    
ATOM    914  C91 MOL    19       8.047  24.832  35.542  1.00  0.00           C    
ATOM    915  C91 MOL    19       7.596  23.519  35.357  1.00  0.00           C    
ATOM    916  C91 MOL    19       8.498  22.475  35.604  1.00  0.00           C    
ATOM    917  C91 MOL    19       9.857  22.728  35.777  1.00  0.00           C    
ATOM    918  C91 MOL    19      10.282  23.958  35.792  1.00  0.00           C    
ATOM    919  C91 MOL    19       9.395  24.997  35.828  1.00  0.00           C    
ATOM    920  N92 MOL    19      11.602  24.379  35.773  1.00  0.00           N    
ATOM    921  S92 MOL    19      11.475  26.069  35.176  1.00  0.00           S    
ATOM    922  N92 MOL    19       9.896  26.297  35.871  1.00  0.00           N    
ATOM    923  C92 MOL    19      10.890  21.663  35.802  1.00  0.00           C    
ATOM    924  C92 MOL    19       7.818  32.657  34.789  1.00  0.00           C    
ATOM    925  C92 MOL    19       6.560  26.931  35.977  1.00  0.00           C    
ATOM    926  C92 MOL    19      11.469  20.611  35.745  1.00  0.00           C    
ATOM    927  C92 MOL    19      15.265  17.272  36.406  1.00  0.00           C    
ATOM    928  C92 MOL    19      16.349  16.917  36.047  1.00  0.00           C    
ATOM    929  C92 MOL    19      10.384  14.194  35.205  1.00  0.00           C    
ATOM    930  C93 MOL    19      20.597  16.993  35.362  1.00  0.00           C    
ATOM    931  C93 MOL    19      19.835  18.089  35.049  1.00  0.00           C    
ATOM    932  C93 MOL    19      18.458  18.095  35.070  1.00  0.00           C    
ATOM    933  C93 MOL    19      17.734  16.925  35.524  1.00  0.00           C    
ATOM    934  C93 MOL    19      18.496  15.818  35.703  1.00  0.00           C    
ATOM    935  C93 MOL    19      19.866  15.920  35.691  1.00  0.00           C    
ATOM    936  N93 MOL    19      18.063  14.624  36.250  1.00  0.00           N    
ATOM    937  N93 MOL    19      20.631  15.005  36.407  1.00  0.00           N    
ATOM    938  N93 MOL    19       6.259  23.445  35.041  1.00  0.00           N1+  
ATOM    939  N93 MOL    19       8.378  21.088  35.677  1.00  0.00           N1+  
ATOM    940  N94 MOL    19      17.813  19.307  35.044  1.00  0.00           N1+  
ATOM    941  N94 MOL    19      20.440  19.296  34.944  1.00  0.00           N1+  
ATOM    942  C94 MOL    19      11.954  19.269  35.800  1.00  0.00           C    
ATOM    943  C94 MOL    19      11.056  18.134  35.384  1.00  0.00           C    
ATOM    944  C94 MOL    19      11.684  16.740  35.704  1.00  0.00           C    
ATOM    945  C94 MOL    19      12.808  16.679  36.644  1.00  0.00           C    
ATOM    946  C94 MOL    19      13.863  17.653  36.434  1.00  0.00           C    
ATOM    947  C94 MOL    19      13.430  19.171  36.183  1.00  0.00           C    
ATOM    948  C94 MOL    19      11.024  15.484  35.461  1.00  0.00           C    
ATOM    949  C94 MOL    19       6.156  30.562  35.306  1.00  0.00           C    
ATOM    950  C95 MOL    19       4.545  30.631  35.327  1.00  0.00           C    
ATOM    951  C95 MOL    19       3.907  29.409  35.963  1.00  0.00           C    
ATOM    952  C95 MOL    19       4.802  28.595  36.849  1.00  0.00           C    
ATOM    953  C95 MOL    19       6.099  28.283  36.184  1.00  0.00           C    
ATOM    954  C95 MOL    19       6.937  29.338  35.553  1.00  0.00           C    
ATOM    955  C95 MOL    19       7.004  31.731  34.887  1.00  0.00           C    
ATOM    956  C95 MOL    19       2.964  28.533  35.291  1.00  0.00           C    
ATOM    957  C95 MOL    19       2.245  27.472  34.588  1.00  0.00           C    
ATOM    958  O95 MOL    19       5.548  23.913  35.928  1.00  0.00           O    
ATOM    959  O95 MOL    19       8.903  20.530  36.641  1.00  0.00           O    
ATOM    960  O96 MOL    19      18.021  20.082  34.118  1.00  0.00           O    
ATOM    961  O96 MOL    19      21.003  19.664  33.942  1.00  0.00           O    
ATOM    962  O96 MOL    19      20.202  19.857  36.053  1.00  0.00           O1-  
ATOM    963  O96 MOL    19      17.081  19.417  35.994  1.00  0.00           O1-  
ATOM    964  O96 MOL    19       6.000  22.786  34.062  1.00  0.00           O1-  
ATOM    965  O96 MOL    19       7.885  20.482  34.729  1.00  0.00           O1-  
ATOM    966  S96 MOL    20      40.203   0.771  35.792  1.00  0.00           S    
ATOM    967  C96 MOL    20      28.568  14.138  36.404  1.00  0.00           C    
ATOM    968  C96 MOL    20      29.562  13.130  36.405  1.00  0.00           C    
ATOM    969  C96 MOL    20      29.197  11.854  36.046  1.00  0.00           C    
ATOM    970  C97 MOL    20      30.135  10.790  36.037  1.00  0.00           C    
ATOM    971  C97 MOL    20      31.467  11.119  36.412  1.00  0.00           C    
ATOM    972  C97 MOL    20      31.792  12.397  36.825  1.00  0.00           C    
ATOM    973  C97 MOL    20      30.879  13.401  36.662  1.00  0.00           C    
ATOM    974  N97 MOL    20      33.016  12.752  37.394  1.00  0.00           N    
ATOM    975  S97 MOL    20      32.711  14.416  38.003  1.00  0.00           S    
ATOM    976  N97 MOL    20      31.309  14.647  36.989  1.00  0.00           N    
ATOM    977  C97 MOL    20      32.522  10.119  36.447  1.00  0.00           C    
ATOM    978  C97 MOL    20      27.909  20.008  34.587  1.00  0.00           C    
ATOM    979  C97 MOL    20      27.660  14.879  36.662  1.00  0.00           C    
ATOM    980  C98 MOL    20      33.337   9.239  36.573  1.00  0.00           C    
ATOM    981  C98 MOL    20      36.650   5.305  36.487  1.00  0.00           C    
ATOM    982  C98 MOL    20      37.603   4.564  36.387  1.00  0.00           C    
ATOM    983  C98 MOL    20      31.160   3.905  34.053  1.00  0.00           C    
ATOM    984  C98 MOL    20      41.969   4.308  36.007  1.00  0.00           C    
ATOM    985  C98 MOL    20      41.267   5.507  36.158  1.00  0.00           C    
ATOM    986  C98 MOL    20      39.867   5.546  36.202  1.00  0.00           C    
ATOM    987  C98 MOL    20      39.099   4.394  36.313  1.00  0.00           C    
ATOM    988  C98 MOL    20      39.815   3.282  36.339  1.00  0.00           C    
ATOM    989  C98 MOL    20      41.214   3.155  36.165  1.00  0.00           C    
ATOM    990  N99 MOL    20      39.241   2.090  36.429  1.00  0.00           N    
ATOM    991  N99 MOL    20      41.586   1.898  35.805  1.00  0.00           N    
ATOM    992  N99 MOL    20      27.878  11.742  35.714  1.00  0.00           N1+  
ATOM    993  N99 MOL    20      29.659   9.429  35.742  1.00  0.00           N1+  
ATOM    994  N99 MOL    20      39.059   6.699  36.458  1.00  0.00           N1+  
ATOM    995  N99 MOL    20      41.650   6.901  36.257  1.00  0.00           N1+  
ATOM    996  C99 MOL    20      33.851   7.872  36.647  1.00  0.00           C    
ATOM    997  C99 MOL    20      32.767   6.847  36.309  1.00  0.00           C    
ATOM    998  C99 MOL    20      33.209   5.689  35.416  1.00  0.00           C    
ATOM    999  C99 MOL    20      34.645   5.498  35.155  1.00  0.00           C    
ATOM   1000  C10 MOL    20      35.538   6.167  36.068  1.00  0.00           C    
ATOM   1001  C10 MOL    20      35.337   7.548  36.630  1.00  0.00           C    
ATOM   1002  C10 MOL    20      32.219   4.761  34.729  1.00  0.00           C    
ATOM   1003  C10 MOL    20      26.732  17.829  35.293  1.00  0.00           C    
ATOM   1004  C10 MOL    20      25.491  17.324  34.801  1.00  0.00           C    
ATOM   1005  C10 MOL    20      24.718  16.999  36.014  1.00  0.00           C    
ATOM   1006  C10 MOL    20      25.201  15.844  36.816  1.00  0.00           C    
ATOM   1007  C10 MOL    20      26.705  16.023  36.914  1.00  0.00           C    
ATOM   1008  C10 MOL    20      27.284  17.391  36.676  1.00  0.00           C    
ATOM   1009  C10 MOL    20      27.399  18.898  34.585  1.00  0.00           C    
ATOM   1010  C10 MOL    20      23.249  17.164  35.972  1.00  0.00           C    
ATOM   1011  C10 MOL    20      22.040  17.220  35.755  1.00  0.00           C    
ATOM   1012  O10 MOL    20      27.128  12.059  36.707  1.00  0.00           O    
ATOM   1013  O10 MOL    20      29.586   8.736  36.740  1.00  0.00           O    
ATOM   1014  O10 MOL    20      38.694   7.473  35.586  1.00  0.00           O    
ATOM   1015  O10 MOL    20      42.224   7.362  35.322  1.00  0.00           O    
ATOM   1016  O10 MOL    20      41.135   7.449  37.253  1.00  0.00           O1-  
ATOM   1017  O10 MOL    20      38.647   6.607  37.609  1.00  0.00           O1-  
ATOM   1018  O10 MOL    20      27.522  11.637  34.560  1.00  0.00           O1-  
ATOM   1019  O10 MOL    20      29.323   9.242  34.568  1.00  0.00           O1-  
ATOM   1020  S10 MOL    21      19.177  38.599  35.466  1.00  0.00           S    
ATOM   1021  C10 MOL    21       8.975  49.098  34.945  1.00  0.00           C    
ATOM   1022  C10 MOL    21       9.392  47.662  35.317  1.00  0.00           C    
ATOM   1023  C10 MOL    21       8.403  46.684  35.833  1.00  0.00           C    
ATOM   1024  C10 MOL    21       8.827  45.347  35.849  1.00  0.00           C    
ATOM   1025  C10 MOL    21      10.160  45.058  36.024  1.00  0.00           C    
ATOM   1026  C10 MOL    21      11.073  45.999  35.823  1.00  0.00           C    
ATOM   1027  C10 MOL    21      10.764  47.254  35.467  1.00  0.00           C    
ATOM   1028  N10 MOL    21      12.373  45.672  36.157  1.00  0.00           N    
ATOM   1029  S10 MOL    21      12.887  47.201  36.907  1.00  0.00           S    
ATOM   1030  N10 MOL    21      11.935  47.921  35.498  1.00  0.00           N    
ATOM   1031  C10 MOL    21      10.846  43.866  36.479  1.00  0.00           C    
ATOM   1032  C10 MOL    21       6.642  56.273  36.395  1.00  0.00           C    
ATOM   1033  C10 MOL    21       8.866  33.719  34.914  1.00  0.00           C    
ATOM   1034  C10 MOL    21      10.178  33.618  35.321  1.00  0.00           C    
ATOM   1035  C10 MOL    21      10.929  34.788  35.365  1.00  0.00           C    
ATOM   1036  C10 MOL    21      10.364  36.055  35.251  1.00  0.00           C    
ATOM   1037  C10 MOL    21       9.057  36.157  34.941  1.00  0.00           C    
ATOM   1038  C10 MOL    21       8.371  34.970  34.711  1.00  0.00           C    
ATOM   1039  N10 MOL    21       8.548  37.349  34.519  1.00  0.00           N    
ATOM   1040  S10 MOL    21       7.209  36.969  33.542  1.00  0.00           S    
ATOM   1041  N10 MOL    21       7.257  35.282  34.035  1.00  0.00           N    
ATOM   1042  C10 MOL    21       8.283  50.099  34.873  1.00  0.00           C    
ATOM   1043  C10 MOL    21      11.657  42.979  36.394  1.00  0.00           C    
ATOM   1044  C10 MOL    21      15.597  41.441  36.600  1.00  0.00           C    
ATOM   1045  C10 MOL    21      16.679  41.983  36.554  1.00  0.00           C    
ATOM   1046  C10 MOL    21      11.165  37.184  35.354  1.00  0.00           C    
ATOM   1047  C10 MOL    21      20.766  42.039  35.698  1.00  0.00           C    
ATOM   1048  C10 MOL    21      20.113  43.301  35.877  1.00  0.00           C    
ATOM   1049  C10 MOL    21      18.720  43.321  36.263  1.00  0.00           C    
ATOM   1050  C10 MOL    21      18.049  42.105  36.370  1.00  0.00           C    
ATOM   1051  C10 MOL    21      18.683  40.918  36.032  1.00  0.00           C    
ATOM   1052  C10 MOL    21      19.962  40.957  35.759  1.00  0.00           C    
ATOM   1053  N10 MOL    21      18.051  39.738  36.158  1.00  0.00           N    
ATOM   1054  N10 MOL    21      20.491  39.679  35.551  1.00  0.00           N    
ATOM   1055  N10 MOL    21      10.537  32.315  35.834  1.00  0.00           N1+  
ATOM   1056  N10 MOL    21      12.400  34.856  35.371  1.00  0.00           N1+  
ATOM   1057  N10 MOL    21       7.008  46.881  35.989  1.00  0.00           N1+  
ATOM   1058  N10 MOL    21       8.117  44.095  35.869  1.00  0.00           N1+  
ATOM   1059  N10 MOL    21      17.851  44.458  36.534  1.00  0.00           N1+  
ATOM   1060  N10 MOL    21      20.649  44.585  35.723  1.00  0.00           N1+  
ATOM   1061  C10 MOL    21      12.191  41.653  36.205  1.00  0.00           C    
ATOM   1062  C10 MOL    21      11.694  40.420  36.990  1.00  0.00           C    
ATOM   1063  C10 MOL    21      12.470  39.262  36.463  1.00  0.00           C    
ATOM   1064  C10 MOL    21      14.002  39.386  36.545  1.00  0.00           C    
ATOM   1065  C10 MOL    21      14.333  40.813  36.236  1.00  0.00           C    
ATOM   1066  C10 MOL    21      13.379  41.631  35.388  1.00  0.00           C    
ATOM   1067  C10 MOL    21      11.813  38.100  35.822  1.00  0.00           C    
ATOM   1068  C10 MOL    21       6.546  53.709  35.436  1.00  0.00           C    
ATOM   1069  C10 MOL    21       5.118  53.194  35.059  1.00  0.00           C    
ATOM   1070  C10 MOL    21       4.928  51.682  35.342  1.00  0.00           C    
ATOM   1071  C10 MOL    21       5.934  50.680  35.103  1.00  0.00           C    
ATOM   1072  C10 MOL    21       7.312  51.167  35.193  1.00  0.00           C    
ATOM   1073  C10 MOL    21       7.730  52.647  35.358  1.00  0.00           C    
ATOM   1074  C10 MOL    21       6.605  55.102  36.004  1.00  0.00           C    
ATOM   1075  C10 MOL    21       3.697  51.509  36.172  1.00  0.00           C    
ATOM   1076  C10 MOL    21       2.481  51.437  36.926  1.00  0.00           C    
ATOM   1077  O10 MOL    21      10.515  32.346  37.039  1.00  0.00           O    
ATOM   1078  O10 MOL    21      12.946  35.645  36.183  1.00  0.00           O    
ATOM   1079  O10 MOL    21       6.439  46.203  36.873  1.00  0.00           O    
ATOM   1080  O10 MOL    21       8.598  43.182  36.526  1.00  0.00           O    
ATOM   1081  O10 MOL    21      17.095  44.795  35.655  1.00  0.00           O    
ATOM   1082  O10 MOL    21      21.847  44.753  35.617  1.00  0.00           O    
ATOM   1083  O10 MOL    21      19.922  45.589  35.640  1.00  0.00           O1-  
ATOM   1084  O10 MOL    21      18.200  45.309  37.416  1.00  0.00           O1-  
ATOM   1085  O10 MOL    21       6.436  47.832  35.423  1.00  0.00           O1-  
ATOM   1086  O10 MOL    21       7.175  43.888  35.101  1.00  0.00           O1-  
ATOM   1087  O10 MOL    21      10.585  31.258  35.169  1.00  0.00           O1-  
ATOM   1088  O10 MOL    21      12.835  33.928  34.712  1.00  0.00           O1-  
ATOM   1089  S10 MOL    22      39.697  25.793  34.675  1.00  0.00           S    
ATOM   1090  C10 MOL    22      28.207  37.201  37.243  1.00  0.00           C    
ATOM   1091  C10 MOL    22      28.732  35.863  36.940  1.00  0.00           C    
ATOM   1092  C10 MOL    22      28.009  34.896  36.322  1.00  0.00           C    
ATOM   1093  C10 MOL    22      28.521  33.540  36.055  1.00  0.00           C    
ATOM   1094  C10 MOL    22      29.714  33.250  36.718  1.00  0.00           C    
ATOM   1095  C10 MOL    22      30.520  34.374  37.166  1.00  0.00           C    
ATOM   1096  C10 MOL    22      30.063  35.694  37.191  1.00  0.00           C    
ATOM   1097  N10 MOL    22      31.878  34.502  37.369  1.00  0.00           N    
ATOM   1098  S10 MOL    22      32.474  36.020  36.783  1.00  0.00           S    
ATOM   1099  N10 MOL    22      30.946  36.717  37.027  1.00  0.00           N    
ATOM   1100  C11 MOL    22      30.168  31.764  36.373  1.00  0.00           C    
ATOM   1101  C11 MOL    22      27.970  44.192  36.054  1.00  0.00           C    
ATOM   1102  C11 MOL    22      28.628  21.262  34.869  1.00  0.00           C    
ATOM   1103  C11 MOL    22      29.913  21.312  35.545  1.00  0.00           C    
ATOM   1104  C11 MOL    22      30.813  22.356  35.227  1.00  0.00           C    
ATOM   1105  C11 MOL    22      30.279  23.417  34.521  1.00  0.00           C    
ATOM   1106  C11 MOL    22      28.915  23.427  34.268  1.00  0.00           C    
ATOM   1107  C11 MOL    22      28.027  22.380  34.394  1.00  0.00           C    
ATOM   1108  N11 MOL    22      28.254  24.476  33.781  1.00  0.00           N    
ATOM   1109  S11 MOL    22      26.561  24.271  33.942  1.00  0.00           S    
ATOM   1110  N11 MOL    22      26.690  22.581  33.993  1.00  0.00           N    
ATOM   1111  C11 MOL    22      27.699  38.282  37.229  1.00  0.00           C    
ATOM   1112  C11 MOL    22      30.614  30.780  35.827  1.00  0.00           C    
ATOM   1113  C11 MOL    22      35.432  28.898  35.011  1.00  0.00           C    
ATOM   1114  C11 MOL    22      36.622  28.875  35.128  1.00  0.00           C    
ATOM   1115  C11 MOL    22      31.039  24.641  34.260  1.00  0.00           C    
ATOM   1116  C11 MOL    22      40.952  29.259  35.285  1.00  0.00           C    
ATOM   1117  C11 MOL    22      40.180  30.411  34.998  1.00  0.00           C    
ATOM   1118  C11 MOL    22      38.750  30.366  35.115  1.00  0.00           C    
ATOM   1119  C11 MOL    22      38.031  29.132  35.069  1.00  0.00           C    
ATOM   1120  C11 MOL    22      38.908  28.064  34.809  1.00  0.00           C    
ATOM   1121  C11 MOL    22      40.306  28.077  34.969  1.00  0.00           C    
ATOM   1122  N11 MOL    22      38.349  26.889  34.443  1.00  0.00           N    
ATOM   1123  N11 MOL    22      41.064  26.904  34.778  1.00  0.00           N    
ATOM   1124  N11 MOL    22      30.022  20.104  36.256  1.00  0.00           N1+  
ATOM   1125  N11 MOL    22      32.275  22.508  35.501  1.00  0.00           N1+  
ATOM   1126  N11 MOL    22      26.871  35.443  35.664  1.00  0.00           N1+  
ATOM   1127  N11 MOL    22      27.917  32.620  35.084  1.00  0.00           N1+  
ATOM   1128  N11 MOL    22      38.418  31.697  35.485  1.00  0.00           N1+  
ATOM   1129  N11 MOL    22      40.975  31.532  34.850  1.00  0.00           N1+  
ATOM   1130  C11 MOL    22      31.468  29.560  35.339  1.00  0.00           C    
ATOM   1131  C11 MOL    22      30.962  28.096  35.441  1.00  0.00           C    
ATOM   1132  C11 MOL    22      31.930  27.060  34.870  1.00  0.00           C    
ATOM   1133  C11 MOL    22      33.398  27.180  35.081  1.00  0.00           C    
ATOM   1134  C11 MOL    22      33.941  28.604  34.963  1.00  0.00           C    
ATOM   1135  C11 MOL    22      32.784  29.605  34.559  1.00  0.00           C    
ATOM   1136  C11 MOL    22      31.479  25.746  34.395  1.00  0.00           C    
ATOM   1137  C11 MOL    22      26.920  41.780  36.147  1.00  0.00           C    
ATOM   1138  C11 MOL    22      25.767  41.544  35.198  1.00  0.00           C    
ATOM   1139  C11 MOL    22      24.711  40.665  35.879  1.00  0.00           C    
ATOM   1140  C11 MOL    22      25.354  39.444  36.699  1.00  0.00           C    
ATOM   1141  C11 MOL    22      26.839  39.507  37.070  1.00  0.00           C    
ATOM   1142  C11 MOL    22      27.677  40.682  36.785  1.00  0.00           C    
ATOM   1143  C11 MOL    22      27.401  43.161  36.168  1.00  0.00           C    
ATOM   1144  C11 MOL    22      23.313  41.207  35.831  1.00  0.00           C    
ATOM   1145  C11 MOL    22      22.231  41.747  35.671  1.00  0.00           C    
ATOM   1146  O11 MOL    22      28.891  19.641  36.686  1.00  0.00           O    
ATOM   1147  O11 MOL    22      32.574  23.174  36.497  1.00  0.00           O    
ATOM   1148  O11 MOL    22      26.306  36.412  36.111  1.00  0.00           O    
ATOM   1149  O11 MOL    22      27.196  31.766  35.538  1.00  0.00           O    
ATOM   1150  O11 MOL    22      37.464  32.391  35.262  1.00  0.00           O    
ATOM   1151  O11 MOL    22      40.664  32.559  34.271  1.00  0.00           O    
ATOM   1152  O11 MOL    22      42.043  31.433  35.394  1.00  0.00           O1-  
ATOM   1153  O11 MOL    22      39.354  32.012  36.266  1.00  0.00           O1-  
ATOM   1154  O11 MOL    22      26.507  34.873  34.669  1.00  0.00           O1-  
ATOM   1155  O11 MOL    22      28.140  32.795  33.865  1.00  0.00           O1-  
ATOM   1156  O11 MOL    22      30.972  19.477  36.594  1.00  0.00           O1-  
ATOM   1157  O11 MOL    22      32.972  22.442  34.526  1.00  0.00           O1-  
ATOM   1158  S11 MOL    23      60.642  14.572  33.112  1.00  0.00           S    
ATOM   1159  C11 MOL    23      48.153  24.872  35.912  1.00  0.00           C    
ATOM   1160  C11 MOL    23      49.225  23.896  35.541  1.00  0.00           C    
ATOM   1161  C11 MOL    23      49.116  22.554  35.022  1.00  0.00           C    
ATOM   1162  C11 MOL    23      50.362  21.831  35.160  1.00  0.00           C    
ATOM   1163  C11 MOL    23      51.559  22.223  35.628  1.00  0.00           C    
ATOM   1164  C11 MOL    23      51.631  23.549  35.913  1.00  0.00           C    
ATOM   1165  C11 MOL    23      50.484  24.320  35.857  1.00  0.00           C    
ATOM   1166  N11 MOL    23      52.803  24.085  36.351  1.00  0.00           N    
ATOM   1167  S11 MOL    23      52.265  25.706  37.038  1.00  0.00           S    
ATOM   1168  N11 MOL    23      50.715  25.651  36.194  1.00  0.00           N    
ATOM   1169  C11 MOL    23      52.525  21.204  36.052  1.00  0.00           C    
ATOM   1170  C11 MOL    23      49.376  31.236  36.304  1.00  0.00           C    
ATOM   1171  C11 MOL    23      49.855  10.000  35.862  1.00  0.00           C    
ATOM   1172  C11 MOL    23      51.064  10.235  35.223  1.00  0.00           C    
ATOM   1173  C11 MOL    23      51.535  11.633  35.219  1.00  0.00           C    
ATOM   1174  C11 MOL    23      50.625  12.754  35.119  1.00  0.00           C    
ATOM   1175  C11 MOL    23      49.371  12.425  35.513  1.00  0.00           C    
ATOM   1176  C11 MOL    23      49.155  11.170  36.028  1.00  0.00           C    
ATOM   1177  N11 MOL    23      48.122  13.141  35.505  1.00  0.00           N    
ATOM   1178  S11 MOL    23      46.795  12.113  36.050  1.00  0.00           S    
ATOM   1179  N11 MOL    23      48.005  11.179  36.818  1.00  0.00           N    
ATOM   1180  C11 MOL    23      47.427  25.756  36.240  1.00  0.00           C    
ATOM   1181  C11 MOL    23      52.809  20.017  36.146  1.00  0.00           C    
ATOM   1182  C11 MOL    23      55.920  17.213  34.230  1.00  0.00           C    
ATOM   1183  C11 MOL    23      57.136  17.102  34.355  1.00  0.00           C    
ATOM   1184  C11 MOL    23      51.164  14.153  34.748  1.00  0.00           C    
ATOM   1185  C11 MOL    23      61.381  17.568  35.508  1.00  0.00           C    
ATOM   1186  C11 MOL    23      60.504  18.600  35.664  1.00  0.00           C    
ATOM   1187  C11 MOL    23      59.083  18.516  35.414  1.00  0.00           C    
ATOM   1188  C11 MOL    23      58.571  17.371  34.783  1.00  0.00           C    
ATOM   1189  C11 MOL    23      59.509  16.455  34.468  1.00  0.00           C    
ATOM   1190  C11 MOL    23      60.836  16.494  34.843  1.00  0.00           C    
ATOM   1191  N11 MOL    23      59.207  15.363  33.687  1.00  0.00           N    
ATOM   1192  N11 MOL    23      61.541  15.419  34.350  1.00  0.00           N    
ATOM   1193  N11 MOL    23      51.926   9.082  35.011  1.00  0.00           N1+  
ATOM   1194  N11 MOL    23      52.854  12.131  35.210  1.00  0.00           N1+  
ATOM   1195  N11 MOL    23      47.891  22.036  34.433  1.00  0.00           N1+  
ATOM   1196  N11 MOL    23      50.079  20.474  35.043  1.00  0.00           N1+  
ATOM   1197  N11 MOL    23      58.169  19.579  35.629  1.00  0.00           N1+  
ATOM   1198  N11 MOL    23      61.019  19.773  36.321  1.00  0.00           N1+  
ATOM   1199  C11 MOL    23      53.355  18.738  35.693  1.00  0.00           C    
ATOM   1200  C12 MOL    23      52.727  17.374  36.011  1.00  0.00           C    
ATOM   1201  C12 MOL    23      52.556  16.405  34.730  1.00  0.00           C    
ATOM   1202  C12 MOL    23      53.549  16.616  33.543  1.00  0.00           C    
ATOM   1203  C12 MOL    23      54.553  17.586  34.018  1.00  0.00           C    
ATOM   1204  C12 MOL    23      54.165  18.914  34.441  1.00  0.00           C    
ATOM   1205  C12 MOL    23      51.742  15.210  34.755  1.00  0.00           C    
ATOM   1206  C12 MOL    23      47.284  29.424  36.431  1.00  0.00           C    
ATOM   1207  C12 MOL    23      45.919  29.760  37.052  1.00  0.00           C    
ATOM   1208  C12 MOL    23      44.842  28.641  36.679  1.00  0.00           C    
ATOM   1209  C12 MOL    23      45.286  27.189  36.751  1.00  0.00           C    
ATOM   1210  C12 MOL    23      46.763  27.023  36.263  1.00  0.00           C    
ATOM   1211  C12 MOL    23      47.476  28.126  35.707  1.00  0.00           C    
ATOM   1212  C12 MOL    23      48.524  30.399  36.458  1.00  0.00           C    
ATOM   1213  C12 MOL    23      43.413  29.017  36.387  1.00  0.00           C    
ATOM   1214  C12 MOL    23      42.277  29.173  35.937  1.00  0.00           C    
ATOM   1215  O12 MOL    23      53.103   9.335  34.943  1.00  0.00           O    
ATOM   1216  O12 MOL    23      53.128  12.786  36.252  1.00  0.00           O    
ATOM   1217  O12 MOL    23      46.940  22.101  35.207  1.00  0.00           O    
ATOM   1218  O12 MOL    23      50.749  19.704  34.377  1.00  0.00           O    
ATOM   1219  O12 MOL    23      57.078  19.567  35.096  1.00  0.00           O    
ATOM   1220  O12 MOL    23      61.674  20.591  35.650  1.00  0.00           O    
ATOM   1221  O12 MOL    23      60.909  19.680  37.591  1.00  0.00           O1-  
ATOM   1222  O12 MOL    23      58.436  20.492  36.410  1.00  0.00           O1-  
ATOM   1223  O12 MOL    23      47.716  22.227  33.239  1.00  0.00           O1-  
ATOM   1224  O12 MOL    23      49.288  20.245  35.962  1.00  0.00           O1-  
ATOM   1225  O12 MOL    23      51.367   7.953  35.166  1.00  0.00           O1-  
ATOM   1226  O12 MOL    23      53.523  12.039  34.206  1.00  0.00           O1-  
ATOM   1227  C12 MOL    24      67.286  15.046  34.568  1.00  0.00           C    
ATOM   1228  C12 MOL    24      69.067  21.616  36.104  1.00  0.00           C    
ATOM   1229  C12 MOL    24      67.206  16.136  35.499  1.00  0.00           C    
ATOM   1230  C12 MOL    24      67.288  19.732  35.966  1.00  0.00           C    
ATOM   1231  C12 MOL    24      65.789  19.703  36.005  1.00  0.00           C    
ATOM   1232  C12 MOL    24      65.230  18.462  36.650  1.00  0.00           C    
ATOM   1233  C12 MOL    24      66.131  17.528  37.402  1.00  0.00           C    
ATOM   1234  C12 MOL    24      67.243  17.276  36.374  1.00  0.00           C    
ATOM   1235  C12 MOL    24      68.101  18.432  36.146  1.00  0.00           C    
ATOM   1236  C12 MOL    24      68.034  20.997  36.039  1.00  0.00           C    
ATOM   1237  C12 MOL    24      64.007  17.874  36.136  1.00  0.00           C    
ATOM   1238  C12 MOL    24      62.876  17.592  35.848  1.00  0.00           C    
ATOM   1239  S12 MOL    25      20.763  61.206  33.564  1.00  0.00           S    
ATOM   1240  C12 MOL    25      12.104  68.233  35.069  1.00  0.00           C    
ATOM   1241  C12 MOL    25       7.299  57.665  36.250  1.00  0.00           C    
ATOM   1242  C12 MOL    25       8.665  57.639  35.890  1.00  0.00           C    
ATOM   1243  C12 MOL    25       9.432  58.827  35.830  1.00  0.00           C    
ATOM   1244  C12 MOL    25       8.860  60.066  35.729  1.00  0.00           C    
ATOM   1245  C12 MOL    25       7.501  60.087  35.927  1.00  0.00           C    
ATOM   1246  C12 MOL    25       6.789  58.984  36.222  1.00  0.00           C    
ATOM   1247  N12 MOL    25       6.819  61.253  35.822  1.00  0.00           N    
ATOM   1248  S12 MOL    25       5.448  60.999  36.726  1.00  0.00           S    
ATOM   1249  N12 MOL    25       5.490  59.250  36.379  1.00  0.00           N    
ATOM   1250  C12 MOL    25      12.218  66.791  34.664  1.00  0.00           C    
ATOM   1251  C12 MOL    25      15.551  63.533  34.408  1.00  0.00           C    
ATOM   1252  C12 MOL    25      16.753  63.546  34.639  1.00  0.00           C    
ATOM   1253  C12 MOL    25       9.687  61.195  35.324  1.00  0.00           C    
ATOM   1254  C12 MOL    25      20.872  64.621  35.213  1.00  0.00           C    
ATOM   1255  C12 MOL    25      19.922  65.645  35.502  1.00  0.00           C    
ATOM   1256  C12 MOL    25      18.646  65.221  35.198  1.00  0.00           C    
ATOM   1257  C12 MOL    25      18.188  63.868  34.815  1.00  0.00           C    
ATOM   1258  C12 MOL    25      19.170  62.973  34.602  1.00  0.00           C    
ATOM   1259  C12 MOL    25      20.396  63.383  34.865  1.00  0.00           C    
ATOM   1260  N12 MOL    25      19.132  61.755  33.874  1.00  0.00           N    
ATOM   1261  N12 MOL    25      21.382  62.436  34.556  1.00  0.00           N    
ATOM   1262  N12 MOL    25       9.277  56.289  35.809  1.00  0.00           N1+  
ATOM   1263  N12 MOL    25      10.794  58.728  35.808  1.00  0.00           N1+  
ATOM   1264  N12 MOL    25      17.598  66.149  35.243  1.00  0.00           N1+  
ATOM   1265  N12 MOL    25      20.062  67.010  35.990  1.00  0.00           N1+  
ATOM   1266  C12 MOL    25      12.232  65.425  34.173  1.00  0.00           C    
ATOM   1267  C12 MOL    25      11.154  64.396  34.633  1.00  0.00           C    
ATOM   1268  C12 MOL    25      11.616  63.023  35.031  1.00  0.00           C    
ATOM   1269  C12 MOL    25      13.128  62.596  34.737  1.00  0.00           C    
ATOM   1270  C12 MOL    25      14.087  63.797  34.271  1.00  0.00           C    
ATOM   1271  C12 MOL    25      13.433  64.869  33.447  1.00  0.00           C    
ATOM   1272  C12 MOL    25      10.542  62.045  35.199  1.00  0.00           C    
ATOM   1273  O12 MOL    25       9.513  55.956  36.986  1.00  0.00           O    
ATOM   1274  O12 MOL    25      11.349  59.510  36.505  1.00  0.00           O    
ATOM   1275  O12 MOL    25      16.674  65.615  35.842  1.00  0.00           O    
ATOM   1276  O12 MOL    25      20.125  67.772  35.007  1.00  0.00           O    
ATOM   1277  O12 MOL    25      20.661  67.220  37.050  1.00  0.00           O1-  
ATOM   1278  O12 MOL    25      17.722  67.142  34.551  1.00  0.00           O1-  
ATOM   1279  O12 MOL    25       9.156  55.756  34.774  1.00  0.00           O1-  
ATOM   1280  O12 MOL    25      11.171  57.770  35.196  1.00  0.00           O1-  
ATOM   1281  S12 MOL    26      40.768  48.311  35.438  1.00  0.00           S    
ATOM   1282  C12 MOL    26      28.784  61.208  34.176  1.00  0.00           C    
ATOM   1283  C12 MOL    26      29.291  59.861  34.120  1.00  0.00           C    
ATOM   1284  C12 MOL    26      28.288  58.946  34.059  1.00  0.00           C    
ATOM   1285  C12 MOL    26      28.654  57.562  34.214  1.00  0.00           C    
ATOM   1286  C12 MOL    26      29.956  57.065  34.301  1.00  0.00           C    
ATOM   1287  C12 MOL    26      30.861  58.063  34.607  1.00  0.00           C    
ATOM   1288  C12 MOL    26      30.518  59.427  34.612  1.00  0.00           C    
ATOM   1289  N12 MOL    26      32.120  57.753  35.080  1.00  0.00           N    
ATOM   1290  S12 MOL    26      32.980  59.211  35.222  1.00  0.00           S    
ATOM   1291  N12 MOL    26      31.570  60.240  34.988  1.00  0.00           N    
ATOM   1292  C12 MOL    26      30.494  55.668  34.153  1.00  0.00           C    
ATOM   1293  C12 MOL    26      29.143  67.435  36.005  1.00  0.00           C    
ATOM   1294  C12 MOL    26      28.583  45.454  35.701  1.00  0.00           C    
ATOM   1295  C12 MOL    26      30.026  45.740  35.652  1.00  0.00           C    
ATOM   1296  C12 MOL    26      30.433  47.002  35.169  1.00  0.00           C    
ATOM   1297  C12 MOL    26      29.538  48.060  35.276  1.00  0.00           C    
ATOM   1298  C12 MOL    26      28.159  47.686  35.270  1.00  0.00           C    
ATOM   1299  C12 MOL    26      27.737  46.411  35.300  1.00  0.00           C    
ATOM   1300  N13 MOL    26      27.164  48.563  35.228  1.00  0.00           N    
ATOM   1301  S13 MOL    26      25.599  47.746  35.173  1.00  0.00           S    
ATOM   1302  N13 MOL    26      26.297  46.186  35.260  1.00  0.00           N    
ATOM   1303  C13 MOL    26      28.052  62.120  34.385  1.00  0.00           C    
ATOM   1304  C13 MOL    26      31.195  54.703  34.421  1.00  0.00           C    
ATOM   1305  C13 MOL    26      36.178  52.021  35.281  1.00  0.00           C    
ATOM   1306  C13 MOL    26      37.411  51.927  35.275  1.00  0.00           C    
ATOM   1307  C13 MOL    26      30.137  49.335  35.181  1.00  0.00           C    
ATOM   1308  C13 MOL    26      41.877  51.774  35.859  1.00  0.00           C    
ATOM   1309  C13 MOL    26      41.148  52.864  36.283  1.00  0.00           C    
ATOM   1310  C13 MOL    26      39.815  52.951  35.853  1.00  0.00           C    
ATOM   1311  C13 MOL    26      39.018  51.777  35.349  1.00  0.00           C    
ATOM   1312  C13 MOL    26      39.843  50.617  35.094  1.00  0.00           C    
ATOM   1313  C13 MOL    26      41.201  50.729  35.287  1.00  0.00           C    
ATOM   1314  N13 MOL    26      39.583  49.272  34.667  1.00  0.00           N    
ATOM   1315  N13 MOL    26      41.813  49.594  35.008  1.00  0.00           N    
ATOM   1316  N13 MOL    26      30.778  44.626  36.172  1.00  0.00           N1+  
ATOM   1317  N13 MOL    26      31.699  47.248  34.580  1.00  0.00           N1+  
ATOM   1318  N13 MOL    26      26.984  59.459  34.202  1.00  0.00           N1+  
ATOM   1319  N13 MOL    26      27.437  56.752  34.094  1.00  0.00           N1+  
ATOM   1320  N13 MOL    26      38.959  54.110  36.051  1.00  0.00           N1+  
ATOM   1321  N13 MOL    26      42.156  53.919  36.727  1.00  0.00           N1+  
ATOM   1322  C13 MOL    26      32.086  53.522  34.736  1.00  0.00           C    
ATOM   1323  C13 MOL    26      31.561  52.329  34.154  1.00  0.00           C    
ATOM   1324  C13 MOL    26      32.128  51.073  34.711  1.00  0.00           C    
ATOM   1325  C13 MOL    26      33.683  50.882  34.706  1.00  0.00           C    
ATOM   1326  C13 MOL    26      34.569  52.125  34.997  1.00  0.00           C    
ATOM   1327  C13 MOL    26      33.540  53.407  35.381  1.00  0.00           C    
ATOM   1328  C13 MOL    26      31.121  50.064  35.200  1.00  0.00           C    
ATOM   1329  C13 MOL    26      27.308  65.434  35.725  1.00  0.00           C    
ATOM   1330  C13 MOL    26      25.946  65.736  35.143  1.00  0.00           C    
ATOM   1331  C13 MOL    26      25.088  64.444  34.901  1.00  0.00           C    
ATOM   1332  C13 MOL    26      25.709  63.192  34.365  1.00  0.00           C    
ATOM   1333  C13 MOL    26      27.145  63.173  34.775  1.00  0.00           C    
ATOM   1334  C13 MOL    26      27.664  64.011  35.984  1.00  0.00           C    
ATOM   1335  C13 MOL    26      28.338  66.541  35.868  1.00  0.00           C    
ATOM   1336  C13 MOL    26      23.602  64.645  34.875  1.00  0.00           C    
ATOM   1337  C13 MOL    26      22.402  64.790  34.951  1.00  0.00           C    
ATOM   1338  O13 MOL    26      31.999  44.482  36.213  1.00  0.00           O    
ATOM   1339  O13 MOL    26      32.160  48.317  34.203  1.00  0.00           O    
ATOM   1340  O13 MOL    26      26.668  59.308  35.401  1.00  0.00           O    
ATOM   1341  O13 MOL    26      27.518  55.522  34.161  1.00  0.00           O    
ATOM   1342  O13 MOL    26      39.308  55.190  35.593  1.00  0.00           O    
ATOM   1343  O13 MOL    26      42.480  54.793  35.869  1.00  0.00           O    
ATOM   1344  O13 MOL    26      42.597  53.914  37.888  1.00  0.00           O1-  
ATOM   1345  O13 MOL    26      38.089  53.938  36.916  1.00  0.00           O1-  
ATOM   1346  O13 MOL    26      26.216  60.136  33.505  1.00  0.00           O1-  
ATOM   1347  O13 MOL    26      26.452  57.438  34.449  1.00  0.00           O1-  
ATOM   1348  O13 MOL    26      30.081  43.644  36.562  1.00  0.00           O1-  
ATOM   1349  O13 MOL    26      32.090  46.130  34.159  1.00  0.00           O1-  
ATOM   1350  S13 MOL    27      59.882  36.380  35.223  1.00  0.00           S    
ATOM   1351  C13 MOL    27      49.155  49.046  36.076  1.00  0.00           C    
ATOM   1352  C13 MOL    27      49.615  47.648  35.896  1.00  0.00           C    
ATOM   1353  C13 MOL    27      48.783  46.535  35.728  1.00  0.00           C    
ATOM   1354  C13 MOL    27      49.252  45.242  35.698  1.00  0.00           C    
ATOM   1355  C13 MOL    27      50.602  44.911  35.958  1.00  0.00           C    
ATOM   1356  C13 MOL    27      51.407  46.061  36.118  1.00  0.00           C    
ATOM   1357  C13 MOL    27      50.954  47.375  35.893  1.00  0.00           C    
ATOM   1358  N13 MOL    27      52.750  46.014  36.017  1.00  0.00           N    
ATOM   1359  S13 MOL    27      53.496  47.599  35.959  1.00  0.00           S    
ATOM   1360  N13 MOL    27      51.928  48.357  35.781  1.00  0.00           N    
ATOM   1361  C13 MOL    27      51.212  43.451  35.994  1.00  0.00           C    
ATOM   1362  C13 MOL    27      49.172  55.785  36.684  1.00  0.00           C    
ATOM   1363  C13 MOL    27      50.037  32.543  35.978  1.00  0.00           C    
ATOM   1364  C13 MOL    27      51.342  32.948  35.971  1.00  0.00           C    
ATOM   1365  C13 MOL    27      51.677  34.295  35.497  1.00  0.00           C    
ATOM   1366  C13 MOL    27      50.777  35.221  34.927  1.00  0.00           C    
ATOM   1367  C13 MOL    27      49.507  34.736  35.032  1.00  0.00           C    
ATOM   1368  C13 MOL    27      49.155  33.539  35.529  1.00  0.00           C    
ATOM   1369  N13 MOL    27      48.548  35.640  34.578  1.00  0.00           N    
ATOM   1370  S13 MOL    27      47.154  34.541  34.394  1.00  0.00           S    
ATOM   1371  N13 MOL    27      47.920  33.242  35.335  1.00  0.00           N    
ATOM   1372  C13 MOL    27      48.626  50.033  36.434  1.00  0.00           C    
ATOM   1373  C13 MOL    27      51.873  42.446  35.748  1.00  0.00           C    
ATOM   1374  C13 MOL    27      56.251  39.826  33.835  1.00  0.00           C    
ATOM   1375  C13 MOL    27      57.442  39.732  34.033  1.00  0.00           C    
ATOM   1376  C13 MOL    27      51.186  36.537  34.427  1.00  0.00           C    
ATOM   1377  C13 MOL    27      61.486  39.763  35.755  1.00  0.00           C    
ATOM   1378  C13 MOL    27      60.731  40.983  35.686  1.00  0.00           C    
ATOM   1379  C13 MOL    27      59.316  40.941  35.271  1.00  0.00           C    
ATOM   1380  C13 MOL    27      58.849  39.798  34.617  1.00  0.00           C    
ATOM   1381  C13 MOL    27      59.757  38.782  34.526  1.00  0.00           C    
ATOM   1382  C13 MOL    27      60.896  38.662  35.255  1.00  0.00           C    
ATOM   1383  N13 MOL    27      59.271  37.489  34.007  1.00  0.00           N    
ATOM   1384  N13 MOL    27      61.242  37.362  35.529  1.00  0.00           N    
ATOM   1385  N13 MOL    27      52.584  32.216  36.133  1.00  0.00           N1+  
ATOM   1386  N13 MOL    27      53.056  34.697  35.680  1.00  0.00           N1+  
ATOM   1387  N13 MOL    27      47.253  46.791  35.810  1.00  0.00           N1+  
ATOM   1388  N13 MOL    27      48.186  44.610  34.935  1.00  0.00           N1+  
ATOM   1389  N13 MOL    27      58.258  41.986  35.464  1.00  0.00           N1+  
ATOM   1390  N13 MOL    27      61.592  42.140  36.372  1.00  0.00           N1+  
ATOM   1391  C13 MOL    27      52.535  41.215  35.134  1.00  0.00           C    
ATOM   1392  C13 MOL    27      51.699  40.231  34.336  1.00  0.00           C    
ATOM   1393  C13 MOL    27      52.318  38.896  33.908  1.00  0.00           C    
ATOM   1394  C13 MOL    27      53.841  38.758  33.654  1.00  0.00           C    
ATOM   1395  C13 MOL    27      54.758  39.876  34.162  1.00  0.00           C    
ATOM   1396  C13 MOL    27      54.104  41.002  35.161  1.00  0.00           C    
ATOM   1397  C13 MOL    27      51.596  37.620  34.096  1.00  0.00           C    
ATOM   1398  C13 MOL    27      47.600  53.680  36.367  1.00  0.00           C    
ATOM   1399  C13 MOL    27      46.212  53.660  36.904  1.00  0.00           C    
ATOM   1400  C14 MOL    27      45.679  52.296  37.162  1.00  0.00           C    
ATOM   1401  C14 MOL    27      46.589  51.185  37.563  1.00  0.00           C    
ATOM   1402  C14 MOL    27      47.968  51.256  36.890  1.00  0.00           C    
ATOM   1403  C14 MOL    27      48.214  52.422  35.921  1.00  0.00           C    
ATOM   1404  C14 MOL    27      48.546  54.769  36.691  1.00  0.00           C    
ATOM   1405  C14 MOL    27      44.325  51.839  36.916  1.00  0.00           C    
ATOM   1406  C14 MOL    27      43.227  51.699  36.401  1.00  0.00           C    
ATOM   1407  O14 MOL    27      52.673  31.358  37.027  1.00  0.00           O    
ATOM   1408  O14 MOL    27      53.277  34.887  36.867  1.00  0.00           O    
ATOM   1409  O14 MOL    27      46.800  45.844  36.491  1.00  0.00           O    
ATOM   1410  O14 MOL    27      47.969  43.422  35.041  1.00  0.00           O    
ATOM   1411  O14 MOL    27      57.318  42.160  34.662  1.00  0.00           O    
ATOM   1412  O14 MOL    27      62.419  42.760  35.731  1.00  0.00           O    
ATOM   1413  O14 MOL    27      61.352  42.228  37.551  1.00  0.00           O1-  
ATOM   1414  O14 MOL    27      58.385  42.483  36.534  1.00  0.00           O1-  
ATOM   1415  O14 MOL    27      46.763  47.885  35.581  1.00  0.00           O1-  
ATOM   1416  O14 MOL    27      47.870  45.327  33.987  1.00  0.00           O1-  
ATOM   1417  O14 MOL    27      53.297  32.129  35.092  1.00  0.00           O1-  
ATOM   1418  O14 MOL    27      53.728  34.834  34.677  1.00  0.00           O1-  
ATOM   1419  C14 MOL    28      69.589  36.319  35.919  1.00  0.00           C    
ATOM   1420  C14 MOL    28      70.048  34.855  35.811  1.00  0.00           C    
ATOM   1421  C14 MOL    28      69.219  33.799  35.356  1.00  0.00           C    
ATOM   1422  C14 MOL    28      69.642  32.429  35.571  1.00  0.00           C    
ATOM   1423  C14 MOL    28      70.982  32.224  35.942  1.00  0.00           C    
ATOM   1424  C14 MOL    28      71.658  33.240  36.487  1.00  0.00           C    
ATOM   1425  C14 MOL    28      71.277  34.533  36.389  1.00  0.00           C    
ATOM   1426  N14 MOL    28      72.749  33.118  37.296  1.00  0.00           N    
ATOM   1427  S14 MOL    28      73.548  34.733  37.219  1.00  0.00           S    
ATOM   1428  N14 MOL    28      71.973  35.356  37.211  1.00  0.00           N    
ATOM   1429  C14 MOL    28      71.737  31.019  35.616  1.00  0.00           C    
ATOM   1430  C14 MOL    28      69.691  43.171  35.832  1.00  0.00           C    
ATOM   1431  C14 MOL    28      70.327  22.266  35.791  1.00  0.00           C    
ATOM   1432  C14 MOL    28      71.573  21.656  35.919  1.00  0.00           C    
ATOM   1433  C14 MOL    28      72.729  22.500  36.101  1.00  0.00           C    
ATOM   1434  C14 MOL    28      72.764  23.759  35.527  1.00  0.00           C    
ATOM   1435  C14 MOL    28      71.548  24.169  35.034  1.00  0.00           C    
ATOM   1436  C14 MOL    28      70.400  23.504  35.307  1.00  0.00           C    
ATOM   1437  N14 MOL    28      71.338  25.340  34.410  1.00  0.00           N    
ATOM   1438  S14 MOL    28      69.647  25.858  34.415  1.00  0.00           S    
ATOM   1439  N14 MOL    28      69.270  24.205  34.960  1.00  0.00           N    
ATOM   1440  C14 MOL    28      69.053  37.430  35.962  1.00  0.00           C    
ATOM   1441  C14 MOL    28      72.636  30.254  35.310  1.00  0.00           C    
ATOM   1442  C14 MOL    28      77.140  28.797  36.748  1.00  0.00           C    
ATOM   1443  C14 MOL    28      77.996  28.660  37.873  1.00  0.00           C    
ATOM   1444  C14 MOL    28      73.862  24.743  35.467  1.00  0.00           C    
ATOM   1445  N14 MOL    28      71.527  20.260  36.111  1.00  0.00           N1+  
ATOM   1446  N14 MOL    28      73.715  22.178  37.012  1.00  0.00           N1+  
ATOM   1447  N14 MOL    28      68.048  34.470  34.714  1.00  0.00           N1+  
ATOM   1448  N14 MOL    28      69.056  31.167  35.457  1.00  0.00           N1+  
ATOM   1449  C14 MOL    28      73.877  29.573  35.093  1.00  0.00           C    
ATOM   1450  C14 MOL    28      73.682  28.132  34.443  1.00  0.00           C    
ATOM   1451  C14 MOL    28      74.766  27.164  34.859  1.00  0.00           C    
ATOM   1452  C14 MOL    28      76.150  27.670  34.739  1.00  0.00           C    
ATOM   1453  C14 MOL    28      76.251  28.917  35.554  1.00  0.00           C    
ATOM   1454  C14 MOL    28      75.294  30.111  35.427  1.00  0.00           C    
ATOM   1455  C14 MOL    28      74.396  25.750  35.109  1.00  0.00           C    
ATOM   1456  C14 MOL    28      68.047  41.072  35.685  1.00  0.00           C    
ATOM   1457  C14 MOL    28      66.471  40.970  35.556  1.00  0.00           C    
ATOM   1458  C14 MOL    28      65.769  39.615  35.860  1.00  0.00           C    
ATOM   1459  C14 MOL    28      66.627  38.333  35.928  1.00  0.00           C    
ATOM   1460  C14 MOL    28      68.173  38.559  35.775  1.00  0.00           C    
ATOM   1461  C14 MOL    28      68.759  39.845  35.150  1.00  0.00           C    
ATOM   1462  C14 MOL    28      68.843  42.311  35.676  1.00  0.00           C    
ATOM   1463  C14 MOL    28      64.256  39.690  36.121  1.00  0.00           C    
ATOM   1464  C14 MOL    28      63.028  39.784  36.139  1.00  0.00           C    
ATOM   1465  O14 MOL    28      72.048  19.943  37.145  1.00  0.00           O    
ATOM   1466  O14 MOL    28      74.130  23.205  37.558  1.00  0.00           O    
ATOM   1467  O14 MOL    28      66.908  34.083  34.810  1.00  0.00           O    
ATOM   1468  O14 MOL    28      69.291  30.605  36.527  1.00  0.00           O    
ATOM   1469  O14 MOL    28      68.435  35.374  33.963  1.00  0.00           O1-  
ATOM   1470  O14 MOL    28      68.274  31.008  34.557  1.00  0.00           O1-  
ATOM   1471  O14 MOL    28      70.879  19.597  35.290  1.00  0.00           O1-  
ATOM   1472  O14 MOL    28      74.042  21.028  37.272  1.00  0.00           O1-  
ATOM   1473  S14 MOL    29      41.698  71.782  39.190  1.00  0.00           S    
ATOM   1474  C14 MOL    29      33.532  78.909  40.886  1.00  0.00           C    
ATOM   1475  C14 MOL    29      29.190  68.549  40.871  1.00  0.00           C    
ATOM   1476  C14 MOL    29      30.372  68.328  40.164  1.00  0.00           C    
ATOM   1477  C14 MOL    29      31.157  69.369  39.577  1.00  0.00           C    
ATOM   1478  C14 MOL    29      30.650  70.692  39.539  1.00  0.00           C    
ATOM   1479  C14 MOL    29      29.528  70.965  40.361  1.00  0.00           C    
ATOM   1480  C14 MOL    29      28.838  69.903  40.961  1.00  0.00           C    
ATOM   1481  N14 MOL    29      29.020  72.191  40.595  1.00  0.00           N    
ATOM   1482  S14 MOL    29      27.855  71.939  41.939  1.00  0.00           S    
ATOM   1483  N14 MOL    29      27.649  70.232  41.471  1.00  0.00           N    
ATOM   1484  C14 MOL    29      33.330  77.550  40.419  1.00  0.00           C    
ATOM   1485  C14 MOL    29      36.786  74.588  39.460  1.00  0.00           C    
ATOM   1486  C14 MOL    29      37.985  74.733  39.630  1.00  0.00           C    
ATOM   1487  C14 MOL    29      31.209  71.950  38.837  1.00  0.00           C    
ATOM   1488  C14 MOL    29      42.331  75.515  39.562  1.00  0.00           C    
ATOM   1489  C14 MOL    29      41.487  76.669  39.577  1.00  0.00           C    
ATOM   1490  C14 MOL    29      40.121  76.423  39.556  1.00  0.00           C    
ATOM   1491  C14 MOL    29      39.532  75.052  39.627  1.00  0.00           C    
ATOM   1492  C14 MOL    29      40.539  74.044  39.693  1.00  0.00           C    
ATOM   1493  C14 MOL    29      41.883  74.245  39.756  1.00  0.00           C    
ATOM   1494  N14 MOL    29      40.249  72.741  39.564  1.00  0.00           N    
ATOM   1495  N14 MOL    29      42.698  73.132  39.522  1.00  0.00           N    
ATOM   1496  N14 MOL    29      30.442  66.819  39.869  1.00  0.00           N1+  
ATOM   1497  N14 MOL    29      32.440  69.243  38.978  1.00  0.00           N1+  
ATOM   1498  N14 MOL    29      39.224  77.596  39.498  1.00  0.00           N1+  
ATOM   1499  N14 MOL    29      42.343  77.898  39.699  1.00  0.00           N1+  
ATOM   1500  C15 MOL    29      33.401  76.206  39.869  1.00  0.00           C    
ATOM   1501  C15 MOL    29      32.428  75.078  40.143  1.00  0.00           C    
ATOM   1502  C15 MOL    29      32.805  73.907  39.293  1.00  0.00           C    
ATOM   1503  C15 MOL    29      34.299  73.467  39.414  1.00  0.00           C    
ATOM   1504  C15 MOL    29      35.268  74.686  39.398  1.00  0.00           C    
ATOM   1505  C15 MOL    29      34.564  75.924  38.935  1.00  0.00           C    
ATOM   1506  C15 MOL    29      31.787  73.010  38.776  1.00  0.00           C    
ATOM   1507  O15 MOL    29      31.357  66.129  40.309  1.00  0.00           O    
ATOM   1508  O15 MOL    29      33.168  68.377  39.416  1.00  0.00           O    
ATOM   1509  O15 MOL    29      37.991  77.368  39.414  1.00  0.00           O    
ATOM   1510  O15 MOL    29      42.224  78.940  39.093  1.00  0.00           O    
ATOM   1511  O15 MOL    29      43.099  77.792  40.645  1.00  0.00           O1-  
ATOM   1512  O15 MOL    29      39.622  78.714  39.808  1.00  0.00           O1-  
ATOM   1513  O15 MOL    29      29.412  66.580  39.224  1.00  0.00           O1-  
ATOM   1514  O15 MOL    29      32.894  70.202  38.344  1.00  0.00           O1-  
ATOM   1515  S15 MOL    30      60.345  60.493  39.493  1.00  0.00           S    
ATOM   1516  C15 MOL    30      49.530  72.245  40.185  1.00  0.00           C    
ATOM   1517  C15 MOL    30      50.360  71.119  40.015  1.00  0.00           C    
ATOM   1518  C15 MOL    30      49.893  69.903  40.516  1.00  0.00           C    
ATOM   1519  C15 MOL    30      50.441  68.753  39.735  1.00  0.00           C    
ATOM   1520  C15 MOL    30      51.724  68.820  39.268  1.00  0.00           C    
ATOM   1521  C15 MOL    30      52.336  70.046  39.173  1.00  0.00           C    
ATOM   1522  C15 MOL    30      51.522  71.167  39.306  1.00  0.00           C    
ATOM   1523  N15 MOL    30      53.581  70.326  38.757  1.00  0.00           N    
ATOM   1524  S15 MOL    30      53.720  72.084  38.558  1.00  0.00           S    
ATOM   1525  N15 MOL    30      51.989  72.325  38.777  1.00  0.00           N    
ATOM   1526  C15 MOL    30      52.356  67.485  38.985  1.00  0.00           C    
ATOM   1527  C15 MOL    30      48.437  56.676  39.554  1.00  0.00           C    
ATOM   1528  C15 MOL    30      49.792  56.741  39.886  1.00  0.00           C    
ATOM   1529  C15 MOL    30      50.406  57.943  39.930  1.00  0.00           C    
ATOM   1530  C15 MOL    30      49.744  59.156  39.718  1.00  0.00           C    
ATOM   1531  C15 MOL    30      48.382  59.070  39.355  1.00  0.00           C    
ATOM   1532  C15 MOL    30      47.850  57.821  39.167  1.00  0.00           C    
ATOM   1533  N15 MOL    30      47.468  60.027  39.203  1.00  0.00           N    
ATOM   1534  S15 MOL    30      46.132  59.397  38.292  1.00  0.00           S    
ATOM   1535  N15 MOL    30      46.566  57.768  38.689  1.00  0.00           N    
ATOM   1536  C15 MOL    30      48.723  73.152  40.058  1.00  0.00           C    
ATOM   1537  C15 MOL    30      52.452  66.290  38.943  1.00  0.00           C    
ATOM   1538  C15 MOL    30      55.885  63.281  38.997  1.00  0.00           C    
ATOM   1539  C15 MOL    30      57.029  63.623  38.921  1.00  0.00           C    
ATOM   1540  C15 MOL    30      50.622  60.296  39.907  1.00  0.00           C    
ATOM   1541  C15 MOL    30      61.109  64.325  40.191  1.00  0.00           C    
ATOM   1542  C15 MOL    30      60.275  65.451  39.900  1.00  0.00           C    
ATOM   1543  C15 MOL    30      58.995  65.227  39.439  1.00  0.00           C    
ATOM   1544  C15 MOL    30      58.474  63.952  39.227  1.00  0.00           C    
ATOM   1545  C15 MOL    30      59.395  62.920  39.239  1.00  0.00           C    
ATOM   1546  C15 MOL    30      60.644  63.104  39.715  1.00  0.00           C    
ATOM   1547  N15 MOL    30      59.132  61.578  38.833  1.00  0.00           N    
ATOM   1548  N15 MOL    30      61.249  61.895  39.916  1.00  0.00           N    
ATOM   1549  N15 MOL    30      50.420  55.491  40.066  1.00  0.00           N1+  
ATOM   1550  N15 MOL    30      51.741  57.769  40.182  1.00  0.00           N1+  
ATOM   1551  N15 MOL    30      48.741  69.685  41.348  1.00  0.00           N1+  
ATOM   1552  N15 MOL    30      49.640  67.696  39.362  1.00  0.00           N1+  
ATOM   1553  N15 MOL    30      58.210  66.298  39.122  1.00  0.00           N1+  
ATOM   1554  N15 MOL    30      60.483  66.835  40.114  1.00  0.00           N1+  
ATOM   1555  C15 MOL    30      52.699  64.900  39.272  1.00  0.00           C    
ATOM   1556  C15 MOL    30      51.715  63.754  39.622  1.00  0.00           C    
ATOM   1557  C15 MOL    30      52.283  62.335  40.009  1.00  0.00           C    
ATOM   1558  C15 MOL    30      53.789  62.119  40.083  1.00  0.00           C    
ATOM   1559  C15 MOL    30      54.559  63.408  39.586  1.00  0.00           C    
ATOM   1560  C15 MOL    30      54.059  64.790  39.850  1.00  0.00           C    
ATOM   1561  C15 MOL    30      51.527  61.115  40.014  1.00  0.00           C    
ATOM   1562  C15 MOL    30      48.304  76.551  38.742  1.00  0.00           C    
ATOM   1563  C15 MOL    30      47.190  76.085  37.753  1.00  0.00           C    
ATOM   1564  C15 MOL    30      46.182  75.236  38.585  1.00  0.00           C    
ATOM   1565  C15 MOL    30      46.640  74.292  39.676  1.00  0.00           C    
ATOM   1566  C15 MOL    30      48.063  74.313  39.653  1.00  0.00           C    
ATOM   1567  C15 MOL    30      48.866  75.586  39.797  1.00  0.00           C    
ATOM   1568  C15 MOL    30      48.416  78.022  38.897  1.00  0.00           C    
ATOM   1569  C15 MOL    30      44.850  75.727  38.703  1.00  0.00           C    
ATOM   1570  C15 MOL    30      43.771  75.725  39.229  1.00  0.00           C    
ATOM   1571  O15 MOL    30      50.914  55.158  41.135  1.00  0.00           O    
ATOM   1572  O15 MOL    30      52.056  57.188  41.274  1.00  0.00           O    
ATOM   1573  O15 MOL    30      48.543  68.491  41.556  1.00  0.00           O    
ATOM   1574  O15 MOL    30      50.031  66.803  38.599  1.00  0.00           O    
ATOM   1575  O15 MOL    30      57.438  66.216  38.155  1.00  0.00           O    
ATOM   1576  O15 MOL    30      60.932  67.607  39.188  1.00  0.00           O    
ATOM   1577  O15 MOL    30      60.507  67.132  41.271  1.00  0.00           O1-  
ATOM   1578  O15 MOL    30      58.210  67.171  39.944  1.00  0.00           O1-  
ATOM   1579  O15 MOL    30      47.951  70.570  41.575  1.00  0.00           O1-  
ATOM   1580  O15 MOL    30      48.422  67.739  39.531  1.00  0.00           O1-  
ATOM   1581  O15 MOL    30      50.362  54.700  39.047  1.00  0.00           O1-  
ATOM   1582  O15 MOL    30      52.555  58.141  39.401  1.00  0.00           O1-  
ATOM   1583  C15 MOL    31      68.162  59.413  40.414  1.00  0.00           C    
ATOM   1584  C15 MOL    31      69.272  58.439  40.389  1.00  0.00           C    
ATOM   1585  C15 MOL    31      69.102  57.090  40.023  1.00  0.00           C    
ATOM   1586  C15 MOL    31      70.264  56.255  39.861  1.00  0.00           C    
ATOM   1587  C15 MOL    31      71.551  56.746  39.827  1.00  0.00           C    
ATOM   1588  C15 MOL    31      71.697  58.043  40.307  1.00  0.00           C    
ATOM   1589  C15 MOL    31      70.620  58.804  40.689  1.00  0.00           C    
ATOM   1590  N15 MOL    31      72.910  58.588  40.183  1.00  0.00           N    
ATOM   1591  S15 MOL    31      72.320  60.209  39.927  1.00  0.00           S    
ATOM   1592  N15 MOL    31      70.978  60.051  41.032  1.00  0.00           N    
ATOM   1593  C15 MOL    31      72.613  56.008  39.145  1.00  0.00           C    
ATOM   1594  C15 MOL    31      69.339  45.372  39.089  1.00  0.00           C    
ATOM   1595  C15 MOL    31      70.595  45.691  39.607  1.00  0.00           C    
ATOM   1596  C15 MOL    31      71.239  46.786  39.075  1.00  0.00           C    
ATOM   1597  C15 MOL    31      70.495  47.794  38.500  1.00  0.00           C    
ATOM   1598  C15 MOL    31      69.155  47.537  38.221  1.00  0.00           C    
ATOM   1599  C15 MOL    31      68.554  46.345  38.534  1.00  0.00           C    
ATOM   1600  N16 MOL    31      68.381  48.464  37.552  1.00  0.00           N    
ATOM   1601  S16 MOL    31      66.775  47.749  37.257  1.00  0.00           S    
ATOM   1602  N16 MOL    31      67.227  46.239  38.128  1.00  0.00           N    
ATOM   1603  C16 MOL    31      67.646  60.472  40.516  1.00  0.00           C    
ATOM   1604  C16 MOL    31      73.144  55.012  38.704  1.00  0.00           C    
ATOM   1605  C16 MOL    31      76.422  51.312  39.576  1.00  0.00           C    
ATOM   1606  C16 MOL    31      77.827  50.897  39.713  1.00  0.00           C    
ATOM   1607  C16 MOL    31      71.130  49.172  38.463  1.00  0.00           C    
ATOM   1608  N16 MOL    31      71.214  44.722  40.401  1.00  0.00           N1+  
ATOM   1609  N16 MOL    31      72.689  46.946  39.028  1.00  0.00           N1+  
ATOM   1610  N16 MOL    31      67.863  56.360  39.558  1.00  0.00           N1+  
ATOM   1611  N16 MOL    31      70.299  55.048  39.225  1.00  0.00           N1+  
ATOM   1612  C16 MOL    31      73.479  53.610  38.993  1.00  0.00           C    
ATOM   1613  C16 MOL    31      72.404  52.605  39.176  1.00  0.00           C    
ATOM   1614  C16 MOL    31      72.781  51.157  39.093  1.00  0.00           C    
ATOM   1615  C16 MOL    31      74.072  50.747  39.704  1.00  0.00           C    
ATOM   1616  C16 MOL    31      75.081  51.818  39.571  1.00  0.00           C    
ATOM   1617  C16 MOL    31      74.903  53.255  39.203  1.00  0.00           C    
ATOM   1618  C16 MOL    31      71.838  50.108  38.659  1.00  0.00           C    
ATOM   1619  C16 MOL    31      67.434  64.062  40.322  1.00  0.00           C    
ATOM   1620  C16 MOL    31      65.918  64.340  40.100  1.00  0.00           C    
ATOM   1621  C16 MOL    31      64.949  63.384  40.792  1.00  0.00           C    
ATOM   1622  C16 MOL    31      65.499  61.963  41.065  1.00  0.00           C    
ATOM   1623  C16 MOL    31      67.033  61.725  40.813  1.00  0.00           C    
ATOM   1624  C16 MOL    31      67.947  62.861  41.010  1.00  0.00           C    
ATOM   1625  C16 MOL    31      68.417  65.193  40.203  1.00  0.00           C    
ATOM   1626  C16 MOL    31      63.603  63.968  41.056  1.00  0.00           C    
ATOM   1627  C16 MOL    31      62.517  64.297  40.649  1.00  0.00           C    
ATOM   1628  O16 MOL    31      72.443  44.816  40.614  1.00  0.00           O    
ATOM   1629  O16 MOL    31      73.107  48.066  39.191  1.00  0.00           O    
ATOM   1630  O16 MOL    31      66.790  56.845  39.292  1.00  0.00           O    
ATOM   1631  O16 MOL    31      70.507  54.018  39.912  1.00  0.00           O    
ATOM   1632  O16 MOL    31      67.982  55.126  39.323  1.00  0.00           O1-  
ATOM   1633  O16 MOL    31      70.067  55.086  38.032  1.00  0.00           O1-  
ATOM   1634  O16 MOL    31      70.508  43.793  40.755  1.00  0.00           O1-  
ATOM   1635  O16 MOL    31      73.451  45.985  38.976  1.00  0.00           O1-  
ATOM   1636  C16 MOL    32      49.900   3.758  39.059  1.00  0.00           C    
ATOM   1637  C16 MOL    32      49.390   8.580  41.203  1.00  0.00           C    
ATOM   1638  C16 MOL    32      48.683   4.526  39.250  1.00  0.00           C    
ATOM   1639  C16 MOL    32      47.272   7.031  41.112  1.00  0.00           C    
ATOM   1640  C16 MOL    32      45.735   7.278  40.913  1.00  0.00           C    
ATOM   1641  C16 MOL    32      45.380   6.644  39.614  1.00  0.00           C    
ATOM   1642  C16 MOL    32      46.503   6.097  38.732  1.00  0.00           C    
ATOM   1643  C16 MOL    32      47.608   5.433  39.595  1.00  0.00           C    
ATOM   1644  C16 MOL    32      47.567   5.584  41.029  1.00  0.00           C    
ATOM   1645  C16 MOL    32      48.393   7.897  41.121  1.00  0.00           C    
ATOM   1646  C16 MOL    32      43.954   6.705  39.137  1.00  0.00           C    
ATOM   1647  C16 MOL    32      42.780   6.432  39.124  1.00  0.00           C    
ATOM   1648  S16 MOL    33      18.561  14.301  39.227  1.00  0.00           S    
ATOM   1649  C16 MOL    33       6.358  26.056  38.999  1.00  0.00           C    
ATOM   1650  C16 MOL    33       6.949  24.698  39.003  1.00  0.00           C    
ATOM   1651  C16 MOL    33       6.375  23.458  38.747  1.00  0.00           C    
ATOM   1652  C16 MOL    33       7.269  22.307  38.737  1.00  0.00           C    
ATOM   1653  C16 MOL    33       8.650  22.376  38.931  1.00  0.00           C    
ATOM   1654  C16 MOL    33       9.156  23.641  39.049  1.00  0.00           C    
ATOM   1655  C16 MOL    33       8.272  24.741  39.069  1.00  0.00           C    
ATOM   1656  N16 MOL    33      10.508  23.971  39.056  1.00  0.00           N    
ATOM   1657  S16 MOL    33      10.672  25.765  38.973  1.00  0.00           S    
ATOM   1658  N16 MOL    33       8.973  25.940  38.922  1.00  0.00           N    
ATOM   1659  C16 MOL    33       9.571  21.158  38.970  1.00  0.00           C    
ATOM   1660  C16 MOL    33       7.436  31.897  39.048  1.00  0.00           C    
ATOM   1661  C16 MOL    33       5.683  27.053  39.223  1.00  0.00           C    
ATOM   1662  C16 MOL    33      10.209  20.138  38.990  1.00  0.00           C    
ATOM   1663  C16 MOL    33      14.522  17.476  40.168  1.00  0.00           C    
ATOM   1664  C16 MOL    33      15.706  17.186  40.243  1.00  0.00           C    
ATOM   1665  C16 MOL    33       9.920  13.808  39.177  1.00  0.00           C    
ATOM   1666  C16 MOL    33      20.175  17.300  40.319  1.00  0.00           C    
ATOM   1667  C16 MOL    33      19.421  18.520  40.383  1.00  0.00           C    
ATOM   1668  C16 MOL    33      17.951  18.513  40.247  1.00  0.00           C    
ATOM   1669  C16 MOL    33      17.197  17.317  40.356  1.00  0.00           C    
ATOM   1670  C16 MOL    33      17.978  16.179  40.444  1.00  0.00           C    
ATOM   1671  C16 MOL    33      19.345  16.179  40.401  1.00  0.00           C    
ATOM   1672  N16 MOL    33      17.354  15.014  40.099  1.00  0.00           N    
ATOM   1673  N16 MOL    33      19.877  14.925  40.178  1.00  0.00           N    
ATOM   1674  N16 MOL    33       5.033  23.543  38.275  1.00  0.00           N1+  
ATOM   1675  N16 MOL    33       6.666  21.038  38.382  1.00  0.00           N1+  
ATOM   1676  N16 MOL    33      17.127  19.603  39.812  1.00  0.00           N1+  
ATOM   1677  N16 MOL    33      20.037  19.893  40.503  1.00  0.00           N1+  
ATOM   1678  C16 MOL    33      11.055  18.966  38.975  1.00  0.00           C    
ATOM   1679  C16 MOL    33      10.620  17.582  38.474  1.00  0.00           C    
ATOM   1680  C16 MOL    33      11.093  16.463  39.414  1.00  0.00           C    
ATOM   1681  C16 MOL    33      12.120  16.703  40.458  1.00  0.00           C    
ATOM   1682  C16 MOL    33      13.036  17.797  40.011  1.00  0.00           C    
ATOM   1683  C16 MOL    33      12.481  19.101  39.503  1.00  0.00           C    
ATOM   1684  C16 MOL    33      10.591  15.090  39.265  1.00  0.00           C    
ATOM   1685  C16 MOL    33       5.405  30.229  39.203  1.00  0.00           C    
ATOM   1686  C16 MOL    33       3.958  30.626  38.839  1.00  0.00           C    
ATOM   1687  C16 MOL    33       2.942  29.544  39.194  1.00  0.00           C    
ATOM   1688  C16 MOL    33       3.352  28.166  39.483  1.00  0.00           C    
ATOM   1689  C16 MOL    33       4.810  28.076  39.849  1.00  0.00           C    
ATOM   1690  C16 MOL    33       5.552  29.255  40.292  1.00  0.00           C    
ATOM   1691  C16 MOL    33       6.551  31.093  39.073  1.00  0.00           C    
ATOM   1692  C16 MOL    33       1.548  29.886  39.326  1.00  0.00           C    
ATOM   1693  C16 MOL    33       0.179  30.263  39.426  1.00  0.00           C    
ATOM   1694  O16 MOL    33       4.476  22.629  37.680  1.00  0.00           O    
ATOM   1695  O16 MOL    33       6.166  20.383  39.283  1.00  0.00           O    
ATOM   1696  O16 MOL    33      15.975  19.419  39.536  1.00  0.00           O    
ATOM   1697  O16 MOL    33      20.772  20.358  39.684  1.00  0.00           O    
ATOM   1698  O16 MOL    33      19.530  20.434  41.581  1.00  0.00           O1-  
ATOM   1699  O16 MOL    33      17.602  20.729  39.646  1.00  0.00           O1-  
ATOM   1700  O17 MOL    33       4.623  24.695  38.162  1.00  0.00           O1-  
ATOM   1701  O17 MOL    33       6.578  20.944  37.159  1.00  0.00           O1-  
ATOM   1702  S17 MOL    34      41.420   1.851  39.237  1.00  0.00           S    
ATOM   1703  C17 MOL    34      27.110  12.201  40.032  1.00  0.00           C    
ATOM   1704  C17 MOL    34      27.942  10.950  40.034  1.00  0.00           C    
ATOM   1705  C17 MOL    34      27.566   9.549  39.941  1.00  0.00           C    
ATOM   1706  C17 MOL    34      28.586   8.567  39.679  1.00  0.00           C    
ATOM   1707  C17 MOL    34      29.991   8.784  39.760  1.00  0.00           C    
ATOM   1708  C17 MOL    34      30.226  10.053  40.187  1.00  0.00           C    
ATOM   1709  C17 MOL    34      29.300  11.078  40.255  1.00  0.00           C    
ATOM   1710  N17 MOL    34      31.494  10.644  40.196  1.00  0.00           N    
ATOM   1711  S17 MOL    34      31.433  12.458  40.212  1.00  0.00           S    
ATOM   1712  N17 MOL    34      29.758  12.262  40.682  1.00  0.00           N    
ATOM   1713  C17 MOL    34      31.056   7.769  39.340  1.00  0.00           C    
ATOM   1714  C17 MOL    34      28.194  19.876  40.043  1.00  0.00           C    
ATOM   1715  C17 MOL    34      26.824  13.369  40.070  1.00  0.00           C    
ATOM   1716  C17 MOL    34      31.725   6.736  39.134  1.00  0.00           C    
ATOM   1717  C17 MOL    34      36.240   4.205  38.848  1.00  0.00           C    
ATOM   1718  C17 MOL    34      37.337   4.377  39.345  1.00  0.00           C    
ATOM   1719  C17 MOL    34      31.056   0.787  36.804  1.00  0.00           C    
ATOM   1720  C17 MOL    34      41.503   5.797  39.577  1.00  0.00           C    
ATOM   1721  C17 MOL    34      40.483   6.620  40.100  1.00  0.00           C    
ATOM   1722  C17 MOL    34      39.193   6.107  40.185  1.00  0.00           C    
ATOM   1723  C17 MOL    34      38.794   4.832  39.681  1.00  0.00           C    
ATOM   1724  C17 MOL    34      39.849   3.931  39.518  1.00  0.00           C    
ATOM   1725  C17 MOL    34      41.132   4.421  39.417  1.00  0.00           C    
ATOM   1726  N17 MOL    34      39.743   2.499  39.279  1.00  0.00           N    
ATOM   1727  N17 MOL    34      41.999   3.483  38.952  1.00  0.00           N    
ATOM   1728  N17 MOL    34      26.239   9.162  39.780  1.00  0.00           N1+  
ATOM   1729  N17 MOL    34      28.245   7.434  38.967  1.00  0.00           N1+  
ATOM   1730  N17 MOL    34      38.243   7.197  40.577  1.00  0.00           N1+  
ATOM   1731  N17 MOL    34      40.713   7.903  40.669  1.00  0.00           N1+  
ATOM   1732  C17 MOL    34      32.485   5.512  38.685  1.00  0.00           C    
ATOM   1733  C17 MOL    34      31.751   4.265  38.129  1.00  0.00           C    
ATOM   1734  C17 MOL    34      32.674   3.152  37.514  1.00  0.00           C    
ATOM   1735  C17 MOL    34      34.178   3.156  37.612  1.00  0.00           C    
ATOM   1736  C17 MOL    34      34.810   4.274  38.444  1.00  0.00           C    
ATOM   1737  C17 MOL    34      33.987   5.455  38.882  1.00  0.00           C    
ATOM   1738  C17 MOL    34      31.949   1.922  37.069  1.00  0.00           C    
ATOM   1739  C17 MOL    34      26.884  17.482  40.314  1.00  0.00           C    
ATOM   1740  C17 MOL    34      25.434  17.782  39.886  1.00  0.00           C    
ATOM   1741  C17 MOL    34      24.417  16.628  39.810  1.00  0.00           C    
ATOM   1742  C17 MOL    34      24.962  15.236  39.651  1.00  0.00           C    
ATOM   1743  C17 MOL    34      26.448  14.849  40.024  1.00  0.00           C    
ATOM   1744  C17 MOL    34      27.515  16.042  40.166  1.00  0.00           C    
ATOM   1745  C17 MOL    34      27.693  18.766  40.211  1.00  0.00           C    
ATOM   1746  C17 MOL    34      22.891  16.841  39.929  1.00  0.00           C    
ATOM   1747  C17 MOL    34      21.725  17.157  40.137  1.00  0.00           C    
ATOM   1748  O17 MOL    34      25.495  10.109  39.569  1.00  0.00           O    
ATOM   1749  O17 MOL    34      28.933   6.425  39.066  1.00  0.00           O    
ATOM   1750  O17 MOL    34      38.035   7.885  39.621  1.00  0.00           O    
ATOM   1751  O17 MOL    34      41.744   8.068  41.316  1.00  0.00           O    
ATOM   1752  O17 MOL    34      39.870   8.779  40.557  1.00  0.00           O1-  
ATOM   1753  O17 MOL    34      37.795   7.104  41.713  1.00  0.00           O1-  
ATOM   1754  O17 MOL    34      25.914   7.958  39.879  1.00  0.00           O1-  
ATOM   1755  O17 MOL    34      27.304   7.646  38.146  1.00  0.00           O1-  
ATOM   1756  S17 MOL    35      19.365  37.375  38.756  1.00  0.00           S    
ATOM   1757  C17 MOL    35       9.663  49.418  41.139  1.00  0.00           C    
ATOM   1758  C17 MOL    35       9.945  47.980  41.061  1.00  0.00           C    
ATOM   1759  C17 MOL    35       8.927  47.074  40.749  1.00  0.00           C    
ATOM   1760  C17 MOL    35       9.361  45.851  40.191  1.00  0.00           C    
ATOM   1761  C17 MOL    35      10.638  45.354  40.417  1.00  0.00           C    
ATOM   1762  C17 MOL    35      11.559  46.161  40.898  1.00  0.00           C    
ATOM   1763  C17 MOL    35      11.209  47.463  41.028  1.00  0.00           C    
ATOM   1764  N17 MOL    35      12.849  45.776  40.956  1.00  0.00           N    
ATOM   1765  S17 MOL    35      13.673  47.251  40.476  1.00  0.00           S    
ATOM   1766  N17 MOL    35      12.351  48.208  41.088  1.00  0.00           N    
ATOM   1767  C17 MOL    35      10.830  43.882  40.195  1.00  0.00           C    
ATOM   1768  C17 MOL    35       7.501  56.479  39.755  1.00  0.00           C    
ATOM   1769  C17 MOL    35       8.390  32.969  38.944  1.00  0.00           C    
ATOM   1770  C17 MOL    35       9.637  32.944  39.371  1.00  0.00           C    
ATOM   1771  C17 MOL    35      10.490  34.124  39.220  1.00  0.00           C    
ATOM   1772  C17 MOL    35       9.960  35.377  38.904  1.00  0.00           C    
ATOM   1773  C17 MOL    35       8.583  35.422  38.666  1.00  0.00           C    
ATOM   1774  C17 MOL    35       7.936  34.213  38.577  1.00  0.00           C    
ATOM   1775  N17 MOL    35       7.846  36.578  38.381  1.00  0.00           N    
ATOM   1776  S17 MOL    35       6.456  35.966  37.490  1.00  0.00           S    
ATOM   1777  N17 MOL    35       6.833  34.274  37.849  1.00  0.00           N    
ATOM   1778  C17 MOL    35       9.063  50.463  40.881  1.00  0.00           C    
ATOM   1779  C17 MOL    35      11.235  42.749  40.110  1.00  0.00           C    
ATOM   1780  C17 MOL    35      15.468  40.637  39.550  1.00  0.00           C    
ATOM   1781  C17 MOL    35      16.647  40.797  39.634  1.00  0.00           C    
ATOM   1782  C17 MOL    35      10.780  36.622  38.832  1.00  0.00           C    
ATOM   1783  C17 MOL    35      20.807  40.744  38.857  1.00  0.00           C    
ATOM   1784  C17 MOL    35      20.060  41.960  39.158  1.00  0.00           C    
ATOM   1785  C17 MOL    35      18.685  42.056  39.497  1.00  0.00           C    
ATOM   1786  C17 MOL    35      18.044  40.805  39.391  1.00  0.00           C    
ATOM   1787  C17 MOL    35      18.625  39.724  38.751  1.00  0.00           C    
ATOM   1788  C17 MOL    35      19.972  39.702  38.513  1.00  0.00           C    
ATOM   1789  N17 MOL    35      18.097  38.483  38.587  1.00  0.00           N    
ATOM   1790  N17 MOL    35      20.342  38.480  37.967  1.00  0.00           N    
ATOM   1791  N17 MOL    35      10.020  31.594  39.881  1.00  0.00           N1+  
ATOM   1792  N17 MOL    35      11.802  33.867  39.430  1.00  0.00           N1+  
ATOM   1793  N17 MOL    35       7.570  47.334  40.686  1.00  0.00           N1+  
ATOM   1794  N17 MOL    35       8.712  44.875  39.421  1.00  0.00           N1+  
ATOM   1795  N17 MOL    35      17.928  43.123  40.183  1.00  0.00           N1+  
ATOM   1796  N17 MOL    35      21.006  43.005  39.176  1.00  0.00           N1+  
ATOM   1797  C17 MOL    35      11.912  41.484  39.813  1.00  0.00           C    
ATOM   1798  C17 MOL    35      11.204  40.104  39.804  1.00  0.00           C    
ATOM   1799  C17 MOL    35      12.013  38.893  39.376  1.00  0.00           C    
ATOM   1800  C18 MOL    35      13.546  39.005  39.478  1.00  0.00           C    
ATOM   1801  C18 MOL    35      14.047  40.451  39.515  1.00  0.00           C    
ATOM   1802  C18 MOL    35      13.261  41.629  39.165  1.00  0.00           C    
ATOM   1803  C18 MOL    35      11.396  37.648  38.974  1.00  0.00           C    
ATOM   1804  C18 MOL    35       7.695  53.884  39.238  1.00  0.00           C    
ATOM   1805  C18 MOL    35       6.557  53.328  38.463  1.00  0.00           C    
ATOM   1806  C18 MOL    35       5.916  52.264  39.240  1.00  0.00           C    
ATOM   1807  C18 MOL    35       6.741  51.105  39.717  1.00  0.00           C    
ATOM   1808  C18 MOL    35       8.192  51.442  40.064  1.00  0.00           C    
ATOM   1809  C18 MOL    35       8.722  52.894  39.805  1.00  0.00           C    
ATOM   1810  C18 MOL    35       7.640  55.268  39.648  1.00  0.00           C    
ATOM   1811  C18 MOL    35       4.489  52.547  39.343  1.00  0.00           C    
ATOM   1812  C18 MOL    35       3.108  52.929  39.485  1.00  0.00           C    
ATOM   1813  O18 MOL    35      10.455  31.640  41.049  1.00  0.00           O    
ATOM   1814  O18 MOL    35      12.510  34.725  40.086  1.00  0.00           O    
ATOM   1815  O18 MOL    35       6.742  46.410  40.531  1.00  0.00           O    
ATOM   1816  O18 MOL    35       8.056  44.154  40.226  1.00  0.00           O    
ATOM   1817  O18 MOL    35      17.373  44.148  39.766  1.00  0.00           O    
ATOM   1818  O18 MOL    35      21.514  43.085  38.054  1.00  0.00           O    
ATOM   1819  O18 MOL    35      21.286  43.816  40.035  1.00  0.00           O1-  
ATOM   1820  O18 MOL    35      18.200  42.915  41.360  1.00  0.00           O1-  
ATOM   1821  O18 MOL    35       7.163  48.480  40.894  1.00  0.00           O1-  
ATOM   1822  O18 MOL    35       8.991  44.642  38.260  1.00  0.00           O1-  
ATOM   1823  O18 MOL    35       9.921  30.659  39.172  1.00  0.00           O1-  
ATOM   1824  O18 MOL    35      12.117  32.763  38.937  1.00  0.00           O1-  
ATOM   1825  S18 MOL    36      40.080  25.637  37.408  1.00  0.00           S    
ATOM   1826  C18 MOL    36      29.081  37.482  40.016  1.00  0.00           C    
ATOM   1827  C18 MOL    36      29.513  35.982  39.962  1.00  0.00           C    
ATOM   1828  C18 MOL    36      28.565  34.936  39.808  1.00  0.00           C    
ATOM   1829  C18 MOL    36      28.949  33.585  39.709  1.00  0.00           C    
ATOM   1830  C18 MOL    36      30.279  33.274  40.160  1.00  0.00           C    
ATOM   1831  C18 MOL    36      31.199  34.208  40.080  1.00  0.00           C    
ATOM   1832  C18 MOL    36      30.855  35.548  40.017  1.00  0.00           C    
ATOM   1833  N18 MOL    36      32.459  33.780  40.027  1.00  0.00           N    
ATOM   1834  S18 MOL    36      33.350  35.238  40.509  1.00  0.00           S    
ATOM   1835  N18 MOL    36      31.972  36.311  40.125  1.00  0.00           N    
ATOM   1836  C18 MOL    36      30.848  31.949  40.538  1.00  0.00           C    
ATOM   1837  C18 MOL    36      28.820  44.180  39.629  1.00  0.00           C    
ATOM   1838  C18 MOL    36      29.032  21.082  39.796  1.00  0.00           C    
ATOM   1839  C18 MOL    36      30.388  20.969  39.949  1.00  0.00           C    
ATOM   1840  C18 MOL    36      31.219  22.106  39.827  1.00  0.00           C    
ATOM   1841  C18 MOL    36      30.573  23.379  39.799  1.00  0.00           C    
ATOM   1842  C18 MOL    36      29.244  23.419  39.413  1.00  0.00           C    
ATOM   1843  C18 MOL    36      28.584  22.225  39.287  1.00  0.00           C    
ATOM   1844  N18 MOL    36      28.725  24.558  38.991  1.00  0.00           N    
ATOM   1845  S18 MOL    36      27.239  23.965  38.295  1.00  0.00           S    
ATOM   1846  N18 MOL    36      27.540  22.251  38.445  1.00  0.00           N    
ATOM   1847  C18 MOL    36      28.324  38.451  40.114  1.00  0.00           C    
ATOM   1848  C18 MOL    36      31.478  30.923  40.669  1.00  0.00           C    
ATOM   1849  C18 MOL    36      35.782  28.549  38.870  1.00  0.00           C    
ATOM   1850  C18 MOL    36      36.942  28.725  38.526  1.00  0.00           C    
ATOM   1851  C18 MOL    36      31.264  24.681  39.918  1.00  0.00           C    
ATOM   1852  C18 MOL    36      41.275  28.807  38.771  1.00  0.00           C    
ATOM   1853  C18 MOL    36      40.473  29.827  39.230  1.00  0.00           C    
ATOM   1854  C18 MOL    36      39.205  29.988  38.659  1.00  0.00           C    
ATOM   1855  C18 MOL    36      38.462  28.839  38.406  1.00  0.00           C    
ATOM   1856  C18 MOL    36      39.238  27.805  37.833  1.00  0.00           C    
ATOM   1857  C18 MOL    36      40.608  27.896  37.960  1.00  0.00           C    
ATOM   1858  N18 MOL    36      38.784  26.739  37.187  1.00  0.00           N    
ATOM   1859  N18 MOL    36      41.240  26.911  37.357  1.00  0.00           N    
ATOM   1860  N18 MOL    36      30.674  19.509  39.844  1.00  0.00           N1+  
ATOM   1861  N18 MOL    36      32.622  22.170  39.938  1.00  0.00           N1+  
ATOM   1862  N18 MOL    36      27.151  35.429  39.706  1.00  0.00           N1+  
ATOM   1863  N18 MOL    36      28.332  32.299  39.265  1.00  0.00           N1+  
ATOM   1864  N18 MOL    36      38.410  31.155  38.624  1.00  0.00           N1+  
ATOM   1865  N18 MOL    36      41.201  30.804  39.984  1.00  0.00           N1+  
ATOM   1866  C18 MOL    36      32.168  29.651  40.283  1.00  0.00           C    
ATOM   1867  C18 MOL    36      31.468  28.293  40.101  1.00  0.00           C    
ATOM   1868  C18 MOL    36      32.343  27.116  39.652  1.00  0.00           C    
ATOM   1869  C18 MOL    36      33.476  27.357  38.685  1.00  0.00           C    
ATOM   1870  C18 MOL    36      34.281  28.587  39.223  1.00  0.00           C    
ATOM   1871  C18 MOL    36      33.652  29.757  39.969  1.00  0.00           C    
ATOM   1872  C18 MOL    36      31.725  25.779  39.699  1.00  0.00           C    
ATOM   1873  C18 MOL    36      26.986  42.209  39.590  1.00  0.00           C    
ATOM   1874  C18 MOL    36      25.549  42.107  39.379  1.00  0.00           C    
ATOM   1875  C18 MOL    36      24.894  40.719  39.291  1.00  0.00           C    
ATOM   1876  C18 MOL    36      25.763  39.516  39.819  1.00  0.00           C    
ATOM   1877  C18 MOL    36      27.301  39.625  39.922  1.00  0.00           C    
ATOM   1878  C18 MOL    36      27.919  41.016  39.826  1.00  0.00           C    
ATOM   1879  C18 MOL    36      27.862  43.458  39.505  1.00  0.00           C    
ATOM   1880  C18 MOL    36      23.471  40.590  38.814  1.00  0.00           C    
ATOM   1881  C18 MOL    36      22.259  40.609  38.650  1.00  0.00           C    
ATOM   1882  O18 MOL    36      31.633  19.037  40.510  1.00  0.00           O    
ATOM   1883  O18 MOL    36      33.049  22.547  41.011  1.00  0.00           O    
ATOM   1884  O18 MOL    36      26.322  34.803  39.138  1.00  0.00           O    
ATOM   1885  O18 MOL    36      29.204  31.375  39.129  1.00  0.00           O    
ATOM   1886  O18 MOL    36      37.540  31.141  37.705  1.00  0.00           O    
ATOM   1887  O18 MOL    36      40.833  31.993  40.073  1.00  0.00           O    
ATOM   1888  O18 MOL    36      42.359  30.490  40.327  1.00  0.00           O1-  
ATOM   1889  O18 MOL    36      38.753  32.108  39.327  1.00  0.00           O1-  
ATOM   1890  O18 MOL    36      26.902  36.591  40.058  1.00  0.00           O1-  
ATOM   1891  O18 MOL    36      27.176  32.082  39.061  1.00  0.00           O1-  
ATOM   1892  O18 MOL    36      30.086  18.882  38.929  1.00  0.00           O1-  
ATOM   1893  O18 MOL    36      33.101  21.567  39.054  1.00  0.00           O1-  
ATOM   1894  S18 MOL    37      61.596  13.711  41.716  1.00  0.00           S    
ATOM   1895  C18 MOL    37      47.913  24.478  39.562  1.00  0.00           C    
ATOM   1896  C18 MOL    37      48.880  23.536  40.058  1.00  0.00           C    
ATOM   1897  C18 MOL    37      48.591  22.217  40.374  1.00  0.00           C    
ATOM   1898  C18 MOL    37      49.579  21.192  40.487  1.00  0.00           C    
ATOM   1899  C18 MOL    37      50.954  21.508  40.209  1.00  0.00           C    
ATOM   1900  C19 MOL    37      51.181  22.942  40.049  1.00  0.00           C    
ATOM   1901  C19 MOL    37      50.180  23.858  39.931  1.00  0.00           C    
ATOM   1902  N19 MOL    37      52.384  23.543  39.751  1.00  0.00           N    
ATOM   1903  S19 MOL    37      52.112  25.245  40.083  1.00  0.00           S    
ATOM   1904  N19 MOL    37      50.443  25.230  39.615  1.00  0.00           N    
ATOM   1905  C19 MOL    37      51.878  20.255  40.145  1.00  0.00           C    
ATOM   1906  C19 MOL    37      49.745  31.385  39.093  1.00  0.00           C    
ATOM   1907  C19 MOL    37      50.248   9.691  40.749  1.00  0.00           C    
ATOM   1908  C19 MOL    37      51.650   9.584  40.474  1.00  0.00           C    
ATOM   1909  C19 MOL    37      52.187  10.649  39.759  1.00  0.00           C    
ATOM   1910  C19 MOL    37      51.412  11.744  39.326  1.00  0.00           C    
ATOM   1911  C19 MOL    37      50.000  11.808  39.643  1.00  0.00           C    
ATOM   1912  C19 MOL    37      49.536  10.803  40.438  1.00  0.00           C    
ATOM   1913  N19 MOL    37      49.082  12.690  39.126  1.00  0.00           N    
ATOM   1914  S19 MOL    37      48.188  12.865  40.546  1.00  0.00           S    
ATOM   1915  N19 MOL    37      48.213  11.073  40.747  1.00  0.00           N    
ATOM   1916  C19 MOL    37      47.374  25.539  39.256  1.00  0.00           C    
ATOM   1917  C19 MOL    37      52.490  19.212  40.165  1.00  0.00           C    
ATOM   1918  C19 MOL    37      56.366  15.920  41.141  1.00  0.00           C    
ATOM   1919  C19 MOL    37      57.573  16.066  41.260  1.00  0.00           C    
ATOM   1920  C19 MOL    37      52.036  12.999  38.936  1.00  0.00           C    
ATOM   1921  C19 MOL    37      61.589  17.337  40.800  1.00  0.00           C    
ATOM   1922  C19 MOL    37      60.551  18.273  40.622  1.00  0.00           C    
ATOM   1923  C19 MOL    37      59.222  17.884  40.510  1.00  0.00           C    
ATOM   1924  C19 MOL    37      58.955  16.555  41.072  1.00  0.00           C    
ATOM   1925  C19 MOL    37      59.993  15.635  41.153  1.00  0.00           C    
ATOM   1926  C19 MOL    37      61.266  16.027  40.843  1.00  0.00           C    
ATOM   1927  N19 MOL    37      59.964  14.368  41.668  1.00  0.00           N    
ATOM   1928  N19 MOL    37      62.223  15.067  40.930  1.00  0.00           N    
ATOM   1929  N19 MOL    37      52.554   8.441  40.706  1.00  0.00           N1+  
ATOM   1930  N19 MOL    37      53.477  10.581  39.108  1.00  0.00           N1+  
ATOM   1931  N19 MOL    37      47.185  21.918  40.485  1.00  0.00           N1+  
ATOM   1932  N19 MOL    37      49.214  19.783  40.187  1.00  0.00           N1+  
ATOM   1933  N19 MOL    37      58.148  18.681  40.074  1.00  0.00           N1+  
ATOM   1934  N19 MOL    37      60.471  19.589  41.205  1.00  0.00           N1+  
ATOM   1935  C19 MOL    37      53.056  17.768  40.269  1.00  0.00           C    
ATOM   1936  C19 MOL    37      52.151  16.600  39.970  1.00  0.00           C    
ATOM   1937  C19 MOL    37      52.817  15.244  40.035  1.00  0.00           C    
ATOM   1938  C19 MOL    37      53.969  14.976  40.942  1.00  0.00           C    
ATOM   1939  C19 MOL    37      54.970  16.026  40.643  1.00  0.00           C    
ATOM   1940  C19 MOL    37      54.520  17.506  40.409  1.00  0.00           C    
ATOM   1941  C19 MOL    37      52.252  14.119  39.355  1.00  0.00           C    
ATOM   1942  C19 MOL    37      47.840  29.426  39.389  1.00  0.00           C    
ATOM   1943  C19 MOL    37      46.378  29.832  39.490  1.00  0.00           C    
ATOM   1944  C19 MOL    37      45.349  28.645  39.745  1.00  0.00           C    
ATOM   1945  C19 MOL    37      45.951  27.369  40.225  1.00  0.00           C    
ATOM   1946  C19 MOL    37      47.051  26.965  39.271  1.00  0.00           C    
ATOM   1947  C19 MOL    37      48.193  27.929  39.059  1.00  0.00           C    
ATOM   1948  C19 MOL    37      48.959  30.481  39.259  1.00  0.00           C    
ATOM   1949  C19 MOL    37      43.969  28.630  39.278  1.00  0.00           C    
ATOM   1950  C19 MOL    37      42.803  28.684  38.945  1.00  0.00           C    
ATOM   1951  O19 MOL    37      53.708   8.784  40.936  1.00  0.00           O    
ATOM   1952  O19 MOL    37      54.360  10.931  39.851  1.00  0.00           O    
ATOM   1953  O19 MOL    37      46.898  20.795  40.809  1.00  0.00           O    
ATOM   1954  O19 MOL    37      48.961  19.062  41.118  1.00  0.00           O    
ATOM   1955  O19 MOL    37      57.881  18.679  38.855  1.00  0.00           O    
ATOM   1956  O19 MOL    37      59.755  20.464  40.691  1.00  0.00           O    
ATOM   1957  O19 MOL    37      60.803  19.545  42.412  1.00  0.00           O1-  
ATOM   1958  O19 MOL    37      57.310  19.064  40.952  1.00  0.00           O1-  
ATOM   1959  O19 MOL    37      46.369  22.714  39.989  1.00  0.00           O1-  
ATOM   1960  O19 MOL    37      48.973  19.639  38.986  1.00  0.00           O1-  
ATOM   1961  O19 MOL    37      52.128   7.323  40.525  1.00  0.00           O1-  
ATOM   1962  O19 MOL    37      53.415  10.393  37.922  1.00  0.00           O1-  
ATOM   1963  C19 MOL    38      68.988  14.377  38.373  1.00  0.00           C    
ATOM   1964  C19 MOL    38      69.072  21.212  39.505  1.00  0.00           C    
ATOM   1965  C19 MOL    38      68.405  15.416  39.131  1.00  0.00           C    
ATOM   1966  C19 MOL    38      67.753  18.966  40.187  1.00  0.00           C    
ATOM   1967  C19 MOL    38      66.390  18.889  40.883  1.00  0.00           C    
ATOM   1968  C19 MOL    38      65.698  17.531  40.830  1.00  0.00           C    
ATOM   1969  C19 MOL    38      66.419  16.306  40.535  1.00  0.00           C    
ATOM   1970  C19 MOL    38      67.808  16.475  39.927  1.00  0.00           C    
ATOM   1971  C19 MOL    38      68.622  17.739  40.134  1.00  0.00           C    
ATOM   1972  C19 MOL    38      68.376  20.226  39.670  1.00  0.00           C    
ATOM   1973  C19 MOL    38      64.230  17.398  40.964  1.00  0.00           C    
ATOM   1974  C19 MOL    38      63.033  17.450  40.970  1.00  0.00           C    
ATOM   1975  S19 MOL    39      20.333  61.246  37.458  1.00  0.00           S    
ATOM   1976  C19 MOL    39      10.181  67.108  38.346  1.00  0.00           C    
ATOM   1977  C19 MOL    39       7.890  57.882  39.945  1.00  0.00           C    
ATOM   1978  C19 MOL    39       9.207  58.095  40.330  1.00  0.00           C    
ATOM   1979  C19 MOL    39      10.088  59.202  39.954  1.00  0.00           C    
ATOM   1980  C19 MOL    39       9.491  60.282  39.298  1.00  0.00           C    
ATOM   1981  C19 MOL    39       8.127  60.180  39.250  1.00  0.00           C    
ATOM   1982  C19 MOL    39       7.316  59.059  39.437  1.00  0.00           C    
ATOM   1983  N19 MOL    39       7.397  61.328  39.050  1.00  0.00           N    
ATOM   1984  S19 MOL    39       6.099  60.790  40.118  1.00  0.00           S    
ATOM   1985  N19 MOL    39       5.999  59.290  39.292  1.00  0.00           N    
ATOM   1986  C19 MOL    39      11.283  66.136  38.486  1.00  0.00           C    
ATOM   1987  C19 MOL    39      15.615  63.714  38.870  1.00  0.00           C    
ATOM   1988  C19 MOL    39      16.751  63.806  38.482  1.00  0.00           C    
ATOM   1989  C19 MOL    39      10.256  61.435  38.605  1.00  0.00           C    
ATOM   1990  C19 MOL    39      20.832  64.937  38.733  1.00  0.00           C    
ATOM   1991  C19 MOL    39      19.771  65.897  38.921  1.00  0.00           C    
ATOM   1992  C19 MOL    39      18.468  65.568  38.480  1.00  0.00           C    
ATOM   1993  C19 MOL    39      18.104  64.267  38.332  1.00  0.00           C    
ATOM   1994  C19 MOL    39      19.090  63.302  38.315  1.00  0.00           C    
ATOM   1995  C19 MOL    39      20.421  63.639  38.478  1.00  0.00           C    
ATOM   1996  N19 MOL    39      18.916  62.020  38.007  1.00  0.00           N    
ATOM   1997  N19 MOL    39      21.278  62.594  38.211  1.00  0.00           N    
ATOM   1998  N19 MOL    39       9.918  57.108  40.930  1.00  0.00           N1+  
ATOM   1999  N19 MOL    39      11.563  58.917  40.143  1.00  0.00           N1+  
ATOM   2000  N20 MOL    39      17.443  66.494  38.208  1.00  0.00           N1+  
ATOM   2001  N20 MOL    39      20.105  67.040  39.593  1.00  0.00           N1+  
ATOM   2002  C20 MOL    39      12.334  65.182  38.456  1.00  0.00           C    
ATOM   2003  C20 MOL    39      12.336  64.215  37.317  1.00  0.00           C    
ATOM   2004  C20 MOL    39      12.308  62.850  37.867  1.00  0.00           C    
ATOM   2005  C20 MOL    39      13.487  62.386  38.673  1.00  0.00           C    
ATOM   2006  C20 MOL    39      14.209  63.616  39.124  1.00  0.00           C    
ATOM   2007  C20 MOL    39      13.475  64.924  39.417  1.00  0.00           C    
ATOM   2008  C20 MOL    39      11.082  62.178  38.146  1.00  0.00           C    
ATOM   2009  O20 MOL    39      10.649  57.412  41.906  1.00  0.00           O    
ATOM   2010  O20 MOL    39      12.015  59.380  41.208  1.00  0.00           O    
ATOM   2011  O20 MOL    39      16.244  66.155  38.310  1.00  0.00           O    
ATOM   2012  O20 MOL    39      21.327  67.122  39.892  1.00  0.00           O    
ATOM   2013  O20 MOL    39      19.291  67.845  40.067  1.00  0.00           O1-  
ATOM   2014  O20 MOL    39      17.749  67.560  37.741  1.00  0.00           O1-  
ATOM   2015  O20 MOL    39      10.081  56.035  40.447  1.00  0.00           O1-  
ATOM   2016  O20 MOL    39      11.978  58.024  39.484  1.00  0.00           O1-  
ATOM   2017  S20 MOL    40      40.933  48.930  38.441  1.00  0.00           S    
ATOM   2018  C20 MOL    40      28.740  60.911  39.428  1.00  0.00           C    
ATOM   2019  C20 MOL    40      29.561  59.705  39.690  1.00  0.00           C    
ATOM   2020  C20 MOL    40      28.975  58.457  39.824  1.00  0.00           C    
ATOM   2021  C20 MOL    40      29.838  57.290  39.797  1.00  0.00           C    
ATOM   2022  C20 MOL    40      31.187  57.392  39.899  1.00  0.00           C    
ATOM   2023  C20 MOL    40      31.720  58.640  39.802  1.00  0.00           C    
ATOM   2024  C20 MOL    40      30.944  59.784  39.615  1.00  0.00           C    
ATOM   2025  N20 MOL    40      33.051  58.906  39.622  1.00  0.00           N    
ATOM   2026  S20 MOL    40      33.026  60.188  38.508  1.00  0.00           S    
ATOM   2027  N20 MOL    40      31.515  60.875  39.078  1.00  0.00           N    
ATOM   2028  C20 MOL    40      31.887  56.087  39.932  1.00  0.00           C    
ATOM   2029  C20 MOL    40      28.172  67.450  41.251  1.00  0.00           C    
ATOM   2030  C20 MOL    40      29.588  45.412  39.400  1.00  0.00           C    
ATOM   2031  C20 MOL    40      31.037  45.445  39.330  1.00  0.00           C    
ATOM   2032  C20 MOL    40      31.595  46.371  38.431  1.00  0.00           C    
ATOM   2033  C20 MOL    40      30.851  47.590  38.241  1.00  0.00           C    
ATOM   2034  C20 MOL    40      29.583  47.709  38.587  1.00  0.00           C    
ATOM   2035  C20 MOL    40      28.941  46.571  39.082  1.00  0.00           C    
ATOM   2036  N20 MOL    40      28.741  48.744  38.142  1.00  0.00           N    
ATOM   2037  S20 MOL    40      27.109  48.190  38.518  1.00  0.00           S    
ATOM   2038  N20 MOL    40      27.580  46.636  39.150  1.00  0.00           N    
ATOM   2039  C20 MOL    40      28.062  61.847  39.054  1.00  0.00           C    
ATOM   2040  C20 MOL    40      32.241  54.973  39.657  1.00  0.00           C    
ATOM   2041  C20 MOL    40      35.982  51.967  38.308  1.00  0.00           C    
ATOM   2042  C20 MOL    40      37.130  51.742  38.505  1.00  0.00           C    
ATOM   2043  C20 MOL    40      31.378  48.892  37.742  1.00  0.00           C    
ATOM   2044  C20 MOL    40      41.326  52.528  39.622  1.00  0.00           C    
ATOM   2045  C20 MOL    40      40.328  53.527  39.559  1.00  0.00           C    
ATOM   2046  C20 MOL    40      38.959  53.149  39.378  1.00  0.00           C    
ATOM   2047  C20 MOL    40      38.487  51.903  38.977  1.00  0.00           C    
ATOM   2048  C20 MOL    40      39.529  50.942  38.960  1.00  0.00           C    
ATOM   2049  C20 MOL    40      40.785  51.297  39.416  1.00  0.00           C    
ATOM   2050  N20 MOL    40      39.311  49.720  38.406  1.00  0.00           N    
ATOM   2051  N20 MOL    40      41.729  50.273  39.202  1.00  0.00           N    
ATOM   2052  N20 MOL    40      31.754  44.366  39.782  1.00  0.00           N1+  
ATOM   2053  N20 MOL    40      32.766  46.279  37.760  1.00  0.00           N1+  
ATOM   2054  N20 MOL    40      27.700  58.141  39.254  1.00  0.00           N1+  
ATOM   2055  N20 MOL    40      29.407  55.999  39.416  1.00  0.00           N1+  
ATOM   2056  N20 MOL    40      38.032  54.124  39.737  1.00  0.00           N1+  
ATOM   2057  N20 MOL    40      40.750  54.950  39.603  1.00  0.00           N1+  
ATOM   2058  C20 MOL    40      32.579  53.673  39.006  1.00  0.00           C    
ATOM   2059  C20 MOL    40      31.670  52.654  38.345  1.00  0.00           C    
ATOM   2060  C20 MOL    40      32.350  51.371  37.875  1.00  0.00           C    
ATOM   2061  C20 MOL    40      33.748  51.381  37.458  1.00  0.00           C    
ATOM   2062  C20 MOL    40      34.560  52.155  38.430  1.00  0.00           C    
ATOM   2063  C20 MOL    40      34.043  53.440  39.021  1.00  0.00           C    
ATOM   2064  C20 MOL    40      31.797  50.030  37.866  1.00  0.00           C    
ATOM   2065  C20 MOL    40      26.846  65.263  40.511  1.00  0.00           C    
ATOM   2066  C20 MOL    40      25.378  64.879  40.609  1.00  0.00           C    
ATOM   2067  C20 MOL    40      24.940  64.213  39.409  1.00  0.00           C    
ATOM   2068  C20 MOL    40      25.699  62.993  38.842  1.00  0.00           C    
ATOM   2069  C20 MOL    40      27.163  63.077  39.182  1.00  0.00           C    
ATOM   2070  C20 MOL    40      27.753  64.479  39.511  1.00  0.00           C    
ATOM   2071  C20 MOL    40      27.528  66.436  41.153  1.00  0.00           C    
ATOM   2072  C20 MOL    40      23.498  64.550  38.984  1.00  0.00           C    
ATOM   2073  C20 MOL    40      22.376  64.983  38.812  1.00  0.00           C    
ATOM   2074  O20 MOL    40      31.817  44.235  41.025  1.00  0.00           O    
ATOM   2075  O20 MOL    40      33.658  45.556  38.221  1.00  0.00           O    
ATOM   2076  O20 MOL    40      26.682  58.084  39.882  1.00  0.00           O    
ATOM   2077  O20 MOL    40      28.854  55.217  40.089  1.00  0.00           O    
ATOM   2078  O20 MOL    40      38.472  55.253  39.858  1.00  0.00           O    
ATOM   2079  O20 MOL    40      40.506  55.691  38.661  1.00  0.00           O    
ATOM   2080  O20 MOL    40      41.232  55.303  40.641  1.00  0.00           O1-  
ATOM   2081  O20 MOL    40      36.861  53.907  39.947  1.00  0.00           O1-  
ATOM   2082  O20 MOL    40      27.870  57.879  38.040  1.00  0.00           O1-  
ATOM   2083  O20 MOL    40      29.672  55.925  38.226  1.00  0.00           O1-  
ATOM   2084  O20 MOL    40      31.958  43.549  38.903  1.00  0.00           O1-  
ATOM   2085  O20 MOL    40      32.909  47.012  36.777  1.00  0.00           O1-  
ATOM   2086  S20 MOL    41      61.816  36.315  38.097  1.00  0.00           S    
ATOM   2087  C20 MOL    41      48.736  48.294  39.299  1.00  0.00           C    
ATOM   2088  C20 MOL    41      49.523  47.040  39.374  1.00  0.00           C    
ATOM   2089  C20 MOL    41      48.908  45.781  39.562  1.00  0.00           C    
ATOM   2090  C20 MOL    41      49.627  44.642  39.344  1.00  0.00           C    
ATOM   2091  C20 MOL    41      51.004  44.639  39.647  1.00  0.00           C    
ATOM   2092  C20 MOL    41      51.536  45.889  39.588  1.00  0.00           C    
ATOM   2093  C20 MOL    41      50.853  47.001  39.115  1.00  0.00           C    
ATOM   2094  N20 MOL    41      52.815  46.227  39.846  1.00  0.00           N    
ATOM   2095  S20 MOL    41      52.941  48.037  39.950  1.00  0.00           S    
ATOM   2096  N20 MOL    41      51.706  47.976  38.785  1.00  0.00           N    
ATOM   2097  C20 MOL    41      51.834  43.393  39.967  1.00  0.00           C    
ATOM   2098  C20 MOL    41      47.762  55.381  39.685  1.00  0.00           C    
ATOM   2099  C20 MOL    41      50.372  32.755  39.393  1.00  0.00           C    
ATOM   2100  C21 MOL    41      51.529  32.918  40.221  1.00  0.00           C    
ATOM   2101  C21 MOL    41      52.038  34.214  40.401  1.00  0.00           C    
ATOM   2102  C21 MOL    41      51.214  35.360  40.412  1.00  0.00           C    
ATOM   2103  C21 MOL    41      50.030  35.055  39.810  1.00  0.00           C    
ATOM   2104  C21 MOL    41      49.763  33.908  39.079  1.00  0.00           C    
ATOM   2105  N21 MOL    41      49.087  36.013  39.700  1.00  0.00           N    
ATOM   2106  S21 MOL    41      48.085  35.659  38.324  1.00  0.00           S    
ATOM   2107  N21 MOL    41      48.748  34.012  38.161  1.00  0.00           N    
ATOM   2108  C21 MOL    41      48.005  49.252  39.458  1.00  0.00           C    
ATOM   2109  C21 MOL    41      52.703  42.562  40.166  1.00  0.00           C    
ATOM   2110  C21 MOL    41      56.954  39.479  39.976  1.00  0.00           C    
ATOM   2111  C21 MOL    41      58.018  39.081  39.542  1.00  0.00           C    
ATOM   2112  C21 MOL    41      51.625  36.728  40.940  1.00  0.00           C    
ATOM   2113  C21 MOL    41      62.353  39.904  39.489  1.00  0.00           C    
ATOM   2114  C21 MOL    41      61.285  40.721  40.056  1.00  0.00           C    
ATOM   2115  C21 MOL    41      59.969  40.447  39.677  1.00  0.00           C    
ATOM   2116  C21 MOL    41      59.523  39.191  39.315  1.00  0.00           C    
ATOM   2117  C21 MOL    41      60.538  38.339  38.931  1.00  0.00           C    
ATOM   2118  C21 MOL    41      61.851  38.750  38.988  1.00  0.00           C    
ATOM   2119  N21 MOL    41      60.290  37.116  38.369  1.00  0.00           N    
ATOM   2120  N21 MOL    41      62.719  37.823  38.486  1.00  0.00           N    
ATOM   2121  N21 MOL    41      52.006  31.710  40.799  1.00  0.00           N1+  
ATOM   2122  N21 MOL    41      53.329  34.566  40.228  1.00  0.00           N1+  
ATOM   2123  N21 MOL    41      47.498  46.067  39.832  1.00  0.00           N1+  
ATOM   2124  N21 MOL    41      49.031  43.370  39.135  1.00  0.00           N1+  
ATOM   2125  N21 MOL    41      58.871  41.229  40.146  1.00  0.00           N1+  
ATOM   2126  N21 MOL    41      61.511  41.889  40.872  1.00  0.00           N1+  
ATOM   2127  C21 MOL    41      53.568  41.453  40.639  1.00  0.00           C    
ATOM   2128  C21 MOL    41      52.734  40.419  41.383  1.00  0.00           C    
ATOM   2129  C21 MOL    41      53.086  38.999  40.985  1.00  0.00           C    
ATOM   2130  C21 MOL    41      54.610  38.723  40.886  1.00  0.00           C    
ATOM   2131  C21 MOL    41      55.572  39.835  40.383  1.00  0.00           C    
ATOM   2132  C21 MOL    41      55.085  41.274  40.430  1.00  0.00           C    
ATOM   2133  C21 MOL    41      52.025  37.874  40.947  1.00  0.00           C    
ATOM   2134  C21 MOL    41      47.292  52.989  40.465  1.00  0.00           C    
ATOM   2135  C21 MOL    41      46.074  52.754  41.211  1.00  0.00           C    
ATOM   2136  C21 MOL    41      45.278  51.763  40.370  1.00  0.00           C    
ATOM   2137  C21 MOL    41      45.876  50.445  40.039  1.00  0.00           C    
ATOM   2138  C21 MOL    41      47.353  50.497  39.938  1.00  0.00           C    
ATOM   2139  C21 MOL    41      48.217  51.785  40.207  1.00  0.00           C    
ATOM   2140  C21 MOL    41      47.399  54.237  39.858  1.00  0.00           C    
ATOM   2141  C21 MOL    41      43.962  52.257  39.905  1.00  0.00           C    
ATOM   2142  C21 MOL    41      42.813  52.617  39.775  1.00  0.00           C    
ATOM   2143  O21 MOL    41      53.041  31.338  41.224  1.00  0.00           O    
ATOM   2144  O21 MOL    41      53.683  35.672  40.583  1.00  0.00           O    
ATOM   2145  O21 MOL    41      47.046  45.983  41.014  1.00  0.00           O    
ATOM   2146  O21 MOL    41      48.875  42.775  40.203  1.00  0.00           O    
ATOM   2147  O21 MOL    41      58.291  41.981  39.368  1.00  0.00           O    
ATOM   2148  O21 MOL    41      60.521  42.499  41.126  1.00  0.00           O    
ATOM   2149  O21 MOL    41      62.589  42.133  41.371  1.00  0.00           O1-  
ATOM   2150  O21 MOL    41      58.496  41.033  41.306  1.00  0.00           O1-  
ATOM   2151  O21 MOL    41      46.867  46.381  38.865  1.00  0.00           O1-  
ATOM   2152  O21 MOL    41      48.686  43.039  37.970  1.00  0.00           O1-  
ATOM   2153  O21 MOL    41      50.994  30.990  40.959  1.00  0.00           O1-  
ATOM   2154  O21 MOL    41      54.111  33.673  39.734  1.00  0.00           O1-  
ATOM   2155  C21 MOL    42      69.801  36.401  39.184  1.00  0.00           C    
ATOM   2156  C21 MOL    42      69.965  34.965  39.544  1.00  0.00           C    
ATOM   2157  C21 MOL    42      68.843  34.147  39.419  1.00  0.00           C    
ATOM   2158  C21 MOL    42      69.087  32.750  39.368  1.00  0.00           C    
ATOM   2159  C21 MOL    42      70.390  32.167  39.477  1.00  0.00           C    
ATOM   2160  C21 MOL    42      71.388  33.057  39.876  1.00  0.00           C    
ATOM   2161  C21 MOL    42      71.247  34.416  39.832  1.00  0.00           C    
ATOM   2162  N21 MOL    42      72.605  32.557  40.235  1.00  0.00           N    
ATOM   2163  S21 MOL    42      73.588  33.907  40.681  1.00  0.00           S    
ATOM   2164  N21 MOL    42      72.320  35.066  40.386  1.00  0.00           N    
ATOM   2165  C21 MOL    42      70.743  30.816  39.050  1.00  0.00           C    
ATOM   2166  C21 MOL    42      69.018  43.970  38.749  1.00  0.00           C    
ATOM   2167  C21 MOL    42      69.895  22.361  39.495  1.00  0.00           C    
ATOM   2168  C21 MOL    42      71.273  22.568  39.857  1.00  0.00           C    
ATOM   2169  C21 MOL    42      71.919  23.850  39.865  1.00  0.00           C    
ATOM   2170  C21 MOL    42      71.212  24.881  39.312  1.00  0.00           C    
ATOM   2171  C21 MOL    42      69.941  24.664  38.868  1.00  0.00           C    
ATOM   2172  C21 MOL    42      69.254  23.531  39.098  1.00  0.00           C    
ATOM   2173  N21 MOL    42      69.236  25.626  38.207  1.00  0.00           N    
ATOM   2174  S21 MOL    42      67.569  25.012  37.860  1.00  0.00           S    
ATOM   2175  N21 MOL    42      67.993  23.474  38.560  1.00  0.00           N    
ATOM   2176  C21 MOL    42      69.518  37.496  38.786  1.00  0.00           C    
ATOM   2177  C21 MOL    42      71.545  30.116  38.455  1.00  0.00           C    
ATOM   2178  C21 MOL    42      75.665  29.920  40.540  1.00  0.00           C    
ATOM   2179  C21 MOL    42      76.577  30.156  41.646  1.00  0.00           C    
ATOM   2180  C21 MOL    42      71.905  26.068  38.958  1.00  0.00           C    
ATOM   2181  N21 MOL    42      72.103  21.495  40.190  1.00  0.00           N1+  
ATOM   2182  N21 MOL    42      73.229  24.098  40.237  1.00  0.00           N1+  
ATOM   2183  N21 MOL    42      67.515  34.750  39.530  1.00  0.00           N1+  
ATOM   2184  N21 MOL    42      68.137  31.903  38.752  1.00  0.00           N1+  
ATOM   2185  C21 MOL    42      72.906  29.658  38.022  1.00  0.00           C    
ATOM   2186  C21 MOL    42      73.094  28.419  37.206  1.00  0.00           C    
ATOM   2187  C21 MOL    42      73.835  27.546  38.155  1.00  0.00           C    
ATOM   2188  C21 MOL    42      74.961  28.026  39.119  1.00  0.00           C    
ATOM   2189  C21 MOL    42      75.010  29.503  39.313  1.00  0.00           C    
ATOM   2190  C21 MOL    42      74.127  30.427  38.510  1.00  0.00           C    
ATOM   2191  C21 MOL    42      72.856  26.647  38.579  1.00  0.00           C    
ATOM   2192  C21 MOL    42      68.361  41.417  38.414  1.00  0.00           C    
ATOM   2193  C21 MOL    42      66.886  41.243  38.372  1.00  0.00           C    
ATOM   2194  C21 MOL    42      66.380  39.962  38.964  1.00  0.00           C    
ATOM   2195  C21 MOL    42      67.181  38.696  38.669  1.00  0.00           C    
ATOM   2196  C21 MOL    42      68.675  38.782  38.722  1.00  0.00           C    
ATOM   2197  C21 MOL    42      69.275  40.140  38.403  1.00  0.00           C    
ATOM   2198  C21 MOL    42      68.874  42.807  38.445  1.00  0.00           C    
ATOM   2199  C21 MOL    42      65.023  40.012  39.656  1.00  0.00           C    
ATOM   2200  C22 MOL    42      63.812  40.068  39.716  1.00  0.00           C    
ATOM   2201  O22 MOL    42      72.851  21.604  41.117  1.00  0.00           O    
ATOM   2202  O22 MOL    42      73.550  25.211  40.581  1.00  0.00           O    
ATOM   2203  O22 MOL    42      66.677  34.140  40.156  1.00  0.00           O    
ATOM   2204  O22 MOL    42      67.603  30.891  39.122  1.00  0.00           O    
ATOM   2205  O22 MOL    42      67.237  35.626  38.634  1.00  0.00           O1-  
ATOM   2206  O22 MOL    42      68.068  32.226  37.536  1.00  0.00           O1-  
ATOM   2207  O22 MOL    42      71.675  20.411  39.870  1.00  0.00           O1-  
ATOM   2208  O22 MOL    42      73.945  23.214  39.869  1.00  0.00           O1-  
ATOM   2209  S22 MOL    43      40.514  72.155  42.313  1.00  0.00           S    
ATOM   2210  C22 MOL    43      30.979  78.928  42.889  1.00  0.00           C    
ATOM   2211  C22 MOL    43      28.583  68.693  44.574  1.00  0.00           C    
ATOM   2212  C22 MOL    43      29.925  68.489  44.349  1.00  0.00           C    
ATOM   2213  C22 MOL    43      30.868  69.506  44.460  1.00  0.00           C    
ATOM   2214  C22 MOL    43      30.546  70.812  44.833  1.00  0.00           C    
ATOM   2215  C22 MOL    43      29.189  70.971  45.037  1.00  0.00           C    
ATOM   2216  C22 MOL    43      28.263  70.013  44.838  1.00  0.00           C    
ATOM   2217  N22 MOL    43      28.568  72.136  45.455  1.00  0.00           N    
ATOM   2218  S22 MOL    43      26.793  72.116  45.229  1.00  0.00           S    
ATOM   2219  N22 MOL    43      26.930  70.397  44.991  1.00  0.00           N    
ATOM   2220  C22 MOL    43      31.911  77.798  43.156  1.00  0.00           C    
ATOM   2221  C22 MOL    43      36.544  75.762  43.148  1.00  0.00           C    
ATOM   2222  C22 MOL    43      37.754  75.695  43.049  1.00  0.00           C    
ATOM   2223  C22 MOL    43      31.685  71.829  45.109  1.00  0.00           C    
ATOM   2224  C22 MOL    43      41.937  75.465  43.578  1.00  0.00           C    
ATOM   2225  C22 MOL    43      41.251  76.566  44.066  1.00  0.00           C    
ATOM   2226  C22 MOL    43      39.877  76.653  43.993  1.00  0.00           C    
ATOM   2227  C22 MOL    43      39.193  75.674  43.293  1.00  0.00           C    
ATOM   2228  C22 MOL    43      39.909  74.552  42.964  1.00  0.00           C    
ATOM   2229  C22 MOL    43      41.247  74.371  43.210  1.00  0.00           C    
ATOM   2230  N22 MOL    43      39.450  73.531  42.201  1.00  0.00           N    
ATOM   2231  N22 MOL    43      41.805  73.191  42.763  1.00  0.00           N    
ATOM   2232  N22 MOL    43      30.427  67.068  44.200  1.00  0.00           N1+  
ATOM   2233  N22 MOL    43      32.185  68.999  44.532  1.00  0.00           N1+  
ATOM   2234  N22 MOL    43      39.101  77.578  44.774  1.00  0.00           N1+  
ATOM   2235  N22 MOL    43      42.051  77.730  44.270  1.00  0.00           N1+  
ATOM   2236  C22 MOL    43      32.887  76.664  43.531  1.00  0.00           C    
ATOM   2237  C22 MOL    43      32.267  75.276  43.918  1.00  0.00           C    
ATOM   2238  C22 MOL    43      33.140  74.063  44.346  1.00  0.00           C    
ATOM   2239  C22 MOL    43      34.606  74.169  44.037  1.00  0.00           C    
ATOM   2240  C22 MOL    43      35.180  75.554  43.664  1.00  0.00           C    
ATOM   2241  C22 MOL    43      34.378  76.832  43.858  1.00  0.00           C    
ATOM   2242  C22 MOL    43      32.495  72.733  44.944  1.00  0.00           C    
ATOM   2243  O22 MOL    43      30.035  66.269  45.009  1.00  0.00           O    
ATOM   2244  O22 MOL    43      32.326  67.964  45.237  1.00  0.00           O    
ATOM   2245  O22 MOL    43      38.328  76.868  45.521  1.00  0.00           O    
ATOM   2246  O22 MOL    43      41.707  78.510  43.409  1.00  0.00           O    
ATOM   2247  O22 MOL    43      43.021  77.679  44.960  1.00  0.00           O1-  
ATOM   2248  O22 MOL    43      39.143  78.793  44.761  1.00  0.00           O1-  
ATOM   2249  O22 MOL    43      31.350  66.895  43.455  1.00  0.00           O1-  
ATOM   2250  O22 MOL    43      33.151  69.683  44.417  1.00  0.00           O1-  
ATOM   2251  S22 MOL    44      59.721  60.321  42.413  1.00  0.00           S    
ATOM   2252  C22 MOL    44      48.141  72.132  44.141  1.00  0.00           C    
ATOM   2253  C22 MOL    44      48.561  70.762  43.965  1.00  0.00           C    
ATOM   2254  C22 MOL    44      47.775  69.593  43.906  1.00  0.00           C    
ATOM   2255  C22 MOL    44      48.406  68.289  43.766  1.00  0.00           C    
ATOM   2256  C22 MOL    44      49.814  68.113  43.677  1.00  0.00           C    
ATOM   2257  C22 MOL    44      50.424  69.291  43.458  1.00  0.00           C    
ATOM   2258  C22 MOL    44      49.859  70.558  43.610  1.00  0.00           C    
ATOM   2259  N22 MOL    44      51.604  69.211  42.744  1.00  0.00           N    
ATOM   2260  S22 MOL    44      52.011  70.882  42.310  1.00  0.00           S    
ATOM   2261  N22 MOL    44      50.510  71.507  42.873  1.00  0.00           N    
ATOM   2262  C22 MOL    44      50.587  66.871  43.331  1.00  0.00           C    
ATOM   2263  C22 MOL    44      50.078  56.836  43.637  1.00  0.00           C    
ATOM   2264  C22 MOL    44      51.511  57.040  43.949  1.00  0.00           C    
ATOM   2265  C22 MOL    44      52.211  58.222  43.623  1.00  0.00           C    
ATOM   2266  C22 MOL    44      51.368  59.234  43.164  1.00  0.00           C    
ATOM   2267  C22 MOL    44      50.075  59.046  42.916  1.00  0.00           C    
ATOM   2268  C22 MOL    44      49.369  57.900  43.136  1.00  0.00           C    
ATOM   2269  N22 MOL    44      49.241  59.954  42.365  1.00  0.00           N    
ATOM   2270  S22 MOL    44      47.491  59.761  42.798  1.00  0.00           S    
ATOM   2271  N22 MOL    44      48.012  58.119  42.755  1.00  0.00           N    
ATOM   2272  C22 MOL    44      48.168  73.317  43.890  1.00  0.00           C    
ATOM   2273  C22 MOL    44      51.449  66.052  43.189  1.00  0.00           C    
ATOM   2274  C22 MOL    44      56.336  64.122  43.068  1.00  0.00           C    
ATOM   2275  C22 MOL    44      57.536  64.074  43.276  1.00  0.00           C    
ATOM   2276  C22 MOL    44      51.732  60.620  42.980  1.00  0.00           C    
ATOM   2277  C22 MOL    44      61.804  63.456  43.685  1.00  0.00           C    
ATOM   2278  C22 MOL    44      61.259  64.832  43.866  1.00  0.00           C    
ATOM   2279  C22 MOL    44      59.866  65.036  43.749  1.00  0.00           C    
ATOM   2280  C22 MOL    44      58.983  64.003  43.416  1.00  0.00           C    
ATOM   2281  C22 MOL    44      59.555  62.814  43.256  1.00  0.00           C    
ATOM   2282  C22 MOL    44      60.883  62.495  43.235  1.00  0.00           C    
ATOM   2283  N22 MOL    44      58.849  61.802  42.585  1.00  0.00           N    
ATOM   2284  N22 MOL    44      61.130  61.234  42.735  1.00  0.00           N    
ATOM   2285  N22 MOL    44      52.135  55.962  44.584  1.00  0.00           N1+  
ATOM   2286  N22 MOL    44      53.635  58.540  43.567  1.00  0.00           N1+  
ATOM   2287  N22 MOL    44      46.371  70.091  43.854  1.00  0.00           N1+  
ATOM   2288  N22 MOL    44      47.429  67.214  43.580  1.00  0.00           N1+  
ATOM   2289  N22 MOL    44      59.341  66.342  44.054  1.00  0.00           N1+  
ATOM   2290  N22 MOL    44      62.016  65.842  44.499  1.00  0.00           N1+  
ATOM   2291  C22 MOL    44      52.430  64.963  43.388  1.00  0.00           C    
ATOM   2292  C22 MOL    44      52.217  63.978  44.571  1.00  0.00           C    
ATOM   2293  C22 MOL    44      52.843  62.763  44.050  1.00  0.00           C    
ATOM   2294  C22 MOL    44      54.374  62.654  43.819  1.00  0.00           C    
ATOM   2295  C22 MOL    44      54.828  63.858  43.039  1.00  0.00           C    
ATOM   2296  C22 MOL    44      53.836  64.988  42.718  1.00  0.00           C    
ATOM   2297  C22 MOL    44      52.081  61.636  43.510  1.00  0.00           C    
ATOM   2298  C22 MOL    44      48.118  77.063  43.355  1.00  0.00           C    
ATOM   2299  C22 MOL    44      46.714  77.116  43.897  1.00  0.00           C    
ATOM   2300  C23 MOL    44      45.997  75.880  43.323  1.00  0.00           C    
ATOM   2301  C23 MOL    44      46.704  74.866  42.484  1.00  0.00           C    
ATOM   2302  C23 MOL    44      48.016  74.600  43.218  1.00  0.00           C    
ATOM   2303  C23 MOL    44      48.739  75.813  43.776  1.00  0.00           C    
ATOM   2304  C23 MOL    44      48.524  77.786  42.056  1.00  0.00           C    
ATOM   2305  C23 MOL    44      44.554  75.733  43.392  1.00  0.00           C    
ATOM   2306  C23 MOL    44      43.387  75.541  43.369  1.00  0.00           C    
ATOM   2307  O23 MOL    44      53.278  56.180  44.885  1.00  0.00           O    
ATOM   2308  O23 MOL    44      53.892  59.438  42.755  1.00  0.00           O    
ATOM   2309  O23 MOL    44      45.556  69.530  43.182  1.00  0.00           O    
ATOM   2310  O23 MOL    44      46.512  67.293  44.398  1.00  0.00           O    
ATOM   2311  O23 MOL    44      59.138  67.206  43.250  1.00  0.00           O    
ATOM   2312  O23 MOL    44      61.364  66.685  45.156  1.00  0.00           O    
ATOM   2313  O23 MOL    44      63.218  65.672  44.576  1.00  0.00           O1-  
ATOM   2314  O23 MOL    44      59.060  66.341  45.261  1.00  0.00           O1-  
ATOM   2315  O23 MOL    44      46.041  71.065  44.543  1.00  0.00           O1-  
ATOM   2316  O23 MOL    44      47.559  66.461  42.658  1.00  0.00           O1-  
ATOM   2317  O23 MOL    44      51.553  54.865  44.653  1.00  0.00           O1-  
ATOM   2318  O23 MOL    44      54.506  58.036  44.281  1.00  0.00           O1-  
ATOM   2319  C23 MOL    45      69.489  60.194  44.331  1.00  0.00           C    
ATOM   2320  C23 MOL    45      70.151  58.914  44.315  1.00  0.00           C    
ATOM   2321  C23 MOL    45      69.319  57.766  44.083  1.00  0.00           C    
ATOM   2322  C23 MOL    45      69.847  56.529  43.663  1.00  0.00           C    
ATOM   2323  C23 MOL    45      71.234  56.448  43.544  1.00  0.00           C    
ATOM   2324  C23 MOL    45      71.977  57.404  44.189  1.00  0.00           C    
ATOM   2325  C23 MOL    45      71.472  58.657  44.419  1.00  0.00           C    
ATOM   2326  N23 MOL    45      73.382  57.381  44.367  1.00  0.00           N    
ATOM   2327  S23 MOL    45      73.759  58.763  45.448  1.00  0.00           S    
ATOM   2328  N23 MOL    45      72.370  59.581  44.790  1.00  0.00           N    
ATOM   2329  C23 MOL    45      71.772  55.409  42.654  1.00  0.00           C    
ATOM   2330  C23 MOL    45      70.208  44.615  43.702  1.00  0.00           C    
ATOM   2331  C23 MOL    45      71.370  44.656  42.979  1.00  0.00           C    
ATOM   2332  C23 MOL    45      72.006  45.906  42.743  1.00  0.00           C    
ATOM   2333  C23 MOL    45      71.249  47.108  43.069  1.00  0.00           C    
ATOM   2334  C23 MOL    45      69.949  46.964  43.480  1.00  0.00           C    
ATOM   2335  C23 MOL    45      69.538  45.767  43.982  1.00  0.00           C    
ATOM   2336  N23 MOL    45      69.017  47.985  43.643  1.00  0.00           N    
ATOM   2337  S23 MOL    45      67.486  47.242  44.140  1.00  0.00           S    
ATOM   2338  N23 MOL    45      68.428  45.908  44.805  1.00  0.00           N    
ATOM   2339  C23 MOL    45      68.901  61.240  44.198  1.00  0.00           C    
ATOM   2340  C23 MOL    45      72.097  54.403  42.109  1.00  0.00           C    
ATOM   2341  C23 MOL    45      75.491  53.682  44.151  1.00  0.00           C    
ATOM   2342  C23 MOL    45      76.389  54.702  44.657  1.00  0.00           C    
ATOM   2343  C23 MOL    45      71.747  48.518  43.234  1.00  0.00           C    
ATOM   2344  N23 MOL    45      71.900  43.355  42.661  1.00  0.00           N1+  
ATOM   2345  N23 MOL    45      73.518  46.333  42.365  1.00  0.00           N1+  
ATOM   2346  N23 MOL    45      67.883  57.893  43.970  1.00  0.00           N1+  
ATOM   2347  N23 MOL    45      68.591  55.677  43.355  1.00  0.00           N1+  
ATOM   2348  C23 MOL    45      72.755  53.117  42.010  1.00  0.00           C    
ATOM   2349  C23 MOL    45      71.897  51.940  42.194  1.00  0.00           C    
ATOM   2350  C23 MOL    45      72.508  51.091  43.287  1.00  0.00           C    
ATOM   2351  C23 MOL    45      73.673  51.607  44.159  1.00  0.00           C    
ATOM   2352  C23 MOL    45      74.544  52.748  43.483  1.00  0.00           C    
ATOM   2353  C23 MOL    45      74.254  52.943  42.055  1.00  0.00           C    
ATOM   2354  C23 MOL    45      72.118  49.690  43.252  1.00  0.00           C    
ATOM   2355  C23 MOL    45      67.963  65.005  43.955  1.00  0.00           C    
ATOM   2356  C23 MOL    45      66.593  64.914  43.436  1.00  0.00           C    
ATOM   2357  C23 MOL    45      65.937  63.587  43.795  1.00  0.00           C    
ATOM   2358  C23 MOL    45      66.697  62.333  44.086  1.00  0.00           C    
ATOM   2359  C23 MOL    45      68.156  62.491  44.176  1.00  0.00           C    
ATOM   2360  C23 MOL    45      68.872  63.785  43.863  1.00  0.00           C    
ATOM   2361  C23 MOL    45      68.556  66.264  44.398  1.00  0.00           C    
ATOM   2362  C23 MOL    45      64.484  63.497  43.755  1.00  0.00           C    
ATOM   2363  C23 MOL    45      63.276  63.313  43.804  1.00  0.00           C    
ATOM   2364  O23 MOL    45      73.104  43.408  42.584  1.00  0.00           O    
ATOM   2365  O23 MOL    45      73.516  47.464  41.810  1.00  0.00           O    
ATOM   2366  O23 MOL    45      67.227  58.102  44.987  1.00  0.00           O    
ATOM   2367  O23 MOL    45      68.165  55.754  42.242  1.00  0.00           O    
ATOM   2368  O23 MOL    45      67.433  57.935  42.853  1.00  0.00           O1-  
ATOM   2369  O23 MOL    45      67.915  55.368  44.377  1.00  0.00           O1-  
ATOM   2370  O23 MOL    45      71.209  42.334  42.593  1.00  0.00           O1-  
ATOM   2371  O23 MOL    45      74.443  45.652  42.724  1.00  0.00           O1-  
ATOM   2372  C23 MOL    46      49.041   0.141  43.730  1.00  0.00           C    
ATOM   2373  C23 MOL    46      49.558   7.872  44.193  1.00  0.00           C    
ATOM   2374  C23 MOL    46      48.563   1.523  43.678  1.00  0.00           C    
ATOM   2375  C23 MOL    46      48.372   5.498  43.913  1.00  0.00           C    
ATOM   2376  C23 MOL    46      46.889   5.663  43.759  1.00  0.00           C    
ATOM   2377  C23 MOL    46      46.116   4.437  43.235  1.00  0.00           C    
ATOM   2378  C23 MOL    46      46.816   3.228  42.715  1.00  0.00           C    
ATOM   2379  C23 MOL    46      48.102   2.973  43.461  1.00  0.00           C    
ATOM   2380  C23 MOL    46      49.051   4.131  43.974  1.00  0.00           C    
ATOM   2381  C23 MOL    46      49.113   6.747  44.193  1.00  0.00           C    
ATOM   2382  C23 MOL    46      44.608   4.496  43.290  1.00  0.00           C    
ATOM   2383  C23 MOL    46      43.394   4.445  43.282  1.00  0.00           C    
ATOM   2384  S23 MOL    47      17.512  12.530  42.969  1.00  0.00           S    
ATOM   2385  C23 MOL    47       7.824  25.623  42.175  1.00  0.00           C    
ATOM   2386  C23 MOL    47       8.561  24.363  41.962  1.00  0.00           C    
ATOM   2387  C23 MOL    47       8.098  23.099  42.246  1.00  0.00           C    
ATOM   2388  C23 MOL    47       8.925  21.998  42.071  1.00  0.00           C    
ATOM   2389  C23 MOL    47      10.311  22.087  41.916  1.00  0.00           C    
ATOM   2390  C23 MOL    47      10.728  23.372  41.803  1.00  0.00           C    
ATOM   2391  C23 MOL    47       9.850  24.504  41.707  1.00  0.00           C    
ATOM   2392  N23 MOL    47      12.038  23.753  41.956  1.00  0.00           N    
ATOM   2393  S23 MOL    47      12.105  25.514  42.280  1.00  0.00           S    
ATOM   2394  N23 MOL    47      10.489  25.680  41.706  1.00  0.00           N    
ATOM   2395  C23 MOL    47      11.233  20.912  42.044  1.00  0.00           C    
ATOM   2396  C23 MOL    47       8.650  31.577  43.884  1.00  0.00           C    
ATOM   2397  C23 MOL    47       7.126  26.559  42.548  1.00  0.00           C    
ATOM   2398  C23 MOL    47      11.430  19.808  42.477  1.00  0.00           C    
ATOM   2399  C23 MOL    47      14.783  16.868  43.988  1.00  0.00           C    
ATOM   2400  C24 MOL    47      15.926  16.628  43.753  1.00  0.00           C    
ATOM   2401  C24 MOL    47       9.971  13.478  42.978  1.00  0.00           C    
ATOM   2402  C24 MOL    47      20.084  15.554  43.074  1.00  0.00           C    
ATOM   2403  C24 MOL    47      19.624  16.727  43.651  1.00  0.00           C    
ATOM   2404  C24 MOL    47      18.323  17.196  43.545  1.00  0.00           C    
ATOM   2405  C24 MOL    47      17.305  16.247  43.573  1.00  0.00           C    
ATOM   2406  C24 MOL    47      17.758  14.949  43.517  1.00  0.00           C    
ATOM   2407  C24 MOL    47      19.014  14.611  43.121  1.00  0.00           C    
ATOM   2408  N24 MOL    47      17.048  13.895  43.920  1.00  0.00           N    
ATOM   2409  N24 MOL    47      19.117  13.291  43.095  1.00  0.00           N    
ATOM   2410  N24 MOL    47       6.883  22.998  42.946  1.00  0.00           N1+  
ATOM   2411  N24 MOL    47       8.230  20.792  41.981  1.00  0.00           N1+  
ATOM   2412  N24 MOL    47      18.227  18.585  43.482  1.00  0.00           N1+  
ATOM   2413  N24 MOL    47      20.626  17.662  43.942  1.00  0.00           N1+  
ATOM   2414  C24 MOL    47      11.494  18.558  43.329  1.00  0.00           C    
ATOM   2415  C24 MOL    47      10.510  17.336  43.359  1.00  0.00           C    
ATOM   2416  C24 MOL    47      11.098  15.995  43.692  1.00  0.00           C    
ATOM   2417  C24 MOL    47      12.476  15.856  44.325  1.00  0.00           C    
ATOM   2418  C24 MOL    47      13.353  17.094  44.210  1.00  0.00           C    
ATOM   2419  C24 MOL    47      12.670  18.433  44.259  1.00  0.00           C    
ATOM   2420  C24 MOL    47      10.509  14.745  43.320  1.00  0.00           C    
ATOM   2421  C24 MOL    47       6.611  29.945  43.477  1.00  0.00           C    
ATOM   2422  C24 MOL    47       5.321  30.216  42.785  1.00  0.00           C    
ATOM   2423  C24 MOL    47       4.354  29.073  42.906  1.00  0.00           C    
ATOM   2424  C24 MOL    47       4.833  27.678  42.722  1.00  0.00           C    
ATOM   2425  C24 MOL    47       6.265  27.550  43.150  1.00  0.00           C    
ATOM   2426  C24 MOL    47       6.893  28.611  44.012  1.00  0.00           C    
ATOM   2427  C24 MOL    47       7.782  30.818  43.514  1.00  0.00           C    
ATOM   2428  C24 MOL    47       3.006  29.507  42.684  1.00  0.00           C    
ATOM   2429  C24 MOL    47       1.656  29.827  42.403  1.00  0.00           C    
ATOM   2430  O24 MOL    47       6.678  21.868  43.402  1.00  0.00           O    
ATOM   2431  O24 MOL    47       8.710  19.806  42.502  1.00  0.00           O    
ATOM   2432  O24 MOL    47      17.612  19.126  42.556  1.00  0.00           O    
ATOM   2433  O24 MOL    47      21.074  18.205  42.961  1.00  0.00           O    
ATOM   2434  O24 MOL    47      20.866  17.676  45.175  1.00  0.00           O1-  
ATOM   2435  O24 MOL    47      18.885  19.173  44.309  1.00  0.00           O1-  
ATOM   2436  O24 MOL    47       6.254  24.004  43.188  1.00  0.00           O1-  
ATOM   2437  O24 MOL    47       7.259  20.876  41.177  1.00  0.00           O1-  
ATOM   2438  S24 MOL    48      40.372   0.696  42.114  1.00  0.00           S    
ATOM   2439  C24 MOL    48      28.367  12.751  43.276  1.00  0.00           C    
ATOM   2440  C24 MOL    48      29.302  11.647  43.685  1.00  0.00           C    
ATOM   2441  C24 MOL    48      28.838  10.327  43.969  1.00  0.00           C    
ATOM   2442  C24 MOL    48      29.617   9.207  43.741  1.00  0.00           C    
ATOM   2443  C24 MOL    48      30.962   9.408  43.494  1.00  0.00           C    
ATOM   2444  C24 MOL    48      31.503  10.659  43.646  1.00  0.00           C    
ATOM   2445  C24 MOL    48      30.654  11.777  43.662  1.00  0.00           C    
ATOM   2446  N24 MOL    48      32.743  11.099  43.306  1.00  0.00           N    
ATOM   2447  S24 MOL    48      32.866  12.633  44.239  1.00  0.00           S    
ATOM   2448  N24 MOL    48      31.302  12.913  43.510  1.00  0.00           N    
ATOM   2449  C24 MOL    48      31.855   8.472  42.845  1.00  0.00           C    
ATOM   2450  C24 MOL    48      27.791  19.788  43.642  1.00  0.00           C    
ATOM   2451  C24 MOL    48      27.543  13.642  43.143  1.00  0.00           C    
ATOM   2452  C24 MOL    48      32.648   7.607  42.644  1.00  0.00           C    
ATOM   2453  C24 MOL    48      36.265   4.219  43.611  1.00  0.00           C    
ATOM   2454  C24 MOL    48      37.444   3.953  43.589  1.00  0.00           C    
ATOM   2455  C24 MOL    48      31.007   2.562  40.716  1.00  0.00           C    
ATOM   2456  C24 MOL    48      41.858   4.202  43.312  1.00  0.00           C    
ATOM   2457  C24 MOL    48      41.022   5.208  43.843  1.00  0.00           C    
ATOM   2458  C24 MOL    48      39.656   5.037  43.964  1.00  0.00           C    
ATOM   2459  C24 MOL    48      38.950   3.915  43.558  1.00  0.00           C    
ATOM   2460  C24 MOL    48      39.751   2.908  43.169  1.00  0.00           C    
ATOM   2461  C24 MOL    48      41.129   3.025  43.071  1.00  0.00           C    
ATOM   2462  N24 MOL    48      39.216   1.650  42.869  1.00  0.00           N    
ATOM   2463  N24 MOL    48      41.612   1.865  42.528  1.00  0.00           N    
ATOM   2464  N24 MOL    48      27.344  10.256  44.019  1.00  0.00           N1+  
ATOM   2465  N24 MOL    48      28.995   7.926  43.358  1.00  0.00           N1+  
ATOM   2466  N24 MOL    48      38.963   6.046  44.738  1.00  0.00           N1+  
ATOM   2467  N24 MOL    48      41.304   6.634  44.250  1.00  0.00           N1+  
ATOM   2468  C24 MOL    48      33.667   6.609  42.399  1.00  0.00           C    
ATOM   2469  C24 MOL    48      33.037   5.435  41.567  1.00  0.00           C    
ATOM   2470  C24 MOL    48      32.726   4.163  42.397  1.00  0.00           C    
ATOM   2471  C24 MOL    48      33.779   3.661  43.302  1.00  0.00           C    
ATOM   2472  C24 MOL    48      34.904   4.694  43.530  1.00  0.00           C    
ATOM   2473  C24 MOL    48      34.589   6.203  43.529  1.00  0.00           C    
ATOM   2474  C24 MOL    48      31.826   3.309  41.603  1.00  0.00           C    
ATOM   2475  C24 MOL    48      26.381  17.468  43.221  1.00  0.00           C    
ATOM   2476  C24 MOL    48      24.834  17.312  43.041  1.00  0.00           C    
ATOM   2477  C24 MOL    48      24.268  15.877  42.761  1.00  0.00           C    
ATOM   2478  C24 MOL    48      25.173  14.638  42.815  1.00  0.00           C    
ATOM   2479  C24 MOL    48      26.634  14.848  43.258  1.00  0.00           C    
ATOM   2480  C24 MOL    48      27.196  16.243  43.663  1.00  0.00           C    
ATOM   2481  C24 MOL    48      27.132  18.784  43.485  1.00  0.00           C    
ATOM   2482  C24 MOL    48      22.721  15.688  42.604  1.00  0.00           C    
ATOM   2483  C24 MOL    48      21.522  15.467  42.745  1.00  0.00           C    
ATOM   2484  O24 MOL    48      26.746  10.851  44.930  1.00  0.00           O    
ATOM   2485  O24 MOL    48      29.755   7.003  42.982  1.00  0.00           O    
ATOM   2486  O24 MOL    48      37.840   6.291  44.393  1.00  0.00           O    
ATOM   2487  O24 MOL    48      40.461   7.471  43.928  1.00  0.00           O    
ATOM   2488  O24 MOL    48      42.136   6.564  45.134  1.00  0.00           O1-  
ATOM   2489  O24 MOL    48      39.552   6.462  45.775  1.00  0.00           O1-  
ATOM   2490  O24 MOL    48      27.091  10.075  42.856  1.00  0.00           O1-  
ATOM   2491  O24 MOL    48      27.780   7.935  43.087  1.00  0.00           O1-  
ATOM   2492  S24 MOL    49      20.288  37.615  43.314  1.00  0.00           S    
ATOM   2493  C24 MOL    49       9.525  48.964  44.749  1.00  0.00           C    
ATOM   2494  C24 MOL    49       9.547  47.566  44.512  1.00  0.00           C    
ATOM   2495  C24 MOL    49       8.466  46.737  44.126  1.00  0.00           C    
ATOM   2496  C24 MOL    49       8.809  45.373  43.854  1.00  0.00           C    
ATOM   2497  C24 MOL    49      10.089  44.924  43.897  1.00  0.00           C    
ATOM   2498  C24 MOL    49      11.087  45.834  43.985  1.00  0.00           C    
ATOM   2499  C24 MOL    49      10.809  47.111  44.227  1.00  0.00           C    
ATOM   2500  N25 MOL    49      12.388  45.500  43.703  1.00  0.00           N    
ATOM   2501  S25 MOL    49      13.410  46.869  43.600  1.00  0.00           S    
ATOM   2502  N25 MOL    49      11.996  47.888  44.052  1.00  0.00           N    
ATOM   2503  C25 MOL    49      10.496  43.451  43.836  1.00  0.00           C    
ATOM   2504  C25 MOL    49       8.841  55.730  45.312  1.00  0.00           C    
ATOM   2505  C25 MOL    49       9.495  32.737  44.002  1.00  0.00           C    
ATOM   2506  C25 MOL    49      10.866  32.768  44.251  1.00  0.00           C    
ATOM   2507  C25 MOL    49      11.518  34.020  44.266  1.00  0.00           C    
ATOM   2508  C25 MOL    49      10.772  35.185  44.225  1.00  0.00           C    
ATOM   2509  C25 MOL    49       9.401  35.061  44.082  1.00  0.00           C    
ATOM   2510  C25 MOL    49       8.813  33.907  43.789  1.00  0.00           C    
ATOM   2511  N25 MOL    49       8.520  36.148  43.895  1.00  0.00           N    
ATOM   2512  S25 MOL    49       7.553  35.593  42.620  1.00  0.00           S    
ATOM   2513  N25 MOL    49       7.521  33.969  43.208  1.00  0.00           N    
ATOM   2514  C25 MOL    49       9.549  50.159  44.781  1.00  0.00           C    
ATOM   2515  C25 MOL    49      11.160  42.461  43.722  1.00  0.00           C    
ATOM   2516  C25 MOL    49      15.448  39.803  42.754  1.00  0.00           C    
ATOM   2517  C25 MOL    49      16.541  40.258  43.034  1.00  0.00           C    
ATOM   2518  C25 MOL    49      11.360  36.481  44.368  1.00  0.00           C    
ATOM   2519  C25 MOL    49      20.661  41.153  44.085  1.00  0.00           C    
ATOM   2520  C25 MOL    49      19.777  42.228  43.732  1.00  0.00           C    
ATOM   2521  C25 MOL    49      18.323  42.046  43.622  1.00  0.00           C    
ATOM   2522  C25 MOL    49      17.868  40.677  43.508  1.00  0.00           C    
ATOM   2523  C25 MOL    49      18.769  39.624  43.863  1.00  0.00           C    
ATOM   2524  C25 MOL    49      20.034  39.917  44.323  1.00  0.00           C    
ATOM   2525  N25 MOL    49      18.675  38.324  43.391  1.00  0.00           N    
ATOM   2526  N25 MOL    49      20.833  38.787  44.526  1.00  0.00           N    
ATOM   2527  N25 MOL    49      11.560  31.656  44.743  1.00  0.00           N1+  
ATOM   2528  N25 MOL    49      12.987  33.898  44.377  1.00  0.00           N1+  
ATOM   2529  N25 MOL    49       7.086  47.328  44.264  1.00  0.00           N1+  
ATOM   2530  N25 MOL    49       7.728  44.658  43.427  1.00  0.00           N1+  
ATOM   2531  N25 MOL    49      17.465  43.319  43.690  1.00  0.00           N1+  
ATOM   2532  N25 MOL    49      20.551  43.472  43.365  1.00  0.00           N1+  
ATOM   2533  C25 MOL    49      12.135  41.374  43.774  1.00  0.00           C    
ATOM   2534  C25 MOL    49      11.788  40.113  44.544  1.00  0.00           C    
ATOM   2535  C25 MOL    49      12.372  38.797  43.980  1.00  0.00           C    
ATOM   2536  C25 MOL    49      13.098  38.934  42.624  1.00  0.00           C    
ATOM   2537  C25 MOL    49      14.064  40.057  42.647  1.00  0.00           C    
ATOM   2538  C25 MOL    49      13.378  41.429  42.929  1.00  0.00           C    
ATOM   2539  C25 MOL    49      11.881  37.536  44.473  1.00  0.00           C    
ATOM   2540  C25 MOL    49       9.633  53.731  44.163  1.00  0.00           C    
ATOM   2541  C25 MOL    49       9.196  53.919  42.753  1.00  0.00           C    
ATOM   2542  C25 MOL    49       8.275  52.810  42.494  1.00  0.00           C    
ATOM   2543  C25 MOL    49       8.342  51.470  43.150  1.00  0.00           C    
ATOM   2544  C25 MOL    49       9.480  51.405  44.113  1.00  0.00           C    
ATOM   2545  C25 MOL    49      10.362  52.504  44.551  1.00  0.00           C    
ATOM   2546  C25 MOL    49       9.081  54.589  45.167  1.00  0.00           C    
ATOM   2547  C25 MOL    49       6.924  53.066  42.151  1.00  0.00           C    
ATOM   2548  C25 MOL    49       5.620  53.477  41.784  1.00  0.00           C    
ATOM   2549  O25 MOL    49      11.981  31.727  45.915  1.00  0.00           O    
ATOM   2550  O25 MOL    49      13.547  33.114  43.532  1.00  0.00           O    
ATOM   2551  O25 MOL    49       6.834  47.579  45.456  1.00  0.00           O    
ATOM   2552  O25 MOL    49       7.947  43.597  42.860  1.00  0.00           O    
ATOM   2553  O25 MOL    49      16.378  43.525  43.169  1.00  0.00           O    
ATOM   2554  O25 MOL    49      20.635  43.566  42.157  1.00  0.00           O    
ATOM   2555  O25 MOL    49      20.926  44.187  44.267  1.00  0.00           O1-  
ATOM   2556  O25 MOL    49      18.165  44.145  44.292  1.00  0.00           O1-  
ATOM   2557  O25 MOL    49       6.403  47.723  43.308  1.00  0.00           O1-  
ATOM   2558  O25 MOL    49       6.628  45.049  43.802  1.00  0.00           O1-  
ATOM   2559  O25 MOL    49      11.383  30.631  44.133  1.00  0.00           O1-  
ATOM   2560  O25 MOL    49      13.561  34.433  45.261  1.00  0.00           O1-  
ATOM   2561  S25 MOL    50      38.580  26.266  46.222  1.00  0.00           S    
ATOM   2562  C25 MOL    50      28.072  36.965  42.883  1.00  0.00           C    
ATOM   2563  C25 MOL    50      28.582  35.586  42.982  1.00  0.00           C    
ATOM   2564  C25 MOL    50      27.761  34.340  42.963  1.00  0.00           C    
ATOM   2565  C25 MOL    50      28.484  33.056  43.030  1.00  0.00           C    
ATOM   2566  C25 MOL    50      29.759  33.030  43.434  1.00  0.00           C    
ATOM   2567  C25 MOL    50      30.409  34.224  43.461  1.00  0.00           C    
ATOM   2568  C25 MOL    50      29.999  35.426  43.168  1.00  0.00           C    
ATOM   2569  N25 MOL    50      31.581  34.198  44.129  1.00  0.00           N    
ATOM   2570  S25 MOL    50      32.516  35.662  43.901  1.00  0.00           S    
ATOM   2571  N25 MOL    50      31.008  36.375  43.475  1.00  0.00           N    
ATOM   2572  C25 MOL    50      30.522  31.803  43.566  1.00  0.00           C    
ATOM   2573  C25 MOL    50      27.720  44.516  42.370  1.00  0.00           C    
ATOM   2574  C25 MOL    50      28.430  21.088  43.801  1.00  0.00           C    
ATOM   2575  C25 MOL    50      29.776  21.214  44.038  1.00  0.00           C    
ATOM   2576  C25 MOL    50      30.419  22.523  43.686  1.00  0.00           C    
ATOM   2577  C25 MOL    50      29.686  23.609  43.155  1.00  0.00           C    
ATOM   2578  C25 MOL    50      28.365  23.440  43.356  1.00  0.00           C    
ATOM   2579  C25 MOL    50      27.754  22.252  43.555  1.00  0.00           C    
ATOM   2580  N25 MOL    50      27.392  24.452  43.402  1.00  0.00           N    
ATOM   2581  S25 MOL    50      25.823  23.745  43.031  1.00  0.00           S    
ATOM   2582  N25 MOL    50      26.384  22.176  43.393  1.00  0.00           N    
ATOM   2583  C25 MOL    50      27.545  38.053  42.940  1.00  0.00           C    
ATOM   2584  C25 MOL    50      30.879  30.660  43.705  1.00  0.00           C    
ATOM   2585  C25 MOL    50      35.423  28.462  42.949  1.00  0.00           C    
ATOM   2586  C25 MOL    50      36.600  28.767  43.027  1.00  0.00           C    
ATOM   2587  C25 MOL    50      30.212  24.902  42.762  1.00  0.00           C    
ATOM   2588  C25 MOL    50      40.774  28.913  44.354  1.00  0.00           C    
ATOM   2589  C25 MOL    50      40.355  29.781  43.323  1.00  0.00           C    
ATOM   2590  C25 MOL    50      39.013  29.787  42.889  1.00  0.00           C    
ATOM   2591  C25 MOL    50      38.057  28.830  43.332  1.00  0.00           C    
ATOM   2592  C25 MOL    50      38.642  27.938  44.188  1.00  0.00           C    
ATOM   2593  C25 MOL    50      39.844  28.067  44.786  1.00  0.00           C    
ATOM   2594  N25 MOL    50      37.972  26.885  44.696  1.00  0.00           N    
ATOM   2595  N25 MOL    50      40.046  27.189  45.839  1.00  0.00           N    
ATOM   2596  N25 MOL    50      30.396  20.089  44.681  1.00  0.00           N1+  
ATOM   2597  N25 MOL    50      31.778  22.986  43.793  1.00  0.00           N1+  
ATOM   2598  N25 MOL    50      26.285  34.087  42.830  1.00  0.00           N1+  
ATOM   2599  N25 MOL    50      28.094  31.664  42.954  1.00  0.00           N1+  
ATOM   2600  N26 MOL    50      38.675  31.041  42.183  1.00  0.00           N1+  
ATOM   2601  N26 MOL    50      41.470  30.689  43.091  1.00  0.00           N1+  
ATOM   2602  C26 MOL    50      31.649  29.486  43.501  1.00  0.00           C    
ATOM   2603  C26 MOL    50      31.018  28.137  43.637  1.00  0.00           C    
ATOM   2604  C26 MOL    50      31.706  27.106  42.784  1.00  0.00           C    
ATOM   2605  C26 MOL    50      33.181  26.965  42.988  1.00  0.00           C    
ATOM   2606  C26 MOL    50      33.965  28.306  43.126  1.00  0.00           C    
ATOM   2607  C26 MOL    50      33.130  29.576  43.307  1.00  0.00           C    
ATOM   2608  C26 MOL    50      30.889  25.892  42.503  1.00  0.00           C    
ATOM   2609  C26 MOL    50      26.734  42.032  42.430  1.00  0.00           C    
ATOM   2610  C26 MOL    50      25.283  41.910  42.451  1.00  0.00           C    
ATOM   2611  C26 MOL    50      24.732  40.873  43.421  1.00  0.00           C    
ATOM   2612  C26 MOL    50      25.420  39.512  43.384  1.00  0.00           C    
ATOM   2613  C26 MOL    50      26.886  39.453  42.948  1.00  0.00           C    
ATOM   2614  C26 MOL    50      27.641  40.788  42.649  1.00  0.00           C    
ATOM   2615  C26 MOL    50      27.219  43.408  42.363  1.00  0.00           C    
ATOM   2616  C26 MOL    50      23.379  41.122  44.017  1.00  0.00           C    
ATOM   2617  C26 MOL    50      22.172  41.173  44.015  1.00  0.00           C    
ATOM   2618  O26 MOL    50      31.484  20.472  45.123  1.00  0.00           O    
ATOM   2619  O26 MOL    50      32.513  22.670  44.751  1.00  0.00           O    
ATOM   2620  O26 MOL    50      25.558  35.004  42.528  1.00  0.00           O    
ATOM   2621  O26 MOL    50      28.684  31.009  42.100  1.00  0.00           O    
ATOM   2622  O26 MOL    50      37.498  31.275  41.830  1.00  0.00           O    
ATOM   2623  O26 MOL    50      41.290  31.644  43.896  1.00  0.00           O    
ATOM   2624  O26 MOL    50      42.448  30.537  42.373  1.00  0.00           O1-  
ATOM   2625  O26 MOL    50      39.650  31.699  42.046  1.00  0.00           O1-  
ATOM   2626  O26 MOL    50      25.922  32.987  43.199  1.00  0.00           O1-  
ATOM   2627  O26 MOL    50      27.380  31.268  43.899  1.00  0.00           O1-  
ATOM   2628  O26 MOL    50      29.877  19.039  44.973  1.00  0.00           O1-  
ATOM   2629  O26 MOL    50      32.253  23.787  42.929  1.00  0.00           O1-  
ATOM   2630  S26 MOL    51      60.224  13.428  44.478  1.00  0.00           S    
ATOM   2631  C26 MOL    51      47.993  24.908  43.068  1.00  0.00           C    
ATOM   2632  C26 MOL    51      48.966  23.766  43.133  1.00  0.00           C    
ATOM   2633  C26 MOL    51      48.590  22.460  43.326  1.00  0.00           C    
ATOM   2634  C26 MOL    51      49.478  21.397  43.633  1.00  0.00           C    
ATOM   2635  C26 MOL    51      50.852  21.657  43.353  1.00  0.00           C    
ATOM   2636  C26 MOL    51      51.253  22.909  43.166  1.00  0.00           C    
ATOM   2637  C26 MOL    51      50.368  23.881  42.924  1.00  0.00           C    
ATOM   2638  N26 MOL    51      52.579  23.236  43.138  1.00  0.00           N    
ATOM   2639  S26 MOL    51      52.354  24.976  43.261  1.00  0.00           S    
ATOM   2640  N26 MOL    51      50.865  24.986  42.414  1.00  0.00           N    
ATOM   2641  C26 MOL    51      51.777  20.546  43.028  1.00  0.00           C    
ATOM   2642  C26 MOL    51      48.644  31.927  44.515  1.00  0.00           C    
ATOM   2643  C26 MOL    51      49.989   9.338  44.007  1.00  0.00           C    
ATOM   2644  C26 MOL    51      51.343   9.544  43.973  1.00  0.00           C    
ATOM   2645  C26 MOL    51      51.754  10.892  43.669  1.00  0.00           C    
ATOM   2646  C26 MOL    51      50.937  11.997  43.513  1.00  0.00           C    
ATOM   2647  C26 MOL    51      49.591  11.793  43.649  1.00  0.00           C    
ATOM   2648  C26 MOL    51      49.174  10.485  43.833  1.00  0.00           C    
ATOM   2649  N26 MOL    51      48.712  12.772  43.356  1.00  0.00           N    
ATOM   2650  S26 MOL    51      47.284  12.059  43.870  1.00  0.00           S    
ATOM   2651  N26 MOL    51      47.845  10.478  43.604  1.00  0.00           N    
ATOM   2652  C26 MOL    51      47.291  25.858  43.013  1.00  0.00           C    
ATOM   2653  C26 MOL    51      52.305  19.449  43.034  1.00  0.00           C    
ATOM   2654  C26 MOL    51      56.751  17.043  43.664  1.00  0.00           C    
ATOM   2655  C26 MOL    51      57.905  17.030  44.045  1.00  0.00           C    
ATOM   2656  C26 MOL    51      51.551  13.252  43.100  1.00  0.00           C    
ATOM   2657  C26 MOL    51      61.992  16.668  44.951  1.00  0.00           C    
ATOM   2658  C26 MOL    51      61.486  17.960  45.082  1.00  0.00           C    
ATOM   2659  C26 MOL    51      60.036  18.197  44.970  1.00  0.00           C    
ATOM   2660  C26 MOL    51      59.288  17.081  44.632  1.00  0.00           C    
ATOM   2661  C26 MOL    51      59.836  15.820  44.723  1.00  0.00           C    
ATOM   2662  C26 MOL    51      61.159  15.634  44.875  1.00  0.00           C    
ATOM   2663  N26 MOL    51      59.074  14.760  44.481  1.00  0.00           N    
ATOM   2664  N26 MOL    51      61.604  14.349  44.810  1.00  0.00           N    
ATOM   2665  N26 MOL    51      52.538   8.670  44.041  1.00  0.00           N1+  
ATOM   2666  N26 MOL    51      53.048  11.438  43.682  1.00  0.00           N1+  
ATOM   2667  N26 MOL    51      47.158  22.279  43.319  1.00  0.00           N1+  
ATOM   2668  N26 MOL    51      49.197  20.043  43.933  1.00  0.00           N1+  
ATOM   2669  N26 MOL    51      59.235  19.410  45.043  1.00  0.00           N1+  
ATOM   2670  N26 MOL    51      62.552  18.975  45.457  1.00  0.00           N1+  
ATOM   2671  C26 MOL    51      52.993  18.207  43.122  1.00  0.00           C    
ATOM   2672  C26 MOL    51      52.161  16.955  43.208  1.00  0.00           C    
ATOM   2673  C26 MOL    51      52.847  15.640  43.608  1.00  0.00           C    
ATOM   2674  C26 MOL    51      54.450  15.673  43.917  1.00  0.00           C    
ATOM   2675  C26 MOL    51      55.259  16.946  43.533  1.00  0.00           C    
ATOM   2676  C26 MOL    51      54.521  18.198  43.145  1.00  0.00           C    
ATOM   2677  C26 MOL    51      52.074  14.357  43.207  1.00  0.00           C    
ATOM   2678  C26 MOL    51      47.137  29.823  43.817  1.00  0.00           C    
ATOM   2679  C26 MOL    51      45.625  30.048  43.685  1.00  0.00           C    
ATOM   2680  C26 MOL    51      44.734  28.905  43.884  1.00  0.00           C    
ATOM   2681  C26 MOL    51      45.123  27.556  43.140  1.00  0.00           C    
ATOM   2682  C26 MOL    51      46.633  27.225  43.319  1.00  0.00           C    
ATOM   2683  C26 MOL    51      47.590  28.423  43.357  1.00  0.00           C    
ATOM   2684  C26 MOL    51      47.950  30.949  44.334  1.00  0.00           C    
ATOM   2685  C26 MOL    51      43.377  28.985  44.481  1.00  0.00           C    
ATOM   2686  C26 MOL    51      42.218  29.029  44.814  1.00  0.00           C    
ATOM   2687  O26 MOL    51      53.454   9.143  44.728  1.00  0.00           O    
ATOM   2688  O26 MOL    51      53.072  12.364  44.556  1.00  0.00           O    
ATOM   2689  O26 MOL    51      46.665  21.400  44.005  1.00  0.00           O    
ATOM   2690  O26 MOL    51      50.015  19.238  44.291  1.00  0.00           O    
ATOM   2691  O26 MOL    51      58.775  19.791  43.971  1.00  0.00           O    
ATOM   2692  O26 MOL    51      63.710  18.908  45.025  1.00  0.00           O    
ATOM   2693  O26 MOL    51      62.220  19.798  46.311  1.00  0.00           O1-  
ATOM   2694  O26 MOL    51      59.294  20.101  46.046  1.00  0.00           O1-  
ATOM   2695  O26 MOL    51      46.588  23.154  42.676  1.00  0.00           O1-  
ATOM   2696  O26 MOL    51      48.069  19.609  43.728  1.00  0.00           O1-  
ATOM   2697  O26 MOL    51      52.583   7.898  43.122  1.00  0.00           O1-  
ATOM   2698  O26 MOL    51      53.959  10.932  43.046  1.00  0.00           O1-  
ATOM   2699  C26 MOL    52      69.486  13.179  43.763  1.00  0.00           C    
ATOM   2700  C27 MOL    52      69.636  19.715  44.506  1.00  0.00           C    
ATOM   2701  C27 MOL    52      68.587  14.302  43.451  1.00  0.00           C    
ATOM   2702  C27 MOL    52      67.920  17.768  43.762  1.00  0.00           C    
ATOM   2703  C27 MOL    52      66.512  17.705  44.342  1.00  0.00           C    
ATOM   2704  C27 MOL    52      65.848  16.370  44.316  1.00  0.00           C    
ATOM   2705  C27 MOL    52      66.330  15.272  43.426  1.00  0.00           C    
ATOM   2706  C27 MOL    52      67.769  15.446  43.253  1.00  0.00           C    
ATOM   2707  C27 MOL    52      68.442  16.735  42.828  1.00  0.00           C    
ATOM   2708  C27 MOL    52      68.868  18.802  44.268  1.00  0.00           C    
ATOM   2709  C27 MOL    52      64.523  16.234  44.904  1.00  0.00           C    
ATOM   2710  C27 MOL    52      63.331  16.244  45.179  1.00  0.00           C    
ATOM   2711  S27 MOL    53      19.737  59.943  41.224  1.00  0.00           S    
ATOM   2712  C27 MOL    53      12.433  67.722  44.239  1.00  0.00           C    
ATOM   2713  C27 MOL    53       9.360  56.966  44.749  1.00  0.00           C    
ATOM   2714  C27 MOL    53      10.704  57.062  44.333  1.00  0.00           C    
ATOM   2715  C27 MOL    53      11.381  58.349  44.204  1.00  0.00           C    
ATOM   2716  C27 MOL    53      10.557  59.502  44.101  1.00  0.00           C    
ATOM   2717  C27 MOL    53       9.181  59.282  44.216  1.00  0.00           C    
ATOM   2718  C27 MOL    53       8.593  58.139  44.676  1.00  0.00           C    
ATOM   2719  N27 MOL    53       8.275  60.246  43.690  1.00  0.00           N    
ATOM   2720  S27 MOL    53       6.762  59.347  43.303  1.00  0.00           S    
ATOM   2721  N27 MOL    53       7.211  58.021  44.394  1.00  0.00           N    
ATOM   2722  C27 MOL    53      12.675  66.437  43.602  1.00  0.00           C    
ATOM   2723  C27 MOL    53      15.958  63.427  42.180  1.00  0.00           C    
ATOM   2724  C27 MOL    53      17.154  63.483  42.044  1.00  0.00           C    
ATOM   2725  C27 MOL    53      11.172  60.666  43.462  1.00  0.00           C    
ATOM   2726  C27 MOL    53      21.341  63.192  42.454  1.00  0.00           C    
ATOM   2727  C27 MOL    53      20.772  64.404  42.919  1.00  0.00           C    
ATOM   2728  C27 MOL    53      19.447  64.617  42.409  1.00  0.00           C    
ATOM   2729  C27 MOL    53      18.611  63.552  41.909  1.00  0.00           C    
ATOM   2730  C27 MOL    53      19.255  62.396  41.530  1.00  0.00           C    
ATOM   2731  C27 MOL    53      20.578  62.310  41.675  1.00  0.00           C    
ATOM   2732  N27 MOL    53      18.685  61.277  40.915  1.00  0.00           N    
ATOM   2733  N27 MOL    53      21.054  61.168  40.980  1.00  0.00           N    
ATOM   2734  N27 MOL    53      11.434  55.895  44.089  1.00  0.00           N1+  
ATOM   2735  N27 MOL    53      12.924  58.279  44.579  1.00  0.00           N1+  
ATOM   2736  N27 MOL    53      18.708  65.773  42.437  1.00  0.00           N1+  
ATOM   2737  N27 MOL    53      21.736  65.483  43.828  1.00  0.00           N1+  
ATOM   2738  C27 MOL    53      12.869  65.246  42.837  1.00  0.00           C    
ATOM   2739  C27 MOL    53      11.767  64.289  42.670  1.00  0.00           C    
ATOM   2740  C27 MOL    53      12.323  62.852  42.508  1.00  0.00           C    
ATOM   2741  C27 MOL    53      13.587  62.612  41.612  1.00  0.00           C    
ATOM   2742  C27 MOL    53      14.538  63.670  41.986  1.00  0.00           C    
ATOM   2743  C27 MOL    53      14.079  65.136  42.015  1.00  0.00           C    
ATOM   2744  C27 MOL    53      11.670  61.660  42.979  1.00  0.00           C    
ATOM   2745  O27 MOL    53      11.746  55.178  45.023  1.00  0.00           O    
ATOM   2746  O27 MOL    53      13.092  58.799  45.616  1.00  0.00           O    
ATOM   2747  O27 MOL    53      17.862  65.911  41.490  1.00  0.00           O    
ATOM   2748  O27 MOL    53      21.466  66.670  43.860  1.00  0.00           O    
ATOM   2749  O27 MOL    53      22.754  65.039  44.348  1.00  0.00           O1-  
ATOM   2750  O27 MOL    53      18.972  66.550  43.278  1.00  0.00           O1-  
ATOM   2751  O27 MOL    53      11.787  55.640  42.882  1.00  0.00           O1-  
ATOM   2752  O27 MOL    53      13.507  57.455  43.882  1.00  0.00           O1-  
ATOM   2753  S27 MOL    54      40.389  49.023  42.804  1.00  0.00           S    
ATOM   2754  C27 MOL    54      28.004  59.981  44.473  1.00  0.00           C    
ATOM   2755  C27 MOL    54      28.681  58.819  43.825  1.00  0.00           C    
ATOM   2756  C27 MOL    54      28.050  57.587  43.501  1.00  0.00           C    
ATOM   2757  C27 MOL    54      28.879  56.434  43.540  1.00  0.00           C    
ATOM   2758  C27 MOL    54      30.216  56.545  43.174  1.00  0.00           C    
ATOM   2759  C27 MOL    54      30.784  57.772  43.261  1.00  0.00           C    
ATOM   2760  C27 MOL    54      30.075  58.888  43.569  1.00  0.00           C    
ATOM   2761  N27 MOL    54      32.124  57.951  42.983  1.00  0.00           N    
ATOM   2762  S27 MOL    54      32.510  59.550  43.505  1.00  0.00           S    
ATOM   2763  N27 MOL    54      30.897  59.935  43.885  1.00  0.00           N    
ATOM   2764  C27 MOL    54      31.035  55.387  42.791  1.00  0.00           C    
ATOM   2765  C27 MOL    54      27.758  67.459  44.790  1.00  0.00           C    
ATOM   2766  C27 MOL    54      28.822  45.526  42.294  1.00  0.00           C    
ATOM   2767  C27 MOL    54      30.082  45.412  42.859  1.00  0.00           C    
ATOM   2768  C27 MOL    54      30.964  46.515  43.043  1.00  0.00           C    
ATOM   2769  C27 MOL    54      30.629  47.813  42.479  1.00  0.00           C    
ATOM   2770  C27 MOL    54      29.398  47.924  41.917  1.00  0.00           C    
ATOM   2771  C27 MOL    54      28.562  46.822  41.905  1.00  0.00           C    
ATOM   2772  N27 MOL    54      28.817  49.114  41.601  1.00  0.00           N    
ATOM   2773  S27 MOL    54      27.094  48.906  41.735  1.00  0.00           S    
ATOM   2774  N27 MOL    54      27.175  47.112  41.739  1.00  0.00           N    
ATOM   2775  C27 MOL    54      27.427  60.981  44.875  1.00  0.00           C    
ATOM   2776  C27 MOL    54      31.839  54.495  42.578  1.00  0.00           C    
ATOM   2777  C27 MOL    54      36.573  52.768  42.552  1.00  0.00           C    
ATOM   2778  C27 MOL    54      37.764  52.909  42.741  1.00  0.00           C    
ATOM   2779  C27 MOL    54      31.387  49.060  42.527  1.00  0.00           C    
ATOM   2780  C27 MOL    54      42.040  52.345  43.465  1.00  0.00           C    
ATOM   2781  C27 MOL    54      41.397  53.537  43.738  1.00  0.00           C    
ATOM   2782  C27 MOL    54      40.082  53.883  43.450  1.00  0.00           C    
ATOM   2783  C27 MOL    54      39.232  52.813  43.042  1.00  0.00           C    
ATOM   2784  C27 MOL    54      39.891  51.536  42.996  1.00  0.00           C    
ATOM   2785  C27 MOL    54      41.233  51.286  43.129  1.00  0.00           C    
ATOM   2786  N27 MOL    54      39.183  50.322  42.921  1.00  0.00           N    
ATOM   2787  N27 MOL    54      41.767  50.015  43.144  1.00  0.00           N    
ATOM   2788  N27 MOL    54      30.087  44.164  43.732  1.00  0.00           N1+  
ATOM   2789  N27 MOL    54      32.241  46.296  43.785  1.00  0.00           N1+  
ATOM   2790  N27 MOL    54      26.724  57.239  43.313  1.00  0.00           N1+  
ATOM   2791  N27 MOL    54      28.722  55.036  43.872  1.00  0.00           N1+  
ATOM   2792  N27 MOL    54      39.848  55.342  43.562  1.00  0.00           N1+  
ATOM   2793  N27 MOL    54      42.339  54.495  43.974  1.00  0.00           N1+  
ATOM   2794  C27 MOL    54      32.812  53.550  42.053  1.00  0.00           C    
ATOM   2795  C27 MOL    54      32.217  52.269  41.563  1.00  0.00           C    
ATOM   2796  C27 MOL    54      33.012  51.118  41.865  1.00  0.00           C    
ATOM   2797  C27 MOL    54      34.554  51.108  41.823  1.00  0.00           C    
ATOM   2798  C27 MOL    54      35.167  52.526  42.088  1.00  0.00           C    
ATOM   2799  C27 MOL    54      34.328  53.802  41.835  1.00  0.00           C    
ATOM   2800  C28 MOL    54      32.130  49.947  42.172  1.00  0.00           C    
ATOM   2801  C28 MOL    54      26.868  64.915  44.522  1.00  0.00           C    
ATOM   2802  C28 MOL    54      25.473  64.892  43.788  1.00  0.00           C    
ATOM   2803  C28 MOL    54      25.258  63.538  43.138  1.00  0.00           C    
ATOM   2804  C28 MOL    54      26.365  62.554  43.065  1.00  0.00           C    
ATOM   2805  C28 MOL    54      27.032  62.384  44.476  1.00  0.00           C    
ATOM   2806  C28 MOL    54      27.402  63.639  45.252  1.00  0.00           C    
ATOM   2807  C28 MOL    54      27.317  66.318  44.738  1.00  0.00           C    
ATOM   2808  C28 MOL    54      23.917  63.112  42.828  1.00  0.00           C    
ATOM   2809  C28 MOL    54      22.735  62.967  42.650  1.00  0.00           C    
ATOM   2810  O28 MOL    54      30.752  43.994  44.733  1.00  0.00           O    
ATOM   2811  O28 MOL    54      32.411  45.123  43.847  1.00  0.00           O    
ATOM   2812  O28 MOL    54      25.782  57.963  43.461  1.00  0.00           O    
ATOM   2813  O28 MOL    54      29.485  54.917  44.890  1.00  0.00           O    
ATOM   2814  O28 MOL    54      39.156  55.860  42.688  1.00  0.00           O    
ATOM   2815  O28 MOL    54      42.632  54.917  42.860  1.00  0.00           O    
ATOM   2816  O28 MOL    54      42.586  54.841  45.093  1.00  0.00           O1-  
ATOM   2817  O28 MOL    54      40.482  55.958  44.428  1.00  0.00           O1-  
ATOM   2818  O28 MOL    54      26.503  56.165  42.699  1.00  0.00           O1-  
ATOM   2819  O28 MOL    54      27.906  54.153  43.754  1.00  0.00           O1-  
ATOM   2820  O28 MOL    54      29.311  43.265  43.389  1.00  0.00           O1-  
ATOM   2821  O28 MOL    54      32.925  47.165  44.352  1.00  0.00           O1-  
ATOM   2822  S28 MOL    55      60.771  36.769  41.552  1.00  0.00           S    
ATOM   2823  C28 MOL    55      49.947  48.464  42.939  1.00  0.00           C    
ATOM   2824  C28 MOL    55      50.396  47.073  43.111  1.00  0.00           C    
ATOM   2825  C28 MOL    55      49.625  46.034  43.671  1.00  0.00           C    
ATOM   2826  C28 MOL    55      50.078  44.714  43.547  1.00  0.00           C    
ATOM   2827  C28 MOL    55      51.469  44.496  43.285  1.00  0.00           C    
ATOM   2828  C28 MOL    55      52.211  45.568  43.002  1.00  0.00           C    
ATOM   2829  C28 MOL    55      51.706  46.803  42.779  1.00  0.00           C    
ATOM   2830  N28 MOL    55      53.558  45.571  43.028  1.00  0.00           N    
ATOM   2831  S28 MOL    55      54.179  47.114  42.684  1.00  0.00           S    
ATOM   2832  N28 MOL    55      52.510  47.828  42.398  1.00  0.00           N    
ATOM   2833  C28 MOL    55      52.162  43.215  43.385  1.00  0.00           C    
ATOM   2834  C28 MOL    55      49.351  55.504  43.818  1.00  0.00           C    
ATOM   2835  C28 MOL    55      49.422  33.228  44.317  1.00  0.00           C    
ATOM   2836  C28 MOL    55      50.822  33.157  44.192  1.00  0.00           C    
ATOM   2837  C28 MOL    55      51.526  34.297  44.006  1.00  0.00           C    
ATOM   2838  C28 MOL    55      51.010  35.549  43.880  1.00  0.00           C    
ATOM   2839  C28 MOL    55      49.660  35.684  43.850  1.00  0.00           C    
ATOM   2840  C28 MOL    55      48.975  34.563  44.150  1.00  0.00           C    
ATOM   2841  N28 MOL    55      49.086  36.876  43.648  1.00  0.00           N    
ATOM   2842  S28 MOL    55      47.584  36.173  42.992  1.00  0.00           S    
ATOM   2843  N28 MOL    55      47.696  34.993  44.279  1.00  0.00           N    
ATOM   2844  C28 MOL    55      49.214  49.405  42.838  1.00  0.00           C    
ATOM   2845  C28 MOL    55      52.782  42.335  43.923  1.00  0.00           C    
ATOM   2846  C28 MOL    55      56.862  39.900  43.965  1.00  0.00           C    
ATOM   2847  C28 MOL    55      57.981  39.898  43.589  1.00  0.00           C    
ATOM   2848  C28 MOL    55      51.885  36.669  44.035  1.00  0.00           C    
ATOM   2849  C28 MOL    55      62.354  39.901  43.197  1.00  0.00           C    
ATOM   2850  C28 MOL    55      61.628  40.910  43.759  1.00  0.00           C    
ATOM   2851  C28 MOL    55      60.219  41.004  43.838  1.00  0.00           C    
ATOM   2852  C28 MOL    55      59.425  39.968  43.376  1.00  0.00           C    
ATOM   2853  C28 MOL    55      60.206  38.994  42.774  1.00  0.00           C    
ATOM   2854  C28 MOL    55      61.594  39.004  42.527  1.00  0.00           C    
ATOM   2855  N28 MOL    55      59.609  37.942  42.172  1.00  0.00           N    
ATOM   2856  N28 MOL    55      61.971  37.993  41.763  1.00  0.00           N    
ATOM   2857  N28 MOL    55      51.661  31.964  44.345  1.00  0.00           N1+  
ATOM   2858  N28 MOL    55      52.905  34.319  43.622  1.00  0.00           N1+  
ATOM   2859  N28 MOL    55      48.291  46.543  43.966  1.00  0.00           N1+  
ATOM   2860  N28 MOL    55      49.225  43.642  43.688  1.00  0.00           N1+  
ATOM   2861  N28 MOL    55      59.781  42.142  44.577  1.00  0.00           N1+  
ATOM   2862  N28 MOL    55      62.427  41.579  44.702  1.00  0.00           N1+  
ATOM   2863  C28 MOL    55      53.358  41.257  44.716  1.00  0.00           C    
ATOM   2864  C28 MOL    55      52.526  40.026  44.905  1.00  0.00           C    
ATOM   2865  C28 MOL    55      53.290  38.784  44.834  1.00  0.00           C    
ATOM   2866  C28 MOL    55      54.801  38.683  44.947  1.00  0.00           C    
ATOM   2867  C28 MOL    55      55.508  39.980  44.507  1.00  0.00           C    
ATOM   2868  C28 MOL    55      54.884  41.317  44.938  1.00  0.00           C    
ATOM   2869  C28 MOL    55      52.506  37.631  44.500  1.00  0.00           C    
ATOM   2870  C28 MOL    55      48.344  53.028  43.904  1.00  0.00           C    
ATOM   2871  C28 MOL    55      46.977  52.779  44.396  1.00  0.00           C    
ATOM   2872  C28 MOL    55      46.241  51.710  43.615  1.00  0.00           C    
ATOM   2873  C28 MOL    55      47.051  50.654  42.844  1.00  0.00           C    
ATOM   2874  C28 MOL    55      48.480  50.598  43.217  1.00  0.00           C    
ATOM   2875  C28 MOL    55      49.221  51.884  43.470  1.00  0.00           C    
ATOM   2876  C28 MOL    55      48.812  54.427  43.918  1.00  0.00           C    
ATOM   2877  C28 MOL    55      44.762  51.893  43.389  1.00  0.00           C    
ATOM   2878  C28 MOL    55      43.565  52.169  43.365  1.00  0.00           C    
ATOM   2879  O28 MOL    55      51.882  31.379  45.474  1.00  0.00           O    
ATOM   2880  O28 MOL    55      53.575  34.304  44.653  1.00  0.00           O    
ATOM   2881  O28 MOL    55      48.288  47.550  44.644  1.00  0.00           O    
ATOM   2882  O28 MOL    55      48.816  43.570  44.809  1.00  0.00           O    
ATOM   2883  O28 MOL    55      58.836  42.180  45.344  1.00  0.00           O    
ATOM   2884  O28 MOL    55      62.611  41.160  45.845  1.00  0.00           O    
ATOM   2885  O28 MOL    55      62.889  42.652  44.342  1.00  0.00           O1-  
ATOM   2886  O28 MOL    55      60.481  43.179  44.414  1.00  0.00           O1-  
ATOM   2887  O28 MOL    55      47.292  46.074  43.471  1.00  0.00           O1-  
ATOM   2888  O28 MOL    55      48.914  42.981  42.718  1.00  0.00           O1-  
ATOM   2889  O28 MOL    55      52.375  31.842  43.348  1.00  0.00           O1-  
ATOM   2890  O28 MOL    55      53.152  34.195  42.442  1.00  0.00           O1-  
ATOM   2891  C28 MOL    56      70.378  37.302  44.931  1.00  0.00           C    
ATOM   2892  C28 MOL    56      71.001  36.115  44.451  1.00  0.00           C    
ATOM   2893  C28 MOL    56      70.239  35.066  44.022  1.00  0.00           C    
ATOM   2894  C28 MOL    56      70.828  33.834  43.648  1.00  0.00           C    
ATOM   2895  C28 MOL    56      72.190  33.627  43.744  1.00  0.00           C    
ATOM   2896  C28 MOL    56      72.949  34.692  44.237  1.00  0.00           C    
ATOM   2897  C28 MOL    56      72.366  35.891  44.514  1.00  0.00           C    
ATOM   2898  N28 MOL    56      74.193  34.599  44.719  1.00  0.00           N    
ATOM   2899  S28 MOL    56      74.526  35.907  45.772  1.00  0.00           S    
ATOM   2900  N29 MOL    56      73.169  36.824  45.086  1.00  0.00           N    
ATOM   2901  C29 MOL    56      72.692  32.297  43.431  1.00  0.00           C    
ATOM   2902  C29 MOL    56      69.561  43.392  44.022  1.00  0.00           C    
ATOM   2903  C29 MOL    56      70.059  21.092  44.608  1.00  0.00           C    
ATOM   2904  C29 MOL    56      71.340  21.559  44.556  1.00  0.00           C    
ATOM   2905  C29 MOL    56      71.624  22.984  44.343  1.00  0.00           C    
ATOM   2906  C29 MOL    56      70.561  23.817  43.977  1.00  0.00           C    
ATOM   2907  C29 MOL    56      69.285  23.316  44.132  1.00  0.00           C    
ATOM   2908  C29 MOL    56      69.112  22.027  44.466  1.00  0.00           C    
ATOM   2909  N29 MOL    56      68.103  23.899  43.685  1.00  0.00           N    
ATOM   2910  S29 MOL    56      66.872  22.703  43.235  1.00  0.00           S    
ATOM   2911  N29 MOL    56      67.804  21.732  44.384  1.00  0.00           N    
ATOM   2912  C29 MOL    56      69.488  38.125  45.005  1.00  0.00           C    
ATOM   2913  C29 MOL    56      72.692  31.084  43.402  1.00  0.00           C    
ATOM   2914  C29 MOL    56      75.865  27.028  43.231  1.00  0.00           C    
ATOM   2915  C29 MOL    56      77.207  26.414  43.204  1.00  0.00           C    
ATOM   2916  C29 MOL    56      70.708  25.142  43.471  1.00  0.00           C    
ATOM   2917  N29 MOL    56      72.275  20.464  44.646  1.00  0.00           N1+  
ATOM   2918  N29 MOL    56      73.008  23.348  43.987  1.00  0.00           N1+  
ATOM   2919  N29 MOL    56      68.667  35.112  44.300  1.00  0.00           N1+  
ATOM   2920  N29 MOL    56      69.817  33.056  42.942  1.00  0.00           N1+  
ATOM   2921  C29 MOL    56      72.958  29.668  43.445  1.00  0.00           C    
ATOM   2922  C29 MOL    56      71.747  28.746  43.392  1.00  0.00           C    
ATOM   2923  C29 MOL    56      72.109  27.342  43.154  1.00  0.00           C    
ATOM   2924  C29 MOL    56      73.432  26.918  42.535  1.00  0.00           C    
ATOM   2925  C29 MOL    56      74.496  27.629  43.241  1.00  0.00           C    
ATOM   2926  C29 MOL    56      74.352  29.090  43.609  1.00  0.00           C    
ATOM   2927  C29 MOL    56      71.141  26.238  43.236  1.00  0.00           C    
ATOM   2928  C29 MOL    56      68.130  41.210  44.164  1.00  0.00           C    
ATOM   2929  C29 MOL    56      66.695  41.294  44.653  1.00  0.00           C    
ATOM   2930  C29 MOL    56      66.072  39.952  44.717  1.00  0.00           C    
ATOM   2931  C29 MOL    56      67.002  38.827  45.344  1.00  0.00           C    
ATOM   2932  C29 MOL    56      68.349  38.968  44.702  1.00  0.00           C    
ATOM   2933  C29 MOL    56      68.646  39.909  43.636  1.00  0.00           C    
ATOM   2934  C29 MOL    56      68.974  42.354  44.244  1.00  0.00           C    
ATOM   2935  C29 MOL    56      64.836  39.724  44.049  1.00  0.00           C    
ATOM   2936  C29 MOL    56      63.769  39.764  43.511  1.00  0.00           C    
ATOM   2937  O29 MOL    56      72.733  20.293  45.790  1.00  0.00           O    
ATOM   2938  O29 MOL    56      73.372  24.403  43.443  1.00  0.00           O    
ATOM   2939  O29 MOL    56      68.392  33.962  44.680  1.00  0.00           O    
ATOM   2940  O29 MOL    56      69.744  31.899  42.642  1.00  0.00           O    
ATOM   2941  O29 MOL    56      68.130  36.186  44.211  1.00  0.00           O1-  
ATOM   2942  O29 MOL    56      69.063  33.942  42.395  1.00  0.00           O1-  
ATOM   2943  O29 MOL    56      72.321  19.840  43.608  1.00  0.00           O1-  
ATOM   2944  O29 MOL    56      73.717  22.362  44.039  1.00  0.00           O1-  
ATOM   2945  C29 MOL    57      49.728   3.239  48.209  1.00  0.00           C    
ATOM   2946  C29 MOL    57      48.140   8.615  47.001  1.00  0.00           C    
ATOM   2947  C29 MOL    57      48.451   3.613  47.529  1.00  0.00           C    
ATOM   2948  C29 MOL    57      46.923   6.309  47.258  1.00  0.00           C    
ATOM   2949  C29 MOL    57      45.638   6.143  48.020  1.00  0.00           C    
ATOM   2950  C29 MOL    57      44.996   4.771  47.640  1.00  0.00           C    
ATOM   2951  C29 MOL    57      45.876   3.615  47.450  1.00  0.00           C    
ATOM   2952  C29 MOL    57      47.206   4.011  46.920  1.00  0.00           C    
ATOM   2953  C29 MOL    57      47.351   5.343  46.280  1.00  0.00           C    
ATOM   2954  C29 MOL    57      47.630   7.545  47.087  1.00  0.00           C    
ATOM   2955  C29 MOL    57      43.580   4.786  47.518  1.00  0.00           C    
ATOM   2956  C29 MOL    57      42.391   4.936  47.558  1.00  0.00           C    
ATOM   2957  S29 MOL    58      38.987  73.011  48.164  1.00  0.00           S    
ATOM   2958  C29 MOL    58      29.715  77.532  47.016  1.00  0.00           C    
ATOM   2959  C29 MOL    58      29.050  69.546  49.822  1.00  0.00           C    
ATOM   2960  C29 MOL    58      30.350  69.962  50.094  1.00  0.00           C    
ATOM   2961  C29 MOL    58      30.708  71.361  50.306  1.00  0.00           C    
ATOM   2962  C29 MOL    58      29.975  72.358  49.612  1.00  0.00           C    
ATOM   2963  C29 MOL    58      28.836  71.837  49.035  1.00  0.00           C    
ATOM   2964  C29 MOL    58      28.312  70.562  49.304  1.00  0.00           C    
ATOM   2965  N29 MOL    58      28.022  72.628  48.230  1.00  0.00           N    
ATOM   2966  S29 MOL    58      26.592  71.673  47.751  1.00  0.00           S    
ATOM   2967  N29 MOL    58      26.998  70.457  48.998  1.00  0.00           N    
ATOM   2968  C29 MOL    58      31.099  77.158  47.185  1.00  0.00           C    
ATOM   2969  C29 MOL    58      36.245  76.737  48.313  1.00  0.00           C    
ATOM   2970  C29 MOL    58      37.421  77.037  48.319  1.00  0.00           C    
ATOM   2971  C29 MOL    58      30.571  73.710  49.522  1.00  0.00           C    
ATOM   2972  C29 MOL    58      41.602  75.922  48.363  1.00  0.00           C    
ATOM   2973  C29 MOL    58      41.299  77.251  48.181  1.00  0.00           C    
ATOM   2974  C29 MOL    58      39.965  77.710  48.314  1.00  0.00           C    
ATOM   2975  C29 MOL    58      38.842  76.818  48.167  1.00  0.00           C    
ATOM   2976  C29 MOL    58      39.224  75.526  47.968  1.00  0.00           C    
ATOM   2977  C29 MOL    58      40.524  75.027  48.102  1.00  0.00           C    
ATOM   2978  N29 MOL    58      38.285  74.517  47.572  1.00  0.00           N    
ATOM   2979  N29 MOL    58      40.564  73.723  48.006  1.00  0.00           N    
ATOM   2980  N29 MOL    58      31.430  69.026  49.849  1.00  0.00           N1+  
ATOM   2981  N29 MOL    58      32.022  71.655  50.885  1.00  0.00           N1+  
ATOM   2982  N29 MOL    58      39.738  79.113  48.271  1.00  0.00           N1+  
ATOM   2983  N29 MOL    58      42.279  78.270  48.203  1.00  0.00           N1+  
ATOM   2984  C29 MOL    58      32.395  76.663  47.285  1.00  0.00           C    
ATOM   2985  C29 MOL    58      32.521  75.148  47.177  1.00  0.00           C    
ATOM   2986  C29 MOL    58      32.836  74.753  48.585  1.00  0.00           C    
ATOM   2987  C29 MOL    58      34.269  75.085  49.029  1.00  0.00           C    
ATOM   2988  C29 MOL    58      34.869  76.289  48.164  1.00  0.00           C    
ATOM   2989  C29 MOL    58      33.781  77.327  47.629  1.00  0.00           C    
ATOM   2990  C29 MOL    58      31.626  74.291  49.300  1.00  0.00           C    
ATOM   2991  O29 MOL    58      31.243  67.833  50.099  1.00  0.00           O    
ATOM   2992  O29 MOL    58      32.652  70.627  51.109  1.00  0.00           O    
ATOM   2993  O29 MOL    58      39.427  79.442  47.177  1.00  0.00           O    
ATOM   2994  O29 MOL    58      42.289  78.846  47.159  1.00  0.00           O    
ATOM   2995  O29 MOL    58      42.756  78.644  49.232  1.00  0.00           O1-  
ATOM   2996  O29 MOL    58      40.003  79.808  49.227  1.00  0.00           O1-  
ATOM   2997  O29 MOL    58      32.426  69.478  49.321  1.00  0.00           O1-  
ATOM   2998  O29 MOL    58      32.508  72.761  51.070  1.00  0.00           O1-  
ATOM   2999  S29 MOL    59      60.674  60.666  45.813  1.00  0.00           S    
ATOM   3000  C30 MOL    59      47.886  71.372  48.242  1.00  0.00           C    
ATOM   3001  C30 MOL    59      49.158  70.622  47.869  1.00  0.00           C    
ATOM   3002  C30 MOL    59      48.972  69.371  47.274  1.00  0.00           C    
ATOM   3003  C30 MOL    59      49.995  68.462  47.228  1.00  0.00           C    
ATOM   3004  C30 MOL    59      51.282  68.747  47.679  1.00  0.00           C    
ATOM   3005  C30 MOL    59      51.464  70.021  48.177  1.00  0.00           C    
ATOM   3006  C30 MOL    59      50.438  70.915  48.284  1.00  0.00           C    
ATOM   3007  N30 MOL    59      52.719  70.316  48.729  1.00  0.00           N    
ATOM   3008  S30 MOL    59      52.561  71.976  49.188  1.00  0.00           S    
ATOM   3009  N30 MOL    59      50.800  72.051  49.040  1.00  0.00           N    
ATOM   3010  C30 MOL    59      52.258  67.695  47.600  1.00  0.00           C    
ATOM   3011  C30 MOL    59      49.493  56.693  48.420  1.00  0.00           C    
ATOM   3012  C30 MOL    59      50.922  56.514  48.379  1.00  0.00           C    
ATOM   3013  C30 MOL    59      51.804  57.677  48.415  1.00  0.00           C    
ATOM   3014  C30 MOL    59      51.393  59.001  47.988  1.00  0.00           C    
ATOM   3015  C30 MOL    59      50.052  59.066  47.781  1.00  0.00           C    
ATOM   3016  C30 MOL    59      49.159  58.001  48.211  1.00  0.00           C    
ATOM   3017  N30 MOL    59      49.522  59.969  46.923  1.00  0.00           N    
ATOM   3018  S30 MOL    59      47.781  59.686  46.850  1.00  0.00           S    
ATOM   3019  N30 MOL    59      47.897  58.437  48.092  1.00  0.00           N    
ATOM   3020  C30 MOL    59      46.866  71.825  48.680  1.00  0.00           C    
ATOM   3021  C30 MOL    59      52.754  66.612  47.476  1.00  0.00           C    
ATOM   3022  C30 MOL    59      56.944  64.310  46.225  1.00  0.00           C    
ATOM   3023  C30 MOL    59      58.122  64.285  46.447  1.00  0.00           C    
ATOM   3024  C30 MOL    59      52.187  60.363  47.804  1.00  0.00           C    
ATOM   3025  C30 MOL    59      62.212  63.929  47.596  1.00  0.00           C    
ATOM   3026  C30 MOL    59      61.455  65.210  47.749  1.00  0.00           C    
ATOM   3027  C30 MOL    59      60.090  65.133  47.698  1.00  0.00           C    
ATOM   3028  C30 MOL    59      59.458  64.085  47.038  1.00  0.00           C    
ATOM   3029  C30 MOL    59      60.215  63.017  46.648  1.00  0.00           C    
ATOM   3030  C30 MOL    59      61.512  62.859  47.013  1.00  0.00           C    
ATOM   3031  N30 MOL    59      59.774  62.095  45.777  1.00  0.00           N    
ATOM   3032  N30 MOL    59      62.031  61.630  46.389  1.00  0.00           N    
ATOM   3033  N30 MOL    59      51.287  55.085  48.415  1.00  0.00           N1+  
ATOM   3034  N30 MOL    59      53.159  57.315  48.499  1.00  0.00           N1+  
ATOM   3035  N30 MOL    59      47.658  68.806  46.882  1.00  0.00           N1+  
ATOM   3036  N30 MOL    59      49.939  67.006  46.967  1.00  0.00           N1+  
ATOM   3037  N30 MOL    59      59.205  66.154  48.089  1.00  0.00           N1+  
ATOM   3038  N30 MOL    59      61.951  66.510  48.052  1.00  0.00           N1+  
ATOM   3039  C30 MOL    59      53.492  65.378  47.361  1.00  0.00           C    
ATOM   3040  C30 MOL    59      53.021  64.053  47.992  1.00  0.00           C    
ATOM   3041  C30 MOL    59      53.374  62.795  47.281  1.00  0.00           C    
ATOM   3042  C30 MOL    59      54.743  62.795  46.618  1.00  0.00           C    
ATOM   3043  C30 MOL    59      55.527  64.179  46.563  1.00  0.00           C    
ATOM   3044  C30 MOL    59      54.734  65.470  46.602  1.00  0.00           C    
ATOM   3045  C30 MOL    59      52.670  61.498  47.635  1.00  0.00           C    
ATOM   3046  C30 MOL    59      43.496  71.252  49.015  1.00  0.00           C    
ATOM   3047  C30 MOL    59      42.846  72.277  49.854  1.00  0.00           C    
ATOM   3048  C30 MOL    59      43.899  73.361  49.912  1.00  0.00           C    
ATOM   3049  C30 MOL    59      45.293  73.018  50.342  1.00  0.00           C    
ATOM   3050  C30 MOL    59      45.721  71.776  49.544  1.00  0.00           C    
ATOM   3051  C30 MOL    59      44.792  70.652  49.555  1.00  0.00           C    
ATOM   3052  C30 MOL    59      42.918  70.789  47.700  1.00  0.00           C    
ATOM   3053  C30 MOL    59      43.529  74.672  49.537  1.00  0.00           C    
ATOM   3054  C30 MOL    59      42.917  75.534  48.905  1.00  0.00           C    
ATOM   3055  O30 MOL    59      52.069  54.659  49.289  1.00  0.00           O    
ATOM   3056  O30 MOL    59      53.982  58.002  49.018  1.00  0.00           O    
ATOM   3057  O30 MOL    59      47.404  67.683  47.217  1.00  0.00           O    
ATOM   3058  O30 MOL    59      49.197  66.578  47.845  1.00  0.00           O    
ATOM   3059  O30 MOL    59      58.906  67.020  47.288  1.00  0.00           O    
ATOM   3060  O30 MOL    59      61.801  67.401  47.216  1.00  0.00           O    
ATOM   3061  O30 MOL    59      62.630  66.516  49.064  1.00  0.00           O1-  
ATOM   3062  O30 MOL    59      58.756  66.007  49.218  1.00  0.00           O1-  
ATOM   3063  O30 MOL    59      46.792  69.340  46.272  1.00  0.00           O1-  
ATOM   3064  O30 MOL    59      50.533  66.534  46.039  1.00  0.00           O1-  
ATOM   3065  O30 MOL    59      50.776  54.383  47.503  1.00  0.00           O1-  
ATOM   3066  O30 MOL    59      53.324  56.249  47.813  1.00  0.00           O1-  
ATOM   3067  C30 MOL    60      69.856  59.463  48.550  1.00  0.00           C    
ATOM   3068  C30 MOL    60      70.453  58.285  47.937  1.00  0.00           C    
ATOM   3069  C30 MOL    60      69.665  57.122  47.744  1.00  0.00           C    
ATOM   3070  C30 MOL    60      70.275  55.889  47.405  1.00  0.00           C    
ATOM   3071  C30 MOL    60      71.696  55.768  47.470  1.00  0.00           C    
ATOM   3072  C30 MOL    60      72.406  56.902  47.773  1.00  0.00           C    
ATOM   3073  C30 MOL    60      71.806  58.140  47.791  1.00  0.00           C    
ATOM   3074  N30 MOL    60      73.733  56.799  48.152  1.00  0.00           N    
ATOM   3075  S30 MOL    60      74.295  58.356  48.444  1.00  0.00           S    
ATOM   3076  N30 MOL    60      72.681  59.105  48.145  1.00  0.00           N    
ATOM   3077  C30 MOL    60      72.343  54.490  47.402  1.00  0.00           C    
ATOM   3078  C30 MOL    60      69.394  44.983  48.765  1.00  0.00           C    
ATOM   3079  C30 MOL    60      70.730  45.276  48.398  1.00  0.00           C    
ATOM   3080  C30 MOL    60      71.271  46.572  48.658  1.00  0.00           C    
ATOM   3081  C30 MOL    60      70.375  47.588  48.939  1.00  0.00           C    
ATOM   3082  C30 MOL    60      69.051  47.343  48.684  1.00  0.00           C    
ATOM   3083  C30 MOL    60      68.581  46.075  49.075  1.00  0.00           C    
ATOM   3084  N30 MOL    60      68.166  48.244  48.226  1.00  0.00           N    
ATOM   3085  S30 MOL    60      66.571  47.506  48.222  1.00  0.00           S    
ATOM   3086  N30 MOL    60      67.230  46.040  49.023  1.00  0.00           N    
ATOM   3087  C30 MOL    60      69.191  60.431  48.860  1.00  0.00           C    
ATOM   3088  C30 MOL    60      72.895  53.429  47.470  1.00  0.00           C    
ATOM   3089  C30 MOL    60      76.167  49.635  47.373  1.00  0.00           C    
ATOM   3090  C30 MOL    60      77.506  49.300  46.983  1.00  0.00           C    
ATOM   3091  C30 MOL    60      70.964  48.956  49.070  1.00  0.00           C    
ATOM   3092  N30 MOL    60      71.578  44.445  47.629  1.00  0.00           N1+  
ATOM   3093  N30 MOL    60      72.603  46.837  48.297  1.00  0.00           N1+  
ATOM   3094  N30 MOL    60      68.175  57.339  47.849  1.00  0.00           N1+  
ATOM   3095  N30 MOL    60      69.508  54.760  47.424  1.00  0.00           N1+  
ATOM   3096  C30 MOL    60      73.539  52.210  47.981  1.00  0.00           C    
ATOM   3097  C30 MOL    60      73.232  51.744  49.400  1.00  0.00           C    
ATOM   3098  C30 MOL    60      73.179  50.247  49.444  1.00  0.00           C    
ATOM   3099  C30 MOL    60      74.345  49.477  48.993  1.00  0.00           C    
ATOM   3100  C31 MOL    60      74.891  50.165  47.776  1.00  0.00           C    
ATOM   3101  C31 MOL    60      74.130  51.247  46.997  1.00  0.00           C    
ATOM   3102  C31 MOL    60      71.912  49.628  49.377  1.00  0.00           C    
ATOM   3103  C31 MOL    60      68.546  63.501  47.416  1.00  0.00           C    
ATOM   3104  C31 MOL    60      67.078  63.892  47.313  1.00  0.00           C    
ATOM   3105  C31 MOL    60      66.171  62.895  48.090  1.00  0.00           C    
ATOM   3106  C31 MOL    60      66.742  61.652  48.838  1.00  0.00           C    
ATOM   3107  C31 MOL    60      68.340  61.654  48.883  1.00  0.00           C    
ATOM   3108  C31 MOL    60      69.108  62.923  48.704  1.00  0.00           C    
ATOM   3109  C31 MOL    60      69.455  63.795  46.311  1.00  0.00           C    
ATOM   3110  C31 MOL    60      64.715  63.353  48.234  1.00  0.00           C    
ATOM   3111  C31 MOL    60      63.603  63.702  47.950  1.00  0.00           C    
ATOM   3112  O31 MOL    60      72.762  44.539  47.807  1.00  0.00           O    
ATOM   3113  O31 MOL    60      73.445  46.946  49.150  1.00  0.00           O    
ATOM   3114  O31 MOL    60      67.553  56.374  48.293  1.00  0.00           O    
ATOM   3115  O31 MOL    60      69.920  53.577  47.721  1.00  0.00           O    
ATOM   3116  O31 MOL    60      67.648  58.225  47.191  1.00  0.00           O1-  
ATOM   3117  O31 MOL    60      68.383  54.656  46.906  1.00  0.00           O1-  
ATOM   3118  O31 MOL    60      71.009  43.802  46.779  1.00  0.00           O1-  
ATOM   3119  O31 MOL    60      72.648  47.092  47.137  1.00  0.00           O1-  
ATOM   3120  S31 MOL    61      18.347  13.476  47.396  1.00  0.00           S    
ATOM   3121  C31 MOL    61       8.278  24.893  46.429  1.00  0.00           C    
ATOM   3122  C31 MOL    61       9.010  23.764  47.067  1.00  0.00           C    
ATOM   3123  C31 MOL    61       8.355  22.707  47.634  1.00  0.00           C    
ATOM   3124  C31 MOL    61       9.028  21.693  48.286  1.00  0.00           C    
ATOM   3125  C31 MOL    61      10.380  21.728  48.439  1.00  0.00           C    
ATOM   3126  C31 MOL    61      11.018  22.811  48.002  1.00  0.00           C    
ATOM   3127  C31 MOL    61      10.384  23.726  47.156  1.00  0.00           C    
ATOM   3128  N31 MOL    61      12.342  23.098  48.316  1.00  0.00           N    
ATOM   3129  S31 MOL    61      12.783  24.562  47.359  1.00  0.00           S    
ATOM   3130  N31 MOL    61      11.217  24.594  46.570  1.00  0.00           N    
ATOM   3131  C31 MOL    61      11.185  20.602  48.984  1.00  0.00           C    
ATOM   3132  C31 MOL    61       8.079  31.195  47.275  1.00  0.00           C    
ATOM   3133  C31 MOL    61       7.580  25.893  46.317  1.00  0.00           C    
ATOM   3134  C31 MOL    61      11.570  19.469  48.769  1.00  0.00           C    
ATOM   3135  C31 MOL    61      14.660  16.996  47.816  1.00  0.00           C    
ATOM   3136  C31 MOL    61      15.874  17.127  47.686  1.00  0.00           C    
ATOM   3137  C31 MOL    61       9.473  13.661  47.785  1.00  0.00           C    
ATOM   3138  C31 MOL    61      20.157  17.052  47.416  1.00  0.00           C    
ATOM   3139  C31 MOL    61      19.472  18.262  47.373  1.00  0.00           C    
ATOM   3140  C31 MOL    61      18.086  18.285  47.381  1.00  0.00           C    
ATOM   3141  C31 MOL    61      17.279  17.128  47.484  1.00  0.00           C    
ATOM   3142  C31 MOL    61      17.963  15.945  47.417  1.00  0.00           C    
ATOM   3143  C31 MOL    61      19.360  15.914  47.311  1.00  0.00           C    
ATOM   3144  N31 MOL    61      17.268  14.790  47.283  1.00  0.00           N    
ATOM   3145  N31 MOL    61      19.731  14.602  47.298  1.00  0.00           N    
ATOM   3146  N31 MOL    61       6.918  22.459  47.737  1.00  0.00           N1+  
ATOM   3147  N31 MOL    61       8.253  20.449  48.428  1.00  0.00           N1+  
ATOM   3148  N31 MOL    61      17.203  19.380  47.367  1.00  0.00           N1+  
ATOM   3149  N31 MOL    61      20.202  19.440  47.419  1.00  0.00           N1+  
ATOM   3150  C31 MOL    61      11.454  17.974  48.658  1.00  0.00           C    
ATOM   3151  C31 MOL    61      10.491  17.335  47.718  1.00  0.00           C    
ATOM   3152  C31 MOL    61      11.042  16.022  47.314  1.00  0.00           C    
ATOM   3153  C31 MOL    61      12.557  15.734  47.036  1.00  0.00           C    
ATOM   3154  C31 MOL    61      13.270  16.549  48.044  1.00  0.00           C    
ATOM   3155  C31 MOL    61      12.535  17.091  49.216  1.00  0.00           C    
ATOM   3156  C31 MOL    61      10.257  14.857  47.478  1.00  0.00           C    
ATOM   3157  C31 MOL    61       6.346  29.187  47.185  1.00  0.00           C    
ATOM   3158  C31 MOL    61       4.920  29.204  46.584  1.00  0.00           C    
ATOM   3159  C31 MOL    61       4.288  27.892  46.656  1.00  0.00           C    
ATOM   3160  C31 MOL    61       5.138  26.647  46.378  1.00  0.00           C    
ATOM   3161  C31 MOL    61       6.556  26.854  46.769  1.00  0.00           C    
ATOM   3162  C31 MOL    61       6.857  27.905  47.737  1.00  0.00           C    
ATOM   3163  C31 MOL    61       7.191  30.396  47.290  1.00  0.00           C    
ATOM   3164  C31 MOL    61       3.071  27.682  47.437  1.00  0.00           C    
ATOM   3165  C31 MOL    61       1.812  27.394  48.042  1.00  0.00           C    
ATOM   3166  O31 MOL    61       6.374  23.123  48.586  1.00  0.00           O    
ATOM   3167  O31 MOL    61       7.933  19.944  49.494  1.00  0.00           O    
ATOM   3168  O31 MOL    61      16.537  19.306  46.345  1.00  0.00           O    
ATOM   3169  O31 MOL    61      20.720  19.771  46.385  1.00  0.00           O    
ATOM   3170  O31 MOL    61      20.034  20.103  48.452  1.00  0.00           O1-  
ATOM   3171  O31 MOL    61      16.983  20.105  48.323  1.00  0.00           O1-  
ATOM   3172  O31 MOL    61       6.501  21.595  46.922  1.00  0.00           O1-  
ATOM   3173  O31 MOL    61       8.338  19.790  47.427  1.00  0.00           O1-  
ATOM   3174  S31 MOL    62      39.429   1.837  45.942  1.00  0.00           S    
ATOM   3175  C31 MOL    62      27.075  13.161  48.247  1.00  0.00           C    
ATOM   3176  C31 MOL    62      28.020  11.988  48.268  1.00  0.00           C    
ATOM   3177  C31 MOL    62      27.538  10.690  48.222  1.00  0.00           C    
ATOM   3178  C31 MOL    62      28.506   9.647  48.155  1.00  0.00           C    
ATOM   3179  C31 MOL    62      29.785   9.955  47.548  1.00  0.00           C    
ATOM   3180  C31 MOL    62      30.273  11.242  47.715  1.00  0.00           C    
ATOM   3181  C31 MOL    62      29.399  12.220  48.118  1.00  0.00           C    
ATOM   3182  N31 MOL    62      31.357  11.806  47.091  1.00  0.00           N    
ATOM   3183  S31 MOL    62      31.486  13.513  47.460  1.00  0.00           S    
ATOM   3184  N31 MOL    62      29.877  13.452  48.180  1.00  0.00           N    
ATOM   3185  C31 MOL    62      30.630   9.027  46.818  1.00  0.00           C    
ATOM   3186  C31 MOL    62      28.793  19.513  48.451  1.00  0.00           C    
ATOM   3187  C31 MOL    62      26.599  14.286  48.191  1.00  0.00           C    
ATOM   3188  C31 MOL    62      31.362   8.220  46.334  1.00  0.00           C    
ATOM   3189  C31 MOL    62      35.381   5.153  47.227  1.00  0.00           C    
ATOM   3190  C31 MOL    62      36.484   4.831  47.642  1.00  0.00           C    
ATOM   3191  C31 MOL    62      28.969   3.982  46.408  1.00  0.00           C    
ATOM   3192  C31 MOL    62      40.909   4.921  47.845  1.00  0.00           C    
ATOM   3193  C31 MOL    62      40.065   5.936  48.522  1.00  0.00           C    
ATOM   3194  C31 MOL    62      38.634   5.904  48.648  1.00  0.00           C    
ATOM   3195  C31 MOL    62      37.952   4.832  47.935  1.00  0.00           C    
ATOM   3196  C31 MOL    62      38.813   3.894  47.348  1.00  0.00           C    
ATOM   3197  C31 MOL    62      40.177   3.860  47.291  1.00  0.00           C    
ATOM   3198  N31 MOL    62      38.317   2.965  46.508  1.00  0.00           N    
ATOM   3199  N31 MOL    62      40.666   2.882  46.408  1.00  0.00           N    
ATOM   3200  N32 MOL    62      26.148  10.752  48.216  1.00  0.00           N1+  
ATOM   3201  N32 MOL    62      28.144   8.248  48.003  1.00  0.00           N1+  
ATOM   3202  N32 MOL    62      37.736   6.730  49.533  1.00  0.00           N1+  
ATOM   3203  N32 MOL    62      40.735   7.178  48.900  1.00  0.00           N1+  
ATOM   3204  C32 MOL    62      32.383   7.246  45.767  1.00  0.00           C    
ATOM   3205  C32 MOL    62      31.806   6.053  45.087  1.00  0.00           C    
ATOM   3206  C32 MOL    62      31.686   4.996  46.155  1.00  0.00           C    
ATOM   3207  C32 MOL    62      32.800   4.740  47.074  1.00  0.00           C    
ATOM   3208  C32 MOL    62      34.043   5.635  46.851  1.00  0.00           C    
ATOM   3209  C32 MOL    62      33.873   7.080  46.215  1.00  0.00           C    
ATOM   3210  C32 MOL    62      30.278   4.529  46.373  1.00  0.00           C    
ATOM   3211  C32 MOL    62      26.646  17.914  48.140  1.00  0.00           C    
ATOM   3212  C32 MOL    62      25.314  18.401  47.513  1.00  0.00           C    
ATOM   3213  C32 MOL    62      24.356  17.186  47.064  1.00  0.00           C    
ATOM   3214  C32 MOL    62      24.981  15.849  46.882  1.00  0.00           C    
ATOM   3215  C32 MOL    62      26.066  15.600  47.994  1.00  0.00           C    
ATOM   3216  C32 MOL    62      26.445  16.671  48.950  1.00  0.00           C    
ATOM   3217  C32 MOL    62      27.910  18.692  48.299  1.00  0.00           C    
ATOM   3218  C32 MOL    62      22.843  17.107  47.179  1.00  0.00           C    
ATOM   3219  C32 MOL    62      21.660  17.011  47.374  1.00  0.00           C    
ATOM   3220  O32 MOL    62      25.462  10.968  49.220  1.00  0.00           O    
ATOM   3221  O32 MOL    62      28.226   7.585  49.004  1.00  0.00           O    
ATOM   3222  O32 MOL    62      36.641   6.349  49.769  1.00  0.00           O    
ATOM   3223  O32 MOL    62      41.524   7.504  48.070  1.00  0.00           O    
ATOM   3224  O32 MOL    62      40.450   7.682  50.013  1.00  0.00           O1-  
ATOM   3225  O32 MOL    62      38.232   7.614  50.282  1.00  0.00           O1-  
ATOM   3226  O32 MOL    62      25.736  10.711  47.023  1.00  0.00           O1-  
ATOM   3227  O32 MOL    62      27.895   7.767  46.881  1.00  0.00           O1-  
ATOM   3228  S32 MOL    63      20.293  36.143  47.442  1.00  0.00           S    
ATOM   3229  C32 MOL    63       8.795  48.196  47.667  1.00  0.00           C    
ATOM   3230  C32 MOL    63       9.490  46.880  47.799  1.00  0.00           C    
ATOM   3231  C32 MOL    63       8.764  45.619  47.919  1.00  0.00           C    
ATOM   3232  C32 MOL    63       9.470  44.376  47.969  1.00  0.00           C    
ATOM   3233  C32 MOL    63      10.820  44.324  47.583  1.00  0.00           C    
ATOM   3234  C32 MOL    63      11.414  45.513  47.253  1.00  0.00           C    
ATOM   3235  C32 MOL    63      10.805  46.747  47.441  1.00  0.00           C    
ATOM   3236  N32 MOL    63      12.569  45.612  46.557  1.00  0.00           N    
ATOM   3237  S32 MOL    63      13.199  47.174  46.649  1.00  0.00           S    
ATOM   3238  N32 MOL    63      11.633  47.800  47.002  1.00  0.00           N    
ATOM   3239  C32 MOL    63      11.409  42.971  47.415  1.00  0.00           C    
ATOM   3240  C32 MOL    63       8.898  55.681  48.059  1.00  0.00           C    
ATOM   3241  C32 MOL    63       8.992  32.345  47.361  1.00  0.00           C    
ATOM   3242  C32 MOL    63      10.309  32.372  47.835  1.00  0.00           C    
ATOM   3243  C32 MOL    63      10.990  33.653  47.693  1.00  0.00           C    
ATOM   3244  C32 MOL    63      10.317  34.797  47.272  1.00  0.00           C    
ATOM   3245  C32 MOL    63       8.974  34.644  47.009  1.00  0.00           C    
ATOM   3246  C32 MOL    63       8.297  33.457  47.050  1.00  0.00           C    
ATOM   3247  N32 MOL    63       8.159  35.587  46.542  1.00  0.00           N    
ATOM   3248  S32 MOL    63       6.665  35.079  45.880  1.00  0.00           S    
ATOM   3249  N32 MOL    63       7.004  33.567  46.642  1.00  0.00           N    
ATOM   3250  C32 MOL    63       8.487  49.376  47.527  1.00  0.00           C    
ATOM   3251  C32 MOL    63      12.020  41.905  47.296  1.00  0.00           C    
ATOM   3252  C32 MOL    63      16.344  39.318  46.816  1.00  0.00           C    
ATOM   3253  C32 MOL    63      17.432  39.562  47.256  1.00  0.00           C    
ATOM   3254  C32 MOL    63      10.850  36.163  47.227  1.00  0.00           C    
ATOM   3255  C32 MOL    63      21.838  39.638  47.780  1.00  0.00           C    
ATOM   3256  C32 MOL    63      21.093  40.823  47.751  1.00  0.00           C    
ATOM   3257  C32 MOL    63      19.702  40.803  47.375  1.00  0.00           C    
ATOM   3258  C32 MOL    63      18.853  39.730  47.561  1.00  0.00           C    
ATOM   3259  C32 MOL    63      19.596  38.582  47.747  1.00  0.00           C    
ATOM   3260  C32 MOL    63      20.973  38.566  47.747  1.00  0.00           C    
ATOM   3261  N32 MOL    63      19.048  37.363  47.481  1.00  0.00           N    
ATOM   3262  N32 MOL    63      21.553  37.372  47.470  1.00  0.00           N    
ATOM   3263  N32 MOL    63      11.021  31.262  48.492  1.00  0.00           N1+  
ATOM   3264  N32 MOL    63      12.297  34.113  48.062  1.00  0.00           N1+  
ATOM   3265  N32 MOL    63       7.302  45.377  48.185  1.00  0.00           N1+  
ATOM   3266  N32 MOL    63       8.865  43.034  48.008  1.00  0.00           N1+  
ATOM   3267  N32 MOL    63      19.490  42.169  46.586  1.00  0.00           N1+  
ATOM   3268  N32 MOL    63      21.819  41.999  47.906  1.00  0.00           N1+  
ATOM   3269  C32 MOL    63      12.787  40.665  47.224  1.00  0.00           C    
ATOM   3270  C32 MOL    63      12.248  39.538  47.988  1.00  0.00           C    
ATOM   3271  C32 MOL    63      12.502  38.244  47.235  1.00  0.00           C    
ATOM   3272  C32 MOL    63      13.920  38.036  46.617  1.00  0.00           C    
ATOM   3273  C32 MOL    63      14.867  39.311  46.571  1.00  0.00           C    
ATOM   3274  C32 MOL    63      14.151  40.664  46.564  1.00  0.00           C    
ATOM   3275  C32 MOL    63      11.483  37.164  47.433  1.00  0.00           C    
ATOM   3276  C32 MOL    63       7.831  53.293  47.636  1.00  0.00           C    
ATOM   3277  C32 MOL    63       6.246  52.980  47.685  1.00  0.00           C    
ATOM   3278  C32 MOL    63       5.797  51.481  47.567  1.00  0.00           C    
ATOM   3279  C32 MOL    63       6.617  50.741  46.585  1.00  0.00           C    
ATOM   3280  C32 MOL    63       7.981  50.708  47.209  1.00  0.00           C    
ATOM   3281  C32 MOL    63       8.796  52.072  47.500  1.00  0.00           C    
ATOM   3282  C32 MOL    63       8.282  54.630  48.090  1.00  0.00           C    
ATOM   3283  C32 MOL    63       4.998  50.785  48.574  1.00  0.00           C    
ATOM   3284  C32 MOL    63       4.279  49.935  49.498  1.00  0.00           C    
ATOM   3285  O32 MOL    63      11.943  31.572  49.219  1.00  0.00           O    
ATOM   3286  O32 MOL    63      12.662  33.841  49.209  1.00  0.00           O    
ATOM   3287  O32 MOL    63       6.901  44.866  49.238  1.00  0.00           O    
ATOM   3288  O32 MOL    63       8.367  42.593  49.074  1.00  0.00           O    
ATOM   3289  O32 MOL    63      18.420  42.267  46.014  1.00  0.00           O    
ATOM   3290  O32 MOL    63      22.785  42.257  47.178  1.00  0.00           O    
ATOM   3291  O32 MOL    63      21.335  42.808  48.742  1.00  0.00           O1-  
ATOM   3292  O32 MOL    63      20.406  42.903  46.311  1.00  0.00           O1-  
ATOM   3293  O32 MOL    63       6.601  45.524  47.194  1.00  0.00           O1-  
ATOM   3294  O32 MOL    63       8.929  42.349  46.975  1.00  0.00           O1-  
ATOM   3295  O32 MOL    63      10.495  30.155  48.708  1.00  0.00           O1-  
ATOM   3296  O32 MOL    63      12.920  34.901  47.282  1.00  0.00           O1-  
ATOM   3297  S32 MOL    64      39.986  26.244  49.547  1.00  0.00           S    
ATOM   3298  C32 MOL    64      30.292  36.928  47.124  1.00  0.00           C    
ATOM   3299  C32 MOL    64      31.103  35.727  47.092  1.00  0.00           C    
ATOM   3300  C33 MOL    64      30.343  34.556  46.886  1.00  0.00           C    
ATOM   3301  C33 MOL    64      30.856  33.280  47.076  1.00  0.00           C    
ATOM   3302  C33 MOL    64      32.115  33.023  47.646  1.00  0.00           C    
ATOM   3303  C33 MOL    64      32.891  34.173  47.683  1.00  0.00           C    
ATOM   3304  C33 MOL    64      32.384  35.418  47.477  1.00  0.00           C    
ATOM   3305  N33 MOL    64      34.166  34.102  48.294  1.00  0.00           N    
ATOM   3306  S33 MOL    64      34.434  35.671  49.144  1.00  0.00           S    
ATOM   3307  N33 MOL    64      33.214  36.409  48.007  1.00  0.00           N    
ATOM   3308  C33 MOL    64      32.505  31.722  48.104  1.00  0.00           C    
ATOM   3309  C33 MOL    64      28.204  43.758  45.825  1.00  0.00           C    
ATOM   3310  C33 MOL    64      29.525  20.739  48.051  1.00  0.00           C    
ATOM   3311  C33 MOL    64      30.789  21.082  48.406  1.00  0.00           C    
ATOM   3312  C33 MOL    64      31.393  22.279  47.803  1.00  0.00           C    
ATOM   3313  C33 MOL    64      30.525  23.193  47.078  1.00  0.00           C    
ATOM   3314  C33 MOL    64      29.226  22.754  46.881  1.00  0.00           C    
ATOM   3315  C33 MOL    64      28.724  21.618  47.356  1.00  0.00           C    
ATOM   3316  N33 MOL    64      28.187  23.493  46.218  1.00  0.00           N    
ATOM   3317  S33 MOL    64      26.679  22.900  46.773  1.00  0.00           S    
ATOM   3318  N33 MOL    64      27.403  21.379  47.179  1.00  0.00           N    
ATOM   3319  C33 MOL    64      29.432  37.755  46.975  1.00  0.00           C    
ATOM   3320  C33 MOL    64      32.606  30.525  48.030  1.00  0.00           C    
ATOM   3321  C33 MOL    64      35.635  28.434  47.566  1.00  0.00           C    
ATOM   3322  C33 MOL    64      36.735  28.944  47.729  1.00  0.00           C    
ATOM   3323  C33 MOL    64      30.892  24.566  46.540  1.00  0.00           C    
ATOM   3324  C33 MOL    64      40.889  29.788  48.564  1.00  0.00           C    
ATOM   3325  C33 MOL    64      40.202  30.805  47.876  1.00  0.00           C    
ATOM   3326  C33 MOL    64      38.865  30.410  47.508  1.00  0.00           C    
ATOM   3327  C33 MOL    64      38.172  29.288  47.994  1.00  0.00           C    
ATOM   3328  C33 MOL    64      38.975  28.335  48.497  1.00  0.00           C    
ATOM   3329  C33 MOL    64      40.380  28.573  48.661  1.00  0.00           C    
ATOM   3330  N33 MOL    64      38.563  27.080  48.909  1.00  0.00           N    
ATOM   3331  N33 MOL    64      41.064  27.429  49.005  1.00  0.00           N    
ATOM   3332  N33 MOL    64      31.347  20.550  49.588  1.00  0.00           N1+  
ATOM   3333  N33 MOL    64      32.855  22.859  47.847  1.00  0.00           N1+  
ATOM   3334  N33 MOL    64      28.978  34.682  46.484  1.00  0.00           N1+  
ATOM   3335  N33 MOL    64      30.085  32.128  47.037  1.00  0.00           N1+  
ATOM   3336  N33 MOL    64      38.042  31.338  46.873  1.00  0.00           N1+  
ATOM   3337  N33 MOL    64      41.174  31.970  47.710  1.00  0.00           N1+  
ATOM   3338  C33 MOL    64      32.728  29.294  47.234  1.00  0.00           C    
ATOM   3339  C33 MOL    64      31.851  28.090  47.526  1.00  0.00           C    
ATOM   3340  C33 MOL    64      32.304  26.795  46.851  1.00  0.00           C    
ATOM   3341  C33 MOL    64      33.859  26.645  46.788  1.00  0.00           C    
ATOM   3342  C33 MOL    64      34.548  28.048  46.689  1.00  0.00           C    
ATOM   3343  C33 MOL    64      33.711  29.164  46.145  1.00  0.00           C    
ATOM   3344  C33 MOL    64      31.420  25.653  46.577  1.00  0.00           C    
ATOM   3345  C33 MOL    64      27.620  41.120  45.797  1.00  0.00           C    
ATOM   3346  C33 MOL    64      26.189  40.772  45.863  1.00  0.00           C    
ATOM   3347  C33 MOL    64      25.815  39.472  46.641  1.00  0.00           C    
ATOM   3348  C33 MOL    64      26.892  38.353  46.696  1.00  0.00           C    
ATOM   3349  C33 MOL    64      28.376  38.766  46.691  1.00  0.00           C    
ATOM   3350  C33 MOL    64      28.616  39.938  45.831  1.00  0.00           C    
ATOM   3351  C33 MOL    64      28.071  42.550  45.730  1.00  0.00           C    
ATOM   3352  C33 MOL    64      24.502  39.465  47.260  1.00  0.00           C    
ATOM   3353  C33 MOL    64      23.350  39.642  47.679  1.00  0.00           C    
ATOM   3354  O33 MOL    64      31.006  19.483  50.005  1.00  0.00           O    
ATOM   3355  O33 MOL    64      33.462  22.586  48.892  1.00  0.00           O    
ATOM   3356  O33 MOL    64      28.320  33.788  47.101  1.00  0.00           O    
ATOM   3357  O33 MOL    64      29.793  31.712  48.134  1.00  0.00           O    
ATOM   3358  O33 MOL    64      37.492  31.305  45.787  1.00  0.00           O    
ATOM   3359  O33 MOL    64      41.720  32.297  46.637  1.00  0.00           O    
ATOM   3360  O33 MOL    64      41.326  32.497  48.835  1.00  0.00           O1-  
ATOM   3361  O33 MOL    64      37.794  32.106  47.812  1.00  0.00           O1-  
ATOM   3362  O33 MOL    64      28.573  35.332  45.546  1.00  0.00           O1-  
ATOM   3363  O33 MOL    64      29.771  31.618  45.949  1.00  0.00           O1-  
ATOM   3364  O33 MOL    64      32.199  21.362  50.082  1.00  0.00           O1-  
ATOM   3365  O33 MOL    64      33.137  23.713  47.032  1.00  0.00           O1-  
ATOM   3366  S33 MOL    65      59.371  13.934  47.992  1.00  0.00           S    
ATOM   3367  C33 MOL    65      47.813  25.093  47.389  1.00  0.00           C    
ATOM   3368  C33 MOL    65      48.702  23.896  47.346  1.00  0.00           C    
ATOM   3369  C33 MOL    65      48.029  22.738  47.352  1.00  0.00           C    
ATOM   3370  C33 MOL    65      48.616  21.487  46.945  1.00  0.00           C    
ATOM   3371  C33 MOL    65      50.027  21.451  46.758  1.00  0.00           C    
ATOM   3372  C33 MOL    65      50.641  22.628  46.741  1.00  0.00           C    
ATOM   3373  C33 MOL    65      50.063  23.796  47.149  1.00  0.00           C    
ATOM   3374  N33 MOL    65      51.948  22.717  46.359  1.00  0.00           N    
ATOM   3375  S33 MOL    65      52.547  23.888  47.554  1.00  0.00           S    
ATOM   3376  N33 MOL    65      51.023  24.729  47.270  1.00  0.00           N    
ATOM   3377  C33 MOL    65      50.988  20.307  46.756  1.00  0.00           C    
ATOM   3378  C33 MOL    65      47.649  32.257  48.058  1.00  0.00           C    
ATOM   3379  C33 MOL    65      49.001   9.848  47.056  1.00  0.00           C    
ATOM   3380  C33 MOL    65      50.399   9.654  47.108  1.00  0.00           C    
ATOM   3381  C33 MOL    65      51.206  10.826  47.418  1.00  0.00           C    
ATOM   3382  C33 MOL    65      50.685  12.102  46.975  1.00  0.00           C    
ATOM   3383  C33 MOL    65      49.357  12.183  46.777  1.00  0.00           C    
ATOM   3384  C33 MOL    65      48.506  11.131  46.926  1.00  0.00           C    
ATOM   3385  N33 MOL    65      48.616  13.116  46.023  1.00  0.00           N    
ATOM   3386  S33 MOL    65      47.078  13.169  46.731  1.00  0.00           S    
ATOM   3387  N33 MOL    65      47.160  11.423  46.667  1.00  0.00           N    
ATOM   3388  C33 MOL    65      47.092  26.070  47.509  1.00  0.00           C    
ATOM   3389  C33 MOL    65      51.864  19.480  46.670  1.00  0.00           C    
ATOM   3390  C33 MOL    65      56.306  17.795  46.676  1.00  0.00           C    
ATOM   3391  C33 MOL    65      57.387  17.874  47.176  1.00  0.00           C    
ATOM   3392  C33 MOL    65      51.500  13.394  46.690  1.00  0.00           C    
ATOM   3393  C33 MOL    65      60.623  16.928  49.754  1.00  0.00           C    
ATOM   3394  C33 MOL    65      60.196  18.222  49.686  1.00  0.00           C    
ATOM   3395  C33 MOL    65      58.966  18.598  49.049  1.00  0.00           C    
ATOM   3396  C33 MOL    65      58.317  17.604  48.280  1.00  0.00           C    
ATOM   3397  C33 MOL    65      58.644  16.275  48.591  1.00  0.00           C    
ATOM   3398  C33 MOL    65      59.720  15.941  49.414  1.00  0.00           C    
ATOM   3399  N33 MOL    65      58.361  15.288  47.647  1.00  0.00           N    
ATOM   3400  N34 MOL    65      60.306  14.713  49.303  1.00  0.00           N    
ATOM   3401  N34 MOL    65      50.952   8.202  47.150  1.00  0.00           N1+  
ATOM   3402  N34 MOL    65      52.584  10.692  47.589  1.00  0.00           N1+  
ATOM   3403  N34 MOL    65      46.575  22.553  47.507  1.00  0.00           N1+  
ATOM   3404  N34 MOL    65      47.922  20.282  46.750  1.00  0.00           N1+  
ATOM   3405  N34 MOL    65      58.600  19.914  49.002  1.00  0.00           N1+  
ATOM   3406  N34 MOL    65      60.971  19.181  50.384  1.00  0.00           N1+  
ATOM   3407  C34 MOL    65      52.656  18.256  46.568  1.00  0.00           C    
ATOM   3408  C34 MOL    65      52.025  16.943  46.721  1.00  0.00           C    
ATOM   3409  C34 MOL    65      52.868  15.738  46.506  1.00  0.00           C    
ATOM   3410  C34 MOL    65      54.402  15.894  46.703  1.00  0.00           C    
ATOM   3411  C34 MOL    65      54.948  17.389  46.568  1.00  0.00           C    
ATOM   3412  C34 MOL    65      54.074  18.494  46.164  1.00  0.00           C    
ATOM   3413  C34 MOL    65      52.196  14.387  46.558  1.00  0.00           C    
ATOM   3414  C34 MOL    65      46.969  29.635  48.436  1.00  0.00           C    
ATOM   3415  C34 MOL    65      46.098  29.277  49.584  1.00  0.00           C    
ATOM   3416  C34 MOL    65      44.790  28.662  49.004  1.00  0.00           C    
ATOM   3417  C34 MOL    65      45.011  27.455  48.123  1.00  0.00           C    
ATOM   3418  C34 MOL    65      46.449  27.366  47.661  1.00  0.00           C    
ATOM   3419  C34 MOL    65      47.241  28.595  47.356  1.00  0.00           C    
ATOM   3420  C34 MOL    65      47.450  31.061  48.295  1.00  0.00           C    
ATOM   3421  C34 MOL    65      43.405  29.301  49.181  1.00  0.00           C    
ATOM   3422  C34 MOL    65      42.251  29.767  49.037  1.00  0.00           C    
ATOM   3423  O34 MOL    65      52.057   8.024  47.622  1.00  0.00           O    
ATOM   3424  O34 MOL    65      53.157   9.863  48.252  1.00  0.00           O    
ATOM   3425  O34 MOL    65      46.205  22.159  48.599  1.00  0.00           O    
ATOM   3426  O34 MOL    65      48.726  19.316  46.934  1.00  0.00           O    
ATOM   3427  O34 MOL    65      57.577  20.246  49.595  1.00  0.00           O    
ATOM   3428  O34 MOL    65      62.167  19.075  50.566  1.00  0.00           O    
ATOM   3429  O34 MOL    65      60.331  20.088  50.966  1.00  0.00           O1-  
ATOM   3430  O34 MOL    65      59.221  20.638  48.213  1.00  0.00           O1-  
ATOM   3431  O34 MOL    65      46.028  22.623  46.448  1.00  0.00           O1-  
ATOM   3432  O34 MOL    65      46.937  20.120  46.031  1.00  0.00           O1-  
ATOM   3433  O34 MOL    65      50.164   7.244  47.025  1.00  0.00           O1-  
ATOM   3434  O34 MOL    65      53.157  11.337  46.684  1.00  0.00           O1-  
ATOM   3435  C34 MOL    66      68.874  13.031  47.976  1.00  0.00           C    
ATOM   3436  C34 MOL    66      68.537  19.294  47.562  1.00  0.00           C    
ATOM   3437  C34 MOL    66      67.861  14.092  47.890  1.00  0.00           C    
ATOM   3438  C34 MOL    66      66.763  17.375  47.189  1.00  0.00           C    
ATOM   3439  C34 MOL    66      65.481  17.643  47.968  1.00  0.00           C    
ATOM   3440  C34 MOL    66      64.801  16.359  48.594  1.00  0.00           C    
ATOM   3441  C34 MOL    66      65.584  15.098  48.773  1.00  0.00           C    
ATOM   3442  C34 MOL    66      66.802  15.067  47.862  1.00  0.00           C    
ATOM   3443  C34 MOL    66      67.028  15.995  46.729  1.00  0.00           C    
ATOM   3444  C34 MOL    66      67.834  18.388  47.234  1.00  0.00           C    
ATOM   3445  C34 MOL    66      63.323  16.419  49.266  1.00  0.00           C    
ATOM   3446  C34 MOL    66      62.177  16.573  49.662  1.00  0.00           C    
ATOM   3447  S34 MOL    67      20.497  60.548  46.717  1.00  0.00           S    
ATOM   3448  C34 MOL    67      12.284  64.934  46.472  1.00  0.00           C    
ATOM   3449  C34 MOL    67       9.931  56.852  47.854  1.00  0.00           C    
ATOM   3450  C34 MOL    67      11.306  56.642  47.900  1.00  0.00           C    
ATOM   3451  C34 MOL    67      12.217  57.726  47.757  1.00  0.00           C    
ATOM   3452  C34 MOL    67      11.780  58.989  48.068  1.00  0.00           C    
ATOM   3453  C34 MOL    67      10.461  59.222  48.156  1.00  0.00           C    
ATOM   3454  C34 MOL    67       9.574  58.167  47.978  1.00  0.00           C    
ATOM   3455  N34 MOL    67       9.940  60.255  48.849  1.00  0.00           N    
ATOM   3456  S34 MOL    67       8.289  60.228  48.670  1.00  0.00           S    
ATOM   3457  N34 MOL    67       8.243  58.577  47.988  1.00  0.00           N    
ATOM   3458  C34 MOL    67      13.013  64.603  47.707  1.00  0.00           C    
ATOM   3459  C34 MOL    67      17.030  63.162  49.431  1.00  0.00           C    
ATOM   3460  C34 MOL    67      18.198  63.227  49.193  1.00  0.00           C    
ATOM   3461  C34 MOL    67      12.685  59.934  48.818  1.00  0.00           C    
ATOM   3462  C34 MOL    67      22.218  63.256  48.227  1.00  0.00           C    
ATOM   3463  C34 MOL    67      21.542  64.476  48.222  1.00  0.00           C    
ATOM   3464  C34 MOL    67      20.183  64.569  48.642  1.00  0.00           C    
ATOM   3465  C34 MOL    67      19.528  63.329  48.822  1.00  0.00           C    
ATOM   3466  C34 MOL    67      20.048  62.165  48.384  1.00  0.00           C    
ATOM   3467  C34 MOL    67      21.405  62.113  48.155  1.00  0.00           C    
ATOM   3468  N34 MOL    67      19.407  61.013  48.040  1.00  0.00           N    
ATOM   3469  N34 MOL    67      21.797  60.894  47.828  1.00  0.00           N    
ATOM   3470  N34 MOL    67      11.913  55.434  47.938  1.00  0.00           N1+  
ATOM   3471  N34 MOL    67      13.506  57.360  47.875  1.00  0.00           N1+  
ATOM   3472  N34 MOL    67      19.588  65.849  48.687  1.00  0.00           N1+  
ATOM   3473  N34 MOL    67      22.583  65.448  47.997  1.00  0.00           N1+  
ATOM   3474  C34 MOL    67      13.589  64.165  48.993  1.00  0.00           C    
ATOM   3475  C34 MOL    67      12.821  63.213  49.927  1.00  0.00           C    
ATOM   3476  C34 MOL    67      13.632  61.980  50.080  1.00  0.00           C    
ATOM   3477  C34 MOL    67      15.027  62.147  50.621  1.00  0.00           C    
ATOM   3478  C34 MOL    67      15.688  63.257  49.793  1.00  0.00           C    
ATOM   3479  C34 MOL    67      15.020  64.523  49.380  1.00  0.00           C    
ATOM   3480  C34 MOL    67      13.196  60.755  49.533  1.00  0.00           C    
ATOM   3481  O34 MOL    67      13.095  55.251  47.930  1.00  0.00           O    
ATOM   3482  O34 MOL    67      13.816  57.098  49.021  1.00  0.00           O    
ATOM   3483  O34 MOL    67      18.533  66.011  49.290  1.00  0.00           O    
ATOM   3484  O34 MOL    67      23.304  65.303  47.027  1.00  0.00           O    
ATOM   3485  O34 MOL    67      22.693  66.129  49.017  1.00  0.00           O1-  
ATOM   3486  O34 MOL    67      20.176  66.786  48.111  1.00  0.00           O1-  
ATOM   3487  O34 MOL    67      11.080  54.545  47.849  1.00  0.00           O1-  
ATOM   3488  O34 MOL    67      14.179  57.150  46.890  1.00  0.00           O1-  
ATOM   3489  S34 MOL    68      40.152  49.270  47.493  1.00  0.00           S    
ATOM   3490  C34 MOL    68      29.745  60.372  49.637  1.00  0.00           C    
ATOM   3491  C34 MOL    68      30.498  59.057  49.473  1.00  0.00           C    
ATOM   3492  C34 MOL    68      30.026  57.731  49.411  1.00  0.00           C    
ATOM   3493  C34 MOL    68      30.858  56.694  48.973  1.00  0.00           C    
ATOM   3494  C34 MOL    68      32.105  56.954  48.454  1.00  0.00           C    
ATOM   3495  C34 MOL    68      32.650  58.204  48.598  1.00  0.00           C    
ATOM   3496  C34 MOL    68      31.880  59.179  49.202  1.00  0.00           C    
ATOM   3497  N34 MOL    68      33.841  58.700  48.185  1.00  0.00           N    
ATOM   3498  S34 MOL    68      33.403  60.311  47.584  1.00  0.00           S    
ATOM   3499  N34 MOL    68      32.536  60.394  49.190  1.00  0.00           N    
ATOM   3500  C35 MOL    68      32.718  55.800  47.792  1.00  0.00           C    
ATOM   3501  C35 MOL    68      28.540  68.067  49.870  1.00  0.00           C    
ATOM   3502  C35 MOL    68      28.907  45.088  45.932  1.00  0.00           C    
ATOM   3503  C35 MOL    68      29.865  45.362  46.905  1.00  0.00           C    
ATOM   3504  C35 MOL    68      30.831  46.365  46.601  1.00  0.00           C    
ATOM   3505  C35 MOL    68      30.347  47.534  45.943  1.00  0.00           C    
ATOM   3506  C35 MOL    68      29.235  47.368  45.159  1.00  0.00           C    
ATOM   3507  C35 MOL    68      28.568  46.133  45.123  1.00  0.00           C    
ATOM   3508  N35 MOL    68      28.597  48.364  44.564  1.00  0.00           N    
ATOM   3509  S35 MOL    68      26.953  47.752  44.603  1.00  0.00           S    
ATOM   3510  N35 MOL    68      27.385  46.028  44.601  1.00  0.00           N    
ATOM   3511  C35 MOL    68      29.284  61.477  49.495  1.00  0.00           C    
ATOM   3512  C35 MOL    68      32.849  54.740  47.237  1.00  0.00           C    
ATOM   3513  C35 MOL    68      35.890  51.878  46.615  1.00  0.00           C    
ATOM   3514  C35 MOL    68      37.047  52.230  46.559  1.00  0.00           C    
ATOM   3515  C35 MOL    68      31.088  48.786  45.966  1.00  0.00           C    
ATOM   3516  C35 MOL    68      41.301  52.806  46.904  1.00  0.00           C    
ATOM   3517  C35 MOL    68      40.432  53.911  47.074  1.00  0.00           C    
ATOM   3518  C35 MOL    68      39.011  53.804  46.995  1.00  0.00           C    
ATOM   3519  C35 MOL    68      38.432  52.534  46.768  1.00  0.00           C    
ATOM   3520  C35 MOL    68      39.288  51.479  46.800  1.00  0.00           C    
ATOM   3521  C35 MOL    68      40.607  51.616  46.791  1.00  0.00           C    
ATOM   3522  N35 MOL    68      38.765  50.189  46.927  1.00  0.00           N    
ATOM   3523  N35 MOL    68      41.244  50.356  46.763  1.00  0.00           N    
ATOM   3524  N35 MOL    68      29.678  44.530  48.007  1.00  0.00           N1+  
ATOM   3525  N35 MOL    68      32.038  46.312  47.338  1.00  0.00           N1+  
ATOM   3526  N35 MOL    68      28.629  57.447  49.751  1.00  0.00           N1+  
ATOM   3527  N35 MOL    68      29.991  55.390  49.169  1.00  0.00           N1+  
ATOM   3528  N35 MOL    68      38.138  54.872  46.588  1.00  0.00           N1+  
ATOM   3529  N35 MOL    68      40.850  55.195  47.542  1.00  0.00           N1+  
ATOM   3530  C35 MOL    68      32.941  53.310  46.889  1.00  0.00           C    
ATOM   3531  C35 MOL    68      32.045  52.552  45.916  1.00  0.00           C    
ATOM   3532  C35 MOL    68      32.358  51.042  45.901  1.00  0.00           C    
ATOM   3533  C35 MOL    68      33.771  50.508  46.258  1.00  0.00           C    
ATOM   3534  C35 MOL    68      34.561  51.512  46.992  1.00  0.00           C    
ATOM   3535  C35 MOL    68      33.804  52.493  47.809  1.00  0.00           C    
ATOM   3536  C35 MOL    68      31.402  49.952  45.917  1.00  0.00           C    
ATOM   3537  C35 MOL    68      28.003  65.447  49.216  1.00  0.00           C    
ATOM   3538  C35 MOL    68      26.981  65.238  48.093  1.00  0.00           C    
ATOM   3539  C35 MOL    68      26.476  63.774  48.100  1.00  0.00           C    
ATOM   3540  C35 MOL    68      27.476  62.684  48.052  1.00  0.00           C    
ATOM   3541  C35 MOL    68      28.582  62.776  49.088  1.00  0.00           C    
ATOM   3542  C35 MOL    68      28.971  64.306  49.527  1.00  0.00           C    
ATOM   3543  C35 MOL    68      28.327  66.887  49.628  1.00  0.00           C    
ATOM   3544  C35 MOL    68      24.994  63.395  48.165  1.00  0.00           C    
ATOM   3545  C35 MOL    68      23.776  63.213  48.217  1.00  0.00           C    
ATOM   3546  O35 MOL    68      30.398  44.577  48.989  1.00  0.00           O    
ATOM   3547  O35 MOL    68      31.984  46.355  48.527  1.00  0.00           O    
ATOM   3548  O35 MOL    68      28.183  58.024  50.718  1.00  0.00           O    
ATOM   3549  O35 MOL    68      29.666  55.358  50.332  1.00  0.00           O    
ATOM   3550  O35 MOL    68      38.107  54.987  45.372  1.00  0.00           O    
ATOM   3551  O35 MOL    68      40.268  56.243  47.233  1.00  0.00           O    
ATOM   3552  O35 MOL    68      41.823  55.244  48.267  1.00  0.00           O1-  
ATOM   3553  O35 MOL    68      37.646  55.587  47.464  1.00  0.00           O1-  
ATOM   3554  O35 MOL    68      27.810  56.955  48.948  1.00  0.00           O1-  
ATOM   3555  O35 MOL    68      29.682  54.736  48.163  1.00  0.00           O1-  
ATOM   3556  O35 MOL    68      28.524  44.012  48.104  1.00  0.00           O1-  
ATOM   3557  O35 MOL    68      33.062  46.119  46.642  1.00  0.00           O1-  
ATOM   3558  S35 MOL    69      59.836  37.320  48.999  1.00  0.00           S    
ATOM   3559  C35 MOL    69      49.239  48.533  47.149  1.00  0.00           C    
ATOM   3560  C35 MOL    69      49.936  47.179  46.882  1.00  0.00           C    
ATOM   3561  C35 MOL    69      49.442  45.922  47.291  1.00  0.00           C    
ATOM   3562  C35 MOL    69      50.125  44.687  47.255  1.00  0.00           C    
ATOM   3563  C35 MOL    69      51.425  44.633  46.852  1.00  0.00           C    
ATOM   3564  C35 MOL    69      51.964  45.857  46.400  1.00  0.00           C    
ATOM   3565  C35 MOL    69      51.231  47.018  46.364  1.00  0.00           C    
ATOM   3566  N35 MOL    69      53.207  45.769  45.848  1.00  0.00           N    
ATOM   3567  S35 MOL    69      53.710  47.397  45.974  1.00  0.00           S    
ATOM   3568  N35 MOL    69      51.991  48.049  45.887  1.00  0.00           N    
ATOM   3569  C35 MOL    69      52.049  43.305  47.075  1.00  0.00           C    
ATOM   3570  C35 MOL    69      48.714  55.458  48.300  1.00  0.00           C    
ATOM   3571  C35 MOL    69      48.354  33.541  47.695  1.00  0.00           C    
ATOM   3572  C35 MOL    69      49.720  33.534  47.817  1.00  0.00           C    
ATOM   3573  C35 MOL    69      50.390  34.754  48.002  1.00  0.00           C    
ATOM   3574  C35 MOL    69      49.677  35.970  47.809  1.00  0.00           C    
ATOM   3575  C35 MOL    69      48.348  36.006  47.383  1.00  0.00           C    
ATOM   3576  C35 MOL    69      47.721  34.745  47.332  1.00  0.00           C    
ATOM   3577  N35 MOL    69      47.504  37.034  47.141  1.00  0.00           N    
ATOM   3578  S35 MOL    69      46.035  36.316  47.506  1.00  0.00           S    
ATOM   3579  N35 MOL    69      46.427  34.746  46.877  1.00  0.00           N    
ATOM   3580  C35 MOL    69      48.493  49.494  47.263  1.00  0.00           C    
ATOM   3581  C35 MOL    69      51.985  42.243  47.642  1.00  0.00           C    
ATOM   3582  C35 MOL    69      55.842  40.222  49.567  1.00  0.00           C    
ATOM   3583  C35 MOL    69      57.004  40.520  49.493  1.00  0.00           C    
ATOM   3584  C35 MOL    69      50.401  37.121  48.399  1.00  0.00           C    
ATOM   3585  C35 MOL    69      61.189  40.642  48.283  1.00  0.00           C    
ATOM   3586  C35 MOL    69      60.407  41.833  48.041  1.00  0.00           C    
ATOM   3587  C35 MOL    69      58.979  41.737  48.267  1.00  0.00           C    
ATOM   3588  C35 MOL    69      58.437  40.658  49.011  1.00  0.00           C    
ATOM   3589  C35 MOL    69      59.342  39.592  49.257  1.00  0.00           C    
ATOM   3590  C35 MOL    69      60.617  39.537  48.802  1.00  0.00           C    
ATOM   3591  N35 MOL    69      58.929  38.482  49.915  1.00  0.00           N    
ATOM   3592  N35 MOL    69      61.228  38.322  49.022  1.00  0.00           N    
ATOM   3593  N35 MOL    69      50.130  32.176  47.884  1.00  0.00           N1+  
ATOM   3594  N35 MOL    69      51.726  35.021  48.210  1.00  0.00           N1+  
ATOM   3595  N35 MOL    69      48.280  45.880  48.030  1.00  0.00           N1+  
ATOM   3596  N35 MOL    69      49.222  43.579  47.697  1.00  0.00           N1+  
ATOM   3597  N35 MOL    69      57.937  42.736  48.134  1.00  0.00           N1+  
ATOM   3598  N35 MOL    69      61.282  42.745  47.352  1.00  0.00           N1+  
ATOM   3599  C35 MOL    69      52.284  41.430  48.807  1.00  0.00           C    
ATOM   3600  C36 MOL    69      51.316  40.403  49.428  1.00  0.00           C    
ATOM   3601  C36 MOL    69      51.952  38.970  49.489  1.00  0.00           C    
ATOM   3602  C36 MOL    69      53.545  38.799  49.589  1.00  0.00           C    
ATOM   3603  C36 MOL    69      54.308  40.130  49.491  1.00  0.00           C    
ATOM   3604  C36 MOL    69      53.579  41.475  49.519  1.00  0.00           C    
ATOM   3605  C36 MOL    69      51.093  37.879  49.047  1.00  0.00           C    
ATOM   3606  C36 MOL    69      47.556  53.172  47.666  1.00  0.00           C    
ATOM   3607  C36 MOL    69      46.213  53.335  46.947  1.00  0.00           C    
ATOM   3608  C36 MOL    69      45.411  52.137  46.689  1.00  0.00           C    
ATOM   3609  C36 MOL    69      46.079  50.762  46.712  1.00  0.00           C    
ATOM   3610  C36 MOL    69      47.531  50.645  47.320  1.00  0.00           C    
ATOM   3611  C36 MOL    69      48.000  51.812  48.203  1.00  0.00           C    
ATOM   3612  C36 MOL    69      48.238  54.383  48.031  1.00  0.00           C    
ATOM   3613  C36 MOL    69      43.917  52.346  46.637  1.00  0.00           C    
ATOM   3614  C36 MOL    69      42.770  52.612  46.941  1.00  0.00           C    
ATOM   3615  O36 MOL    69      50.458  31.700  48.995  1.00  0.00           O    
ATOM   3616  O36 MOL    69      52.238  34.928  49.322  1.00  0.00           O    
ATOM   3617  O36 MOL    69      48.339  46.174  49.198  1.00  0.00           O    
ATOM   3618  O36 MOL    69      49.109  43.633  48.922  1.00  0.00           O    
ATOM   3619  O36 MOL    69      57.083  42.663  47.254  1.00  0.00           O    
ATOM   3620  O36 MOL    69      60.925  43.476  46.480  1.00  0.00           O    
ATOM   3621  O36 MOL    69      62.466  42.711  47.898  1.00  0.00           O1-  
ATOM   3622  O36 MOL    69      57.900  43.509  49.116  1.00  0.00           O1-  
ATOM   3623  O36 MOL    69      47.315  45.658  47.318  1.00  0.00           O1-  
ATOM   3624  O36 MOL    69      48.483  43.047  46.918  1.00  0.00           O1-  
ATOM   3625  O36 MOL    69      49.867  31.593  46.837  1.00  0.00           O1-  
ATOM   3626  O36 MOL    69      52.230  35.581  47.204  1.00  0.00           O1-  
ATOM   3627  C36 MOL    70      68.738  36.819  48.983  1.00  0.00           C    
ATOM   3628  C36 MOL    70      69.322  35.527  48.550  1.00  0.00           C    
ATOM   3629  C36 MOL    70      68.621  34.689  47.778  1.00  0.00           C    
ATOM   3630  C36 MOL    70      69.008  33.407  47.648  1.00  0.00           C    
ATOM   3631  C36 MOL    70      70.253  32.951  48.080  1.00  0.00           C    
ATOM   3632  C36 MOL    70      71.020  33.839  48.814  1.00  0.00           C    
ATOM   3633  C36 MOL    70      70.522  35.053  49.087  1.00  0.00           C    
ATOM   3634  N36 MOL    70      71.959  33.368  49.670  1.00  0.00           N    
ATOM   3635  S36 MOL    70      71.971  34.491  51.011  1.00  0.00           S    
ATOM   3636  N36 MOL    70      70.978  35.702  50.145  1.00  0.00           N    
ATOM   3637  C36 MOL    70      70.632  31.548  47.750  1.00  0.00           C    
ATOM   3638  C36 MOL    70      68.888  43.596  48.661  1.00  0.00           C    
ATOM   3639  C36 MOL    70      69.414  20.385  47.983  1.00  0.00           C    
ATOM   3640  C36 MOL    70      70.766  20.429  48.303  1.00  0.00           C    
ATOM   3641  C36 MOL    70      71.527  21.618  48.231  1.00  0.00           C    
ATOM   3642  C36 MOL    70      70.834  22.788  47.763  1.00  0.00           C    
ATOM   3643  C36 MOL    70      69.458  22.825  47.621  1.00  0.00           C    
ATOM   3644  C36 MOL    70      68.773  21.628  47.784  1.00  0.00           C    
ATOM   3645  N36 MOL    70      68.778  23.862  46.959  1.00  0.00           N    
ATOM   3646  S36 MOL    70      67.095  23.467  47.010  1.00  0.00           S    
ATOM   3647  N36 MOL    70      67.529  21.797  47.213  1.00  0.00           N    
ATOM   3648  C36 MOL    70      68.117  37.774  49.346  1.00  0.00           C    
ATOM   3649  C36 MOL    70      71.157  30.489  47.402  1.00  0.00           C    
ATOM   3650  C36 MOL    70      75.285  28.488  47.099  1.00  0.00           C    
ATOM   3651  C36 MOL    70      76.474  28.821  47.786  1.00  0.00           C    
ATOM   3652  C36 MOL    70      71.346  24.026  47.222  1.00  0.00           C    
ATOM   3653  N36 MOL    70      71.224  19.016  48.621  1.00  0.00           N1+  
ATOM   3654  N36 MOL    70      72.939  21.272  48.506  1.00  0.00           N1+  
ATOM   3655  N36 MOL    70      67.374  35.139  47.328  1.00  0.00           N1+  
ATOM   3656  N36 MOL    70      67.919  32.460  47.804  1.00  0.00           N1+  
ATOM   3657  C36 MOL    70      71.875  29.169  47.090  1.00  0.00           C    
ATOM   3658  C36 MOL    70      71.267  27.752  47.270  1.00  0.00           C    
ATOM   3659  C36 MOL    70      72.097  26.538  46.809  1.00  0.00           C    
ATOM   3660  C36 MOL    70      73.539  26.731  46.304  1.00  0.00           C    
ATOM   3661  C36 MOL    70      74.038  28.173  46.494  1.00  0.00           C    
ATOM   3662  C36 MOL    70      73.124  29.309  46.283  1.00  0.00           C    
ATOM   3663  C36 MOL    70      71.681  25.162  46.973  1.00  0.00           C    
ATOM   3664  C36 MOL    70      67.443  41.366  48.634  1.00  0.00           C    
ATOM   3665  C36 MOL    70      66.175  41.219  47.827  1.00  0.00           C    
ATOM   3666  C36 MOL    70      65.277  39.970  47.986  1.00  0.00           C    
ATOM   3667  C36 MOL    70      65.829  38.763  48.645  1.00  0.00           C    
ATOM   3668  C36 MOL    70      67.193  38.913  49.202  1.00  0.00           C    
ATOM   3669  C36 MOL    70      67.674  40.295  49.655  1.00  0.00           C    
ATOM   3670  C36 MOL    70      68.170  42.661  48.579  1.00  0.00           C    
ATOM   3671  C36 MOL    70      63.818  40.114  47.779  1.00  0.00           C    
ATOM   3672  C36 MOL    70      62.617  40.330  47.950  1.00  0.00           C    
ATOM   3673  O36 MOL    70      72.107  18.796  49.429  1.00  0.00           O    
ATOM   3674  O36 MOL    70      72.898  20.904  49.680  1.00  0.00           O    
ATOM   3675  O36 MOL    70      66.515  34.961  48.233  1.00  0.00           O    
ATOM   3676  O36 MOL    70      67.765  32.070  48.981  1.00  0.00           O    
ATOM   3677  O36 MOL    70      67.383  35.971  46.439  1.00  0.00           O1-  
ATOM   3678  O36 MOL    70      67.431  31.866  46.828  1.00  0.00           O1-  
ATOM   3679  O36 MOL    70      70.690  18.117  47.899  1.00  0.00           O1-  
ATOM   3680  O36 MOL    70      73.882  21.475  47.783  1.00  0.00           O1-  
ATOM   3681  N36 MOL    71      18.283  18.508  10.291  1.00  0.00           N1+  
ATOM   3682  H36 MOL    71      19.312  18.368  10.344  1.00  0.00           H    
ATOM   3683  H36 MOL    71      18.105  19.431  10.740  1.00  0.00           H    
ATOM   3684  H36 MOL    71      17.884  17.753  10.851  1.00  0.00           H    
ATOM   3685  H36 MOL    71      17.973  18.484   9.343  1.00  0.00           H    
ATOM   3686  N36 MOL    72      50.687  41.140   3.307  1.00  0.00           N1+  
ATOM   3687  H36 MOL    72      50.577  41.321   2.323  1.00  0.00           H    
ATOM   3688  H36 MOL    72      51.581  40.670   3.472  1.00  0.00           H    
ATOM   3689  H36 MOL    72      49.975  40.449   3.473  1.00  0.00           H    
ATOM   3690  H36 MOL    72      50.612  42.028   3.821  1.00  0.00           H    
ATOM   3691  N36 MOL    73      21.643  48.978  75.497  1.00  0.00           N1+  
ATOM   3692  H36 MOL    73      22.504  49.532  75.330  1.00  0.00           H    
ATOM   3693  H36 MOL    73      21.572  48.255  74.749  1.00  0.00           H    
ATOM   3694  H36 MOL    73      20.792  49.562  75.522  1.00  0.00           H    
ATOM   3695  H36 MOL    73      21.711  48.476  76.359  1.00  0.00           H    
ATOM   3696  N36 MOL    74      15.022  59.316  47.181  1.00  0.00           N1+  
ATOM   3697  H36 MOL    74      15.738  60.033  47.150  1.00  0.00           H    
ATOM   3698  H36 MOL    74      15.365  58.474  47.548  1.00  0.00           H    
ATOM   3699  H36 MOL    74      14.690  59.295  46.186  1.00  0.00           H    
ATOM   3700  H37 MOL    74      14.177  59.661  47.687  1.00  0.00           H    
ATOM   3701  N37 MOL    75      43.733  66.386  49.306  1.00  0.00           N1+  
ATOM   3702  H37 MOL    75      42.959  65.831  49.336  1.00  0.00           H    
ATOM   3703  H37 MOL    75      43.622  67.176  48.661  1.00  0.00           H    
ATOM   3704  H37 MOL    75      44.379  65.712  49.154  1.00  0.00           H    
ATOM   3705  H37 MOL    75      43.837  66.896  50.186  1.00  0.00           H    
ATOM   3706  N37 MOL    76      20.621  53.315  44.618  1.00  0.00           N1+  
ATOM   3707  H37 MOL    76      20.145  52.434  44.850  1.00  0.00           H    
ATOM   3708  H37 MOL    76      20.232  54.074  44.096  1.00  0.00           H    
ATOM   3709  H37 MOL    76      21.536  53.072  44.345  1.00  0.00           H    
ATOM   3710  H37 MOL    76      20.799  53.704  45.528  1.00  0.00           H    
ATOM   3711  N37 MOL    77      45.331   7.687  37.181  1.00  0.00           N1+  
ATOM   3712  H37 MOL    77      44.879   8.595  37.061  1.00  0.00           H    
ATOM   3713  H37 MOL    77      46.223   7.902  37.578  1.00  0.00           H    
ATOM   3714  H37 MOL    77      45.617   7.371  36.275  1.00  0.00           H    
ATOM   3715  H37 MOL    77      44.688   6.922  37.405  1.00  0.00           H    
ATOM   3716  N37 MOL    78      70.797  12.642  17.782  1.00  0.00           N1+  
ATOM   3717  H37 MOL    78      71.106  13.582  17.618  1.00  0.00           H    
ATOM   3718  H37 MOL    78      70.096  12.525  18.580  1.00  0.00           H    
ATOM   3719  H37 MOL    78      71.504  11.916  17.939  1.00  0.00           H    
ATOM   3720  H37 MOL    78      70.211  12.403  17.008  1.00  0.00           H    
ATOM   3721  N37 MOL    79      25.612  58.631  62.992  1.00  0.00           N1+  
ATOM   3722  H37 MOL    79      25.811  57.649  63.089  1.00  0.00           H    
ATOM   3723  H37 MOL    79      25.446  58.898  62.070  1.00  0.00           H    
ATOM   3724  H37 MOL    79      26.355  59.272  63.316  1.00  0.00           H    
ATOM   3725  H37 MOL    79      24.819  58.780  63.608  1.00  0.00           H    
ATOM   3726  N37 MOL    80      41.860  46.592  10.840  1.00  0.00           N1+  
ATOM   3727  H37 MOL    80      41.177  46.766  10.144  1.00  0.00           H    
ATOM   3728  H37 MOL    80      41.726  45.745  11.346  1.00  0.00           H    
ATOM   3729  H37 MOL    80      41.952  47.308  11.589  1.00  0.00           H    
ATOM   3730  H37 MOL    80      42.856  46.649  10.588  1.00  0.00           H    
ATOM   3731  N37 MOL    81      64.512  69.197  28.611  1.00  0.00           N1+  
ATOM   3732  H37 MOL    81      65.451  69.158  28.137  1.00  0.00           H    
ATOM   3733  H37 MOL    81      64.212  70.139  28.660  1.00  0.00           H    
ATOM   3734  H37 MOL    81      64.611  68.694  29.486  1.00  0.00           H    
ATOM   3735  H37 MOL    81      63.829  68.714  28.084  1.00  0.00           H    
ATOM   3736  N37 MOL    82      19.591  17.505  25.601  1.00  0.00           N1+  
ATOM   3737  H37 MOL    82      19.106  18.419  25.581  1.00  0.00           H    
ATOM   3738  H37 MOL    82      20.580  17.474  25.251  1.00  0.00           H    
ATOM   3739  H37 MOL    82      19.164  16.728  25.064  1.00  0.00           H    
ATOM   3740  H37 MOL    82      19.732  17.207  26.569  1.00  0.00           H    
ATOM   3741  N37 MOL    83      50.801  28.954  23.391  1.00  0.00           N1+  
ATOM   3742  H37 MOL    83      51.705  29.545  23.530  1.00  0.00           H    
ATOM   3743  H37 MOL    83      50.164  29.004  24.169  1.00  0.00           H    
ATOM   3744  H37 MOL    83      51.150  28.026  23.180  1.00  0.00           H    
ATOM   3745  H37 MOL    83      50.240  29.289  22.619  1.00  0.00           H    
ATOM   3746  N37 MOL    84      -1.410  29.463  31.280  1.00  0.00           N1+  
ATOM   3747  H37 MOL    84      -1.554  28.845  30.572  1.00  0.00           H    
ATOM   3748  H37 MOL    84      -0.458  29.677  31.378  1.00  0.00           H    
ATOM   3749  H37 MOL    84      -1.720  29.239  32.190  1.00  0.00           H    
ATOM   3750  H37 MOL    84      -1.992  30.266  31.108  1.00  0.00           H    
ATOM   3751  N37 MOL    85      47.956  28.661  29.183  1.00  0.00           N1+  
ATOM   3752  H37 MOL    85      47.699  28.023  29.859  1.00  0.00           H    
ATOM   3753  H37 MOL    85      47.311  29.407  29.325  1.00  0.00           H    
ATOM   3754  H37 MOL    85      48.102  28.295  28.230  1.00  0.00           H    
ATOM   3755  H37 MOL    85      48.822  29.013  29.510  1.00  0.00           H    
ATOM   3756  N37 MOL    86      26.349  55.147  45.163  1.00  0.00           N1+  
ATOM   3757  H37 MOL    86      26.111  55.781  44.467  1.00  0.00           H    
ATOM   3758  H37 MOL    86      25.617  55.140  45.858  1.00  0.00           H    
ATOM   3759  H37 MOL    86      27.228  55.227  45.686  1.00  0.00           H    
ATOM   3760  H37 MOL    86      26.314  54.140  44.820  1.00  0.00           H    
ATOM   3761  N37 MOL    87      57.488   5.115  21.655  1.00  0.00           N1+  
ATOM   3762  H37 MOL    87      57.205   6.028  21.376  1.00  0.00           H    
ATOM   3763  H37 MOL    87      57.895   5.076  22.549  1.00  0.00           H    
ATOM   3764  H37 MOL    87      58.216   4.777  20.992  1.00  0.00           H    
ATOM   3765  H37 MOL    87      56.685   4.484  21.577  1.00  0.00           H    
ATOM   3766  N37 MOL    88      70.855  23.018  23.411  1.00  0.00           N1+  
ATOM   3767  H37 MOL    88      71.808  22.840  23.153  1.00  0.00           H    
ATOM   3768  H37 MOL    88      70.408  22.143  23.591  1.00  0.00           H    
ATOM   3769  H37 MOL    88      70.359  23.406  22.620  1.00  0.00           H    
ATOM   3770  H37 MOL    88      70.817  23.460  24.365  1.00  0.00           H    
ATOM   3771  N37 MOL    89      61.515  16.623  26.304  1.00  0.00           N1+  
ATOM   3772  H37 MOL    89      60.539  16.531  25.968  1.00  0.00           H    
ATOM   3773  H37 MOL    89      61.646  16.253  27.269  1.00  0.00           H    
ATOM   3774  H37 MOL    89      61.842  17.631  26.313  1.00  0.00           H    
ATOM   3775  H37 MOL    89      62.191  16.086  25.755  1.00  0.00           H    
ATOM   3776  N37 MOL    90      65.976  54.576   9.290  1.00  0.00           N1+  
ATOM   3777  H37 MOL    90      65.755  55.517   8.972  1.00  0.00           H    
ATOM   3778  H37 MOL    90      66.978  54.538   9.538  1.00  0.00           H    
ATOM   3779  H37 MOL    90      65.787  53.922   8.557  1.00  0.00           H    
ATOM   3780  H37 MOL    90      65.420  54.306  10.106  1.00  0.00           H    
ATOM   3781  N37 MOL    91      60.411  17.434  -0.820  1.00  0.00           N1+  
ATOM   3782  H37 MOL    91      61.164  17.082  -0.190  1.00  0.00           H    
ATOM   3783  H37 MOL    91      60.119  18.414  -0.652  1.00  0.00           H    
ATOM   3784  H37 MOL    91      59.632  16.773  -0.790  1.00  0.00           H    
ATOM   3785  H37 MOL    91      60.763  17.356  -1.781  1.00  0.00           H    
ATOM   3786  N37 MOL    92       1.855  50.650  43.478  1.00  0.00           N1+  
ATOM   3787  H37 MOL    92       1.179  51.334  43.699  1.00  0.00           H    
ATOM   3788  H37 MOL    92       2.629  51.106  43.064  1.00  0.00           H    
ATOM   3789  H37 MOL    92       1.578  50.099  42.681  1.00  0.00           H    
ATOM   3790  H37 MOL    92       2.114  49.964  44.180  1.00  0.00           H    
ATOM   3791  N37 MOL    93      10.138  65.569  16.688  1.00  0.00           N1+  
ATOM   3792  H37 MOL    93      10.522  66.438  17.026  1.00  0.00           H    
ATOM   3793  H37 MOL    93      10.920  65.007  16.442  1.00  0.00           H    
ATOM   3794  H37 MOL    93       9.639  65.721  15.862  1.00  0.00           H    
ATOM   3795  H37 MOL    93       9.512  65.090  17.339  1.00  0.00           H    
ATOM   3796  N37 MOL    94      61.046  68.124  61.735  1.00  0.00           N1+  
ATOM   3797  H37 MOL    94      60.948  68.925  61.191  1.00  0.00           H    
ATOM   3798  H37 MOL    94      60.140  67.733  61.652  1.00  0.00           H    
ATOM   3799  H37 MOL    94      61.226  68.239  62.747  1.00  0.00           H    
ATOM   3800  H38 MOL    94      61.749  67.470  61.324  1.00  0.00           H    
ATOM   3801  N38 MOL    95      60.732  64.407  69.347  1.00  0.00           N1+  
ATOM   3802  H38 MOL    95      60.518  65.077  68.564  1.00  0.00           H    
ATOM   3803  H38 MOL    95      61.105  63.586  68.953  1.00  0.00           H    
ATOM   3804  H38 MOL    95      59.881  64.194  69.841  1.00  0.00           H    
ATOM   3805  H38 MOL    95      61.410  64.800  69.967  1.00  0.00           H    
ATOM   3806  N38 MOL    96      24.222  66.639  65.556  1.00  0.00           N1+  
ATOM   3807  H38 MOL    96      23.596  66.290  66.287  1.00  0.00           H    
ATOM   3808  H38 MOL    96      23.903  66.190  64.729  1.00  0.00           H    
ATOM   3809  H38 MOL    96      25.138  66.245  65.783  1.00  0.00           H    
ATOM   3810  H38 MOL    96      24.121  67.622  65.517  1.00  0.00           H    
ATOM   3811  N38 MOL    97      16.238  54.324  26.428  1.00  0.00           N1+  
ATOM   3812  H38 MOL    97      17.075  54.926  26.315  1.00  0.00           H    
ATOM   3813  H38 MOL    97      15.420  54.657  27.045  1.00  0.00           H    
ATOM   3814  H38 MOL    97      16.596  53.408  26.624  1.00  0.00           H    
ATOM   3815  H38 MOL    97      15.847  54.392  25.498  1.00  0.00           H    
ATOM   3816  N38 MOL    98      34.786   0.038  18.814  1.00  0.00           N1+  
ATOM   3817  H38 MOL    98      35.103   0.778  19.490  1.00  0.00           H    
ATOM   3818  H38 MOL    98      34.499   0.570  18.032  1.00  0.00           H    
ATOM   3819  H38 MOL    98      33.927  -0.223  19.192  1.00  0.00           H    
ATOM   3820  H38 MOL    98      35.486  -0.655  18.608  1.00  0.00           H    
ATOM   3821  N38 MOL    99      39.807  32.602  62.059  1.00  0.00           N1+  
ATOM   3822  H38 MOL    99      39.256  33.283  62.543  1.00  0.00           H    
ATOM   3823  H38 MOL    99      40.750  32.659  62.086  1.00  0.00           H    
ATOM   3824  H38 MOL    99      39.481  32.599  61.051  1.00  0.00           H    
ATOM   3825  H38 MOL    99      39.537  31.648  62.451  1.00  0.00           H    
ATOM   3826  N38 MOL   100      46.341  14.350  51.249  1.00  0.00           N1+  
ATOM   3827  H38 MOL   100      45.921  14.058  52.115  1.00  0.00           H    
ATOM   3828  H38 MOL   100      46.970  13.647  50.794  1.00  0.00           H    
ATOM   3829  H38 MOL   100      46.803  15.266  51.294  1.00  0.00           H    
ATOM   3830  H38 MOL   100      45.516  14.462  50.599  1.00  0.00           H    
ATOM   3831  N38 MOL   101      32.799  39.350   5.095  1.00  0.00           N1+  
ATOM   3832  H38 MOL   101      33.478  39.722   5.730  1.00  0.00           H    
ATOM   3833  H38 MOL   101      32.742  38.315   5.390  1.00  0.00           H    
ATOM   3834  H38 MOL   101      33.089  39.565   4.159  1.00  0.00           H    
ATOM   3835  H38 MOL   101      31.937  39.832   5.348  1.00  0.00           H    
ATOM   3836  N38 MOL   102      51.123  29.264  42.627  1.00  0.00           N1+  
ATOM   3837  H38 MOL   102      50.950  29.972  43.332  1.00  0.00           H    
ATOM   3838  H38 MOL   102      50.593  29.607  41.794  1.00  0.00           H    
ATOM   3839  H38 MOL   102      50.830  28.299  42.988  1.00  0.00           H    
ATOM   3840  H38 MOL   102      52.066  29.304  42.267  1.00  0.00           H    
ATOM   3841  N38 MOL   103      16.882  48.177  10.498  1.00  0.00           N1+  
ATOM   3842  H38 MOL   103      17.803  47.821  10.412  1.00  0.00           H    
ATOM   3843  H38 MOL   103      16.519  47.640  11.232  1.00  0.00           H    
ATOM   3844  H38 MOL   103      16.330  48.090   9.684  1.00  0.00           H    
ATOM   3845  H38 MOL   103      17.090  49.065  10.827  1.00  0.00           H    
ATOM   3846  N38 MOL   104      66.995  59.268  70.238  1.00  0.00           N1+  
ATOM   3847  H38 MOL   104      66.956  58.616  71.020  1.00  0.00           H    
ATOM   3848  H38 MOL   104      66.271  58.934  69.645  1.00  0.00           H    
ATOM   3849  H38 MOL   104      67.881  59.192  69.824  1.00  0.00           H    
ATOM   3850  H38 MOL   104      66.917  60.218  70.541  1.00  0.00           H    
ATOM   3851  N38 MOL   105       1.310  34.653  19.384  1.00  0.00           N1+  
ATOM   3852  H38 MOL   105       1.273  33.620  19.603  1.00  0.00           H    
ATOM   3853  H38 MOL   105       0.435  35.026  19.176  1.00  0.00           H    
ATOM   3854  H38 MOL   105       1.922  34.794  18.594  1.00  0.00           H    
ATOM   3855  H38 MOL   105       1.682  35.173  20.169  1.00  0.00           H    
ATOM   3856  N38 MOL   106      32.991   3.549  17.606  1.00  0.00           N1+  
ATOM   3857  H38 MOL   106      32.659   3.000  18.439  1.00  0.00           H    
ATOM   3858  H38 MOL   106      32.376   3.366  16.791  1.00  0.00           H    
ATOM   3859  H38 MOL   106      33.929   3.351  17.259  1.00  0.00           H    
ATOM   3860  H38 MOL   106      32.842   4.533  17.833  1.00  0.00           H    
ATOM   3861  N38 MOL   107      23.546  35.571  35.888  1.00  0.00           N1+  
ATOM   3862  H38 MOL   107      22.918  35.006  36.487  1.00  0.00           H    
ATOM   3863  H38 MOL   107      23.470  35.087  34.979  1.00  0.00           H    
ATOM   3864  H38 MOL   107      24.504  35.475  36.160  1.00  0.00           H    
ATOM   3865  H38 MOL   107      23.310  36.551  35.711  1.00  0.00           H    
ATOM   3866  N38 MOL   108      13.962  71.743  70.005  1.00  0.00           N1+  
ATOM   3867  H38 MOL   108      13.841  72.729  70.313  1.00  0.00           H    
ATOM   3868  H38 MOL   108      13.132  71.430  70.559  1.00  0.00           H    
ATOM   3869  H38 MOL   108      14.793  71.430  70.358  1.00  0.00           H    
ATOM   3870  H38 MOL   108      13.935  71.641  69.026  1.00  0.00           H    
ATOM   3871  N38 MOL   109       4.513  33.262  48.109  1.00  0.00           N1+  
ATOM   3872  H38 MOL   109       4.856  32.546  47.468  1.00  0.00           H    
ATOM   3873  H38 MOL   109       3.601  33.018  48.492  1.00  0.00           H    
ATOM   3874  H38 MOL   109       4.160  33.936  47.385  1.00  0.00           H    
ATOM   3875  H38 MOL   109       5.194  33.727  48.698  1.00  0.00           H    
ATOM   3876  N38 MOL   110      57.324  12.385  52.231  1.00  0.00           N1+  
ATOM   3877  H38 MOL   110      57.684  12.806  52.970  1.00  0.00           H    
ATOM   3878  H38 MOL   110      57.259  13.003  51.383  1.00  0.00           H    
ATOM   3879  H38 MOL   110      56.417  12.184  52.506  1.00  0.00           H    
ATOM   3880  H38 MOL   110      57.955  11.653  51.984  1.00  0.00           H    
ATOM   3881  N38 MOL   111      64.445  14.211  55.505  1.00  0.00           N1+  
ATOM   3882  H38 MOL   111      65.084  13.611  54.907  1.00  0.00           H    
ATOM   3883  H38 MOL   111      64.938  15.017  55.853  1.00  0.00           H    
ATOM   3884  H38 MOL   111      64.357  13.642  56.270  1.00  0.00           H    
ATOM   3885  H38 MOL   111      63.572  14.466  55.014  1.00  0.00           H    
ATOM   3886  N38 MOL   112       3.245  14.532  65.564  1.00  0.00           N1+  
ATOM   3887  H38 MOL   112       2.453  14.569  66.144  1.00  0.00           H    
ATOM   3888  H38 MOL   112       2.848  14.393  64.649  1.00  0.00           H    
ATOM   3889  H38 MOL   112       4.029  13.947  65.941  1.00  0.00           H    
ATOM   3890  H38 MOL   112       3.534  15.521  65.656  1.00  0.00           H    
ATOM   3891  N38 MOL   113      24.885  50.176  17.441  1.00  0.00           N1+  
ATOM   3892  H38 MOL   113      25.430  51.046  17.337  1.00  0.00           H    
ATOM   3893  H38 MOL   113      25.017  49.730  16.574  1.00  0.00           H    
ATOM   3894  H38 MOL   113      24.004  50.727  17.431  1.00  0.00           H    
ATOM   3895  H38 MOL   113      25.100  49.787  18.343  1.00  0.00           H    
ATOM   3896  N38 MOL   114      39.089  59.876  57.940  1.00  0.00           N1+  
ATOM   3897  H38 MOL   114      38.932  58.985  58.428  1.00  0.00           H    
ATOM   3898  H38 MOL   114      38.278  60.390  57.544  1.00  0.00           H    
ATOM   3899  H38 MOL   114      39.769  59.690  57.196  1.00  0.00           H    
ATOM   3900  H39 MOL   114      39.635  60.510  58.510  1.00  0.00           H    
ATOM   3901  N39 MOL   115      81.066  18.680   7.984  1.00  0.00           N1+  
ATOM   3902  H39 MOL   115      81.631  17.825   7.947  1.00  0.00           H    
ATOM   3903  H39 MOL   115      81.646  19.435   8.325  1.00  0.00           H    
ATOM   3904  H39 MOL   115      80.133  18.523   8.418  1.00  0.00           H    
ATOM   3905  H39 MOL   115      80.950  18.922   6.990  1.00  0.00           H    
ATOM   3906  N39 MOL   116      60.796  62.844  53.357  1.00  0.00           N1+  
ATOM   3907  H39 MOL   116      60.938  63.298  52.431  1.00  0.00           H    
ATOM   3908  H39 MOL   116      60.157  62.061  53.384  1.00  0.00           H    
ATOM   3909  H39 MOL   116      60.424  63.639  53.987  1.00  0.00           H    
ATOM   3910  H39 MOL   116      61.708  62.463  53.766  1.00  0.00           H    
ATOM   3911  N39 MOL   117       2.952  16.335  71.524  1.00  0.00           N1+  
ATOM   3912  H39 MOL   117       3.823  16.485  71.944  1.00  0.00           H    
ATOM   3913  H39 MOL   117       2.657  15.401  71.594  1.00  0.00           H    
ATOM   3914  H39 MOL   117       3.046  16.460  70.571  1.00  0.00           H    
ATOM   3915  H39 MOL   117       2.199  16.865  71.939  1.00  0.00           H    
ATOM   3916  N39 MOL   118      50.555  22.512  71.578  1.00  0.00           N1+  
ATOM   3917  H39 MOL   118      49.927  22.710  72.345  1.00  0.00           H    
ATOM   3918  H39 MOL   118      50.719  21.501  71.538  1.00  0.00           H    
ATOM   3919  H39 MOL   118      51.474  23.054  71.624  1.00  0.00           H    
ATOM   3920  H39 MOL   118      50.027  22.691  70.658  1.00  0.00           H    
ATOM   3921  N39 MOL   119      31.367  34.107  33.805  1.00  0.00           N1+  
ATOM   3922  H39 MOL   119      30.535  33.817  34.188  1.00  0.00           H    
ATOM   3923  H39 MOL   119      31.912  33.414  33.307  1.00  0.00           H    
ATOM   3924  H39 MOL   119      31.971  34.403  34.587  1.00  0.00           H    
ATOM   3925  H39 MOL   119      31.363  34.953  33.276  1.00  0.00           H    
ATOM   3926  N39 MOL   120       7.656   8.302  62.829  1.00  0.00           N1+  
ATOM   3927  H39 MOL   120       8.533   8.564  63.184  1.00  0.00           H    
ATOM   3928  H39 MOL   120       7.542   7.360  62.494  1.00  0.00           H    
ATOM   3929  H39 MOL   120       7.585   8.927  62.125  1.00  0.00           H    
ATOM   3930  H39 MOL   120       7.007   8.515  63.543  1.00  0.00           H    
ATOM   3931  N39 MOL   121      40.737  35.850  31.117  1.00  0.00           N1+  
ATOM   3932  H39 MOL   121      41.161  36.729  31.369  1.00  0.00           H    
ATOM   3933  H39 MOL   121      41.006  35.020  31.626  1.00  0.00           H    
ATOM   3934  H39 MOL   121      41.016  35.753  30.129  1.00  0.00           H    
ATOM   3935  H39 MOL   121      39.774  35.792  31.177  1.00  0.00           H    
ATOM   3936  N39 MOL   122      23.432  53.394  21.375  1.00  0.00           N1+  
ATOM   3937  H39 MOL   122      24.172  53.386  22.075  1.00  0.00           H    
ATOM   3938  H39 MOL   122      23.849  53.456  20.446  1.00  0.00           H    
ATOM   3939  H39 MOL   122      22.909  54.194  21.525  1.00  0.00           H    
ATOM   3940  H39 MOL   122      22.858  52.545  21.407  1.00  0.00           H    
ATOM   3941  N39 MOL   123      75.149  62.823  30.761  1.00  0.00           N1+  
ATOM   3942  H39 MOL   123      75.267  62.053  30.037  1.00  0.00           H    
ATOM   3943  H39 MOL   123      74.273  63.255  30.507  1.00  0.00           H    
ATOM   3944  H39 MOL   123      75.795  63.520  30.633  1.00  0.00           H    
ATOM   3945  H39 MOL   123      75.222  62.559  31.746  1.00  0.00           H    
ATOM   3946  N39 MOL   124      45.142   1.037  38.387  1.00  0.00           N1+  
ATOM   3947  H39 MOL   124      44.799   0.162  38.789  1.00  0.00           H    
ATOM   3948  H39 MOL   124      45.856   1.417  38.955  1.00  0.00           H    
ATOM   3949  H39 MOL   124      44.297   1.514  38.532  1.00  0.00           H    
ATOM   3950  H39 MOL   124      45.359   0.976  37.440  1.00  0.00           H    
ATOM   3951  N39 MOL   125      50.822  13.472  21.247  1.00  0.00           N1+  
ATOM   3952  H39 MOL   125      51.519  13.979  20.697  1.00  0.00           H    
ATOM   3953  H39 MOL   125      51.157  12.558  21.524  1.00  0.00           H    
ATOM   3954  H39 MOL   125      49.953  13.559  20.805  1.00  0.00           H    
ATOM   3955  H39 MOL   125      50.996  14.079  22.057  1.00  0.00           H    
ATOM   3956  N39 MOL   126      63.753  72.109   7.404  1.00  0.00           N1+  
ATOM   3957  H39 MOL   126      64.704  72.534   7.522  1.00  0.00           H    
ATOM   3958  H39 MOL   126      63.262  72.509   6.566  1.00  0.00           H    
ATOM   3959  H39 MOL   126      63.113  72.186   8.220  1.00  0.00           H    
ATOM   3960  H39 MOL   126      63.913  71.117   7.263  1.00  0.00           H    
ATOM   3961  N39 MOL   127      41.276  16.748  30.541  1.00  0.00           N1+  
ATOM   3962  H39 MOL   127      42.278  16.635  30.629  1.00  0.00           H    
ATOM   3963  H39 MOL   127      40.988  16.336  29.644  1.00  0.00           H    
ATOM   3964  H39 MOL   127      41.077  17.716  30.526  1.00  0.00           H    
ATOM   3965  H39 MOL   127      40.797  16.304  31.290  1.00  0.00           H    
ATOM   3966  N39 MOL   128      61.917  66.688  22.845  1.00  0.00           N1+  
ATOM   3967  H39 MOL   128      61.746  67.657  22.619  1.00  0.00           H    
ATOM   3968  H39 MOL   128      61.307  66.518  23.629  1.00  0.00           H    
ATOM   3969  H39 MOL   128      62.842  66.616  23.306  1.00  0.00           H    
ATOM   3970  H39 MOL   128      61.768  65.978  22.189  1.00  0.00           H    
ATOM   3971  N39 MOL   129      53.418  74.219  45.953  1.00  0.00           N1+  
ATOM   3972  H39 MOL   129      53.936  73.501  46.514  1.00  0.00           H    
ATOM   3973  H39 MOL   129      52.861  74.683  46.691  1.00  0.00           H    
ATOM   3974  H39 MOL   129      52.718  73.682  45.435  1.00  0.00           H    
ATOM   3975  H39 MOL   129      54.086  74.901  45.584  1.00  0.00           H    
ATOM   3976  N39 MOL   130      28.928  58.874  56.171  1.00  0.00           N1+  
ATOM   3977  H39 MOL   130      29.357  58.942  57.066  1.00  0.00           H    
ATOM   3978  H39 MOL   130      29.017  59.885  55.732  1.00  0.00           H    
ATOM   3979  H39 MOL   130      27.997  58.473  56.193  1.00  0.00           H    
ATOM   3980  H39 MOL   130      29.580  58.248  55.663  1.00  0.00           H    
ATOM   3981  N39 MOL   131      45.788  40.927  31.048  1.00  0.00           N1+  
ATOM   3982  H39 MOL   131      44.986  40.286  30.902  1.00  0.00           H    
ATOM   3983  H39 MOL   131      46.289  41.205  30.225  1.00  0.00           H    
ATOM   3984  H39 MOL   131      46.459  40.369  31.503  1.00  0.00           H    
ATOM   3985  H39 MOL   131      45.613  41.712  31.686  1.00  0.00           H    
ATOM   3986  N39 MOL   132      46.382  70.281  62.331  1.00  0.00           N1+  
ATOM   3987  H39 MOL   132      46.315  70.076  63.359  1.00  0.00           H    
ATOM   3988  H39 MOL   132      47.412  70.458  62.185  1.00  0.00           H    
ATOM   3989  H39 MOL   132      45.850  71.152  62.206  1.00  0.00           H    
ATOM   3990  H39 MOL   132      45.893  69.598  61.803  1.00  0.00           H    
ATOM   3991  N39 MOL   133      15.947  37.123   4.034  1.00  0.00           N1+  
ATOM   3992  H39 MOL   133      15.777  37.930   3.431  1.00  0.00           H    
ATOM   3993  H39 MOL   133      16.915  36.974   4.066  1.00  0.00           H    
ATOM   3994  H39 MOL   133      15.454  36.301   3.962  1.00  0.00           H    
ATOM   3995  H39 MOL   133      15.826  37.363   5.023  1.00  0.00           H    
ATOM   3996  N39 MOL   134      15.127  51.797  59.466  1.00  0.00           N1+  
ATOM   3997  H39 MOL   134      14.136  51.701  59.078  1.00  0.00           H    
ATOM   3998  H39 MOL   134      15.330  52.751  59.686  1.00  0.00           H    
ATOM   3999  H39 MOL   134      15.761  51.378  58.772  1.00  0.00           H    
ATOM   4000  H40 MOL   134      15.244  51.172  60.267  1.00  0.00           H    
ATOM   4001  N40 MOL   135      63.915  40.427  62.611  1.00  0.00           N1+  
ATOM   4002  H40 MOL   135      64.619  40.257  63.332  1.00  0.00           H    
ATOM   4003  H40 MOL   135      63.331  41.179  63.000  1.00  0.00           H    
ATOM   4004  H40 MOL   135      63.427  39.557  62.438  1.00  0.00           H    
ATOM   4005  H40 MOL   135      64.349  40.765  61.770  1.00  0.00           H    
ATOM   4006  N40 MOL   136      23.546  11.853  37.124  1.00  0.00           N1+  
ATOM   4007  H40 MOL   136      23.769  11.355  37.993  1.00  0.00           H    
ATOM   4008  H40 MOL   136      24.298  12.394  36.872  1.00  0.00           H    
ATOM   4009  H40 MOL   136      22.879  12.583  37.392  1.00  0.00           H    
ATOM   4010  H40 MOL   136      23.238  11.223  36.405  1.00  0.00           H    
ATOM   4011  N40 MOL   137      38.327  53.043  70.423  1.00  0.00           N1+  
ATOM   4012  H40 MOL   137      37.745  52.201  70.271  1.00  0.00           H    
ATOM   4013  H40 MOL   137      39.126  53.333  69.810  1.00  0.00           H    
ATOM   4014  H40 MOL   137      38.808  52.903  71.366  1.00  0.00           H    
ATOM   4015  H40 MOL   137      37.684  53.805  70.603  1.00  0.00           H    
ATOM   4016  N40 MOL   138      12.538  48.580  60.466  1.00  0.00           N1+  
ATOM   4017  H40 MOL   138      11.697  48.925  60.907  1.00  0.00           H    
ATOM   4018  H40 MOL   138      12.189  48.167  59.596  1.00  0.00           H    
ATOM   4019  H40 MOL   138      12.951  47.807  60.921  1.00  0.00           H    
ATOM   4020  H40 MOL   138      13.195  49.360  60.270  1.00  0.00           H    
ATOM   4021  N40 MOL   139       6.087  53.842  44.279  1.00  0.00           N1+  
ATOM   4022  H40 MOL   139       6.139  54.474  45.009  1.00  0.00           H    
ATOM   4023  H40 MOL   139       7.032  53.411  44.036  1.00  0.00           H    
ATOM   4024  H40 MOL   139       5.730  54.223  43.479  1.00  0.00           H    
ATOM   4025  H40 MOL   139       5.620  53.048  44.457  1.00  0.00           H    
ATOM   4026  N40 MOL   140      53.339   5.416   3.790  1.00  0.00           N1+  
ATOM   4027  H40 MOL   140      52.870   5.500   4.654  1.00  0.00           H    
ATOM   4028  H40 MOL   140      52.733   4.910   3.202  1.00  0.00           H    
ATOM   4029  H40 MOL   140      54.140   5.068   4.209  1.00  0.00           H    
ATOM   4030  H40 MOL   140      53.488   6.384   3.411  1.00  0.00           H    
ATOM   4031  N40 MOL   141      45.676   9.306  47.047  1.00  0.00           N1+  
ATOM   4032  H40 MOL   141      45.453   9.925  46.245  1.00  0.00           H    
ATOM   4033  H40 MOL   141      46.338   9.820  47.581  1.00  0.00           H    
ATOM   4034  H40 MOL   141      45.920   8.424  46.520  1.00  0.00           H    
ATOM   4035  H40 MOL   141      44.762   9.056  47.362  1.00  0.00           H    
ATOM   4036  N40 MOL   142       3.952  10.785  24.103  1.00  0.00           N1+  
ATOM   4037  H40 MOL   142       4.841  10.643  23.588  1.00  0.00           H    
ATOM   4038  H40 MOL   142       3.372   9.941  24.311  1.00  0.00           H    
ATOM   4039  H40 MOL   142       3.390  11.348  23.482  1.00  0.00           H    
ATOM   4040  H40 MOL   142       4.000  11.309  24.976  1.00  0.00           H    
ATOM   4041  N40 MOL   143      45.340   5.509  19.742  1.00  0.00           N1+  
ATOM   4042  H40 MOL   143      44.587   4.949  19.638  1.00  0.00           H    
ATOM   4043  H40 MOL   143      46.054   5.276  18.979  1.00  0.00           H    
ATOM   4044  H40 MOL   143      45.646   5.322  20.643  1.00  0.00           H    
ATOM   4045  H40 MOL   143      45.036   6.472  19.624  1.00  0.00           H    
ATOM   4046  N40 MOL   144      47.903  64.651  50.103  1.00  0.00           N1+  
ATOM   4047  H40 MOL   144      48.670  64.014  49.978  1.00  0.00           H    
ATOM   4048  H40 MOL   144      48.077  65.368  50.860  1.00  0.00           H    
ATOM   4049  H40 MOL   144      47.034  64.182  50.288  1.00  0.00           H    
ATOM   4050  H40 MOL   144      47.645  65.143  49.211  1.00  0.00           H    
ATOM   4051  N40 MOL   145      21.625  36.239  40.115  1.00  0.00           N1+  
ATOM   4052  H40 MOL   145      21.885  35.417  39.529  1.00  0.00           H    
ATOM   4053  H40 MOL   145      20.808  35.837  40.574  1.00  0.00           H    
ATOM   4054  H40 MOL   145      21.178  36.958  39.556  1.00  0.00           H    
ATOM   4055  H40 MOL   145      22.302  36.575  40.794  1.00  0.00           H    
ATOM   4056  N40 MOL   146      13.219  69.501  58.784  1.00  0.00           N1+  
ATOM   4057  H40 MOL   146      14.103  68.921  58.773  1.00  0.00           H    
ATOM   4058  H40 MOL   146      13.198  70.230  58.062  1.00  0.00           H    
ATOM   4059  H40 MOL   146      13.155  69.946  59.769  1.00  0.00           H    
ATOM   4060  H40 MOL   146      12.535  68.774  58.568  1.00  0.00           H    
ATOM   4061  N40 MOL   147      58.067  17.681  51.905  1.00  0.00           N1+  
ATOM   4062  H40 MOL   147      58.525  16.847  51.841  1.00  0.00           H    
ATOM   4063  H40 MOL   147      58.570  18.516  51.978  1.00  0.00           H    
ATOM   4064  H40 MOL   147      57.474  17.585  52.650  1.00  0.00           H    
ATOM   4065  H40 MOL   147      57.462  17.746  51.087  1.00  0.00           H    
ATOM   4066  N40 MOL   148      17.116  20.983  59.619  1.00  0.00           N1+  
ATOM   4067  H40 MOL   148      18.017  20.707  59.365  1.00  0.00           H    
ATOM   4068  H40 MOL   148      16.516  20.171  59.733  1.00  0.00           H    
ATOM   4069  H40 MOL   148      16.603  21.643  59.024  1.00  0.00           H    
ATOM   4070  H40 MOL   148      17.392  21.491  60.449  1.00  0.00           H    
ATOM   4071  N40 MOL   149      23.217  70.958  37.707  1.00  0.00           N1+  
ATOM   4072  H40 MOL   149      23.041  71.019  36.683  1.00  0.00           H    
ATOM   4073  H40 MOL   149      22.856  71.712  38.178  1.00  0.00           H    
ATOM   4074  H40 MOL   149      24.210  70.808  37.855  1.00  0.00           H    
ATOM   4075  H40 MOL   149      22.871  70.105  38.139  1.00  0.00           H    
ATOM   4076  N40 MOL   150      16.016  69.293  37.711  1.00  0.00           N1+  
ATOM   4077  H40 MOL   150      15.185  69.754  37.966  1.00  0.00           H    
ATOM   4078  H40 MOL   150      16.680  69.082  38.465  1.00  0.00           H    
ATOM   4079  H40 MOL   150      16.510  69.827  36.967  1.00  0.00           H    
ATOM   4080  H40 MOL   150      15.637  68.405  37.495  1.00  0.00           H    
ATOM   4081  N40 MOL   151      43.706  28.157  33.995  1.00  0.00           N1+  
ATOM   4082  H40 MOL   151      44.134  27.527  34.594  1.00  0.00           H    
ATOM   4083  H40 MOL   151      43.879  29.116  34.344  1.00  0.00           H    
ATOM   4084  H40 MOL   151      42.702  28.101  33.895  1.00  0.00           H    
ATOM   4085  H40 MOL   151      44.364  28.262  33.219  1.00  0.00           H    
ATOM   4086  N40 MOL   152      75.082   5.547  44.200  1.00  0.00           N1+  
ATOM   4087  H40 MOL   152      74.587   6.361  43.827  1.00  0.00           H    
ATOM   4088  H40 MOL   152      74.675   4.695  43.816  1.00  0.00           H    
ATOM   4089  H40 MOL   152      75.019   5.601  45.216  1.00  0.00           H    
ATOM   4090  H40 MOL   152      76.068   5.540  43.928  1.00  0.00           H    
ATOM   4091  N40 MOL   153      53.852  13.946  51.034  1.00  0.00           N1+  
ATOM   4092  H40 MOL   153      53.160  14.739  50.955  1.00  0.00           H    
ATOM   4093  H40 MOL   153      54.018  13.620  50.083  1.00  0.00           H    
ATOM   4094  H40 MOL   153      53.555  13.182  51.618  1.00  0.00           H    
ATOM   4095  H40 MOL   153      54.821  14.336  51.243  1.00  0.00           H    
ATOM   4096  N40 MOL   154      58.206  75.876  13.406  1.00  0.00           N1+  
ATOM   4097  H40 MOL   154      57.701  76.251  12.564  1.00  0.00           H    
ATOM   4098  H40 MOL   154      58.328  74.945  13.185  1.00  0.00           H    
ATOM   4099  H40 MOL   154      57.636  75.894  14.221  1.00  0.00           H    
ATOM   4100  H41 MOL   154      59.074  76.353  13.513  1.00  0.00           H    
ATOM   4101  N41 MOL   155      31.155  53.041   8.756  1.00  0.00           N1+  
ATOM   4102  H41 MOL   155      32.095  53.354   8.924  1.00  0.00           H    
ATOM   4103  H41 MOL   155      30.758  53.615   8.033  1.00  0.00           H    
ATOM   4104  H41 MOL   155      30.633  53.044   9.581  1.00  0.00           H    
ATOM   4105  H41 MOL   155      31.339  52.078   8.453  1.00  0.00           H    
ATOM   4106  N41 MOL   156       7.829  65.023  29.120  1.00  0.00           N1+  
ATOM   4107  H41 MOL   156       7.551  65.860  28.562  1.00  0.00           H    
ATOM   4108  H41 MOL   156       7.320  64.255  28.822  1.00  0.00           H    
ATOM   4109  H41 MOL   156       7.732  65.070  30.123  1.00  0.00           H    
ATOM   4110  H41 MOL   156       8.794  64.791  28.908  1.00  0.00           H    
ATOM   4111  N41 MOL   157      27.806  10.044  22.601  1.00  0.00           N1+  
ATOM   4112  H41 MOL   157      28.043  11.010  22.723  1.00  0.00           H    
ATOM   4113  H41 MOL   157      28.567   9.339  22.719  1.00  0.00           H    
ATOM   4114  H41 MOL   157      27.180   9.771  21.831  1.00  0.00           H    
ATOM   4115  H41 MOL   157      27.054   9.869  23.233  1.00  0.00           H    
ATOM   4116  N41 MOL   158      67.338  37.749  -0.408  1.00  0.00           N1+  
ATOM   4117  H41 MOL   158      67.251  38.034  -1.360  1.00  0.00           H    
ATOM   4118  H41 MOL   158      66.745  36.999  -0.190  1.00  0.00           H    
ATOM   4119  H41 MOL   158      67.223  38.508   0.307  1.00  0.00           H    
ATOM   4120  H41 MOL   158      68.343  37.492  -0.439  1.00  0.00           H    
ATOM   4121  N41 MOL   159      24.856   7.304  23.763  1.00  0.00           N1+  
ATOM   4122  H41 MOL   159      24.163   7.334  23.083  1.00  0.00           H    
ATOM   4123  H41 MOL   159      25.421   8.103  23.607  1.00  0.00           H    
ATOM   4124  H41 MOL   159      25.506   6.588  23.761  1.00  0.00           H    
ATOM   4125  H41 MOL   159      24.461   7.302  24.745  1.00  0.00           H    
ATOM   4126  N41 MOL   160      47.935  11.628   9.133  1.00  0.00           N1+  
ATOM   4127  H41 MOL   160      47.263  12.302   8.817  1.00  0.00           H    
ATOM   4128  H41 MOL   160      47.524  10.996   9.770  1.00  0.00           H    
ATOM   4129  H41 MOL   160      48.759  12.144   9.545  1.00  0.00           H    
ATOM   4130  H41 MOL   160      48.163  11.097   8.328  1.00  0.00           H    
ATOM   4131  N41 MOL   161      12.843   1.888  53.546  1.00  0.00           N1+  
ATOM   4132  H41 MOL   161      11.918   2.274  53.452  1.00  0.00           H    
ATOM   4133  H41 MOL   161      12.904   1.044  54.104  1.00  0.00           H    
ATOM   4134  H41 MOL   161      13.396   2.617  53.984  1.00  0.00           H    
ATOM   4135  H41 MOL   161      13.293   1.567  52.668  1.00  0.00           H    
ATOM   4136  N41 MOL   162       9.335  59.887  17.292  1.00  0.00           N1+  
ATOM   4137  H41 MOL   162      10.020  60.190  16.598  1.00  0.00           H    
ATOM   4138  H41 MOL   162       9.070  60.720  17.838  1.00  0.00           H    
ATOM   4139  H41 MOL   162       9.814  59.294  17.936  1.00  0.00           H    
ATOM   4140  H41 MOL   162       8.376  59.544  17.068  1.00  0.00           H    
ATOM   4141  N41 MOL   163      65.195  75.496   0.438  1.00  0.00           N1+  
ATOM   4142  H41 MOL   163      64.946  76.067   1.267  1.00  0.00           H    
ATOM   4143  H41 MOL   163      65.623  74.673   0.803  1.00  0.00           H    
ATOM   4144  H41 MOL   163      65.960  75.980  -0.072  1.00  0.00           H    
ATOM   4145  H41 MOL   163      64.384  75.234  -0.081  1.00  0.00           H    
ATOM   4146  N41 MOL   164      18.237  72.519   6.748  1.00  0.00           N1+  
ATOM   4147  H41 MOL   164      17.311  72.283   6.656  1.00  0.00           H    
ATOM   4148  H41 MOL   164      18.602  73.355   6.299  1.00  0.00           H    
ATOM   4149  H41 MOL   164      18.658  71.760   6.197  1.00  0.00           H    
ATOM   4150  H41 MOL   164      18.339  72.545   7.729  1.00  0.00           H    
ATOM   4151  N41 MOL   165      13.880  53.545  39.612  1.00  0.00           N1+  
ATOM   4152  H41 MOL   165      13.983  54.399  39.109  1.00  0.00           H    
ATOM   4153  H41 MOL   165      14.098  52.677  39.134  1.00  0.00           H    
ATOM   4154  H41 MOL   165      12.835  53.538  39.710  1.00  0.00           H    
ATOM   4155  H41 MOL   165      14.412  53.657  40.532  1.00  0.00           H    
ATOM   4156  N41 MOL   166      10.591  30.635  63.754  1.00  0.00           N1+  
ATOM   4157  H41 MOL   166      10.112  29.744  63.571  1.00  0.00           H    
ATOM   4158  H41 MOL   166      10.003  31.298  64.244  1.00  0.00           H    
ATOM   4159  H41 MOL   166      11.117  30.909  62.862  1.00  0.00           H    
ATOM   4160  H41 MOL   166      11.231  30.233  64.409  1.00  0.00           H    
ATOM   4161  N41 MOL   167      19.381  13.295  23.794  1.00  0.00           N1+  
ATOM   4162  H41 MOL   167      20.314  13.591  23.564  1.00  0.00           H    
ATOM   4163  H41 MOL   167      19.074  13.653  24.652  1.00  0.00           H    
ATOM   4164  H41 MOL   167      19.359  12.297  23.677  1.00  0.00           H    
ATOM   4165  H41 MOL   167      18.790  13.722  23.082  1.00  0.00           H    
ATOM   4166  N41 MOL   168       8.978  -2.984  14.147  1.00  0.00           N1+  
ATOM   4167  H41 MOL   168       9.340  -2.129  14.473  1.00  0.00           H    
ATOM   4168  H41 MOL   168       8.011  -2.964  13.894  1.00  0.00           H    
ATOM   4169  H41 MOL   168       9.008  -3.806  14.760  1.00  0.00           H    
ATOM   4170  H41 MOL   168       9.462  -3.345  13.340  1.00  0.00           H    
ATOM   4171  N41 MOL   169      59.773  29.434  21.266  1.00  0.00           N1+  
ATOM   4172  H41 MOL   169      59.955  29.094  22.164  1.00  0.00           H    
ATOM   4173  H41 MOL   169      59.838  28.680  20.561  1.00  0.00           H    
ATOM   4174  H41 MOL   169      60.305  30.312  21.057  1.00  0.00           H    
ATOM   4175  H41 MOL   169      58.801  29.795  21.312  1.00  0.00           H    
ATOM   4176  N41 MOL   170      56.781  70.571  58.314  1.00  0.00           N1+  
ATOM   4177  H41 MOL   170      57.317  69.920  58.760  1.00  0.00           H    
ATOM   4178  H41 MOL   170      57.373  71.421  58.358  1.00  0.00           H    
ATOM   4179  H41 MOL   170      55.900  70.742  58.782  1.00  0.00           H    
ATOM   4180  H41 MOL   170      56.587  70.148  57.388  1.00  0.00           H    
ATOM   4181  N41 MOL   171      46.061  59.133   4.342  1.00  0.00           N1+  
ATOM   4182  H41 MOL   171      46.122  59.786   5.067  1.00  0.00           H    
ATOM   4183  H41 MOL   171      46.501  58.276   4.677  1.00  0.00           H    
ATOM   4184  H41 MOL   171      46.520  59.619   3.561  1.00  0.00           H    
ATOM   4185  H41 MOL   171      45.097  58.930   4.237  1.00  0.00           H    
ATOM   4186  N41 MOL   172      13.307  52.341  29.338  1.00  0.00           N1+  
ATOM   4187  H41 MOL   172      13.802  52.084  30.190  1.00  0.00           H    
ATOM   4188  H41 MOL   172      12.700  51.574  28.998  1.00  0.00           H    
ATOM   4189  H41 MOL   172      13.930  52.637  28.578  1.00  0.00           H    
ATOM   4190  H41 MOL   172      12.685  53.048  29.668  1.00  0.00           H    
ATOM   4191  N41 MOL   173      36.766   2.887  75.544  1.00  0.00           N1+  
ATOM   4192  H41 MOL   173      35.894   2.578  75.754  1.00  0.00           H    
ATOM   4193  H41 MOL   173      37.177   2.134  75.081  1.00  0.00           H    
ATOM   4194  H41 MOL   173      37.243   2.951  76.455  1.00  0.00           H    
ATOM   4195  H41 MOL   173      36.904   3.774  75.011  1.00  0.00           H    
ATOM   4196  N41 MOL   174      54.690  26.731   7.735  1.00  0.00           N1+  
ATOM   4197  H41 MOL   174      55.110  26.608   6.823  1.00  0.00           H    
ATOM   4198  H41 MOL   174      54.566  27.707   7.918  1.00  0.00           H    
ATOM   4199  H41 MOL   174      55.292  26.271   8.426  1.00  0.00           H    
ATOM   4200  H42 MOL   174      53.813  26.201   7.770  1.00  0.00           H    
ATOM   4201  N42 MOL   175      63.491  22.466  38.464  1.00  0.00           N1+  
ATOM   4202  H42 MOL   175      64.411  22.447  38.039  1.00  0.00           H    
ATOM   4203  H42 MOL   175      63.285  23.485  38.535  1.00  0.00           H    
ATOM   4204  H42 MOL   175      63.529  22.046  39.438  1.00  0.00           H    
ATOM   4205  H42 MOL   175      62.796  22.177  37.774  1.00  0.00           H    
ATOM   4206  N42 MOL   176      40.881  61.928  29.962  1.00  0.00           N1+  
ATOM   4207  H42 MOL   176      40.768  61.351  29.121  1.00  0.00           H    
ATOM   4208  H42 MOL   176      41.091  62.832  29.584  1.00  0.00           H    
ATOM   4209  H42 MOL   176      41.728  61.612  30.459  1.00  0.00           H    
ATOM   4210  H42 MOL   176      40.100  61.985  30.582  1.00  0.00           H    
ATOM   4211  N42 MOL   177      32.934  62.845  65.185  1.00  0.00           N1+  
ATOM   4212  H42 MOL   177      32.097  63.282  64.819  1.00  0.00           H    
ATOM   4213  H42 MOL   177      33.603  62.996  64.412  1.00  0.00           H    
ATOM   4214  H42 MOL   177      32.927  61.815  65.307  1.00  0.00           H    
ATOM   4215  H42 MOL   177      33.343  63.310  66.028  1.00  0.00           H    
ATOM   4216  N42 MOL   178      63.525  45.696  43.005  1.00  0.00           N1+  
ATOM   4217  H42 MOL   178      62.608  45.507  42.629  1.00  0.00           H    
ATOM   4218  H42 MOL   178      64.025  46.371  42.436  1.00  0.00           H    
ATOM   4219  H42 MOL   178      64.021  44.864  43.233  1.00  0.00           H    
ATOM   4220  H42 MOL   178      63.101  46.110  43.813  1.00  0.00           H    
ATOM   4221  N42 MOL   179      28.012  41.010  48.534  1.00  0.00           N1+  
ATOM   4222  H42 MOL   179      28.529  40.297  49.004  1.00  0.00           H    
ATOM   4223  H42 MOL   179      27.628  41.503  49.386  1.00  0.00           H    
ATOM   4224  H42 MOL   179      27.218  40.572  47.997  1.00  0.00           H    
ATOM   4225  H42 MOL   179      28.732  41.644  48.119  1.00  0.00           H    
ATOM   4226  N42 MOL   180      29.392  26.659   7.915  1.00  0.00           N1+  
ATOM   4227  H42 MOL   180      28.947  27.544   7.885  1.00  0.00           H    
ATOM   4228  H42 MOL   180      30.118  26.717   8.568  1.00  0.00           H    
ATOM   4229  H42 MOL   180      29.714  26.505   6.983  1.00  0.00           H    
ATOM   4230  H42 MOL   180      28.769  25.894   8.113  1.00  0.00           H    
ATOM   4231  N42 MOL   181       9.390   4.640  70.041  1.00  0.00           N1+  
ATOM   4232  H42 MOL   181       9.674   3.659  70.129  1.00  0.00           H    
ATOM   4233  H42 MOL   181       9.282   4.980  69.079  1.00  0.00           H    
ATOM   4234  H42 MOL   181      10.024   5.356  70.409  1.00  0.00           H    
ATOM   4235  H42 MOL   181       8.515   4.900  70.558  1.00  0.00           H    
ATOM   4236  N42 MOL   182      40.147  69.524   9.012  1.00  0.00           N1+  
ATOM   4237  H42 MOL   182      40.307  69.691   7.967  1.00  0.00           H    
ATOM   4238  H42 MOL   182      40.863  68.893   9.401  1.00  0.00           H    
ATOM   4239  H42 MOL   182      39.321  69.039   9.075  1.00  0.00           H    
ATOM   4240  H42 MOL   182      40.179  70.440   9.401  1.00  0.00           H    
ATOM   4241  N42 MOL   183      26.602   3.268  52.790  1.00  0.00           N1+  
ATOM   4242  H42 MOL   183      26.492   2.842  53.645  1.00  0.00           H    
ATOM   4243  H42 MOL   183      26.078   4.123  52.790  1.00  0.00           H    
ATOM   4244  H42 MOL   183      26.148   2.712  52.075  1.00  0.00           H    
ATOM   4245  H42 MOL   183      27.599   3.392  52.526  1.00  0.00           H    
ATOM   4246  N42 MOL   184      36.092  33.909  37.111  1.00  0.00           N1+  
ATOM   4247  H42 MOL   184      35.352  34.419  36.634  1.00  0.00           H    
ATOM   4248  H42 MOL   184      36.949  33.808  36.579  1.00  0.00           H    
ATOM   4249  H42 MOL   184      35.574  33.107  36.801  1.00  0.00           H    
ATOM   4250  H42 MOL   184      36.124  33.798  38.118  1.00  0.00           H    
ATOM   4251  N42 MOL   185      49.375  22.921  53.075  1.00  0.00           N1+  
ATOM   4252  H42 MOL   185      49.362  22.005  52.652  1.00  0.00           H    
ATOM   4253  H42 MOL   185      49.654  22.831  54.015  1.00  0.00           H    
ATOM   4254  H42 MOL   185      48.467  23.381  53.126  1.00  0.00           H    
ATOM   4255  H42 MOL   185      50.007  23.579  52.576  1.00  0.00           H    
ATOM   4256  N42 MOL   186      70.551  13.599  12.985  1.00  0.00           N1+  
ATOM   4257  H42 MOL   186      70.849  14.513  13.269  1.00  0.00           H    
ATOM   4258  H42 MOL   186      69.888  13.788  12.217  1.00  0.00           H    
ATOM   4259  H42 MOL   186      69.995  13.181  13.783  1.00  0.00           H    
ATOM   4260  H42 MOL   186      71.359  12.998  12.728  1.00  0.00           H    
ATOM   4261  N42 MOL   187       6.348  56.105   8.024  1.00  0.00           N1+  
ATOM   4262  H42 MOL   187       7.350  56.219   8.031  1.00  0.00           H    
ATOM   4263  H42 MOL   187       5.988  57.064   7.991  1.00  0.00           H    
ATOM   4264  H42 MOL   187       6.128  55.480   8.784  1.00  0.00           H    
ATOM   4265  H42 MOL   187       6.187  55.529   7.218  1.00  0.00           H    
ATOM   4266  N42 MOL   188      37.715  36.386  27.104  1.00  0.00           N1+  
ATOM   4267  H42 MOL   188      38.296  35.992  27.902  1.00  0.00           H    
ATOM   4268  H42 MOL   188      38.262  36.418  26.239  1.00  0.00           H    
ATOM   4269  H42 MOL   188      37.430  37.342  27.323  1.00  0.00           H    
ATOM   4270  H42 MOL   188      36.834  35.914  26.775  1.00  0.00           H    
ATOM   4271  N42 MOL   189      26.802  21.169   2.082  1.00  0.00           N1+  
ATOM   4272  H42 MOL   189      26.718  21.894   2.780  1.00  0.00           H    
ATOM   4273  H42 MOL   189      26.910  21.688   1.216  1.00  0.00           H    
ATOM   4274  H42 MOL   189      26.000  20.586   2.214  1.00  0.00           H    
ATOM   4275  H42 MOL   189      27.700  20.774   2.261  1.00  0.00           H    
ATOM   4276  N42 MOL   190      33.882  13.296  65.500  1.00  0.00           N1+  
ATOM   4277  H42 MOL   190      34.356  12.420  65.436  1.00  0.00           H    
ATOM   4278  H42 MOL   190      32.957  13.020  65.665  1.00  0.00           H    
ATOM   4279  H42 MOL   190      34.145  13.829  64.678  1.00  0.00           H    
ATOM   4280  H42 MOL   190      34.345  13.595  66.390  1.00  0.00           H    
ATOM   4281  N42 MOL   191       9.826  41.552  26.822  1.00  0.00           N1+  
ATOM   4282  H42 MOL   191       9.987  42.454  27.211  1.00  0.00           H    
ATOM   4283  H42 MOL   191       9.333  41.015  27.521  1.00  0.00           H    
ATOM   4284  H42 MOL   191      10.720  41.161  26.520  1.00  0.00           H    
ATOM   4285  H42 MOL   191       9.265  41.727  26.048  1.00  0.00           H    
ATOM   4286  N42 MOL   192      46.763  22.021  69.457  1.00  0.00           N1+  
ATOM   4287  H42 MOL   192      47.683  22.411  69.759  1.00  0.00           H    
ATOM   4288  H42 MOL   192      46.545  22.147  68.479  1.00  0.00           H    
ATOM   4289  H42 MOL   192      46.114  22.556  70.089  1.00  0.00           H    
ATOM   4290  H42 MOL   192      46.742  21.076  69.726  1.00  0.00           H    
ATOM   4291  N42 MOL   193      56.683  45.701  65.268  1.00  0.00           N1+  
ATOM   4292  H42 MOL   193      57.039  46.345  64.488  1.00  0.00           H    
ATOM   4293  H42 MOL   193      57.373  44.977  65.441  1.00  0.00           H    
ATOM   4294  H42 MOL   193      55.679  45.409  65.231  1.00  0.00           H    
ATOM   4295  H42 MOL   193      56.800  46.341  66.073  1.00  0.00           H    
ATOM   4296  N42 MOL   194      62.747  59.555   5.031  1.00  0.00           N1+  
ATOM   4297  H42 MOL   194      63.247  60.419   5.306  1.00  0.00           H    
ATOM   4298  H42 MOL   194      61.796  59.806   4.852  1.00  0.00           H    
ATOM   4299  H42 MOL   194      62.721  58.850   5.855  1.00  0.00           H    
ATOM   4300  H43 MOL   194      63.300  59.131   4.247  1.00  0.00           H    
ATOM   4301  N43 MOL   195      23.661  28.034  64.225  1.00  0.00           N1+  
ATOM   4302  H43 MOL   195      22.834  27.670  64.762  1.00  0.00           H    
ATOM   4303  H43 MOL   195      24.239  28.711  64.687  1.00  0.00           H    
ATOM   4304  H43 MOL   195      23.178  28.554  63.516  1.00  0.00           H    
ATOM   4305  H43 MOL   195      24.234  27.268  63.810  1.00  0.00           H    
ATOM   4306  N43 MOL   196       6.816  61.743  15.633  1.00  0.00           N1+  
ATOM   4307  H43 MOL   196       6.156  62.469  15.835  1.00  0.00           H    
ATOM   4308  H43 MOL   196       6.671  61.609  14.636  1.00  0.00           H    
ATOM   4309  H43 MOL   196       6.403  60.953  16.095  1.00  0.00           H    
ATOM   4310  H43 MOL   196       7.797  61.823  15.969  1.00  0.00           H    
ATOM   4311  N43 MOL   197      34.149  31.605  19.108  1.00  0.00           N1+  
ATOM   4312  H43 MOL   197      33.916  31.940  20.031  1.00  0.00           H    
ATOM   4313  H43 MOL   197      33.229  31.433  18.717  1.00  0.00           H    
ATOM   4314  H43 MOL   197      34.855  30.808  19.112  1.00  0.00           H    
ATOM   4315  H43 MOL   197      34.521  32.427  18.675  1.00  0.00           H    
ATOM   4316  N43 MOL   198      52.951   3.286  10.689  1.00  0.00           N1+  
ATOM   4317  H43 MOL   198      53.810   3.250  11.176  1.00  0.00           H    
ATOM   4318  H43 MOL   198      53.156   3.383   9.695  1.00  0.00           H    
ATOM   4319  H43 MOL   198      52.355   3.898  11.111  1.00  0.00           H    
ATOM   4320  H43 MOL   198      52.652   2.302  10.687  1.00  0.00           H    
ATOM   4321  N43 MOL   199       8.242  37.433  68.024  1.00  0.00           N1+  
ATOM   4322  H43 MOL   199       7.519  36.721  67.999  1.00  0.00           H    
ATOM   4323  H43 MOL   199       8.572  37.410  67.047  1.00  0.00           H    
ATOM   4324  H43 MOL   199       8.830  37.221  68.777  1.00  0.00           H    
ATOM   4325  H43 MOL   199       7.815  38.359  68.202  1.00  0.00           H    
ATOM   4326  N43 MOL   200      60.286  44.035  51.017  1.00  0.00           N1+  
ATOM   4327  H43 MOL   200      60.882  43.282  50.676  1.00  0.00           H    
ATOM   4328  H43 MOL   200      60.719  44.775  51.487  1.00  0.00           H    
ATOM   4329  H43 MOL   200      59.380  43.858  51.415  1.00  0.00           H    
ATOM   4330  H43 MOL   200      60.122  44.479  50.105  1.00  0.00           H    
ATOM   4331  N43 MOL   201       3.671  60.138  20.394  1.00  0.00           N1+  
ATOM   4332  H43 MOL   201       3.447  60.634  19.529  1.00  0.00           H    
ATOM   4333  H43 MOL   201       2.890  59.701  20.863  1.00  0.00           H    
ATOM   4334  H43 MOL   201       3.895  60.853  21.147  1.00  0.00           H    
ATOM   4335  H43 MOL   201       4.392  59.443  20.567  1.00  0.00           H    
ATOM   4336  N43 MOL   202      35.716  70.132  43.849  1.00  0.00           N1+  
ATOM   4337  H43 MOL   202      35.298  70.831  43.251  1.00  0.00           H    
ATOM   4338  H43 MOL   202      35.843  70.581  44.748  1.00  0.00           H    
ATOM   4339  H43 MOL   202      36.667  70.015  43.384  1.00  0.00           H    
ATOM   4340  H43 MOL   202      35.169  69.252  43.848  1.00  0.00           H    
ATOM   4341  N43 MOL   203      43.208  15.951  64.819  1.00  0.00           N1+  
ATOM   4342  H43 MOL   203      42.464  15.336  64.613  1.00  0.00           H    
ATOM   4343  H43 MOL   203      43.151  17.027  64.745  1.00  0.00           H    
ATOM   4344  H43 MOL   203      44.073  15.702  64.345  1.00  0.00           H    
ATOM   4345  H43 MOL   203      43.595  15.835  65.744  1.00  0.00           H    
ATOM   4346  N43 MOL   204      78.436  24.471  -3.357  1.00  0.00           N1+  
ATOM   4347  H43 MOL   204      77.576  23.950  -3.504  1.00  0.00           H    
ATOM   4348  H43 MOL   204      78.487  25.120  -2.611  1.00  0.00           H    
ATOM   4349  H43 MOL   204      79.028  24.677  -4.127  1.00  0.00           H    
ATOM   4350  H43 MOL   204      79.086  23.818  -2.926  1.00  0.00           H    
ATOM   4351  N43 MOL   205      39.185  63.563  26.125  1.00  0.00           N1+  
ATOM   4352  H43 MOL   205      39.015  63.042  25.277  1.00  0.00           H    
ATOM   4353  H43 MOL   205      39.016  63.092  27.032  1.00  0.00           H    
ATOM   4354  H43 MOL   205      38.653  64.439  26.129  1.00  0.00           H    
ATOM   4355  H43 MOL   205      40.158  63.682  26.290  1.00  0.00           H    
ATOM   4356  N43 MOL   206      10.829  50.122  55.923  1.00  0.00           N1+  
ATOM   4357  H43 MOL   206      11.781  50.219  55.813  1.00  0.00           H    
ATOM   4358  H43 MOL   206      10.692  49.245  56.442  1.00  0.00           H    
ATOM   4359  H43 MOL   206      10.288  50.275  55.123  1.00  0.00           H    
ATOM   4360  H43 MOL   206      10.713  50.902  56.578  1.00  0.00           H    
ATOM   4361  N43 MOL   207      41.556  69.831  20.512  1.00  0.00           N1+  
ATOM   4362  H43 MOL   207      41.040  70.005  21.423  1.00  0.00           H    
ATOM   4363  H43 MOL   207      40.795  69.573  19.910  1.00  0.00           H    
ATOM   4364  H43 MOL   207      41.945  68.957  20.722  1.00  0.00           H    
ATOM   4365  H43 MOL   207      42.222  70.488  20.157  1.00  0.00           H    
ATOM   4366  N43 MOL   208      41.555  26.524  43.554  1.00  0.00           N1+  
ATOM   4367  H43 MOL   208      41.628  26.559  44.579  1.00  0.00           H    
ATOM   4368  H43 MOL   208      42.283  25.914  43.250  1.00  0.00           H    
ATOM   4369  H43 MOL   208      41.466  27.388  43.041  1.00  0.00           H    
ATOM   4370  H43 MOL   208      40.707  26.047  43.165  1.00  0.00           H    
ATOM   4371  N43 MOL   209      70.963  18.879  52.494  1.00  0.00           N1+  
ATOM   4372  H43 MOL   209      71.389  18.635  51.605  1.00  0.00           H    
ATOM   4373  H43 MOL   209      71.608  19.100  53.292  1.00  0.00           H    
ATOM   4374  H43 MOL   209      70.294  18.166  52.717  1.00  0.00           H    
ATOM   4375  H43 MOL   209      70.404  19.736  52.372  1.00  0.00           H    
ATOM   4376  N43 MOL   210      52.028  51.462  53.882  1.00  0.00           N1+  
ATOM   4377  H43 MOL   210      52.983  51.243  53.677  1.00  0.00           H    
ATOM   4378  H43 MOL   210      51.171  51.359  53.319  1.00  0.00           H    
ATOM   4379  H43 MOL   210      52.103  52.473  54.016  1.00  0.00           H    
ATOM   4380  H43 MOL   210      51.738  51.145  54.799  1.00  0.00           H    
ATOM   4381  N43 MOL   211      31.423  46.390  24.646  1.00  0.00           N1+  
ATOM   4382  H43 MOL   211      32.039  46.767  25.407  1.00  0.00           H    
ATOM   4383  H43 MOL   211      30.861  47.140  24.344  1.00  0.00           H    
ATOM   4384  H43 MOL   211      30.961  45.533  25.064  1.00  0.00           H    
ATOM   4385  H43 MOL   211      32.031  46.104  23.908  1.00  0.00           H    
ATOM   4386  N43 MOL   212      49.928  46.898   6.040  1.00  0.00           N1+  
ATOM   4387  H43 MOL   212      49.131  46.790   5.484  1.00  0.00           H    
ATOM   4388  H43 MOL   212      49.846  46.521   6.970  1.00  0.00           H    
ATOM   4389  H43 MOL   212      50.459  47.777   6.294  1.00  0.00           H    
ATOM   4390  H43 MOL   212      50.709  46.399   5.662  1.00  0.00           H    
ATOM   4391  N43 MOL   213      61.014   3.673  15.396  1.00  0.00           N1+  
ATOM   4392  H43 MOL   213      61.079   4.506  14.838  1.00  0.00           H    
ATOM   4393  H43 MOL   213      61.828   3.091  15.464  1.00  0.00           H    
ATOM   4394  H43 MOL   213      60.226   3.150  15.012  1.00  0.00           H    
ATOM   4395  H43 MOL   213      60.805   3.913  16.375  1.00  0.00           H    
ATOM   4396  N43 MOL   214      44.503  23.532  41.798  1.00  0.00           N1+  
ATOM   4397  H43 MOL   214      43.898  24.313  41.543  1.00  0.00           H    
ATOM   4398  H43 MOL   214      45.020  23.162  41.071  1.00  0.00           H    
ATOM   4399  H43 MOL   214      43.903  22.804  42.226  1.00  0.00           H    
ATOM   4400  H44 MOL   214      45.170  23.833  42.503  1.00  0.00           H    
ATOM   4401  N44 MOL   215      14.414  56.238  51.438  1.00  0.00           N1+  
ATOM   4402  H44 MOL   215      15.403  56.025  51.321  1.00  0.00           H    
ATOM   4403  H44 MOL   215      14.048  56.966  50.861  1.00  0.00           H    
ATOM   4404  H44 MOL   215      14.239  56.342  52.417  1.00  0.00           H    
ATOM   4405  H44 MOL   215      13.748  55.455  51.310  1.00  0.00           H    
ATOM   4406  N44 MOL   216      42.119  66.825  57.148  1.00  0.00           N1+  
ATOM   4407  H44 MOL   216      42.627  66.958  56.287  1.00  0.00           H    
ATOM   4408  H44 MOL   216      42.584  66.176  57.777  1.00  0.00           H    
ATOM   4409  H44 MOL   216      41.255  66.405  56.863  1.00  0.00           H    
ATOM   4410  H44 MOL   216      41.854  67.654  57.685  1.00  0.00           H    
ATOM   4411  N44 MOL   217      26.514  31.394  59.964  1.00  0.00           N1+  
ATOM   4412  H44 MOL   217      26.546  32.306  60.352  1.00  0.00           H    
ATOM   4413  H44 MOL   217      27.145  30.825  60.511  1.00  0.00           H    
ATOM   4414  H44 MOL   217      26.977  31.208  59.090  1.00  0.00           H    
ATOM   4415  H44 MOL   217      25.698  30.866  60.172  1.00  0.00           H    
ATOM   4416  N44 MOL   218      15.335  28.115  14.953  1.00  0.00           N1+  
ATOM   4417  H44 MOL   218      16.167  28.230  14.367  1.00  0.00           H    
ATOM   4418  H44 MOL   218      14.649  28.771  14.562  1.00  0.00           H    
ATOM   4419  H44 MOL   218      15.722  28.446  15.853  1.00  0.00           H    
ATOM   4420  H44 MOL   218      15.049  27.153  15.012  1.00  0.00           H    
ATOM   4421  N44 MOL   219      28.477   1.192  41.170  1.00  0.00           N1+  
ATOM   4422  H44 MOL   219      27.937   1.991  41.300  1.00  0.00           H    
ATOM   4423  H44 MOL   219      28.168   0.572  41.948  1.00  0.00           H    
ATOM   4424  H44 MOL   219      29.429   1.418  41.423  1.00  0.00           H    
ATOM   4425  H44 MOL   219      28.361   0.686  40.363  1.00  0.00           H    
ATOM   4426  N44 MOL   220      37.633  37.135  62.115  1.00  0.00           N1+  
ATOM   4427  H44 MOL   220      37.188  38.078  62.283  1.00  0.00           H    
ATOM   4428  H44 MOL   220      37.020  36.590  61.531  1.00  0.00           H    
ATOM   4429  H44 MOL   220      37.840  36.529  62.959  1.00  0.00           H    
ATOM   4430  H44 MOL   220      38.447  37.130  61.468  1.00  0.00           H    
ATOM   4431  N44 MOL   221      32.907  38.946  70.081  1.00  0.00           N1+  
ATOM   4432  H44 MOL   221      33.276  39.608  69.426  1.00  0.00           H    
ATOM   4433  H44 MOL   221      33.270  38.052  69.728  1.00  0.00           H    
ATOM   4434  H44 MOL   221      31.844  38.990  70.076  1.00  0.00           H    
ATOM   4435  H44 MOL   221      33.212  39.297  70.990  1.00  0.00           H    
ATOM   4436  N44 MOL   222      30.278  75.770   9.640  1.00  0.00           N1+  
ATOM   4437  H44 MOL   222      30.099  74.789   9.820  1.00  0.00           H    
ATOM   4438  H44 MOL   222      30.687  75.867   8.733  1.00  0.00           H    
ATOM   4439  H44 MOL   222      30.830  76.158  10.331  1.00  0.00           H    
ATOM   4440  H44 MOL   222      29.540  76.420   9.427  1.00  0.00           H    
ATOM   4441  N44 MOL   223      25.197  37.670  52.081  1.00  0.00           N1+  
ATOM   4442  H44 MOL   223      24.380  37.431  51.676  1.00  0.00           H    
ATOM   4443  H44 MOL   223      25.082  37.770  53.105  1.00  0.00           H    
ATOM   4444  H44 MOL   223      25.552  38.514  51.645  1.00  0.00           H    
ATOM   4445  H44 MOL   223      25.917  36.992  51.949  1.00  0.00           H    
ATOM   4446  N44 MOL   224      37.837  32.942  15.547  1.00  0.00           N1+  
ATOM   4447  H44 MOL   224      37.835  32.301  14.658  1.00  0.00           H    
ATOM   4448  H44 MOL   224      38.312  33.893  15.371  1.00  0.00           H    
ATOM   4449  H44 MOL   224      38.431  32.359  16.143  1.00  0.00           H    
ATOM   4450  H44 MOL   224      36.870  33.039  15.820  1.00  0.00           H    
ATOM   4451  N44 MOL   225      65.704  -7.533  21.986  1.00  0.00           N1+  
ATOM   4452  H44 MOL   225      66.371  -8.257  21.769  1.00  0.00           H    
ATOM   4453  H44 MOL   225      65.701  -7.229  22.979  1.00  0.00           H    
ATOM   4454  H44 MOL   225      64.776  -7.936  21.806  1.00  0.00           H    
ATOM   4455  H44 MOL   225      65.826  -6.724  21.384  1.00  0.00           H    
ATOM   4456  N44 MOL   226      28.790  17.530  59.540  1.00  0.00           N1+  
ATOM   4457  H44 MOL   226      29.278  17.060  60.294  1.00  0.00           H    
ATOM   4458  H44 MOL   226      29.284  18.382  59.221  1.00  0.00           H    
ATOM   4459  H44 MOL   226      27.840  17.894  59.801  1.00  0.00           H    
ATOM   4460  H44 MOL   226      28.755  16.974  58.692  1.00  0.00           H    
ATOM   4461  N44 MOL   227      18.803  51.844  34.972  1.00  0.00           N1+  
ATOM   4462  H44 MOL   227      19.208  51.777  34.037  1.00  0.00           H    
ATOM   4463  H44 MOL   227      19.459  52.372  35.507  1.00  0.00           H    
ATOM   4464  H44 MOL   227      18.668  50.969  35.337  1.00  0.00           H    
ATOM   4465  H44 MOL   227      17.855  52.286  34.942  1.00  0.00           H    
ATOM   4466  N44 MOL   228       2.365  -5.163  11.793  1.00  0.00           N1+  
ATOM   4467  H44 MOL   228       2.654  -6.160  11.690  1.00  0.00           H    
ATOM   4468  H44 MOL   228       2.055  -5.035  12.722  1.00  0.00           H    
ATOM   4469  H44 MOL   228       1.685  -4.889  11.146  1.00  0.00           H    
ATOM   4470  H44 MOL   228       3.122  -4.562  11.609  1.00  0.00           H    
ATOM   4471  N44 MOL   229      54.242  17.155  20.778  1.00  0.00           N1+  
ATOM   4472  H44 MOL   229      53.572  17.024  20.010  1.00  0.00           H    
ATOM   4473  H44 MOL   229      54.758  17.937  20.435  1.00  0.00           H    
ATOM   4474  H44 MOL   229      54.917  16.414  20.928  1.00  0.00           H    
ATOM   4475  H44 MOL   229      53.679  17.343  21.629  1.00  0.00           H    
ATOM   4476  N44 MOL   230      43.902  10.105  33.306  1.00  0.00           N1+  
ATOM   4477  H44 MOL   230      43.724  11.019  32.984  1.00  0.00           H    
ATOM   4478  H44 MOL   230      43.101   9.679  32.933  1.00  0.00           H    
ATOM   4479  H44 MOL   230      43.999   9.911  34.344  1.00  0.00           H    
ATOM   4480  H44 MOL   230      44.822   9.836  32.890  1.00  0.00           H    
ATOM   4481  N44 MOL   231      12.482   9.368  24.109  1.00  0.00           N1+  
ATOM   4482  H44 MOL   231      11.941   8.700  23.611  1.00  0.00           H    
ATOM   4483  H44 MOL   231      13.302   8.921  24.501  1.00  0.00           H    
ATOM   4484  H44 MOL   231      11.899   9.764  24.927  1.00  0.00           H    
ATOM   4485  H44 MOL   231      12.746  10.102  23.593  1.00  0.00           H    
ATOM   4486  N44 MOL   232      27.399  27.820  36.258  1.00  0.00           N1+  
ATOM   4487  H44 MOL   232      26.506  28.243  36.061  1.00  0.00           H    
ATOM   4488  H44 MOL   232      27.494  27.355  35.337  1.00  0.00           H    
ATOM   4489  H44 MOL   232      27.125  27.339  37.112  1.00  0.00           H    
ATOM   4490  H44 MOL   232      28.010  28.613  36.218  1.00  0.00           H    
ATOM   4491  N44 MOL   233       1.062  48.758  34.374  1.00  0.00           N1+  
ATOM   4492  H44 MOL   233       1.580  48.336  35.155  1.00  0.00           H    
ATOM   4493  H44 MOL   233       0.074  48.574  34.564  1.00  0.00           H    
ATOM   4494  H44 MOL   233       1.400  48.363  33.509  1.00  0.00           H    
ATOM   4495  H44 MOL   233       1.258  49.749  34.438  1.00  0.00           H    
ATOM   4496  N44 MOL   234      67.794  59.172   6.722  1.00  0.00           N1+  
ATOM   4497  H44 MOL   234      67.800  60.172   6.584  1.00  0.00           H    
ATOM   4498  H44 MOL   234      68.434  58.719   7.386  1.00  0.00           H    
ATOM   4499  H44 MOL   234      67.950  58.779   5.809  1.00  0.00           H    
ATOM   4500  H45 MOL   234      66.790  58.886   6.812  1.00  0.00           H    
ATOM   4501  N45 MOL   235      69.598  45.927  62.979  1.00  0.00           N1+  
ATOM   4502  H45 MOL   235      70.353  46.599  62.979  1.00  0.00           H    
ATOM   4503  H45 MOL   235      68.804  46.374  62.581  1.00  0.00           H    
ATOM   4504  H45 MOL   235      69.371  45.770  63.960  1.00  0.00           H    
ATOM   4505  H45 MOL   235      69.804  44.955  62.653  1.00  0.00           H    
ATOM   4506  N45 MOL   236      64.474  34.575  32.751  1.00  0.00           N1+  
ATOM   4507  H45 MOL   236      63.874  33.859  32.317  1.00  0.00           H    
ATOM   4508  H45 MOL   236      64.131  35.501  32.550  1.00  0.00           H    
ATOM   4509  H45 MOL   236      65.419  34.356  32.478  1.00  0.00           H    
ATOM   4510  H45 MOL   236      64.483  34.291  33.726  1.00  0.00           H    
ATOM   4511  N45 MOL   237      67.847  68.834  51.567  1.00  0.00           N1+  
ATOM   4512  H45 MOL   237      67.168  69.515  51.314  1.00  0.00           H    
ATOM   4513  H45 MOL   237      68.763  68.882  51.136  1.00  0.00           H    
ATOM   4514  H45 MOL   237      67.419  67.881  51.771  1.00  0.00           H    
ATOM   4515  H45 MOL   237      68.148  69.139  52.484  1.00  0.00           H    
ATOM   4516  N45 MOL   238      19.235  42.107  70.201  1.00  0.00           N1+  
ATOM   4517  H45 MOL   238      19.584  41.397  69.645  1.00  0.00           H    
ATOM   4518  H45 MOL   238      18.283  41.814  69.892  1.00  0.00           H    
ATOM   4519  H45 MOL   238      19.672  42.979  69.900  1.00  0.00           H    
ATOM   4520  H45 MOL   238      19.539  41.845  71.117  1.00  0.00           H    
ATOM   4521  N45 MOL   239       1.445  62.888  47.884  1.00  0.00           N1+  
ATOM   4522  H45 MOL   239       0.583  62.516  48.216  1.00  0.00           H    
ATOM   4523  H45 MOL   239       2.192  62.268  48.237  1.00  0.00           H    
ATOM   4524  H45 MOL   239       1.599  63.813  48.187  1.00  0.00           H    
ATOM   4525  H45 MOL   239       1.535  62.884  46.855  1.00  0.00           H    
ATOM   4526  N45 MOL   240      20.275  -3.867  18.055  1.00  0.00           N1+  
ATOM   4527  H45 MOL   240      20.070  -4.816  18.320  1.00  0.00           H    
ATOM   4528  H45 MOL   240      19.644  -3.085  18.335  1.00  0.00           H    
ATOM   4529  H45 MOL   240      20.331  -3.842  17.023  1.00  0.00           H    
ATOM   4530  H45 MOL   240      21.242  -3.608  18.341  1.00  0.00           H    
ATOM   4531  N45 MOL   241      46.559  47.703  47.948  1.00  0.00           N1+  
ATOM   4532  H45 MOL   241      45.553  47.676  48.119  1.00  0.00           H    
ATOM   4533  H45 MOL   241      46.823  48.627  47.804  1.00  0.00           H    
ATOM   4534  H45 MOL   241      46.739  47.217  47.116  1.00  0.00           H    
ATOM   4535  H45 MOL   241      46.996  47.155  48.712  1.00  0.00           H    
ATOM   4536  N45 MOL   242      34.951  58.135  24.633  1.00  0.00           N1+  
ATOM   4537  H45 MOL   242      35.570  57.372  25.040  1.00  0.00           H    
ATOM   4538  H45 MOL   242      35.393  59.031  24.543  1.00  0.00           H    
ATOM   4539  H45 MOL   242      34.193  58.335  25.280  1.00  0.00           H    
ATOM   4540  H45 MOL   242      34.617  57.851  23.737  1.00  0.00           H    
ATOM   4541  N45 MOL   243      15.266   8.856  17.907  1.00  0.00           N1+  
ATOM   4542  H45 MOL   243      15.298   8.206  17.134  1.00  0.00           H    
ATOM   4543  H45 MOL   243      14.342   8.856  18.324  1.00  0.00           H    
ATOM   4544  H45 MOL   243      15.531   9.821  17.543  1.00  0.00           H    
ATOM   4545  H45 MOL   243      15.933   8.671  18.602  1.00  0.00           H    
ATOM   4546  N45 MOL   244      21.378  63.114  19.193  1.00  0.00           N1+  
ATOM   4547  H45 MOL   244      21.951  62.900  20.030  1.00  0.00           H    
ATOM   4548  H45 MOL   244      21.376  64.080  19.101  1.00  0.00           H    
ATOM   4549  H45 MOL   244      20.390  62.879  19.341  1.00  0.00           H    
ATOM   4550  H45 MOL   244      21.869  62.738  18.442  1.00  0.00           H    
ATOM   4551  N45 MOL   245      23.316  50.947  44.993  1.00  0.00           N1+  
ATOM   4552  H45 MOL   245      24.307  51.147  44.822  1.00  0.00           H    
ATOM   4553  H45 MOL   245      23.041  51.855  45.398  1.00  0.00           H    
ATOM   4554  H45 MOL   245      23.099  50.157  45.655  1.00  0.00           H    
ATOM   4555  H45 MOL   245      22.837  50.914  44.128  1.00  0.00           H    
ATOM   4556  N45 MOL   246       1.135  51.977  53.445  1.00  0.00           N1+  
ATOM   4557  H45 MOL   246       1.256  51.049  53.121  1.00  0.00           H    
ATOM   4558  H45 MOL   246       0.812  52.642  52.746  1.00  0.00           H    
ATOM   4559  H45 MOL   246       2.027  52.434  53.679  1.00  0.00           H    
ATOM   4560  H45 MOL   246       0.610  51.912  54.340  1.00  0.00           H    
ATOM   4561  N45 MOL   247      45.274   9.406  19.553  1.00  0.00           N1+  
ATOM   4562  H45 MOL   247      44.427   8.910  19.399  1.00  0.00           H    
ATOM   4563  H45 MOL   247      45.780   9.418  18.623  1.00  0.00           H    
ATOM   4564  H45 MOL   247      45.815   9.002  20.353  1.00  0.00           H    
ATOM   4565  H45 MOL   247      44.869  10.299  19.816  1.00  0.00           H    
ATOM   4566  N45 MOL   248      47.205   9.933  38.681  1.00  0.00           N1+  
ATOM   4567  H45 MOL   248      46.318   9.500  38.526  1.00  0.00           H    
ATOM   4568  H45 MOL   248      47.571   9.424  39.442  1.00  0.00           H    
ATOM   4569  H45 MOL   248      47.009  10.915  38.813  1.00  0.00           H    
ATOM   4570  H45 MOL   248      47.730   9.680  37.855  1.00  0.00           H    
ATOM   4571  N45 MOL   249      72.658  63.017  58.488  1.00  0.00           N1+  
ATOM   4572  H45 MOL   249      73.471  63.197  57.927  1.00  0.00           H    
ATOM   4573  H45 MOL   249      72.158  63.722  59.023  1.00  0.00           H    
ATOM   4574  H45 MOL   249      72.846  62.164  59.011  1.00  0.00           H    
ATOM   4575  H45 MOL   249      71.840  62.699  57.887  1.00  0.00           H    
ATOM   4576  N45 MOL   250      56.623   3.798   8.697  1.00  0.00           N1+  
ATOM   4577  H45 MOL   250      56.422   4.363   7.874  1.00  0.00           H    
ATOM   4578  H45 MOL   250      56.669   2.832   8.421  1.00  0.00           H    
ATOM   4579  H45 MOL   250      55.836   3.946   9.309  1.00  0.00           H    
ATOM   4580  H45 MOL   250      57.390   4.115   9.247  1.00  0.00           H    
ATOM   4581  N45 MOL   251      69.943  41.029  75.752  1.00  0.00           N1+  
ATOM   4582  H45 MOL   251      69.388  40.294  76.139  1.00  0.00           H    
ATOM   4583  H45 MOL   251      70.419  40.758  74.945  1.00  0.00           H    
ATOM   4584  H45 MOL   251      70.615  41.185  76.473  1.00  0.00           H    
ATOM   4585  H45 MOL   251      69.461  41.855  75.624  1.00  0.00           H    
ATOM   4586  N45 MOL   252      56.411  18.497  15.357  1.00  0.00           N1+  
ATOM   4587  H45 MOL   252      56.724  18.614  16.334  1.00  0.00           H    
ATOM   4588  H45 MOL   252      56.634  19.228  14.780  1.00  0.00           H    
ATOM   4589  H45 MOL   252      55.464  18.575  15.502  1.00  0.00           H    
ATOM   4590  H45 MOL   252      56.419  17.552  14.972  1.00  0.00           H    
ATOM   4591  N45 MOL   253      15.883  48.296  63.165  1.00  0.00           N1+  
ATOM   4592  H45 MOL   253      15.830  49.134  62.581  1.00  0.00           H    
ATOM   4593  H45 MOL   253      16.489  47.562  62.866  1.00  0.00           H    
ATOM   4594  H45 MOL   253      14.957  47.846  63.199  1.00  0.00           H    
ATOM   4595  H45 MOL   253      16.082  48.518  64.187  1.00  0.00           H    
ATOM   4596  N45 MOL   254      36.564   5.336  56.237  1.00  0.00           N1+  
ATOM   4597  H45 MOL   254      37.480   5.187  55.857  1.00  0.00           H    
ATOM   4598  H45 MOL   254      36.855   5.988  56.997  1.00  0.00           H    
ATOM   4599  H45 MOL   254      36.097   4.572  56.676  1.00  0.00           H    
ATOM   4600  H46 MOL   254      35.986   5.788  55.570  1.00  0.00           H    
ATOM   4601  N46 MOL   255      17.095  23.987  11.119  1.00  0.00           N1+  
ATOM   4602  H46 MOL   255      17.635  23.677  10.252  1.00  0.00           H    
ATOM   4603  H46 MOL   255      17.185  23.184  11.719  1.00  0.00           H    
ATOM   4604  H46 MOL   255      16.153  24.108  10.735  1.00  0.00           H    
ATOM   4605  H46 MOL   255      17.538  24.793  11.471  1.00  0.00           H    
ATOM   4606  N46 MOL   256      45.630  22.660   6.973  1.00  0.00           N1+  
ATOM   4607  H46 MOL   256      45.420  22.012   7.717  1.00  0.00           H    
ATOM   4608  H46 MOL   256      44.726  22.554   6.522  1.00  0.00           H    
ATOM   4609  H46 MOL   256      46.278  22.229   6.366  1.00  0.00           H    
ATOM   4610  H46 MOL   256      45.740  23.601   7.370  1.00  0.00           H    
ATOM   4611  N46 MOL   257      69.773  -0.284  73.719  1.00  0.00           N1+  
ATOM   4612  H46 MOL   257      70.006  -0.158  74.646  1.00  0.00           H    
ATOM   4613  H46 MOL   257      68.962   0.283  73.579  1.00  0.00           H    
ATOM   4614  H46 MOL   257      69.637  -1.198  73.361  1.00  0.00           H    
ATOM   4615  H46 MOL   257      70.483   0.193  73.225  1.00  0.00           H    
ATOM   4616  N46 MOL   258      60.589  72.625  23.318  1.00  0.00           N1+  
ATOM   4617  H46 MOL   258      60.679  71.746  23.838  1.00  0.00           H    
ATOM   4618  H46 MOL   258      61.376  72.581  22.707  1.00  0.00           H    
ATOM   4619  H46 MOL   258      60.891  73.327  23.989  1.00  0.00           H    
ATOM   4620  H46 MOL   258      59.739  72.816  22.759  1.00  0.00           H    
ATOM   4621  N46 MOL   259      40.969  64.068  55.830  1.00  0.00           N1+  
ATOM   4622  H46 MOL   259      40.324  64.646  56.255  1.00  0.00           H    
ATOM   4623  H46 MOL   259      41.618  64.727  55.360  1.00  0.00           H    
ATOM   4624  H46 MOL   259      40.580  63.352  55.192  1.00  0.00           H    
ATOM   4625  H46 MOL   259      41.461  63.511  56.500  1.00  0.00           H    
ATOM   4626  N46 MOL   260      14.003  68.187  63.665  1.00  0.00           N1+  
ATOM   4627  H46 MOL   260      14.462  67.259  63.598  1.00  0.00           H    
ATOM   4628  H46 MOL   260      13.597  68.388  62.724  1.00  0.00           H    
ATOM   4629  H46 MOL   260      14.657  68.888  63.963  1.00  0.00           H    
ATOM   4630  H46 MOL   260      13.257  68.097  64.385  1.00  0.00           H    
ATOM   4631  N46 MOL   261      76.608  51.921  45.636  1.00  0.00           N1+  
ATOM   4632  H46 MOL   261      75.765  52.415  45.841  1.00  0.00           H    
ATOM   4633  H46 MOL   261      77.028  52.098  44.702  1.00  0.00           H    
ATOM   4634  H46 MOL   261      76.347  50.934  45.680  1.00  0.00           H    
ATOM   4635  H46 MOL   261      77.354  52.062  46.333  1.00  0.00           H    
ATOM   4636  N46 MOL   262      74.733   8.935  64.161  1.00  0.00           N1+  
ATOM   4637  H46 MOL   262      74.572   9.002  65.178  1.00  0.00           H    
ATOM   4638  H46 MOL   262      74.710   9.853  63.782  1.00  0.00           H    
ATOM   4639  H46 MOL   262      73.999   8.246  63.734  1.00  0.00           H    
ATOM   4640  H46 MOL   262      75.664   8.618  64.003  1.00  0.00           H    
ATOM   4641  N46 MOL   263      63.045  29.811  16.395  1.00  0.00           N1+  
ATOM   4642  H46 MOL   263      62.954  28.854  16.709  1.00  0.00           H    
ATOM   4643  H46 MOL   263      62.899  30.412  17.160  1.00  0.00           H    
ATOM   4644  H46 MOL   263      62.458  30.155  15.693  1.00  0.00           H    
ATOM   4645  H46 MOL   263      64.010  30.086  16.215  1.00  0.00           H    
ATOM   4646  N46 MOL   264      39.436  63.548  44.509  1.00  0.00           N1+  
ATOM   4647  H46 MOL   264      40.204  63.072  43.964  1.00  0.00           H    
ATOM   4648  H46 MOL   264      39.328  64.499  44.309  1.00  0.00           H    
ATOM   4649  H46 MOL   264      39.297  63.241  45.428  1.00  0.00           H    
ATOM   4650  H46 MOL   264      38.631  63.202  44.080  1.00  0.00           H    
ATOM   4651  N46 MOL   265       1.198   1.306  55.299  1.00  0.00           N1+  
ATOM   4652  H46 MOL   265       1.491   0.804  56.121  1.00  0.00           H    
ATOM   4653  H46 MOL   265       1.634   1.008  54.427  1.00  0.00           H    
ATOM   4654  H46 MOL   265       1.464   2.317  55.435  1.00  0.00           H    
ATOM   4655  H46 MOL   265       0.196   1.229  55.142  1.00  0.00           H    
ATOM   4656  N46 MOL   266      50.852  53.095  57.583  1.00  0.00           N1+  
ATOM   4657  H46 MOL   266      50.361  53.403  58.405  1.00  0.00           H    
ATOM   4658  H46 MOL   266      51.693  52.501  57.739  1.00  0.00           H    
ATOM   4659  H46 MOL   266      51.292  53.897  57.204  1.00  0.00           H    
ATOM   4660  H46 MOL   266      50.287  52.810  56.798  1.00  0.00           H    
ATOM   4661  N46 MOL   267      15.649  21.852  36.812  1.00  0.00           N1+  
ATOM   4662  H46 MOL   267      16.118  21.545  35.903  1.00  0.00           H    
ATOM   4663  H46 MOL   267      16.292  21.842  37.603  1.00  0.00           H    
ATOM   4664  H46 MOL   267      14.705  21.643  36.827  1.00  0.00           H    
ATOM   4665  H46 MOL   267      15.643  22.838  36.593  1.00  0.00           H    
ATOM   4666  N46 MOL   268      49.835  27.487  48.739  1.00  0.00           N1+  
ATOM   4667  H46 MOL   268      50.521  27.483  49.475  1.00  0.00           H    
ATOM   4668  H46 MOL   268      49.165  26.819  49.040  1.00  0.00           H    
ATOM   4669  H46 MOL   268      50.174  27.143  47.834  1.00  0.00           H    
ATOM   4670  H46 MOL   268      49.323  28.366  48.667  1.00  0.00           H    
ATOM   4671  N46 MOL   269      74.742  65.490  10.246  1.00  0.00           N1+  
ATOM   4672  H46 MOL   269      75.584  65.955  10.488  1.00  0.00           H    
ATOM   4673  H46 MOL   269      74.346  65.717   9.399  1.00  0.00           H    
ATOM   4674  H46 MOL   269      74.009  65.725  10.861  1.00  0.00           H    
ATOM   4675  H46 MOL   269      74.768  64.464  10.286  1.00  0.00           H    
ATOM   4676  N46 MOL   270      49.538   4.958  61.277  1.00  0.00           N1+  
ATOM   4677  H46 MOL   270      48.829   4.603  60.644  1.00  0.00           H    
ATOM   4678  H46 MOL   270      50.358   4.715  60.769  1.00  0.00           H    
ATOM   4679  H46 MOL   270      49.730   4.553  62.171  1.00  0.00           H    
ATOM   4680  H46 MOL   270      49.646   5.953  60.971  1.00  0.00           H    
ATOM   4681  N46 MOL   271       4.698  60.601  55.264  1.00  0.00           N1+  
ATOM   4682  H46 MOL   271       3.920  61.083  54.846  1.00  0.00           H    
ATOM   4683  H46 MOL   271       5.128  60.043  54.503  1.00  0.00           H    
ATOM   4684  H46 MOL   271       4.395  59.880  55.987  1.00  0.00           H    
ATOM   4685  H46 MOL   271       5.493  61.057  55.667  1.00  0.00           H    
ATOM   4686  N46 MOL   272      48.859  34.476  62.864  1.00  0.00           N1+  
ATOM   4687  H46 MOL   272      48.047  34.663  62.336  1.00  0.00           H    
ATOM   4688  H46 MOL   272      48.742  35.008  63.738  1.00  0.00           H    
ATOM   4689  H46 MOL   272      49.689  34.746  62.270  1.00  0.00           H    
ATOM   4690  H46 MOL   272      48.925  33.482  63.077  1.00  0.00           H    
ATOM   4691  N46 MOL   273      50.401   6.690  55.246  1.00  0.00           N1+  
ATOM   4692  H46 MOL   273      50.914   7.476  54.940  1.00  0.00           H    
ATOM   4693  H46 MOL   273      49.829   6.195  54.520  1.00  0.00           H    
ATOM   4694  H46 MOL   273      49.800   6.910  56.082  1.00  0.00           H    
ATOM   4695  H46 MOL   273      50.968   5.947  55.590  1.00  0.00           H    
ATOM   4696  N46 MOL   274      20.830   8.962  64.168  1.00  0.00           N1+  
ATOM   4697  H46 MOL   274      20.281   9.765  64.539  1.00  0.00           H    
ATOM   4698  H46 MOL   274      20.244   8.376  63.544  1.00  0.00           H    
ATOM   4699  H46 MOL   274      20.965   8.508  65.064  1.00  0.00           H    
ATOM   4700  H47 MOL   274      21.724   9.279  63.792  1.00  0.00           H    
ATOM   4701  N47 MOL   275      15.037  68.722   8.458  1.00  0.00           N1+  
ATOM   4702  H47 MOL   275      15.074  68.154   9.290  1.00  0.00           H    
ATOM   4703  H47 MOL   275      14.807  69.663   8.716  1.00  0.00           H    
ATOM   4704  H47 MOL   275      14.387  68.367   7.773  1.00  0.00           H    
ATOM   4705  H47 MOL   275      15.842  68.768   7.844  1.00  0.00           H    
ATOM   4706  N47 MOL   276      11.572  71.366  14.310  1.00  0.00           N1+  
ATOM   4707  H47 MOL   276      12.192  70.642  14.620  1.00  0.00           H    
ATOM   4708  H47 MOL   276      11.938  71.723  13.455  1.00  0.00           H    
ATOM   4709  H47 MOL   276      11.817  72.032  15.013  1.00  0.00           H    
ATOM   4710  H47 MOL   276      10.650  71.021  14.311  1.00  0.00           H    
ATOM   4711  N47 MOL   277      24.446   8.177  19.123  1.00  0.00           N1+  
ATOM   4712  H47 MOL   277      24.622   8.002  18.165  1.00  0.00           H    
ATOM   4713  H47 MOL   277      24.537   7.418  19.757  1.00  0.00           H    
ATOM   4714  H47 MOL   277      23.601   8.675  19.252  1.00  0.00           H    
ATOM   4715  H47 MOL   277      25.212   8.790  19.368  1.00  0.00           H    
ATOM   4716  N47 MOL   278      40.559  28.714  14.134  1.00  0.00           N1+  
ATOM   4717  H47 MOL   278      39.545  28.689  14.120  1.00  0.00           H    
ATOM   4718  H47 MOL   278      40.988  28.185  13.456  1.00  0.00           H    
ATOM   4719  H47 MOL   278      40.841  28.365  14.985  1.00  0.00           H    
ATOM   4720  H47 MOL   278      40.753  29.667  14.047  1.00  0.00           H    
ATOM   4721  N47 MOL   279      69.940  30.629  67.902  1.00  0.00           N1+  
ATOM   4722  H47 MOL   279      70.006  29.768  67.421  1.00  0.00           H    
ATOM   4723  H47 MOL   279      69.794  31.375  67.222  1.00  0.00           H    
ATOM   4724  H47 MOL   279      70.695  30.791  68.553  1.00  0.00           H    
ATOM   4725  H47 MOL   279      69.131  30.525  68.436  1.00  0.00           H    
ATOM   4726  N47 MOL   280      21.403  20.077  55.981  1.00  0.00           N1+  
ATOM   4727  H47 MOL   280      21.267  19.290  56.621  1.00  0.00           H    
ATOM   4728  H47 MOL   280      20.820  20.019  55.199  1.00  0.00           H    
ATOM   4729  H47 MOL   280      22.372  20.087  55.685  1.00  0.00           H    
ATOM   4730  H47 MOL   280      21.084  20.995  56.407  1.00  0.00           H    
ATOM   4731  N47 MOL   281      43.000  50.420  23.788  1.00  0.00           N1+  
ATOM   4732  H47 MOL   281      42.908  50.507  24.820  1.00  0.00           H    
ATOM   4733  H47 MOL   281      43.202  51.363  23.500  1.00  0.00           H    
ATOM   4734  H47 MOL   281      42.849  49.474  23.277  1.00  0.00           H    
ATOM   4735  H47 MOL   281      43.982  50.215  23.948  1.00  0.00           H    
ATOM   4736  N47 MOL   282       9.764  51.298  37.505  1.00  0.00           N1+  
ATOM   4737  H47 MOL   282      10.118  50.716  38.293  1.00  0.00           H    
ATOM   4738  H47 MOL   282       9.213  50.657  36.951  1.00  0.00           H    
ATOM   4739  H47 MOL   282      10.493  51.779  36.971  1.00  0.00           H    
ATOM   4740  H47 MOL   282       9.089  51.987  37.813  1.00  0.00           H    
ATOM   4741  N47 MOL   283      33.076  15.645  20.107  1.00  0.00           N1+  
ATOM   4742  H47 MOL   283      32.915  15.062  20.920  1.00  0.00           H    
ATOM   4743  H47 MOL   283      33.010  15.165  19.248  1.00  0.00           H    
ATOM   4744  H47 MOL   283      33.991  15.995  20.399  1.00  0.00           H    
ATOM   4745  H47 MOL   283      32.319  16.298  20.257  1.00  0.00           H    
ATOM   4746  N47 MOL   284      10.845  66.844  68.679  1.00  0.00           N1+  
ATOM   4747  H47 MOL   284      11.149  66.673  67.700  1.00  0.00           H    
ATOM   4748  H47 MOL   284      11.358  67.762  68.853  1.00  0.00           H    
ATOM   4749  H47 MOL   284      11.238  66.155  69.304  1.00  0.00           H    
ATOM   4750  H47 MOL   284       9.809  67.092  68.610  1.00  0.00           H    
ATOM   4751  N47 MOL   285      13.418  31.151  50.883  1.00  0.00           N1+  
ATOM   4752  H47 MOL   285      13.177  31.091  51.814  1.00  0.00           H    
ATOM   4753  H47 MOL   285      14.104  30.449  50.696  1.00  0.00           H    
ATOM   4754  H47 MOL   285      13.691  32.162  50.808  1.00  0.00           H    
ATOM   4755  H47 MOL   285      12.624  30.827  50.327  1.00  0.00           H    
ATOM   4756  N47 MOL   286       3.027  12.142   8.703  1.00  0.00           N1+  
ATOM   4757  H47 MOL   286       3.138  11.419   7.969  1.00  0.00           H    
ATOM   4758  H47 MOL   286       3.870  12.022   9.206  1.00  0.00           H    
ATOM   4759  H47 MOL   286       2.204  11.921   9.204  1.00  0.00           H    
ATOM   4760  H47 MOL   286       2.889  13.009   8.291  1.00  0.00           H    
ATOM   4761  N47 MOL   287       8.012  58.832  33.110  1.00  0.00           N1+  
ATOM   4762  H47 MOL   287       8.146  58.606  32.129  1.00  0.00           H    
ATOM   4763  H47 MOL   287       8.552  59.649  33.384  1.00  0.00           H    
ATOM   4764  H47 MOL   287       8.031  57.986  33.675  1.00  0.00           H    
ATOM   4765  H47 MOL   287       7.076  59.112  32.918  1.00  0.00           H    
ATOM   4766  N47 MOL   288       7.120   5.931  52.000  1.00  0.00           N1+  
ATOM   4767  H47 MOL   288       6.315   5.421  51.575  1.00  0.00           H    
ATOM   4768  H47 MOL   288       6.971   6.134  53.002  1.00  0.00           H    
ATOM   4769  H47 MOL   288       7.060   6.742  51.455  1.00  0.00           H    
ATOM   4770  H47 MOL   288       8.019   5.435  51.933  1.00  0.00           H    
ATOM   4771  N47 MOL   289      14.388  25.445  35.565  1.00  0.00           N1+  
ATOM   4772  H47 MOL   289      15.338  25.152  35.332  1.00  0.00           H    
ATOM   4773  H47 MOL   289      14.325  25.607  36.552  1.00  0.00           H    
ATOM   4774  H47 MOL   289      13.872  24.658  35.137  1.00  0.00           H    
ATOM   4775  H47 MOL   289      14.217  26.334  35.037  1.00  0.00           H    
ATOM   4776  N47 MOL   290      20.786  40.608  27.439  1.00  0.00           N1+  
ATOM   4777  H47 MOL   290      21.210  41.326  26.801  1.00  0.00           H    
ATOM   4778  H47 MOL   290      19.961  40.096  27.104  1.00  0.00           H    
ATOM   4779  H47 MOL   290      20.388  41.008  28.303  1.00  0.00           H    
ATOM   4780  H47 MOL   290      21.472  39.939  27.664  1.00  0.00           H    
ATOM   4781  N47 MOL   291      29.555  24.456  -0.401  1.00  0.00           N1+  
ATOM   4782  H47 MOL   291      28.774  24.009  -0.114  1.00  0.00           H    
ATOM   4783  H47 MOL   291      29.548  25.422  -0.532  1.00  0.00           H    
ATOM   4784  H47 MOL   291      29.911  24.011  -1.264  1.00  0.00           H    
ATOM   4785  H47 MOL   291      30.128  24.265   0.328  1.00  0.00           H    
ATOM   4786  N47 MOL   292      62.837  36.920  51.898  1.00  0.00           N1+  
ATOM   4787  H47 MOL   292      62.612  37.080  52.933  1.00  0.00           H    
ATOM   4788  H47 MOL   292      63.336  36.094  51.807  1.00  0.00           H    
ATOM   4789  H47 MOL   292      63.471  37.515  51.341  1.00  0.00           H    
ATOM   4790  H47 MOL   292      61.974  36.707  51.314  1.00  0.00           H    
ATOM   4791  N47 MOL   293      17.344  64.376  -2.398  1.00  0.00           N1+  
ATOM   4792  H47 MOL   293      17.378  63.621  -3.097  1.00  0.00           H    
ATOM   4793  H47 MOL   293      17.237  65.304  -2.787  1.00  0.00           H    
ATOM   4794  H47 MOL   293      18.357  64.477  -2.158  1.00  0.00           H    
ATOM   4795  H47 MOL   293      16.777  63.990  -1.646  1.00  0.00           H    
ATOM   4796  N47 MOL   294      24.641  56.169   5.071  1.00  0.00           N1+  
ATOM   4797  H47 MOL   294      23.758  56.524   5.350  1.00  0.00           H    
ATOM   4798  H47 MOL   294      24.720  55.783   4.183  1.00  0.00           H    
ATOM   4799  H47 MOL   294      24.903  55.464   5.806  1.00  0.00           H    
ATOM   4800  H48 MOL   294      25.393  56.850   5.142  1.00  0.00           H    
ATOM   4801  N48 MOL   295      20.506  10.607  20.718  1.00  0.00           N1+  
ATOM   4802  H48 MOL   295      21.455  10.388  20.431  1.00  0.00           H    
ATOM   4803  H48 MOL   295      20.668  10.908  21.656  1.00  0.00           H    
ATOM   4804  H48 MOL   295      19.902   9.794  20.785  1.00  0.00           H    
ATOM   4805  H48 MOL   295      20.107  11.378  20.116  1.00  0.00           H    
ATOM   4806  N48 MOL   296       8.847  21.142  26.115  1.00  0.00           N1+  
ATOM   4807  H48 MOL   296       7.900  21.511  26.130  1.00  0.00           H    
ATOM   4808  H48 MOL   296       8.992  20.523  26.878  1.00  0.00           H    
ATOM   4809  H48 MOL   296       9.623  21.828  26.074  1.00  0.00           H    
ATOM   4810  H48 MOL   296       9.041  20.647  25.277  1.00  0.00           H    
ATOM   4811  N48 MOL   297      41.981   4.207  15.821  1.00  0.00           N1+  
ATOM   4812  H48 MOL   297      42.074   4.143  14.831  1.00  0.00           H    
ATOM   4813  H48 MOL   297      42.109   5.208  15.994  1.00  0.00           H    
ATOM   4814  H48 MOL   297      42.688   3.766  16.404  1.00  0.00           H
[truncated: 681,606 more chars]
