# Supplementary material for: Multi-electron nitrobenzothiadiazole sp-conjugated-alkynyl covalent organic frameworks for ammonium-ion batteries
Source: Nat Commun. 2026 Mar 7;17:3599. doi: 10.1038/s41467-026-70370-x (PMC13096558; doi:10.1038/s41467-026-70370-x)
Supplement: Supplementary file 4 — Supplementary Data 1-4 [file 41467_2026_70370_MOESM4_ESM.zip › Supplementary Data 1-4/Supplementary Data 4 (Dynamics simulation)/Initial state of BTH-COF.pdb]

CRYST1   80.000   80.000   80.000  90.00  90.00  90.00 P1
ORIGX1      1.000000  0.000000  0.000000        0.00000
ORIGX2      0.000000  1.000000  0.000000        0.00000
ORIGX3      0.000000  0.000000  1.000000        0.00000
SCALE1      0.012500  0.000000  0.000000        0.00000   
SCALE2      0.000000  0.012500  0.000000        0.00000   
SCALE3      0.000000  0.000000  0.012500        0.00000   
ATOM      1  N36 MOL     2      19.118  18.385   9.616  1.00  0.00           N1+  
ATOM      2  H36 MOL     2      19.893  17.929   9.159  1.00  0.00           H    
ATOM      3  H36 MOL     2      19.409  19.275  10.018  1.00  0.00           H    
ATOM      4  H36 MOL     2      18.852  17.760  10.356  1.00  0.00           H    
ATOM      5  H36 MOL     2      18.370  18.637   8.981  1.00  0.00           H    
ATOM      6  N36 MOL     2      49.744  40.356   3.001  1.00  0.00           N1+  
ATOM      7  H36 MOL     2      49.859  40.677   2.052  1.00  0.00           H    
ATOM      8  H36 MOL     2      50.456  39.673   3.198  1.00  0.00           H    
ATOM      9  H36 MOL     2      48.854  39.884   3.110  1.00  0.00           H    
ATOM     10  H36 MOL     2      49.824  41.140   3.644  1.00  0.00           H    
ATOM     11  N36 MOL     2      23.726  49.697  73.858  1.00  0.00           N1+  
ATOM     12  H36 MOL     2      24.481  49.210  73.418  1.00  0.00           H    
ATOM     13  H36 MOL     2      22.954  49.728  73.199  1.00  0.00           H    
ATOM     14  H36 MOL     2      24.123  50.627  74.036  1.00  0.00           H    
ATOM     15  H36 MOL     2      23.429  49.166  74.689  1.00  0.00           H    
ATOM     16  N36 MOL     2      13.006  58.363  48.237  1.00  0.00           N1+  
ATOM     17  H36 MOL     2      13.626  59.129  47.960  1.00  0.00           H    
ATOM     18  H36 MOL     2      13.180  57.409  47.918  1.00  0.00           H    
ATOM     19  H36 MOL     2      12.175  58.613  47.729  1.00  0.00           H    
ATOM     20  H37 MOL     2      12.955  58.377  49.259  1.00  0.00           H    
ATOM     21  N37 MOL     2      44.308  65.702  48.882  1.00  0.00           N1+  
ATOM     22  H37 MOL     2      44.231  66.189  48.032  1.00  0.00           H    
ATOM     23  H37 MOL     2      45.113  65.111  48.978  1.00  0.00           H    
ATOM     24  H37 MOL     2      43.491  65.140  48.827  1.00  0.00           H    
ATOM     25  H37 MOL     2      44.315  66.364  49.649  1.00  0.00           H    
ATOM     26  N37 MOL     2      21.003  54.059  44.785  1.00  0.00           N1+  
ATOM     27  H37 MOL     2      20.167  53.643  44.471  1.00  0.00           H    
ATOM     28  H37 MOL     2      20.798  55.027  44.605  1.00  0.00           H    
ATOM     29  H37 MOL     2      21.708  53.616  44.152  1.00  0.00           H    
ATOM     30  H37 MOL     2      21.110  53.929  45.795  1.00  0.00           H    
ATOM     31  N37 MOL     2      44.419   7.793  37.043  1.00  0.00           N1+  
ATOM     32  H37 MOL     2      43.540   7.287  37.037  1.00  0.00           H    
ATOM     33  H37 MOL     2      45.095   7.394  37.723  1.00  0.00           H    
ATOM     34  H37 MOL     2      44.207   8.762  37.184  1.00  0.00           H    
ATOM     35  H37 MOL     2      44.806   7.795  36.103  1.00  0.00           H    
ATOM     36  N37 MOL     2      69.383  11.894  17.787  1.00  0.00           N1+  
ATOM     37  H37 MOL     2      70.014  12.002  17.010  1.00  0.00           H    
ATOM     38  H37 MOL     2      69.932  11.920  18.638  1.00  0.00           H    
ATOM     39  H37 MOL     2      68.946  10.964  17.743  1.00  0.00           H    
ATOM     40  H37 MOL     2      68.656  12.595  17.870  1.00  0.00           H    
ATOM     41  N37 MOL     2      25.233  58.359  64.249  1.00  0.00           N1+  
ATOM     42  H37 MOL     2      25.429  57.509  63.743  1.00  0.00           H    
ATOM     43  H37 MOL     2      25.150  59.162  63.651  1.00  0.00           H    
ATOM     44  H37 MOL     2      26.047  58.605  64.808  1.00  0.00           H    
ATOM     45  H37 MOL     2      24.396  58.443  64.817  1.00  0.00           H    
ATOM     46  N37 MOL     2      41.629  45.693  11.035  1.00  0.00           N1+  
ATOM     47  H37 MOL     2      41.194  46.355  10.382  1.00  0.00           H    
ATOM     48  H37 MOL     2      41.084  44.824  11.150  1.00  0.00           H    
ATOM     49  H37 MOL     2      41.666  46.071  11.981  1.00  0.00           H    
ATOM     50  H37 MOL     2      42.635  45.516  10.874  1.00  0.00           H    
ATOM     51  N37 MOL     2      61.773  68.901  28.857  1.00  0.00           N1+  
ATOM     52  H37 MOL     2      61.414  68.048  29.297  1.00  0.00           H    
ATOM     53  H37 MOL     2      61.202  69.333  28.157  1.00  0.00           H    
ATOM     54  H37 MOL     2      62.626  68.534  28.429  1.00  0.00           H    
ATOM     55  H37 MOL     2      62.173  69.499  29.571  1.00  0.00           H    
ATOM     56  N37 MOL     2      20.033  17.184  24.632  1.00  0.00           N1+  
ATOM     57  H37 MOL     2      19.598  18.091  24.444  1.00  0.00           H    
ATOM     58  H37 MOL     2      20.517  16.717  23.861  1.00  0.00           H    
ATOM     59  H37 MOL     2      19.263  16.543  24.720  1.00  0.00           H    
ATOM     60  H37 MOL     2      20.635  17.068  25.446  1.00  0.00           H    
ATOM     61  N37 MOL     2      50.124  29.968  23.714  1.00  0.00           N1+  
ATOM     62  H37 MOL     2      50.570  30.856  23.559  1.00  0.00           H    
ATOM     63  H37 MOL     2      50.191  29.837  24.710  1.00  0.00           H    
ATOM     64  H37 MOL     2      50.474  29.280  23.076  1.00  0.00           H    
ATOM     65  H37 MOL     2      49.170  30.135  23.516  1.00  0.00           H    
ATOM     66  N37 MOL     2      -1.518  30.321  31.251  1.00  0.00           N1+  
ATOM     67  H37 MOL     2      -0.537  30.276  31.027  1.00  0.00           H    
ATOM     68  H37 MOL     2      -1.858  29.369  31.187  1.00  0.00           H    
ATOM     69  H37 MOL     2      -1.953  30.878  30.525  1.00  0.00           H    
ATOM     70  H37 MOL     2      -1.684  30.693  32.180  1.00  0.00           H    
ATOM     71  N37 MOL     2      50.144  26.879  31.435  1.00  0.00           N1+  
ATOM     72  H37 MOL     2      51.173  26.873  31.511  1.00  0.00           H    
ATOM     73  H37 MOL     2      49.808  26.844  30.471  1.00  0.00           H    
ATOM     74  H37 MOL     2      49.793  27.742  31.823  1.00  0.00           H    
ATOM     75  H37 MOL     2      49.681  26.128  31.964  1.00  0.00           H    
ATOM     76  N37 MOL     2      26.314  57.358  43.689  1.00  0.00           N1+  
ATOM     77  H37 MOL     2      26.237  58.278  43.267  1.00  0.00           H    
ATOM     78  H37 MOL     2      26.148  57.419  44.684  1.00  0.00           H    
ATOM     79  H37 MOL     2      27.271  57.090  43.495  1.00  0.00           H    
ATOM     80  H37 MOL     2      25.672  56.653  43.371  1.00  0.00           H    
ATOM     81  N37 MOL     2      56.070   4.856  21.693  1.00  0.00           N1+  
ATOM     82  H37 MOL     2      55.460   5.587  21.351  1.00  0.00           H    
ATOM     83  H37 MOL     2      56.324   4.945  22.681  1.00  0.00           H    
ATOM     84  H37 MOL     2      56.916   4.925  21.141  1.00  0.00           H    
ATOM     85  H37 MOL     2      55.592   3.979  21.509  1.00  0.00           H    
ATOM     86  N37 MOL     2      70.569  22.182  24.297  1.00  0.00           N1+  
ATOM     87  H37 MOL     2      69.826  22.013  23.658  1.00  0.00           H    
ATOM     88  H37 MOL     2      71.296  22.410  23.650  1.00  0.00           H    
ATOM     89  H37 MOL     2      70.753  21.279  24.751  1.00  0.00           H    
ATOM     90  H37 MOL     2      70.397  23.001  24.883  1.00  0.00           H    
ATOM     91  N37 MOL     2      60.244  15.951  26.614  1.00  0.00           N1+  
ATOM     92  H37 MOL     2      59.396  16.218  26.128  1.00  0.00           H    
ATOM     93  H37 MOL     2      60.072  15.302  27.360  1.00  0.00           H    
ATOM     94  H37 MOL     2      60.688  16.748  27.008  1.00  0.00           H    
ATOM     95  H37 MOL     2      60.897  15.558  25.974  1.00  0.00           H    
ATOM     96  N37 MOL     2      65.451  54.454   9.215  1.00  0.00           N1+  
ATOM     97  H37 MOL     2      64.736  54.995   8.754  1.00  0.00           H    
ATOM     98  H37 MOL     2      64.994  53.927   9.965  1.00  0.00           H    
ATOM     99  H37 MOL     2      66.213  55.079   9.516  1.00  0.00           H    
ATOM    100  H37 MOL     2      65.823  53.807   8.538  1.00  0.00           H    
ATOM    101  N37 MOL     2      64.594  15.452   3.345  1.00  0.00           N1+  
ATOM    102  H37 MOL     2      63.603  15.258   3.533  1.00  0.00           H    
ATOM    103  H37 MOL     2      64.843  16.070   4.137  1.00  0.00           H    
ATOM    104  H37 MOL     2      64.560  15.919   2.438  1.00  0.00           H    
ATOM    105  H37 MOL     2      65.149  14.552   3.303  1.00  0.00           H    
ATOM    106  N37 MOL     2       3.028  51.253  42.925  1.00  0.00           N1+  
ATOM    107  H37 MOL     2       3.808  50.595  43.011  1.00  0.00           H    
ATOM    108  H37 MOL     2       3.282  52.093  42.385  1.00  0.00           H    
ATOM    109  H37 MOL     2       2.743  51.471  43.865  1.00  0.00           H    
ATOM    110  H37 MOL     2       2.237  50.767  42.547  1.00  0.00           H    
ATOM    111  N37 MOL     2       9.930  65.210  16.479  1.00  0.00           N1+  
ATOM    112  H37 MOL     2      10.151  66.169  16.653  1.00  0.00           H    
ATOM    113  H37 MOL     2      10.338  64.914  15.615  1.00  0.00           H    
ATOM    114  H37 MOL     2       8.940  65.101  16.485  1.00  0.00           H    
ATOM    115  H37 MOL     2      10.267  64.622  17.221  1.00  0.00           H    
ATOM    116  N37 MOL     2      60.152  66.227  60.253  1.00  0.00           N1+  
ATOM    117  H37 MOL     2      61.129  66.541  60.238  1.00  0.00           H    
ATOM    118  H37 MOL     2      59.481  66.982  60.516  1.00  0.00           H    
ATOM    119  H37 MOL     2      60.130  65.490  60.930  1.00  0.00           H    
ATOM    120  H38 MOL     2      59.934  65.870  59.333  1.00  0.00           H    
ATOM    121  N38 MOL     2      63.510  67.617  71.283  1.00  0.00           N1+  
ATOM    122  H38 MOL     2      62.875  67.357  72.022  1.00  0.00           H    
ATOM    123  H38 MOL     2      62.953  67.734  70.425  1.00  0.00           H    
ATOM    124  H38 MOL     2      64.149  66.842  71.136  1.00  0.00           H    
ATOM    125  H38 MOL     2      64.033  68.427  71.651  1.00  0.00           H    
ATOM    126  N38 MOL     2      24.430  66.231  66.123  1.00  0.00           N1+  
ATOM    127  H38 MOL     2      23.937  66.094  67.001  1.00  0.00           H    
ATOM    128  H38 MOL     2      24.001  65.595  65.444  1.00  0.00           H    
ATOM    129  H38 MOL     2      25.387  65.946  66.280  1.00  0.00           H    
ATOM    130  H38 MOL     2      24.290  67.156  65.772  1.00  0.00           H    
ATOM    131  N38 MOL     2      16.225  54.750  26.633  1.00  0.00           N1+  
ATOM    132  H38 MOL     2      16.917  55.526  26.586  1.00  0.00           H    
ATOM    133  H38 MOL     2      15.435  54.911  27.294  1.00  0.00           H    
ATOM    134  H38 MOL     2      16.610  53.783  26.799  1.00  0.00           H    
ATOM    135  H38 MOL     2      15.864  54.650  25.669  1.00  0.00           H    
ATOM    136  N38 MOL     2      35.426   0.151  18.665  1.00  0.00           N1+  
ATOM    137  H38 MOL     2      35.856   0.681  19.412  1.00  0.00           H    
ATOM    138  H38 MOL     2      34.852   0.867  18.221  1.00  0.00           H    
ATOM    139  H38 MOL     2      34.750  -0.517  18.919  1.00  0.00           H    
ATOM    140  H38 MOL     2      36.127  -0.088  17.938  1.00  0.00           H    
ATOM    141  N38 MOL     2      39.324  32.415  61.043  1.00  0.00           N1+  
ATOM    142  H38 MOL     2      40.206  32.368  61.514  1.00  0.00           H    
ATOM    143  H38 MOL     2      39.517  32.894  60.148  1.00  0.00           H    
ATOM    144  H38 MOL     2      38.660  33.065  61.491  1.00  0.00           H    
ATOM    145  H38 MOL     2      38.918  31.502  60.887  1.00  0.00           H    
ATOM    146  N38 MOL     2      45.923  14.561  50.566  1.00  0.00           N1+  
ATOM    147  H38 MOL     2      44.887  14.597  50.734  1.00  0.00           H    
ATOM    148  H38 MOL     2      46.477  13.788  51.002  1.00  0.00           H    
ATOM    149  H38 MOL     2      46.269  15.499  50.828  1.00  0.00           H    
ATOM    150  H38 MOL     2      46.173  14.355  49.569  1.00  0.00           H    
ATOM    151  N38 MOL     2      33.006  38.181   5.052  1.00  0.00           N1+  
ATOM    152  H38 MOL     2      32.052  38.492   5.246  1.00  0.00           H    
ATOM    153  H38 MOL     2      33.352  38.604   4.213  1.00  0.00           H    
ATOM    154  H38 MOL     2      32.982  37.185   5.117  1.00  0.00           H    
ATOM    155  H38 MOL     2      33.548  38.333   5.911  1.00  0.00           H    
ATOM    156  N38 MOL     2      51.451  30.664  42.912  1.00  0.00           N1+  
ATOM    157  H38 MOL     2      50.665  30.059  42.718  1.00  0.00           H    
ATOM    158  H38 MOL     2      51.600  30.344  43.851  1.00  0.00           H    
ATOM    159  H38 MOL     2      51.061  31.584  43.013  1.00  0.00           H    
ATOM    160  H38 MOL     2      52.233  30.482  42.345  1.00  0.00           H    
ATOM    161  N38 MOL     2      17.769  45.534  11.526  1.00  0.00           N1+  
ATOM    162  H38 MOL     2      16.801  45.439  11.821  1.00  0.00           H    
ATOM    163  H38 MOL     2      18.307  45.703  12.379  1.00  0.00           H    
ATOM    164  H38 MOL     2      17.833  46.264  10.802  1.00  0.00           H    
ATOM    165  H38 MOL     2      17.991  44.625  11.127  1.00  0.00           H    
ATOM    166  N38 MOL     2      66.404  59.343  70.931  1.00  0.00           N1+  
ATOM    167  H38 MOL     2      67.211  58.739  71.043  1.00  0.00           H    
ATOM    168  H38 MOL     2      65.595  58.723  71.016  1.00  0.00           H    
ATOM    169  H38 MOL     2      66.429  59.757  70.009  1.00  0.00           H    
ATOM    170  H38 MOL     2      66.440  60.073  71.628  1.00  0.00           H    
ATOM    171  N38 MOL     2       3.456  33.062  19.296  1.00  0.00           N1+  
ATOM    172  H38 MOL     2       3.520  33.133  20.294  1.00  0.00           H    
ATOM    173  H38 MOL     2       3.993  32.256  19.054  1.00  0.00           H    
ATOM    174  H38 MOL     2       3.863  33.859  18.822  1.00  0.00           H    
ATOM    175  H38 MOL     2       2.498  32.873  19.033  1.00  0.00           H    
ATOM    176  N38 MOL     2      33.965   4.368  17.747  1.00  0.00           N1+  
ATOM    177  H38 MOL     2      33.483   3.471  17.879  1.00  0.00           H    
ATOM    178  H38 MOL     2      34.763   4.122  17.148  1.00  0.00           H    
ATOM    179  H38 MOL     2      34.228   4.633  18.716  1.00  0.00           H    
ATOM    180  H38 MOL     2      33.396   5.038  17.242  1.00  0.00           H    
ATOM    181  N38 MOL     2      23.159  34.460  34.419  1.00  0.00           N1+  
ATOM    182  H38 MOL     2      23.473  33.824  35.140  1.00  0.00           H    
ATOM    183  H38 MOL     2      22.180  34.630  34.468  1.00  0.00           H    
ATOM    184  H38 MOL     2      23.373  34.136  33.478  1.00  0.00           H    
ATOM    185  H38 MOL     2      23.602  35.369  34.524  1.00  0.00           H    
ATOM    186  N38 MOL     2      13.407  70.405  68.439  1.00  0.00           N1+  
ATOM    187  H38 MOL     2      12.537  70.602  67.962  1.00  0.00           H    
ATOM    188  H38 MOL     2      13.205  70.207  69.419  1.00  0.00           H    
ATOM    189  H38 MOL     2      13.807  71.347  68.438  1.00  0.00           H    
ATOM    190  H38 MOL     2      13.909  69.716  67.892  1.00  0.00           H    
ATOM    191  N38 MOL     2       5.901  31.936  45.663  1.00  0.00           N1+  
ATOM    192  H38 MOL     2       5.757  31.226  44.964  1.00  0.00           H    
ATOM    193  H38 MOL     2       5.150  32.052  46.349  1.00  0.00           H    
ATOM    194  H38 MOL     2       5.924  32.824  45.204  1.00  0.00           H    
ATOM    195  H38 MOL     2       6.810  31.781  46.066  1.00  0.00           H    
ATOM    196  N38 MOL     2      56.771  12.733  52.143  1.00  0.00           N1+  
ATOM    197  H38 MOL     2      57.701  12.432  52.434  1.00  0.00           H    
ATOM    198  H38 MOL     2      56.956  13.409  51.386  1.00  0.00           H    
ATOM    199  H38 MOL     2      56.209  13.129  52.892  1.00  0.00           H    
ATOM    200  H38 MOL     2      56.228  11.921  51.822  1.00  0.00           H    
ATOM    201  N38 MOL     2      64.953  14.706  52.969  1.00  0.00           N1+  
ATOM    202  H38 MOL     2      64.501  13.861  52.656  1.00  0.00           H    
ATOM    203  H38 MOL     2      65.839  14.701  52.498  1.00  0.00           H    
ATOM    204  H38 MOL     2      65.098  14.433  53.950  1.00  0.00           H    
ATOM    205  H38 MOL     2      64.396  15.511  52.772  1.00  0.00           H    
ATOM    206  N38 MOL     2       5.070  16.784  66.270  1.00  0.00           N1+  
ATOM    207  H38 MOL     2       4.385  16.364  66.908  1.00  0.00           H    
ATOM    208  H38 MOL     2       4.610  17.560  65.812  1.00  0.00           H    
ATOM    209  H38 MOL     2       5.366  16.108  65.562  1.00  0.00           H    
ATOM    210  H38 MOL     2       5.835  17.107  66.870  1.00  0.00           H    
ATOM    211  N38 MOL     2      23.362  48.572  18.089  1.00  0.00           N1+  
ATOM    212  H38 MOL     2      24.317  48.517  18.483  1.00  0.00           H    
ATOM    213  H38 MOL     2      23.503  48.255  17.143  1.00  0.00           H    
ATOM    214  H38 MOL     2      22.928  49.478  18.088  1.00  0.00           H    
ATOM    215  H38 MOL     2      22.736  47.916  18.593  1.00  0.00           H    
ATOM    216  N38 MOL     2      37.021  62.374  59.872  1.00  0.00           N1+  
ATOM    217  H38 MOL     2      36.946  63.373  59.860  1.00  0.00           H    
ATOM    218  H38 MOL     2      37.867  62.185  59.347  1.00  0.00           H    
ATOM    219  H38 MOL     2      36.199  61.913  59.497  1.00  0.00           H    
ATOM    220  H39 MOL     2      37.098  62.105  60.833  1.00  0.00           H    
ATOM    221  N39 MOL     2      76.561  20.056   6.228  1.00  0.00           N1+  
ATOM    222  H39 MOL     2      75.985  20.172   5.400  1.00  0.00           H    
ATOM    223  H39 MOL     2      76.828  21.007   6.436  1.00  0.00           H    
ATOM    224  H39 MOL     2      77.410  19.513   6.014  1.00  0.00           H    
ATOM    225  H39 MOL     2      75.988  19.693   6.989  1.00  0.00           H    
ATOM    226  N39 MOL     2      60.566  62.221  52.736  1.00  0.00           N1+  
ATOM    227  H39 MOL     2      60.588  62.835  51.912  1.00  0.00           H    
ATOM    228  H39 MOL     2      59.740  62.377  53.318  1.00  0.00           H    
ATOM    229  H39 MOL     2      61.415  62.473  53.240  1.00  0.00           H    
ATOM    230  H39 MOL     2      60.587  61.231  52.435  1.00  0.00           H    
ATOM    231  N39 MOL     2       3.357  16.212  70.857  1.00  0.00           N1+  
ATOM    232  H39 MOL     2       4.284  16.539  70.661  1.00  0.00           H    
ATOM    233  H39 MOL     2       3.274  15.648  71.693  1.00  0.00           H    
ATOM    234  H39 MOL     2       3.187  15.555  70.117  1.00  0.00           H    
ATOM    235  H39 MOL     2       2.615  16.868  70.663  1.00  0.00           H    
ATOM    236  N39 MOL     2      50.258  22.333  70.665  1.00  0.00           N1+  
ATOM    237  H39 MOL     2      50.097  22.683  71.595  1.00  0.00           H    
ATOM    238  H39 MOL     2      51.009  21.634  70.686  1.00  0.00           H    
ATOM    239  H39 MOL     2      50.444  23.090  70.022  1.00  0.00           H    
ATOM    240  H39 MOL     2      49.396  21.926  70.345  1.00  0.00           H    
ATOM    241  N39 MOL     2      30.368  32.884  35.290  1.00  0.00           N1+  
ATOM    242  H39 MOL     2      29.576  33.306  35.749  1.00  0.00           H    
ATOM    243  H39 MOL     2      30.985  33.583  34.899  1.00  0.00           H    
ATOM    244  H39 MOL     2      30.222  32.244  34.531  1.00  0.00           H    
ATOM    245  H39 MOL     2      31.063  32.458  35.887  1.00  0.00           H    
ATOM    246  N39 MOL     2       9.097   7.991  62.084  1.00  0.00           N1+  
ATOM    247  H39 MOL     2       9.214   8.216  63.054  1.00  0.00           H    
ATOM    248  H39 MOL     2       9.268   7.003  61.873  1.00  0.00           H    
ATOM    249  H39 MOL     2       9.710   8.597  61.556  1.00  0.00           H    
ATOM    250  H39 MOL     2       8.132   8.219  61.791  1.00  0.00           H    
ATOM    251  N39 MOL     2      41.426  35.597  29.877  1.00  0.00           N1+  
ATOM    252  H39 MOL     2      42.335  36.051  29.898  1.00  0.00           H    
ATOM    253  H39 MOL     2      41.120  35.677  28.888  1.00  0.00           H    
ATOM    254  H39 MOL     2      40.875  36.237  30.460  1.00  0.00           H    
ATOM    255  H39 MOL     2      41.564  34.692  30.357  1.00  0.00           H    
ATOM    256  N39 MOL     2      24.366  53.587  20.764  1.00  0.00           N1+  
ATOM    257  H39 MOL     2      23.607  53.982  20.219  1.00  0.00           H    
ATOM    258  H39 MOL     2      24.513  52.775  20.150  1.00  0.00           H    
ATOM    259  H39 MOL     2      23.989  53.231  21.624  1.00  0.00           H    
ATOM    260  H39 MOL     2      25.223  54.111  20.815  1.00  0.00           H    
ATOM    261  N39 MOL     2      73.790  61.761  30.713  1.00  0.00           N1+  
ATOM    262  H39 MOL     2      74.457  61.514  29.969  1.00  0.00           H    
ATOM    263  H39 MOL     2      72.854  61.363  30.536  1.00  0.00           H    
ATOM    264  H39 MOL     2      73.543  62.744  30.796  1.00  0.00           H    
ATOM    265  H39 MOL     2      74.270  61.455  31.562  1.00  0.00           H    
ATOM    266  N39 MOL     2      45.254   1.429  38.947  1.00  0.00           N1+  
ATOM    267  H39 MOL     2      45.893   0.900  39.546  1.00  0.00           H    
ATOM    268  H39 MOL     2      45.586   2.410  38.858  1.00  0.00           H    
ATOM    269  H39 MOL     2      44.276   1.446  39.258  1.00  0.00           H    
ATOM    270  H39 MOL     2      45.197   0.949  38.045  1.00  0.00           H    
ATOM    271  N39 MOL     2      51.828  13.123  21.170  1.00  0.00           N1+  
ATOM    272  H39 MOL     2      52.254  14.034  21.264  1.00  0.00           H    
ATOM    273  H39 MOL     2      52.448  12.328  21.180  1.00  0.00           H    
ATOM    274  H39 MOL     2      51.319  13.126  20.318  1.00  0.00           H    
ATOM    275  H39 MOL     2      51.183  13.129  21.927  1.00  0.00           H    
ATOM    276  N39 MOL     2      64.409  70.816   8.378  1.00  0.00           N1+  
ATOM    277  H39 MOL     2      65.413  70.747   8.543  1.00  0.00           H    
ATOM    278  H39 MOL     2      64.339  71.251   7.476  1.00  0.00           H    
ATOM    279  H39 MOL     2      63.901  71.308   9.127  1.00  0.00           H    
ATOM    280  H39 MOL     2      64.013  69.911   8.202  1.00  0.00           H    
ATOM    281  N39 MOL     2      40.003  13.497  31.255  1.00  0.00           N1+  
ATOM    282  H39 MOL     2      40.799  12.861  31.501  1.00  0.00           H    
ATOM    283  H39 MOL     2      40.346  13.983  30.441  1.00  0.00           H    
ATOM    284  H39 MOL     2      39.865  14.219  31.917  1.00  0.00           H    
ATOM    285  H39 MOL     2      39.078  13.131  31.040  1.00  0.00           H    
ATOM    286  N39 MOL     2      61.335  67.260  23.917  1.00  0.00           N1+  
ATOM    287  H39 MOL     2      61.226  68.031  23.266  1.00  0.00           H    
ATOM    288  H39 MOL     2      60.560  67.161  24.563  1.00  0.00           H    
ATOM    289  H39 MOL     2      62.168  67.405  24.474  1.00  0.00           H    
ATOM    290  H39 MOL     2      61.423  66.389  23.442  1.00  0.00           H    
ATOM    291  N39 MOL     2      54.062  72.287  47.885  1.00  0.00           N1+  
ATOM    292  H39 MOL     2      54.819  72.559  48.508  1.00  0.00           H    
ATOM    293  H39 MOL     2      53.131  72.616  48.134  1.00  0.00           H    
ATOM    294  H39 MOL     2      53.892  71.298  47.672  1.00  0.00           H    
ATOM    295  H39 MOL     2      54.258  72.680  46.988  1.00  0.00           H    
ATOM    296  N39 MOL     2      29.498  61.125  57.447  1.00  0.00           N1+  
ATOM    297  H39 MOL     2      30.102  61.214  58.267  1.00  0.00           H    
ATOM    298  H39 MOL     2      29.401  62.003  56.960  1.00  0.00           H    
ATOM    299  H39 MOL     2      28.559  60.787  57.693  1.00  0.00           H    
ATOM    300  H39 MOL     2      29.967  60.518  56.790  1.00  0.00           H    
ATOM    301  N39 MOL     2      43.821  39.384  28.983  1.00  0.00           N1+  
ATOM    302  H39 MOL     2      43.772  38.814  28.120  1.00  0.00           H    
ATOM    303  H39 MOL     2      43.643  38.915  29.877  1.00  0.00           H    
ATOM    304  H39 MOL     2      42.974  39.947  29.054  1.00  0.00           H    
ATOM    305  H39 MOL     2      44.568  40.049  29.050  1.00  0.00           H    
ATOM    306  N39 MOL     2      45.303  71.202  62.970  1.00  0.00           N1+  
ATOM    307  H39 MOL     2      44.735  71.827  63.550  1.00  0.00           H    
ATOM    308  H39 MOL     2      46.052  70.950  63.632  1.00  0.00           H    
ATOM    309  H39 MOL     2      45.734  71.829  62.325  1.00  0.00           H    
ATOM    310  H39 MOL     2      44.819  70.435  62.523  1.00  0.00           H    
ATOM    311  N39 MOL     2      15.210  38.464   2.283  1.00  0.00           N1+  
ATOM    312  H39 MOL     2      16.209  38.282   2.205  1.00  0.00           H    
ATOM    313  H39 MOL     2      14.965  38.234   3.242  1.00  0.00           H    
ATOM    314  H39 MOL     2      14.636  37.906   1.652  1.00  0.00           H    
ATOM    315  H39 MOL     2      15.026  39.449   2.113  1.00  0.00           H    
ATOM    316  N39 MOL     2      14.678  49.205  59.585  1.00  0.00           N1+  
ATOM    317  H39 MOL     2      15.491  48.589  59.426  1.00  0.00           H    
ATOM    318  H39 MOL     2      14.571  49.684  58.712  1.00  0.00           H    
ATOM    319  H39 MOL     2      14.985  49.907  60.249  1.00  0.00           H    
ATOM    320  H40 MOL     2      13.795  48.846  59.934  1.00  0.00           H    
ATOM    321  N40 MOL     2      61.578  42.547  63.748  1.00  0.00           N1+  
ATOM    322  H40 MOL     2      60.713  42.838  64.192  1.00  0.00           H    
ATOM    323  H40 MOL     2      62.278  43.290  63.625  1.00  0.00           H    
ATOM    324  H40 MOL     2      61.335  42.151  62.845  1.00  0.00           H    
ATOM    325  H40 MOL     2      61.997  41.824  64.316  1.00  0.00           H    
ATOM    326  N40 MOL     2      23.336  14.542  38.153  1.00  0.00           N1+  
ATOM    327  H40 MOL     2      23.875  14.400  39.006  1.00  0.00           H    
ATOM    328  H40 MOL     2      23.597  15.430  37.720  1.00  0.00           H    
ATOM    329  H40 MOL     2      22.367  14.636  38.457  1.00  0.00           H    
ATOM    330  H40 MOL     2      23.527  13.794  37.477  1.00  0.00           H    
ATOM    331  N40 MOL     2      38.506  53.827  71.035  1.00  0.00           N1+  
ATOM    332  H40 MOL     2      38.482  53.625  70.050  1.00  0.00           H    
ATOM    333  H40 MOL     2      39.499  53.789  71.239  1.00  0.00           H    
ATOM    334  H40 MOL     2      37.986  53.149  71.603  1.00  0.00           H    
ATOM    335  H40 MOL     2      38.120  54.745  71.190  1.00  0.00           H    
ATOM    336  N40 MOL     2      11.596  49.279  61.947  1.00  0.00           N1+  
ATOM    337  H40 MOL     2      10.775  48.975  61.419  1.00  0.00           H    
ATOM    338  H40 MOL     2      11.941  48.507  62.569  1.00  0.00           H    
ATOM    339  H40 MOL     2      11.494  50.207  62.362  1.00  0.00           H    
ATOM    340  H40 MOL     2      12.268  49.554  61.223  1.00  0.00           H    
ATOM    341  N40 MOL     2       8.630  53.003  46.298  1.00  0.00           N1+  
ATOM    342  H40 MOL     2       8.575  52.327  47.094  1.00  0.00           H    
ATOM    343  H40 MOL     2       9.369  52.850  45.621  1.00  0.00           H    
ATOM    344  H40 MOL     2       8.638  53.941  46.698  1.00  0.00           H    
ATOM    345  H40 MOL     2       7.765  53.002  45.766  1.00  0.00           H    
ATOM    346  N40 MOL     2      54.061   6.628   3.978  1.00  0.00           N1+  
ATOM    347  H40 MOL     2      53.927   7.142   4.857  1.00  0.00           H    
ATOM    348  H40 MOL     2      54.062   7.270   3.171  1.00  0.00           H    
ATOM    349  H40 MOL     2      53.195   6.073   3.947  1.00  0.00           H    
ATOM    350  H40 MOL     2      54.942   6.070   4.026  1.00  0.00           H    
ATOM    351  N40 MOL     2      46.567   9.072  45.455  1.00  0.00           N1+  
ATOM    352  H40 MOL     2      46.242  10.031  45.627  1.00  0.00           H    
ATOM    353  H40 MOL     2      47.557   8.916  45.611  1.00  0.00           H    
ATOM    354  H40 MOL     2      46.418   8.942  44.445  1.00  0.00           H    
ATOM    355  H40 MOL     2      45.956   8.332  45.773  1.00  0.00           H    
ATOM    356  N40 MOL     2       5.355   9.325  25.005  1.00  0.00           N1+  
ATOM    357  H40 MOL     2       4.333   9.362  24.912  1.00  0.00           H    
ATOM    358  H40 MOL     2       5.641   8.865  24.123  1.00  0.00           H    
ATOM    359  H40 MOL     2       5.652   8.807  25.826  1.00  0.00           H    
ATOM    360  H40 MOL     2       5.657  10.287  25.055  1.00  0.00           H    
ATOM    361  N40 MOL     2      45.146   5.246  19.624  1.00  0.00           N1+  
ATOM    362  H40 MOL     2      44.356   4.589  19.732  1.00  0.00           H    
ATOM    363  H40 MOL     2      44.836   6.199  19.338  1.00  0.00           H    
ATOM    364  H40 MOL     2      45.858   4.777  18.995  1.00  0.00           H    
ATOM    365  H40 MOL     2      45.508   5.422  20.556  1.00  0.00           H    
ATOM    366  N40 MOL     2      47.297  66.123  53.243  1.00  0.00           N1+  
ATOM    367  H40 MOL     2      47.885  66.568  53.929  1.00  0.00           H    
ATOM    368  H40 MOL     2      47.165  66.799  52.520  1.00  0.00           H    
ATOM    369  H40 MOL     2      46.366  66.013  53.646  1.00  0.00           H    
ATOM    370  H40 MOL     2      47.717  65.333  52.784  1.00  0.00           H    
ATOM    371  N40 MOL     2      21.575  36.889  39.597  1.00  0.00           N1+  
ATOM    372  H40 MOL     2      20.849  37.314  40.169  1.00  0.00           H    
ATOM    373  H40 MOL     2      22.058  36.107  40.029  1.00  0.00           H    
ATOM    374  H40 MOL     2      22.300  37.506  39.280  1.00  0.00           H    
ATOM    375  H40 MOL     2      21.282  36.392  38.766  1.00  0.00           H    
ATOM    376  N40 MOL     2      12.886  69.434  58.388  1.00  0.00           N1+  
ATOM    377  H40 MOL     2      13.827  69.031  58.319  1.00  0.00           H    
ATOM    378  H40 MOL     2      12.783  70.264  57.812  1.00  0.00           H    
ATOM    379  H40 MOL     2      12.779  69.669  59.379  1.00  0.00           H    
ATOM    380  H40 MOL     2      12.208  68.684  58.153  1.00  0.00           H    
ATOM    381  N40 MOL     2      57.311  17.366  51.351  1.00  0.00           N1+  
ATOM    382  H40 MOL     2      57.039  16.461  50.970  1.00  0.00           H    
ATOM    383  H40 MOL     2      57.244  17.944  50.528  1.00  0.00           H    
ATOM    384  H40 MOL     2      58.231  17.335  51.767  1.00  0.00           H    
ATOM    385  H40 MOL     2      56.640  17.603  52.068  1.00  0.00           H    
ATOM    386  N40 MOL     2      17.204  20.987  59.485  1.00  0.00           N1+  
ATOM    387  H40 MOL     2      18.213  20.948  59.590  1.00  0.00           H    
ATOM    388  H40 MOL     2      16.940  20.882  58.529  1.00  0.00           H    
ATOM    389  H40 MOL     2      16.824  21.874  59.741  1.00  0.00           H    
ATOM    390  H40 MOL     2      16.762  20.319  60.062  1.00  0.00           H    
ATOM    391  N40 MOL     2      22.540  73.762  38.105  1.00  0.00           N1+  
ATOM    392  H40 MOL     2      22.337  73.630  37.127  1.00  0.00           H    
ATOM    393  H40 MOL     2      22.211  74.704  38.284  1.00  0.00           H    
ATOM    394  H40 MOL     2      23.544  73.781  38.181  1.00  0.00           H    
ATOM    395  H40 MOL     2      22.082  73.012  38.634  1.00  0.00           H    
ATOM    396  N40 MOL     2      16.246  69.954  35.615  1.00  0.00           N1+  
ATOM    397  H40 MOL     2      15.886  70.401  36.449  1.00  0.00           H    
ATOM    398  H40 MOL     2      16.081  68.967  35.573  1.00  0.00           H    
ATOM    399  H40 MOL     2      17.226  70.149  35.542  1.00  0.00           H    
ATOM    400  H40 MOL     2      15.812  70.429  34.834  1.00  0.00           H    
ATOM    401  N40 MOL     2      43.620  27.586  36.383  1.00  0.00           N1+  
ATOM    402  H40 MOL     2      43.278  27.534  37.332  1.00  0.00           H    
ATOM    403  H40 MOL     2      44.115  28.471  36.321  1.00  0.00           H    
ATOM    404  H40 MOL     2      42.837  27.489  35.754  1.00  0.00           H    
ATOM    405  H40 MOL     2      44.420  27.010  36.249  1.00  0.00           H    
ATOM    406  N40 MOL     2      74.705   5.272  44.245  1.00  0.00           N1+  
ATOM    407  H40 MOL     2      74.499   5.167  43.256  1.00  0.00           H    
ATOM    408  H40 MOL     2      74.200   4.523  44.673  1.00  0.00           H    
ATOM    409  H40 MOL     2      74.358   6.154  44.593  1.00  0.00           H    
ATOM    410  H40 MOL     2      75.691   5.202  44.431  1.00  0.00           H    
ATOM    411  N40 MOL     2      52.483  14.316  49.940  1.00  0.00           N1+  
ATOM    412  H40 MOL     2      51.890  14.712  49.198  1.00  0.00           H    
ATOM    413  H40 MOL     2      53.420  14.717  49.835  1.00  0.00           H    
ATOM    414  H40 MOL     2      52.542  13.296  49.826  1.00  0.00           H    
ATOM    415  H40 MOL     2      52.318  14.620  50.912  1.00  0.00           H    
ATOM    416  N40 MOL     2      58.305  75.410  12.736  1.00  0.00           N1+  
ATOM    417  H40 MOL     2      58.050  75.919  11.894  1.00  0.00           H    
ATOM    418  H40 MOL     2      58.186  74.424  12.589  1.00  0.00           H    
ATOM    419  H40 MOL     2      57.686  75.581  13.514  1.00  0.00           H    
ATOM    420  H41 MOL     2      59.250  75.607  13.064  1.00  0.00           H    
ATOM    421  N41 MOL     2      31.042  51.324   9.085  1.00  0.00           N1+  
ATOM    422  H41 MOL     2      31.751  51.967   8.718  1.00  0.00           H    
ATOM    423  H41 MOL     2      30.494  50.898   8.362  1.00  0.00           H    
ATOM    424  H41 MOL     2      30.470  51.852   9.694  1.00  0.00           H    
ATOM    425  H41 MOL     2      31.509  50.471   9.422  1.00  0.00           H    
ATOM    426  N41 MOL     2       5.952  64.365  32.950  1.00  0.00           N1+  
ATOM    427  H41 MOL     2       5.206  63.708  32.819  1.00  0.00           H    
ATOM    428  H41 MOL     2       5.648  65.044  33.632  1.00  0.00           H    
ATOM    429  H41 MOL     2       6.155  64.815  32.061  1.00  0.00           H    
ATOM    430  H41 MOL     2       6.744  63.831  33.279  1.00  0.00           H    
ATOM    431  N41 MOL     2      26.882  10.431  21.950  1.00  0.00           N1+  
ATOM    432  H41 MOL     2      26.542   9.661  21.399  1.00  0.00           H    
ATOM    433  H41 MOL     2      27.123  10.126  22.882  1.00  0.00           H    
ATOM    434  H41 MOL     2      26.250  11.213  21.924  1.00  0.00           H    
ATOM    435  H41 MOL     2      27.713  10.752  21.508  1.00  0.00           H    
ATOM    436  N41 MOL     2      70.407  39.004   4.612  1.00  0.00           N1+  
ATOM    437  H41 MOL     2      71.001  39.139   3.807  1.00  0.00           H    
ATOM    438  H41 MOL     2      69.445  38.892   4.301  1.00  0.00           H    
ATOM    439  H41 MOL     2      70.485  39.811   5.222  1.00  0.00           H    
ATOM    440  H41 MOL     2      70.733  38.199   5.133  1.00  0.00           H    
ATOM    441  N41 MOL     2      27.447   5.156  23.350  1.00  0.00           N1+  
ATOM    442  H41 MOL     2      28.012   4.843  24.124  1.00  0.00           H    
ATOM    443  H41 MOL     2      27.786   4.811  22.462  1.00  0.00           H    
ATOM    444  H41 MOL     2      27.380   6.180  23.309  1.00  0.00           H    
ATOM    445  H41 MOL     2      26.501   4.856  23.419  1.00  0.00           H    
ATOM    446  N41 MOL     2      48.764  10.573   8.997  1.00  0.00           N1+  
ATOM    447  H41 MOL     2      48.805  10.030   8.166  1.00  0.00           H    
ATOM    448  H41 MOL     2      48.371   9.980   9.719  1.00  0.00           H    
ATOM    449  H41 MOL     2      48.157  11.357   8.845  1.00  0.00           H    
ATOM    450  H41 MOL     2      49.728  10.873   9.077  1.00  0.00           H    
ATOM    451  N41 MOL     2      13.908   1.636  52.511  1.00  0.00           N1+  
ATOM    452  H41 MOL     2      13.902   2.607  52.198  1.00  0.00           H    
ATOM    453  H41 MOL     2      14.305   1.007  51.815  1.00  0.00           H    
ATOM    454  H41 MOL     2      12.947   1.385  52.699  1.00  0.00           H    
ATOM    455  H41 MOL     2      14.436   1.596  53.381  1.00  0.00           H    
ATOM    456  N41 MOL     2       9.417  59.393  18.690  1.00  0.00           N1+  
ATOM    457  H41 MOL     2      10.048  58.639  18.478  1.00  0.00           H    
ATOM    458  H41 MOL     2       8.870  59.316  19.536  1.00  0.00           H    
ATOM    459  H41 MOL     2       8.759  59.238  17.934  1.00  0.00           H    
ATOM    460  H41 MOL     2       9.770  60.331  18.545  1.00  0.00           H    
ATOM    461  N41 MOL     2      69.638  74.414   2.688  1.00  0.00           N1+  
ATOM    462  H41 MOL     2      69.100  75.151   3.124  1.00  0.00           H    
ATOM    463  H41 MOL     2      70.421  74.749   2.135  1.00  0.00           H    
ATOM    464  H41 MOL     2      69.024  73.856   2.103  1.00  0.00           H    
ATOM    465  H41 MOL     2      69.958  73.857   3.467  1.00  0.00           H    
ATOM    466  N41 MOL     2      18.403  70.740   6.288  1.00  0.00           N1+  
ATOM    467  H41 MOL     2      18.282  69.911   5.719  1.00  0.00           H    
ATOM    468  H41 MOL     2      17.757  71.453   5.973  1.00  0.00           H    
ATOM    469  H41 MOL     2      19.332  71.086   6.382  1.00  0.00           H    
ATOM    470  H41 MOL     2      18.125  70.375   7.193  1.00  0.00           H    
ATOM    471  N41 MOL     2      14.318  52.349  39.862  1.00  0.00           N1+  
ATOM    472  H41 MOL     2      13.517  52.098  39.266  1.00  0.00           H    
ATOM    473  H41 MOL     2      14.595  51.560  40.409  1.00  0.00           H    
ATOM    474  H41 MOL     2      14.207  53.121  40.511  1.00  0.00           H    
ATOM    475  H41 MOL     2      15.149  52.484  39.297  1.00  0.00           H    
ATOM    476  N41 MOL     2      10.276  31.598  63.952  1.00  0.00           N1+  
ATOM    477  H41 MOL     2       9.676  30.836  64.268  1.00  0.00           H    
ATOM    478  H41 MOL     2       9.685  32.429  64.033  1.00  0.00           H    
ATOM    479  H41 MOL     2      10.744  31.472  63.021  1.00  0.00           H    
ATOM    480  H41 MOL     2      11.000  31.632  64.655  1.00  0.00           H    
ATOM    481  N41 MOL     2      18.746  12.732  22.699  1.00  0.00           N1+  
ATOM    482  H41 MOL     2      18.818  13.689  22.374  1.00  0.00           H    
ATOM    483  H41 MOL     2      18.739  12.921  23.670  1.00  0.00           H    
ATOM    484  H41 MOL     2      19.536  12.149  22.472  1.00  0.00           H    
ATOM    485  H41 MOL     2      17.844  12.333  22.496  1.00  0.00           H    
ATOM    486  N41 MOL     2      10.007  -1.230  10.703  1.00  0.00           N1+  
ATOM    487  H41 MOL     2       9.815  -0.641   9.901  1.00  0.00           H    
ATOM    488  H41 MOL     2       9.140  -1.624  11.044  1.00  0.00           H    
ATOM    489  H41 MOL     2      10.491  -0.687  11.410  1.00  0.00           H    
ATOM    490  H41 MOL     2      10.635  -1.964  10.393  1.00  0.00           H    
ATOM    491  N41 MOL     2      60.154  28.717  21.670  1.00  0.00           N1+  
ATOM    492  H41 MOL     2      60.679  28.317  22.448  1.00  0.00           H    
ATOM    493  H41 MOL     2      59.133  28.722  21.729  1.00  0.00           H    
ATOM    494  H41 MOL     2      60.463  28.301  20.788  1.00  0.00           H    
ATOM    495  H41 MOL     2      60.456  29.673  21.627  1.00  0.00           H    
ATOM    496  N41 MOL     2      57.620  72.590  61.030  1.00  0.00           N1+  
ATOM    497  H41 MOL     2      57.646  73.462  60.564  1.00  0.00           H    
ATOM    498  H41 MOL     2      58.336  72.477  61.730  1.00  0.00           H    
ATOM    499  H41 MOL     2      57.918  71.841  60.436  1.00  0.00           H    
ATOM    500  H41 MOL     2      56.687  72.320  61.297  1.00  0.00           H    
ATOM    501  N41 MOL     2      44.144  59.017   6.490  1.00  0.00           N1+  
ATOM    502  H41 MOL     2      43.252  59.064   6.961  1.00  0.00           H    
ATOM    503  H41 MOL     2      44.522  58.060   6.531  1.00  0.00           H    
ATOM    504  H41 MOL     2      44.764  59.779   6.696  1.00  0.00           H    
ATOM    505  H41 MOL     2      43.867  59.092   5.506  1.00  0.00           H    
ATOM    506  N41 MOL     2      12.820  51.229  27.637  1.00  0.00           N1+  
ATOM    507  H41 MOL     2      13.797  51.412  27.413  1.00  0.00           H    
ATOM    508  H41 MOL     2      12.670  50.247  27.442  1.00  0.00           H    
ATOM    509  H41 MOL     2      12.283  51.742  26.942  1.00  0.00           H    
ATOM    510  H41 MOL     2      12.553  51.583  28.560  1.00  0.00           H    
ATOM    511  N41 MOL     2      36.870   2.971  76.004  1.00  0.00           N1+  
ATOM    512  H41 MOL     2      35.927   3.129  75.670  1.00  0.00           H    
ATOM    513  H41 MOL     2      37.399   3.786  76.324  1.00  0.00           H    
ATOM    514  H41 MOL     2      37.316   2.682  75.150  1.00  0.00           H    
ATOM    515  H41 MOL     2      36.795   2.258  76.708  1.00  0.00           H    
ATOM    516  N41 MOL     2      55.097  25.879   9.643  1.00  0.00           N1+  
ATOM    517  H41 MOL     2      55.717  26.454   9.075  1.00  0.00           H    
ATOM    518  H41 MOL     2      54.250  25.624   9.117  1.00  0.00           H    
ATOM    519  H41 MOL     2      54.798  26.536  10.357  1.00  0.00           H    
ATOM    520  H42 MOL     2      55.632  25.072  10.028  1.00  0.00           H    
ATOM    521  N42 MOL     2      62.506  21.909  37.343  1.00  0.00           N1+  
ATOM    522  H42 MOL     2      63.459  22.118  37.597  1.00  0.00           H    
ATOM    523  H42 MOL     2      62.084  22.025  38.253  1.00  0.00           H    
ATOM    524  H42 MOL     2      62.578  20.934  37.097  1.00  0.00           H    
ATOM    525  H42 MOL     2      62.148  22.513  36.623  1.00  0.00           H    
ATOM    526  N42 MOL     2      43.060  63.854  29.859  1.00  0.00           N1+  
ATOM    527  H42 MOL     2      42.165  63.370  29.791  1.00  0.00           H    
ATOM    528  H42 MOL     2      43.051  64.558  29.127  1.00  0.00           H    
ATOM    529  H42 MOL     2      43.765  63.195  29.528  1.00  0.00           H    
ATOM    530  H42 MOL     2      43.131  64.263  30.774  1.00  0.00           H    
ATOM    531  N42 MOL     2      32.408  65.022  63.500  1.00  0.00           N1+  
ATOM    532  H42 MOL     2      31.723  64.564  62.885  1.00  0.00           H    
ATOM    533  H42 MOL     2      32.302  66.035  63.453  1.00  0.00           H    
ATOM    534  H42 MOL     2      33.341  64.746  63.173  1.00  0.00           H    
ATOM    535  H42 MOL     2      32.218  64.588  64.377  1.00  0.00           H    
ATOM    536  N42 MOL     2      66.945  41.959  42.551  1.00  0.00           N1+  
ATOM    537  H42 MOL     2      66.946  40.948  42.414  1.00  0.00           H    
ATOM    538  H42 MOL     2      67.021  42.529  41.705  1.00  0.00           H    
ATOM    539  H42 MOL     2      67.806  42.096  43.030  1.00  0.00           H    
ATOM    540  H42 MOL     2      66.192  42.208  43.161  1.00  0.00           H    
ATOM    541  N42 MOL     2      28.830  38.136  46.116  1.00  0.00           N1+  
ATOM    542  H42 MOL     2      28.134  37.407  45.970  1.00  0.00           H    
ATOM    543  H42 MOL     2      28.640  38.667  46.966  1.00  0.00           H    
ATOM    544  H42 MOL     2      28.739  38.687  45.278  1.00  0.00           H    
ATOM    545  H42 MOL     2      29.764  37.788  46.248  1.00  0.00           H    
ATOM    546  N42 MOL     2      28.790  26.962   8.333  1.00  0.00           N1+  
ATOM    547  H42 MOL     2      28.773  27.941   8.640  1.00  0.00           H    
ATOM    548  H42 MOL     2      29.356  26.391   8.936  1.00  0.00           H    
ATOM    549  H42 MOL     2      29.220  26.845   7.434  1.00  0.00           H    
ATOM    550  H42 MOL     2      27.926  26.483   8.378  1.00  0.00           H    
ATOM    551  N42 MOL     2       9.442   4.460  70.308  1.00  0.00           N1+  
ATOM    552  H42 MOL     2       9.895   3.587  70.560  1.00  0.00           H    
ATOM    553  H42 MOL     2       9.435   5.036  71.144  1.00  0.00           H    
ATOM    554  H42 MOL     2       8.537   4.387  69.884  1.00  0.00           H    
ATOM    555  H42 MOL     2       9.958   5.061  69.660  1.00  0.00           H    
ATOM    556  N42 MOL     2      39.098  69.342   9.105  1.00  0.00           N1+  
ATOM    557  H42 MOL     2      38.674  68.953   8.264  1.00  0.00           H    
ATOM    558  H42 MOL     2      39.802  68.629   9.278  1.00  0.00           H    
ATOM    559  H42 MOL     2      38.434  69.400   9.868  1.00  0.00           H    
ATOM    560  H42 MOL     2      39.582  70.217   8.938  1.00  0.00           H    
ATOM    561  N42 MOL     2      26.950   3.577  53.167  1.00  0.00           N1+  
ATOM    562  H42 MOL     2      26.784   2.751  52.590  1.00  0.00           H    
ATOM    563  H42 MOL     2      27.561   3.293  53.905  1.00  0.00           H    
ATOM    564  H42 MOL     2      26.076   3.995  53.472  1.00  0.00           H    
ATOM    565  H42 MOL     2      27.382   4.221  52.532  1.00  0.00           H    
ATOM    566  N42 MOL     2      36.965  35.311  38.837  1.00  0.00           N1+  
ATOM    567  H42 MOL     2      37.381  34.464  39.201  1.00  0.00           H    
ATOM    568  H42 MOL     2      37.711  35.950  38.495  1.00  0.00           H    
ATOM    569  H42 MOL     2      36.266  35.780  39.431  1.00  0.00           H    
ATOM    570  H42 MOL     2      36.494  35.157  37.948  1.00  0.00           H    
ATOM    571  N42 MOL     2      49.939  22.308  52.249  1.00  0.00           N1+  
ATOM    572  H42 MOL     2      50.651  22.143  52.957  1.00  0.00           H    
ATOM    573  H42 MOL     2      49.796  23.317  52.196  1.00  0.00           H    
ATOM    574  H42 MOL     2      49.082  21.759  52.277  1.00  0.00           H    
ATOM    575  H42 MOL     2      50.412  22.173  51.381  1.00  0.00           H    
ATOM    576  N42 MOL     2      70.528  13.316  12.954  1.00  0.00           N1+  
ATOM    577  H42 MOL     2      70.590  14.082  13.615  1.00  0.00           H    
ATOM    578  H42 MOL     2      69.858  12.729  13.416  1.00  0.00           H    
ATOM    579  H42 MOL     2      71.415  12.826  12.684  1.00  0.00           H    
ATOM    580  H42 MOL     2      70.047  13.693  12.151  1.00  0.00           H    
ATOM    581  N42 MOL     2       7.534  53.553   5.838  1.00  0.00           N1+  
ATOM    582  H42 MOL     2       7.478  53.272   4.854  1.00  0.00           H    
ATOM    583  H42 MOL     2       8.076  54.402   5.984  1.00  0.00           H    
ATOM    584  H42 MOL     2       7.926  52.847   6.447  1.00  0.00           H    
ATOM    585  H42 MOL     2       6.619  53.669   6.238  1.00  0.00           H    
ATOM    586  N42 MOL     2      35.600  36.887  27.834  1.00  0.00           N1+  
ATOM    587  H42 MOL     2      34.754  36.859  28.434  1.00  0.00           H    
ATOM    588  H42 MOL     2      36.015  37.835  27.704  1.00  0.00           H    
ATOM    589  H42 MOL     2      35.424  36.592  26.865  1.00  0.00           H    
ATOM    590  H42 MOL     2      36.314  36.290  28.256  1.00  0.00           H    
ATOM    591  N42 MOL     2      24.329  23.094   2.594  1.00  0.00           N1+  
ATOM    592  H42 MOL     2      23.723  23.828   2.275  1.00  0.00           H    
ATOM    593  H42 MOL     2      23.896  22.676   3.426  1.00  0.00           H    
ATOM    594  H42 MOL     2      25.250  23.544   2.763  1.00  0.00           H    
ATOM    595  H42 MOL     2      24.379  22.495   1.772  1.00  0.00           H    
ATOM    596  N42 MOL     2      33.879   9.918  66.248  1.00  0.00           N1+  
ATOM    597  H42 MOL     2      34.535   9.570  66.953  1.00  0.00           H    
ATOM    598  H42 MOL     2      33.448  10.809  66.509  1.00  0.00           H    
ATOM    599  H42 MOL     2      33.151   9.264  65.953  1.00  0.00           H    
ATOM    600  H42 MOL     2      34.436  10.128  65.439  1.00  0.00           H    
ATOM    601  N42 MOL     2       9.301  42.173  27.372  1.00  0.00           N1+  
ATOM    602  H42 MOL     2       9.249  43.172  27.215  1.00  0.00           H    
ATOM    603  H42 MOL     2       8.690  42.026  28.175  1.00  0.00           H    
ATOM    604  H42 MOL     2      10.249  41.850  27.581  1.00  0.00           H    
ATOM    605  H42 MOL     2       8.949  41.729  26.525  1.00  0.00           H    
ATOM    606  N42 MOL     2      45.364  22.716  69.696  1.00  0.00           N1+  
ATOM    607  H42 MOL     2      46.199  22.942  69.164  1.00  0.00           H    
ATOM    608  H42 MOL     2      44.747  22.065  69.210  1.00  0.00           H    
ATOM    609  H42 MOL     2      44.894  23.554  70.060  1.00  0.00           H    
ATOM    610  H42 MOL     2      45.680  22.176  70.504  1.00  0.00           H    
ATOM    611  N42 MOL     2      55.967  46.157  65.460  1.00  0.00           N1+  
ATOM    612  H42 MOL     2      56.541  46.501  64.694  1.00  0.00           H    
ATOM    613  H42 MOL     2      56.548  46.324  66.286  1.00  0.00           H    
ATOM    614  H42 MOL     2      55.774  45.156  65.395  1.00  0.00           H    
ATOM    615  H42 MOL     2      55.164  46.770  65.589  1.00  0.00           H    
ATOM    616  N42 MOL     2      63.245  56.728   4.426  1.00  0.00           N1+  
ATOM    617  H42 MOL     2      63.161  57.258   3.553  1.00  0.00           H    
ATOM    618  H42 MOL     2      63.629  55.796   4.305  1.00  0.00           H    
ATOM    619  H42 MOL     2      62.394  56.652   4.964  1.00  0.00           H    
ATOM    620  H43 MOL     2      63.889  57.303   4.980  1.00  0.00           H    
ATOM    621  N43 MOL     2      22.520  28.107  62.542  1.00  0.00           N1+  
ATOM    622  H43 MOL     2      21.655  28.661  62.533  1.00  0.00           H    
ATOM    623  H43 MOL     2      23.148  28.544  63.233  1.00  0.00           H    
ATOM    624  H43 MOL     2      23.035  28.234  61.644  1.00  0.00           H    
ATOM    625  H43 MOL     2      22.431  27.098  62.650  1.00  0.00           H    
ATOM    626  N43 MOL     2       7.052  60.611  17.305  1.00  0.00           N1+  
ATOM    627  H43 MOL     2       6.667  61.274  17.977  1.00  0.00           H    
ATOM    628  H43 MOL     2       6.708  60.917  16.406  1.00  0.00           H    
ATOM    629  H43 MOL     2       6.701  59.669  17.404  1.00  0.00           H    
ATOM    630  H43 MOL     2       8.077  60.651  17.441  1.00  0.00           H    
ATOM    631  N43 MOL     2      33.721  31.345  18.784  1.00  0.00           N1+  
ATOM    632  H43 MOL     2      32.765  31.205  18.531  1.00  0.00           H    
ATOM    633  H43 MOL     2      33.919  32.357  18.711  1.00  0.00           H    
ATOM    634  H43 MOL     2      34.316  30.932  18.069  1.00  0.00           H    
ATOM    635  H43 MOL     2      34.078  30.914  19.620  1.00  0.00           H    
ATOM    636  N43 MOL     2      52.231   3.035  10.532  1.00  0.00           N1+  
ATOM    637  H43 MOL     2      53.236   3.043  10.730  1.00  0.00           H    
ATOM    638  H43 MOL     2      51.922   3.860  10.001  1.00  0.00           H    
ATOM    639  H43 MOL     2      51.785   3.132  11.420  1.00  0.00           H    
ATOM    640  H43 MOL     2      51.928   2.135  10.143  1.00  0.00           H    
ATOM    641  N43 MOL     2       7.902  38.100  67.807  1.00  0.00           N1+  
ATOM    642  H43 MOL     2       7.445  37.479  67.130  1.00  0.00           H    
ATOM    643  H43 MOL     2       7.670  38.999  67.392  1.00  0.00           H    
ATOM    644  H43 MOL     2       8.898  37.964  67.766  1.00  0.00           H    
ATOM    645  H43 MOL     2       7.571  38.087  68.772  1.00  0.00           H    
ATOM    646  N43 MOL     2      59.398  44.515  50.842  1.00  0.00           N1+  
ATOM    647  H43 MOL     2      58.834  43.861  50.321  1.00  0.00           H    
ATOM    648  H43 MOL     2      59.215  45.386  50.359  1.00  0.00           H    
ATOM    649  H43 MOL     2      60.396  44.365  50.639  1.00  0.00           H    
ATOM    650  H43 MOL     2      59.201  44.604  51.820  1.00  0.00           H    
ATOM    651  N43 MOL     2       1.803  60.340  21.291  1.00  0.00           N1+  
ATOM    652  H43 MOL     2       1.308  59.514  21.660  1.00  0.00           H    
ATOM    653  H43 MOL     2       2.756  59.990  21.188  1.00  0.00           H    
ATOM    654  H43 MOL     2       1.840  60.924  22.123  1.00  0.00           H    
ATOM    655  H43 MOL     2       1.343  60.653  20.467  1.00  0.00           H    
ATOM    656  N43 MOL     2      37.395  73.606  46.269  1.00  0.00           N1+  
ATOM    657  H43 MOL     2      37.082  72.766  46.731  1.00  0.00           H    
ATOM    658  H43 MOL     2      37.740  74.299  46.921  1.00  0.00           H    
ATOM    659  H43 MOL     2      36.679  74.012  45.660  1.00  0.00           H    
ATOM    660  H43 MOL     2      38.237  73.365  45.764  1.00  0.00           H    
ATOM    661  N43 MOL     2      43.738  18.296  65.996  1.00  0.00           N1+  
ATOM    662  H43 MOL     2      43.678  18.039  65.015  1.00  0.00           H    
ATOM    663  H43 MOL     2      42.895  18.625  66.422  1.00  0.00           H    
ATOM    664  H43 MOL     2      44.489  18.959  66.134  1.00  0.00           H    
ATOM    665  H43 MOL     2      44.062  17.454  66.433  1.00  0.00           H    
ATOM    666  N43 MOL     2      75.034  24.174  -1.082  1.00  0.00           N1+  
ATOM    667  H43 MOL     2      74.803  24.545  -0.174  1.00  0.00           H    
ATOM    668  H43 MOL     2      74.878  23.175  -1.092  1.00  0.00           H    
ATOM    669  H43 MOL     2      76.012  24.354  -1.271  1.00  0.00           H    
ATOM    670  H43 MOL     2      74.438  24.584  -1.777  1.00  0.00           H    
ATOM    671  N43 MOL     2      38.409  62.042  27.671  1.00  0.00           N1+  
ATOM    672  H43 MOL     2      38.357  61.897  28.654  1.00  0.00           H    
ATOM    673  H43 MOL     2      37.794  62.763  27.344  1.00  0.00           H    
ATOM    674  H43 MOL     2      38.076  61.205  27.253  1.00  0.00           H    
ATOM    675  H43 MOL     2      39.388  62.215  27.453  1.00  0.00           H    
ATOM    676  N43 MOL     2      12.340  48.824  56.540  1.00  0.00           N1+  
ATOM    677  H43 MOL     2      13.362  48.672  56.528  1.00  0.00           H    
ATOM    678  H43 MOL     2      11.999  47.861  56.652  1.00  0.00           H    
ATOM    679  H43 MOL     2      11.933  49.302  55.726  1.00  0.00           H    
ATOM    680  H43 MOL     2      12.015  49.409  57.331  1.00  0.00           H    
ATOM    681  N43 MOL     2      40.320  70.660  19.344  1.00  0.00           N1+  
ATOM    682  H43 MOL     2      39.958  70.858  20.275  1.00  0.00           H    
ATOM    683  H43 MOL     2      39.535  70.477  18.751  1.00  0.00           H    
ATOM    684  H43 MOL     2      40.782  69.778  19.501  1.00  0.00           H    
ATOM    685  H43 MOL     2      40.951  71.320  18.905  1.00  0.00           H    
ATOM    686  N43 MOL     2      43.145  27.438  42.730  1.00  0.00           N1+  
ATOM    687  H43 MOL     2      43.798  27.141  43.473  1.00  0.00           H    
ATOM    688  H43 MOL     2      43.437  28.144  42.045  1.00  0.00           H    
ATOM    689  H43 MOL     2      42.230  27.730  43.037  1.00  0.00           H    
ATOM    690  H43 MOL     2      43.005  26.620  42.139  1.00  0.00           H    
ATOM    691  N43 MOL     2      69.023  20.079  52.792  1.00  0.00           N1+  
ATOM    692  H43 MOL     2      70.031  20.113  52.749  1.00  0.00           H    
ATOM    693  H43 MOL     2      68.680  19.124  52.953  1.00  0.00           H    
ATOM    694  H43 MOL     2      68.606  20.411  51.944  1.00  0.00           H    
ATOM    695  H43 MOL     2      68.769  20.768  53.487  1.00  0.00           H    
ATOM    696  N43 MOL     2      53.640  52.353  53.027  1.00  0.00           N1+  
ATOM    697  H43 MOL     2      53.045  51.552  53.227  1.00  0.00           H    
ATOM    698  H43 MOL     2      53.169  53.082  52.472  1.00  0.00           H    
ATOM    699  H43 MOL     2      54.449  52.052  52.503  1.00  0.00           H    
ATOM    700  H43 MOL     2      53.963  52.745  53.906  1.00  0.00           H    
ATOM    701  N43 MOL     2      30.660  45.244  24.026  1.00  0.00           N1+  
ATOM    702  H43 MOL     2      31.172  45.330  24.888  1.00  0.00           H    
ATOM    703  H43 MOL     2      30.098  46.124  23.873  1.00  0.00           H    
ATOM    704  H43 MOL     2      30.008  44.513  24.309  1.00  0.00           H    
ATOM    705  H43 MOL     2      31.400  44.997  23.383  1.00  0.00           H    
ATOM    706  N43 MOL     2      49.384  46.639   6.199  1.00  0.00           N1+  
ATOM    707  H43 MOL     2      49.378  47.354   5.518  1.00  0.00           H    
ATOM    708  H43 MOL     2      48.593  46.027   6.229  1.00  0.00           H    
ATOM    709  H43 MOL     2      49.507  47.175   7.058  1.00  0.00           H    
ATOM    710  H43 MOL     2      50.154  46.037   5.942  1.00  0.00           H    
ATOM    711  N43 MOL     2      61.430   3.687  16.376  1.00  0.00           N1+  
ATOM    712  H43 MOL     2      61.700   3.590  15.412  1.00  0.00           H    
ATOM    713  H43 MOL     2      61.649   2.859  16.906  1.00  0.00           H    
ATOM    714  H43 MOL     2      60.427   3.694  16.322  1.00  0.00           H    
ATOM    715  H43 MOL     2      61.865   4.476  16.805  1.00  0.00           H    
ATOM    716  N43 MOL     2      45.658  23.541  42.548  1.00  0.00           N1+  
ATOM    717  H43 MOL     2      45.583  24.490  42.926  1.00  0.00           H    
ATOM    718  H43 MOL     2      46.632  23.344  42.429  1.00  0.00           H    
ATOM    719  H43 MOL     2      45.231  23.533  41.634  1.00  0.00           H    
ATOM    720  H44 MOL     2      45.193  22.852  43.130  1.00  0.00           H    
ATOM    721  N44 MOL     2      13.716  55.521  51.840  1.00  0.00           N1+  
ATOM    722  H44 MOL     2      13.251  56.420  51.875  1.00  0.00           H    
ATOM    723  H44 MOL     2      13.238  55.032  52.587  1.00  0.00           H    
ATOM    724  H44 MOL     2      14.664  55.765  51.980  1.00  0.00           H    
ATOM    725  H44 MOL     2      13.681  55.146  50.878  1.00  0.00           H    
ATOM    726  N44 MOL     2      43.555  67.710  55.587  1.00  0.00           N1+  
ATOM    727  H44 MOL     2      42.998  68.336  56.167  1.00  0.00           H    
ATOM    728  H44 MOL     2      44.419  68.226  55.553  1.00  0.00           H    
ATOM    729  H44 MOL     2      43.212  67.394  54.660  1.00  0.00           H    
ATOM    730  H44 MOL     2      43.744  66.972  56.251  1.00  0.00           H    
ATOM    731  N44 MOL     2      25.797  31.698  60.013  1.00  0.00           N1+  
ATOM    732  H44 MOL     2      26.728  32.153  60.050  1.00  0.00           H    
ATOM    733  H44 MOL     2      25.955  30.795  60.460  1.00  0.00           H    
ATOM    734  H44 MOL     2      25.466  31.300  59.128  1.00  0.00           H    
ATOM    735  H44 MOL     2      25.028  32.226  60.467  1.00  0.00           H    
ATOM    736  N44 MOL     2      15.705  29.609  13.939  1.00  0.00           N1+  
ATOM    737  H44 MOL     2      15.850  29.798  12.944  1.00  0.00           H    
ATOM    738  H44 MOL     2      14.902  30.064  14.307  1.00  0.00           H    
ATOM    739  H44 MOL     2      16.488  29.850  14.519  1.00  0.00           H    
ATOM    740  H44 MOL     2      15.542  28.607  14.036  1.00  0.00           H    
ATOM    741  N44 MOL     2      28.554  -1.069  42.658  1.00  0.00           N1+  
ATOM    742  H44 MOL     2      28.501  -0.902  43.648  1.00  0.00           H    
ATOM    743  H44 MOL     2      28.045  -0.345  42.151  1.00  0.00           H    
ATOM    744  H44 MOL     2      28.220  -2.017  42.536  1.00  0.00           H    
ATOM    745  H44 MOL     2      29.508  -0.975  42.359  1.00  0.00           H    
ATOM    746  N44 MOL     2      37.481  37.488  61.455  1.00  0.00           N1+  
ATOM    747  H44 MOL     2      37.137  37.580  62.411  1.00  0.00           H    
ATOM    748  H44 MOL     2      37.061  36.748  60.867  1.00  0.00           H    
ATOM    749  H44 MOL     2      38.429  37.126  61.385  1.00  0.00           H    
ATOM    750  H44 MOL     2      37.341  38.415  61.067  1.00  0.00           H    
ATOM    751  N44 MOL     2      33.332  38.945  69.612  1.00  0.00           N1+  
ATOM    752  H44 MOL     2      33.768  39.580  68.954  1.00  0.00           H    
ATOM    753  H44 MOL     2      33.689  38.044  69.343  1.00  0.00           H    
ATOM    754  H44 MOL     2      32.316  39.038  69.437  1.00  0.00           H    
ATOM    755  H44 MOL     2      33.599  39.358  70.502  1.00  0.00           H    
ATOM    756  N44 MOL     2      30.019  73.775  10.107  1.00  0.00           N1+  
ATOM    757  H44 MOL     2      29.695  72.947   9.608  1.00  0.00           H    
ATOM    758  H44 MOL     2      30.717  74.259   9.559  1.00  0.00           H    
ATOM    759  H44 MOL     2      30.528  73.464  10.929  1.00  0.00           H    
ATOM    760  H44 MOL     2      29.301  74.443  10.371  1.00  0.00           H    
ATOM    761  N44 MOL     2      26.258  38.605  52.776  1.00  0.00           N1+  
ATOM    762  H44 MOL     2      25.792  39.231  52.105  1.00  0.00           H    
ATOM    763  H44 MOL     2      25.630  38.336  53.497  1.00  0.00           H    
ATOM    764  H44 MOL     2      26.945  39.223  53.187  1.00  0.00           H    
ATOM    765  H44 MOL     2      26.758  37.835  52.355  1.00  0.00           H    
ATOM    766  N44 MOL     2      37.675  30.603  15.934  1.00  0.00           N1+  
ATOM    767  H44 MOL     2      37.445  29.613  15.905  1.00  0.00           H    
ATOM    768  H44 MOL     2      36.969  31.073  15.402  1.00  0.00           H    
ATOM    769  H44 MOL     2      38.501  30.803  15.417  1.00  0.00           H    
ATOM    770  H44 MOL     2      37.745  31.007  16.856  1.00  0.00           H    
ATOM    771  N44 MOL     2      63.412  -1.242  24.041  1.00  0.00           N1+  
ATOM    772  H44 MOL     2      63.034  -2.050  24.488  1.00  0.00           H    
ATOM    773  H44 MOL     2      62.904  -1.064  23.186  1.00  0.00           H    
ATOM    774  H44 MOL     2      64.390  -1.405  23.851  1.00  0.00           H    
ATOM    775  H44 MOL     2      63.311  -0.474  24.688  1.00  0.00           H    
ATOM    776  N44 MOL     2      28.235  19.629  59.844  1.00  0.00           N1+  
ATOM    777  H44 MOL     2      28.941  20.043  60.432  1.00  0.00           H    
ATOM    778  H44 MOL     2      28.656  19.025  59.108  1.00  0.00           H    
ATOM    779  H44 MOL     2      27.644  20.372  59.467  1.00  0.00           H    
ATOM    780  H44 MOL     2      27.390  19.188  60.263  1.00  0.00           H    
ATOM    781  N44 MOL     2      18.123  50.372  32.403  1.00  0.00           N1+  
ATOM    782  H44 MOL     2      17.452  50.998  31.997  1.00  0.00           H    
ATOM    783  H44 MOL     2      18.342  50.603  33.373  1.00  0.00           H    
ATOM    784  H44 MOL     2      18.951  50.508  31.856  1.00  0.00           H    
ATOM    785  H44 MOL     2      17.866  49.430  32.222  1.00  0.00           H    
ATOM    786  N44 MOL     2       1.770  -1.416   8.050  1.00  0.00           N1+  
ATOM    787  H44 MOL     2       1.785  -2.445   7.990  1.00  0.00           H    
ATOM    788  H44 MOL     2       0.840  -1.046   7.877  1.00  0.00           H    
ATOM    789  H44 MOL     2       2.404  -1.046   7.345  1.00  0.00           H    
ATOM    790  H44 MOL     2       2.006  -1.064   8.972  1.00  0.00           H    
ATOM    791  N44 MOL     2      52.427  17.503  22.116  1.00  0.00           N1+  
ATOM    792  H44 MOL     2      53.010  18.077  21.479  1.00  0.00           H    
ATOM    793  H44 MOL     2      51.708  18.033  22.604  1.00  0.00           H    
ATOM    794  H44 MOL     2      53.011  17.210  22.884  1.00  0.00           H    
ATOM    795  H44 MOL     2      52.089  16.577  21.757  1.00  0.00           H    
ATOM    796  N44 MOL     2      46.105  12.841  33.062  1.00  0.00           N1+  
ATOM    797  H44 MOL     2      46.441  12.103  33.696  1.00  0.00           H    
ATOM    798  H44 MOL     2      45.965  13.568  33.734  1.00  0.00           H    
ATOM    799  H44 MOL     2      45.223  12.561  32.618  1.00  0.00           H    
ATOM    800  H44 MOL     2      46.823  13.215  32.435  1.00  0.00           H    
ATOM    801  N44 MOL     2      11.358   8.306  22.664  1.00  0.00           N1+  
ATOM    802  H44 MOL     2      12.019   8.200  21.894  1.00  0.00           H    
ATOM    803  H44 MOL     2      11.173   7.395  23.064  1.00  0.00           H    
ATOM    804  H44 MOL     2      10.484   8.729  22.335  1.00  0.00           H    
ATOM    805  H44 MOL     2      11.806   8.788  23.458  1.00  0.00           H    
ATOM    806  N44 MOL     2      32.025  22.901  42.357  1.00  0.00           N1+  
ATOM    807  H44 MOL     2      32.090  23.323  41.433  1.00  0.00           H    
ATOM    808  H44 MOL     2      32.054  23.637  43.046  1.00  0.00           H    
ATOM    809  H44 MOL     2      32.802  22.313  42.617  1.00  0.00           H    
ATOM    810  H44 MOL     2      31.173  22.365  42.468  1.00  0.00           H    
ATOM    811  N44 MOL     2       2.284  51.515  34.993  1.00  0.00           N1+  
ATOM    812  H44 MOL     2       2.861  51.057  35.689  1.00  0.00           H    
ATOM    813  H44 MOL     2       1.729  50.794  34.537  1.00  0.00           H    
ATOM    814  H44 MOL     2       2.925  51.969  34.338  1.00  0.00           H    
ATOM    815  H44 MOL     2       1.665  52.177  35.469  1.00  0.00           H    
ATOM    816  N44 MOL     2      68.313  59.085   7.040  1.00  0.00           N1+  
ATOM    817  H44 MOL     2      68.087  60.019   7.356  1.00  0.00           H    
ATOM    818  H44 MOL     2      68.755  58.530   7.777  1.00  0.00           H    
ATOM    819  H44 MOL     2      68.985  59.076   6.297  1.00  0.00           H    
ATOM    820  H45 MOL     2      67.482  58.635   6.624  1.00  0.00           H    
ATOM    821  N45 MOL     2      70.027  46.228  63.504  1.00  0.00           N1+  
ATOM    822  H45 MOL     2      70.144  47.181  63.141  1.00  0.00           H    
ATOM    823  H45 MOL     2      69.108  46.268  63.939  1.00  0.00           H    
ATOM    824  H45 MOL     2      70.727  46.062  64.205  1.00  0.00           H    
ATOM    825  H45 MOL     2      70.034  45.541  62.769  1.00  0.00           H    
ATOM    826  N45 MOL     2      62.374  35.499  38.213  1.00  0.00           N1+  
ATOM    827  H45 MOL     2      62.355  36.379  38.726  1.00  0.00           H    
ATOM    828  H45 MOL     2      62.469  34.769  38.902  1.00  0.00           H    
ATOM    829  H45 MOL     2      63.225  35.407  37.657  1.00  0.00           H    
ATOM    830  H45 MOL     2      61.541  35.342  37.640  1.00  0.00           H    
ATOM    831  N45 MOL     2      68.206  69.643  51.828  1.00  0.00           N1+  
ATOM    832  H45 MOL     2      67.328  70.184  51.901  1.00  0.00           H    
ATOM    833  H45 MOL     2      68.971  70.361  51.892  1.00  0.00           H    
ATOM    834  H45 MOL     2      68.276  69.197  50.932  1.00  0.00           H    
ATOM    835  H45 MOL     2      68.222  68.942  52.573  1.00  0.00           H    
ATOM    836  N45 MOL     2      19.456  42.302  69.696  1.00  0.00           N1+  
ATOM    837  H45 MOL     2      19.723  41.738  68.913  1.00  0.00           H    
ATOM    838  H45 MOL     2      18.456  42.311  69.529  1.00  0.00           H    
ATOM    839  H45 MOL     2      19.932  43.191  69.633  1.00  0.00           H    
ATOM    840  H45 MOL     2      19.748  41.656  70.413  1.00  0.00           H    
ATOM    841  N45 MOL     2       2.997  61.946  48.414  1.00  0.00           N1+  
ATOM    842  H45 MOL     2       3.154  62.048  47.406  1.00  0.00           H    
ATOM    843  H45 MOL     2       1.992  61.874  48.491  1.00  0.00           H    
ATOM    844  H45 MOL     2       3.339  62.820  48.824  1.00  0.00           H    
ATOM    845  H45 MOL     2       3.490  61.110  48.648  1.00  0.00           H    
ATOM    846  N45 MOL     2      19.610  -2.143  16.702  1.00  0.00           N1+  
ATOM    847  H45 MOL     2      19.991  -1.172  16.777  1.00  0.00           H    
ATOM    848  H45 MOL     2      19.777  -2.729  17.536  1.00  0.00           H    
ATOM    849  H45 MOL     2      20.041  -2.674  15.938  1.00  0.00           H    
ATOM    850  H45 MOL     2      18.607  -2.075  16.515  1.00  0.00           H    
ATOM    851  N45 MOL     2      44.248  49.222  48.986  1.00  0.00           N1+  
ATOM    852  H45 MOL     2      43.299  49.201  49.337  1.00  0.00           H    
ATOM    853  H45 MOL     2      44.804  49.663  49.697  1.00  0.00           H    
ATOM    854  H45 MOL     2      44.334  49.740  48.140  1.00  0.00           H    
ATOM    855  H45 MOL     2      44.692  48.335  48.822  1.00  0.00           H    
ATOM    856  N45 MOL     2      36.153  57.239  22.595  1.00  0.00           N1+  
ATOM    857  H45 MOL     2      36.847  56.527  22.804  1.00  0.00           H    
ATOM    858  H45 MOL     2      36.535  58.177  22.695  1.00  0.00           H    
ATOM    859  H45 MOL     2      35.303  57.102  23.117  1.00  0.00           H    
ATOM    860  H45 MOL     2      35.894  57.049  21.613  1.00  0.00           H    
ATOM    861  N45 MOL     2      15.406   7.918  17.829  1.00  0.00           N1+  
ATOM    862  H45 MOL     2      14.895   8.091  16.963  1.00  0.00           H    
ATOM    863  H45 MOL     2      15.079   8.589  18.505  1.00  0.00           H    
ATOM    864  H45 MOL     2      16.408   8.031  17.746  1.00  0.00           H    
ATOM    865  H45 MOL     2      15.139   6.960  18.112  1.00  0.00           H    
ATOM    866  N45 MOL     2      20.672  60.343  20.202  1.00  0.00           N1+  
ATOM    867  H45 MOL     2      21.217  59.837  19.512  1.00  0.00           H    
ATOM    868  H45 MOL     2      19.703  60.049  19.910  1.00  0.00           H    
ATOM    869  H45 MOL     2      20.885  61.331  19.941  1.00  0.00           H    
ATOM    870  H45 MOL     2      20.889  60.062  21.146  1.00  0.00           H    
ATOM    871  N45 MOL     2      23.337  51.783  45.496  1.00  0.00           N1+  
ATOM    872  H45 MOL     2      23.932  51.008  45.370  1.00  0.00           H    
ATOM    873  H45 MOL     2      23.460  52.426  44.730  1.00  0.00           H    
ATOM    874  H45 MOL     2      23.680  52.308  46.284  1.00  0.00           H    
ATOM    875  H45 MOL     2      22.372  51.507  45.531  1.00  0.00           H    
ATOM    876  N45 MOL     2       1.668  52.157  56.173  1.00  0.00           N1+  
ATOM    877  H45 MOL     2       2.216  51.347  56.452  1.00  0.00           H    
ATOM    878  H45 MOL     2       2.112  53.042  56.365  1.00  0.00           H    
ATOM    879  H45 MOL     2       0.845  52.272  56.746  1.00  0.00           H    
ATOM    880  H45 MOL     2       1.451  52.157  55.172  1.00  0.00           H    
ATOM    881  N45 MOL     2      44.758   9.909  19.430  1.00  0.00           N1+  
ATOM    882  H45 MOL     2      44.466  10.813  19.818  1.00  0.00           H    
ATOM    883  H45 MOL     2      43.917   9.352  19.340  1.00  0.00           H    
ATOM    884  H45 MOL     2      45.371   9.409  20.067  1.00  0.00           H    
ATOM    885  H45 MOL     2      45.280  10.047  18.557  1.00  0.00           H    
ATOM    886  N45 MOL     2      45.965  10.095  39.064  1.00  0.00           N1+  
ATOM    887  H45 MOL     2      45.000   9.970  39.336  1.00  0.00           H    
ATOM    888  H45 MOL     2      46.115  10.006  38.054  1.00  0.00           H    
ATOM    889  H45 MOL     2      46.553   9.446  39.549  1.00  0.00           H    
ATOM    890  H45 MOL     2      46.272  10.995  39.373  1.00  0.00           H    
ATOM    891  N45 MOL     2      71.670  63.395  58.626  1.00  0.00           N1+  
ATOM    892  H45 MOL     2      72.273  64.151  58.880  1.00  0.00           H    
ATOM    893  H45 MOL     2      70.682  63.577  58.747  1.00  0.00           H    
ATOM    894  H45 MOL     2      71.887  62.610  59.178  1.00  0.00           H    
ATOM    895  H45 MOL     2      71.753  63.150  57.638  1.00  0.00           H    
ATOM    896  N45 MOL     2      55.795   3.111   7.691  1.00  0.00           N1+  
ATOM    897  H45 MOL     2      55.489   3.407   8.646  1.00  0.00           H    
ATOM    898  H45 MOL     2      56.196   2.167   7.725  1.00  0.00           H    
ATOM    899  H45 MOL     2      56.452   3.801   7.312  1.00  0.00           H    
ATOM    900  H45 MOL     2      55.012   3.174   7.001  1.00  0.00           H    
ATOM    901  N45 MOL     2      73.300  39.383  70.595  1.00  0.00           N1+  
ATOM    902  H45 MOL     2      74.188  39.195  70.141  1.00  0.00           H    
ATOM    903  H45 MOL     2      72.670  38.662  70.274  1.00  0.00           H    
ATOM    904  H45 MOL     2      72.930  40.274  70.259  1.00  0.00           H    
ATOM    905  H45 MOL     2      73.378  39.315  71.610  1.00  0.00           H    
ATOM    906  N45 MOL     2      55.339  18.164  15.422  1.00  0.00           N1+  
ATOM    907  H45 MOL     2      55.893  17.433  15.018  1.00  0.00           H    
ATOM    908  H45 MOL     2      54.737  18.547  14.713  1.00  0.00           H    
ATOM    909  H45 MOL     2      55.985  18.835  15.787  1.00  0.00           H    
ATOM    910  H45 MOL     2      54.806  17.703  16.142  1.00  0.00           H    
ATOM    911  N45 MOL     2      16.850  50.116  63.443  1.00  0.00           N1+  
ATOM    912  H45 MOL     2      17.734  49.851  63.828  1.00  0.00           H    
ATOM    913  H45 MOL     2      16.294  50.584  64.163  1.00  0.00           H    
ATOM    914  H45 MOL     2      16.364  49.259  63.221  1.00  0.00           H    
ATOM    915  H45 MOL     2      16.879  50.638  62.591  1.00  0.00           H    
ATOM    916  N45 MOL     2      39.392   4.616  54.910  1.00  0.00           N1+  
ATOM    917  H45 MOL     2      39.518   5.627  54.894  1.00  0.00           H    
ATOM    918  H45 MOL     2      39.951   4.204  54.196  1.00  0.00           H    
ATOM    919  H45 MOL     2      38.445   4.279  54.765  1.00  0.00           H    
ATOM    920  H46 MOL     2      39.766   4.240  55.762  1.00  0.00           H    
ATOM    921  N46 MOL     2      16.430  23.468  10.269  1.00  0.00           N1+  
ATOM    922  H46 MOL     2      17.425  23.617  10.133  1.00  0.00           H    
ATOM    923  H46 MOL     2      16.353  22.822  11.061  1.00  0.00           H    
ATOM    924  H46 MOL     2      16.126  23.048   9.399  1.00  0.00           H    
ATOM    925  H46 MOL     2      15.968  24.347  10.463  1.00  0.00           H    
ATOM    926  N46 MOL     2      46.023  21.086   7.550  1.00  0.00           N1+  
ATOM    927  H46 MOL     2      45.954  20.112   7.259  1.00  0.00           H    
ATOM    928  H46 MOL     2      45.358  21.656   7.043  1.00  0.00           H    
ATOM    929  H46 MOL     2      46.907  21.424   7.207  1.00  0.00           H    
ATOM    930  H46 MOL     2      45.948  21.161   8.577  1.00  0.00           H    
ATOM    931  N46 MOL     2      70.286  -0.586  72.418  1.00  0.00           N1+  
ATOM    932  H46 MOL     2      70.142  -0.610  73.426  1.00  0.00           H    
ATOM    933  H46 MOL     2      70.566   0.335  72.095  1.00  0.00           H    
ATOM    934  H46 MOL     2      69.403  -0.756  71.964  1.00  0.00           H    
ATOM    935  H46 MOL     2      70.958  -1.305  72.155  1.00  0.00           H    
ATOM    936  N46 MOL     2      58.464  71.059  22.409  1.00  0.00           N1+  
ATOM    937  H46 MOL     2      59.076  70.905  21.617  1.00  0.00           H    
ATOM    938  H46 MOL     2      57.627  71.567  22.218  1.00  0.00           H    
ATOM    939  H46 MOL     2      59.027  71.598  23.061  1.00  0.00           H    
ATOM    940  H46 MOL     2      58.252  70.170  22.850  1.00  0.00           H    
ATOM    941  N46 MOL     2      42.029  63.272  55.422  1.00  0.00           N1+  
ATOM    942  H46 MOL     2      42.192  63.550  56.390  1.00  0.00           H    
ATOM    943  H46 MOL     2      42.917  63.217  54.946  1.00  0.00           H    
ATOM    944  H46 MOL     2      41.303  63.900  55.132  1.00  0.00           H    
ATOM    945  H46 MOL     2      41.682  62.350  55.573  1.00  0.00           H    
ATOM    946  N46 MOL     2      13.290  68.593  63.595  1.00  0.00           N1+  
ATOM    947  H46 MOL     2      13.368  68.497  64.613  1.00  0.00           H    
ATOM    948  H46 MOL     2      12.434  69.067  63.324  1.00  0.00           H    
ATOM    949  H46 MOL     2      13.235  67.680  63.172  1.00  0.00           H    
ATOM    950  H46 MOL     2      14.106  69.033  63.210  1.00  0.00           H    
ATOM    951  N46 MOL     2      70.243  50.206  42.025  1.00  0.00           N1+  
ATOM    952  H46 MOL     2      70.512  50.382  42.972  1.00  0.00           H    
ATOM    953  H46 MOL     2      71.035  50.454  41.452  1.00  0.00           H    
ATOM    954  H46 MOL     2      69.470  50.775  41.734  1.00  0.00           H    
ATOM    955  H46 MOL     2      70.067  49.223  41.909  1.00  0.00           H    
ATOM    956  N46 MOL     2      76.820   9.791  60.331  1.00  0.00           N1+  
ATOM    957  H46 MOL     2      77.088   9.184  61.097  1.00  0.00           H    
ATOM    958  H46 MOL     2      76.491  10.633  60.770  1.00  0.00           H    
ATOM    959  H46 MOL     2      76.119   9.360  59.718  1.00  0.00           H    
ATOM    960  H46 MOL     2      77.645  10.086  59.828  1.00  0.00           H    
ATOM    961  N46 MOL     2      62.727  29.160  17.792  1.00  0.00           N1+  
ATOM    962  H46 MOL     2      61.742  29.066  17.716  1.00  0.00           H    
ATOM    963  H46 MOL     2      62.954  29.302  18.758  1.00  0.00           H    
ATOM    964  H46 MOL     2      63.039  29.904  17.199  1.00  0.00           H    
ATOM    965  H46 MOL     2      63.201  28.381  17.412  1.00  0.00           H    
ATOM    966  N46 MOL     2      38.766  61.956  45.846  1.00  0.00           N1+  
ATOM    967  H46 MOL     2      38.441  61.211  45.256  1.00  0.00           H    
ATOM    968  H46 MOL     2      38.000  62.171  46.478  1.00  0.00           H    
ATOM    969  H46 MOL     2      38.929  62.779  45.256  1.00  0.00           H    
ATOM    970  H46 MOL     2      39.462  61.540  46.432  1.00  0.00           H    
ATOM    971  N46 MOL     2      -0.036   2.779  56.527  1.00  0.00           N1+  
ATOM    972  H46 MOL     2      -0.082   3.718  56.169  1.00  0.00           H    
ATOM    973  H46 MOL     2      -0.124   2.104  55.785  1.00  0.00           H    
ATOM    974  H46 MOL     2      -0.777   2.665  57.200  1.00  0.00           H    
ATOM    975  H46 MOL     2       0.885   2.634  56.918  1.00  0.00           H    
ATOM    976  N46 MOL     2      48.862  53.171  60.460  1.00  0.00           N1+  
ATOM    977  H46 MOL     2      48.380  53.281  61.365  1.00  0.00           H    
ATOM    978  H46 MOL     2      49.638  52.483  60.458  1.00  0.00           H    
ATOM    979  H46 MOL     2      49.223  54.115  60.231  1.00  0.00           H    
ATOM    980  H46 MOL     2      48.114  53.009  59.798  1.00  0.00           H    
ATOM    981  N46 MOL     2      17.074  23.615  35.771  1.00  0.00           N1+  
ATOM    982  H46 MOL     2      16.642  23.533  34.853  1.00  0.00           H    
ATOM    983  H46 MOL     2      17.748  22.867  35.889  1.00  0.00           H    
ATOM    984  H46 MOL     2      16.239  23.462  36.315  1.00  0.00           H    
ATOM    985  H46 MOL     2      17.476  24.557  35.847  1.00  0.00           H    
ATOM    986  N46 MOL     2      51.272  27.674  47.955  1.00  0.00           N1+  
ATOM    987  H46 MOL     2      52.229  27.384  48.053  1.00  0.00           H    
ATOM    988  H46 MOL     2      50.926  27.378  47.038  1.00  0.00           H    
ATOM    989  H46 MOL     2      51.201  28.689  47.839  1.00  0.00           H    
ATOM    990  H46 MOL     2      50.714  27.274  48.725  1.00  0.00           H    
ATOM    991  N46 MOL     2      75.315  65.657  11.079  1.00  0.00           N1+  
ATOM    992  H46 MOL     2      76.013  65.416  11.775  1.00  0.00           H    
ATOM    993  H46 MOL     2      75.762  65.724  10.174  1.00  0.00           H    
ATOM    994  H46 MOL     2      75.018  66.597  11.301  1.00  0.00           H    
ATOM    995  H46 MOL     2      74.552  64.983  11.013  1.00  0.00           H    
ATOM    996  N46 MOL     2      50.616   5.015  60.884  1.00  0.00           N1+  
ATOM    997  H46 MOL     2      50.775   5.442  59.949  1.00  0.00           H    
ATOM    998  H46 MOL     2      51.468   4.725  61.348  1.00  0.00           H    
ATOM    999  H46 MOL     2      49.991   4.221  60.870  1.00  0.00           H    
ATOM   1000  H46 MOL     2      50.159   5.707  61.454  1.00  0.00           H    
ATOM   1001  N46 MOL     2       4.615  61.279  55.179  1.00  0.00           N1+  
ATOM   1002  H46 MOL     2       4.392  61.368  56.157  1.00  0.00           H    
ATOM   1003  H46 MOL     2       3.838  60.803  54.654  1.00  0.00           H    
ATOM   1004  H46 MOL     2       5.494  60.738  55.173  1.00  0.00           H    
ATOM   1005  H46 MOL     2       4.873  62.213  54.875  1.00  0.00           H    
ATOM   1006  N46 MOL     2      48.940  34.196  62.609  1.00  0.00           N1+  
ATOM   1007  H46 MOL     2      48.793  33.556  61.842  1.00  0.00           H    
ATOM   1008  H46 MOL     2      48.112  34.766  62.658  1.00  0.00           H    
ATOM   1009  H46 MOL     2      49.716  34.849  62.501  1.00  0.00           H    
ATOM   1010  H46 MOL     2      48.881  33.742  63.497  1.00  0.00           H    
ATOM   1011  N46 MOL     2      48.968   5.535  54.784  1.00  0.00           N1+  
ATOM   1012  H46 MOL     2      48.663   6.021  55.619  1.00  0.00           H    
ATOM   1013  H46 MOL     2      48.147   5.430  54.184  1.00  0.00           H    
ATOM   1014  H46 MOL     2      49.258   4.663  55.234  1.00  0.00           H    
ATOM   1015  H46 MOL     2      49.736   6.211  54.551  1.00  0.00           H    
ATOM   1016  N46 MOL     2      20.493   9.145  65.130  1.00  0.00           N1+  
ATOM   1017  H46 MOL     2      19.751   8.869  65.754  1.00  0.00           H    
ATOM   1018  H46 MOL     2      20.092   9.712  64.388  1.00  0.00           H    
ATOM   1019  H46 MOL     2      20.915   8.323  64.708  1.00  0.00           H    
ATOM   1020  H47 MOL     2      21.177   9.668  65.694  1.00  0.00           H    
ATOM   1021  N47 MOL     2      13.089  68.358   8.076  1.00  0.00           N1+  
ATOM   1022  H47 MOL     2      12.183  68.751   8.275  1.00  0.00           H    
ATOM   1023  H47 MOL     2      13.761  68.675   8.787  1.00  0.00           H    
ATOM   1024  H47 MOL     2      13.399  68.681   7.147  1.00  0.00           H    
ATOM   1025  H47 MOL     2      13.032  67.351   8.016  1.00  0.00           H    
ATOM   1026  N47 MOL     2      11.989  70.476  13.800  1.00  0.00           N1+  
ATOM   1027  H47 MOL     2      12.693  69.819  14.081  1.00  0.00           H    
ATOM   1028  H47 MOL     2      11.548  70.317  12.927  1.00  0.00           H    
ATOM   1029  H47 MOL     2      12.430  71.374  13.752  1.00  0.00           H    
ATOM   1030  H47 MOL     2      11.307  70.591  14.522  1.00  0.00           H    
ATOM   1031  N47 MOL     2      24.411   7.366  19.276  1.00  0.00           N1+  
ATOM   1032  H47 MOL     2      23.854   6.551  19.021  1.00  0.00           H    
ATOM   1033  H47 MOL     2      24.069   7.576  20.209  1.00  0.00           H    
ATOM   1034  H47 MOL     2      24.254   8.218  18.760  1.00  0.00           H    
ATOM   1035  H47 MOL     2      25.420   7.228  19.454  1.00  0.00           H    
ATOM   1036  N47 MOL     2      39.988  27.014  14.639  1.00  0.00           N1+  
ATOM   1037  H47 MOL     2      38.997  27.185  14.468  1.00  0.00           H    
ATOM   1038  H47 MOL     2      40.450  26.628  13.850  1.00  0.00           H    
ATOM   1039  H47 MOL     2      40.188  26.491  15.493  1.00  0.00           H    
ATOM   1040  H47 MOL     2      40.324  27.964  14.616  1.00  0.00           H    
ATOM   1041  N47 MOL     2      67.912  27.093  68.522  1.00  0.00           N1+  
ATOM   1042  H47 MOL     2      68.221  26.801  69.424  1.00  0.00           H    
ATOM   1043  H47 MOL     2      68.717  27.463  68.051  1.00  0.00           H    
ATOM   1044  H47 MOL     2      67.180  27.761  68.609  1.00  0.00           H    
ATOM   1045  H47 MOL     2      67.578  26.298  68.005  1.00  0.00           H    
ATOM   1046  N47 MOL     2      21.835  21.919  53.836  1.00  0.00           N1+  
ATOM   1047  H47 MOL     2      22.664  22.125  53.302  1.00  0.00           H    
ATOM   1048  H47 MOL     2      21.212  22.695  53.745  1.00  0.00           H    
ATOM   1049  H47 MOL     2      22.102  21.816  54.805  1.00  0.00           H    
ATOM   1050  H47 MOL     2      21.408  21.026  53.553  1.00  0.00           H    
ATOM   1051  N47 MOL     2      41.708  50.443  25.015  1.00  0.00           N1+  
ATOM   1052  H47 MOL     2      41.070  51.158  24.692  1.00  0.00           H    
ATOM   1053  H47 MOL     2      42.413  50.060  24.373  1.00  0.00           H    
ATOM   1054  H47 MOL     2      41.153  49.654  25.326  1.00  0.00           H    
ATOM   1055  H47 MOL     2      42.255  50.661  25.868  1.00  0.00           H    
ATOM   1056  N47 MOL     2      10.991  51.990  35.928  1.00  0.00           N1+  
ATOM   1057  H47 MOL     2      11.061  52.735  36.607  1.00  0.00           H    
ATOM   1058  H47 MOL     2      10.773  51.144  36.445  1.00  0.00           H    
ATOM   1059  H47 MOL     2      11.926  51.751  35.669  1.00  0.00           H    
ATOM   1060  H47 MOL     2      10.354  52.069  35.126  1.00  0.00           H    
ATOM   1061  N47 MOL     2      33.636  14.884  20.086  1.00  0.00           N1+  
ATOM   1062  H47 MOL     2      34.445  15.423  20.297  1.00  0.00           H    
ATOM   1063  H47 MOL     2      33.690  14.143  20.761  1.00  0.00           H    
ATOM   1064  H47 MOL     2      33.665  14.542  19.141  1.00  0.00           H    
ATOM   1065  H47 MOL     2      32.828  15.456  20.312  1.00  0.00           H    
ATOM   1066  N47 MOL     2       9.995  66.771  68.003  1.00  0.00           N1+  
ATOM   1067  H47 MOL     2       9.445  67.191  67.253  1.00  0.00           H    
ATOM   1068  H47 MOL     2      10.192  67.623  68.525  1.00  0.00           H    
ATOM   1069  H47 MOL     2      10.889  66.483  67.570  1.00  0.00           H    
ATOM   1070  H47 MOL     2       9.469  66.038  68.480  1.00  0.00           H    
ATOM   1071  N47 MOL     2      13.524  32.117  51.332  1.00  0.00           N1+  
ATOM   1072  H47 MOL     2      12.621  32.073  50.852  1.00  0.00           H    
ATOM   1073  H47 MOL     2      13.963  31.181  51.314  1.00  0.00           H    
ATOM   1074  H47 MOL     2      13.346  32.202  52.329  1.00  0.00           H    
ATOM   1075  H47 MOL     2      14.155  32.869  51.042  1.00  0.00           H    
ATOM   1076  N47 MOL     2       1.893  11.562   7.886  1.00  0.00           N1+  
ATOM   1077  H47 MOL     2       1.818  12.550   7.800  1.00  0.00           H    
ATOM   1078  H47 MOL     2       2.651  11.297   8.495  1.00  0.00           H    
ATOM   1079  H47 MOL     2       2.171  11.089   7.042  1.00  0.00           H    
ATOM   1080  H47 MOL     2       0.986  11.226   8.105  1.00  0.00           H    
ATOM   1081  N47 MOL     2      10.320  59.049  35.373  1.00  0.00           N1+  
ATOM   1082  H47 MOL     2      10.628  58.940  34.431  1.00  0.00           H    
ATOM   1083  H47 MOL     2      11.078  59.435  35.914  1.00  0.00           H    
ATOM   1084  H47 MOL     2       9.912  58.180  35.744  1.00  0.00           H    
ATOM   1085  H47 MOL     2       9.550  59.733  35.365  1.00  0.00           H    
ATOM   1086  N47 MOL     2       8.106   5.376  49.903  1.00  0.00           N1+  
ATOM   1087  H47 MOL     2       8.972   5.821  49.658  1.00  0.00           H    
ATOM   1088  H47 MOL     2       7.457   5.681  49.177  1.00  0.00           H    
ATOM   1089  H47 MOL     2       7.818   5.602  50.838  1.00  0.00           H    
ATOM   1090  H47 MOL     2       8.217   4.382  49.826  1.00  0.00           H    
ATOM   1091  N47 MOL     2      13.858  26.810  36.214  1.00  0.00           N1+  
ATOM   1092  H47 MOL     2      12.851  26.941  36.091  1.00  0.00           H    
ATOM   1093  H47 MOL     2      14.204  25.911  36.494  1.00  0.00           H    
ATOM   1094  H47 MOL     2      14.166  27.360  36.975  1.00  0.00           H    
ATOM   1095  H47 MOL     2      14.348  27.089  35.385  1.00  0.00           H    
ATOM   1096  N47 MOL     2      20.288  39.338  27.091  1.00  0.00           N1+  
ATOM   1097  H47 MOL     2      20.385  40.324  26.845  1.00  0.00           H    
ATOM   1098  H47 MOL     2      19.270  39.126  27.133  1.00  0.00           H    
ATOM   1099  H47 MOL     2      20.665  39.174  28.057  1.00  0.00           H    
ATOM   1100  H47 MOL     2      20.728  38.743  26.401  1.00  0.00           H    
ATOM   1101  N47 MOL     2      29.319  23.932  -0.946  1.00  0.00           N1+  
ATOM   1102  H47 MOL     2      28.909  23.935  -0.018  1.00  0.00           H    
ATOM   1103  H47 MOL     2      29.194  24.728  -1.547  1.00  0.00           H    
ATOM   1104  H47 MOL     2      28.907  23.174  -1.441  1.00  0.00           H    
ATOM   1105  H47 MOL     2      30.296  23.795  -0.809  1.00  0.00           H    
ATOM   1106  N47 MOL     2      64.940  37.142  51.765  1.00  0.00           N1+  
ATOM   1107  H47 MOL     2      64.287  36.508  52.199  1.00  0.00           H    
ATOM   1108  H47 MOL     2      65.765  36.710  51.387  1.00  0.00           H    
ATOM   1109  H47 MOL     2      65.139  37.833  52.472  1.00  0.00           H    
ATOM   1110  H47 MOL     2      64.516  37.584  50.965  1.00  0.00           H    
ATOM   1111  N47 MOL     2      17.130  62.476  -2.817  1.00  0.00           N1+  
ATOM   1112  H47 MOL     2      16.771  62.323  -3.745  1.00  0.00           H    
ATOM   1113  H47 MOL     2      17.924  61.840  -2.776  1.00  0.00           H    
ATOM   1114  H47 MOL     2      16.330  62.339  -2.210  1.00  0.00           H    
ATOM   1115  H47 MOL     2      17.461  63.422  -2.652  1.00  0.00           H    
ATOM   1116  N47 MOL     2      24.943  54.642   6.145  1.00  0.00           N1+  
ATOM   1117  H47 MOL     2      24.049  54.220   5.954  1.00  0.00           H    
ATOM   1118  H47 MOL     2      24.839  55.026   7.081  1.00  0.00           H    
ATOM   1119  H47 MOL     2      24.904  55.399   5.499  1.00  0.00           H    
ATOM   1120  H48 MOL     2      25.731  54.076   5.924  1.00  0.00           H    
ATOM   1121  N48 MOL     2      21.441  10.400  19.072  1.00  0.00           N1+  
ATOM   1122  H48 MOL     2      20.957  11.254  19.328  1.00  0.00           H    
ATOM   1123  H48 MOL     2      22.058  10.526  18.283  1.00  0.00           H    
ATOM   1124  H48 MOL     2      20.740   9.719  18.822  1.00  0.00           H    
ATOM   1125  H48 MOL     2      21.997  10.124  19.868  1.00  0.00           H    
ATOM   1126  N48 MOL     2      11.539  20.145  22.858  1.00  0.00           N1+  
ATOM   1127  H48 MOL     2      11.009  19.987  23.747  1.00  0.00           H    
ATOM   1128  H48 MOL     2      11.227  19.470  22.149  1.00  0.00           H    
ATOM   1129  H48 MOL     2      12.566  20.022  22.937  1.00  0.00           H    
ATOM   1130  H48 MOL     2      11.357  21.125  22.615  1.00  0.00           H    
ATOM   1131  N48 MOL     2      43.207   4.434  15.577  1.00  0.00           N1+  
ATOM   1132  H48 MOL     2      43.666   5.293  15.292  1.00  0.00           H    
ATOM   1133  H48 MOL     2      42.508   4.635  16.282  1.00  0.00           H    
ATOM   1134  H48 MOL     2      44.035   3.895  15.891  1.00  0.00           H    
ATOM   1135  H48 MOL     2      42.811   4.022  14.721  1.00  0.00           H    
ATOM   1136  N48 MOL     2      13.849   2.257  32.067  1.00  0.00           N1+  
ATOM   1137  H48 MOL     2      14.056   2.436  33.041  1.00  0.00           H    
ATOM   1138  H48 MOL     2      13.487   1.315  32.027  1.00  0.00           H    
ATOM   1139  H48 MOL     2      14.713   2.286  31.536  1.00  0.00           H    
ATOM   1140  H48 MOL     2      13.184   2.931  31.690  1.00  0.00           H    
ATOM   1141  N48 MOL     2      56.669  11.178  17.091  1.00  0.00           N1+  
ATOM   1142  H48 MOL     2      57.615  11.265  17.446  1.00  0.00           H    
ATOM   1143  H48 MOL     2      56.097  11.254  17.911  1.00  0.00           H    
ATOM   1144  H48 MOL     2      56.446  10.319  16.596  1.00  0.00           H    
ATOM   1145  H48 MOL     2      56.460  11.968  16.497  1.00  0.00           H    
ATOM   1146  N48 MOL     2      21.570  71.360  27.023  1.00  0.00           N1+  
ATOM   1147  H48 MOL     2      22.225  71.665  26.296  1.00  0.00           H    
ATOM   1148  H48 MOL     2      21.953  71.622  27.932  1.00  0.00           H    
ATOM   1149  H48 MOL     2      21.186  70.437  26.894  1.00  0.00           H    
ATOM   1150  H48 MOL     2      20.780  71.998  26.967  1.00  0.00           H    
ATOM   1151  N48 MOL     2      29.183  26.541  48.905  1.00  0.00           N1+  
ATOM   1152  H48 MOL     2      28.505  26.551  48.159  1.00  0.00           H    
ATOM   1153  H48 MOL     2      29.255  27.457  49.303  1.00  0.00           H    
ATOM   1154  H48 MOL     2      30.065  26.149  48.576  1.00  0.00           H    
ATOM   1155  H48 MOL     2      28.877  25.908  49.642  1.00  0.00           H    
ATOM   1156  N48 MOL     2      65.284  11.451  19.842  1.00  0.00           N1+  
ATOM   1157  H48 MOL     2      66.209  11.763  19.515  1.00  0.00           H    
ATOM   1158  H48 MOL     2      65.077  11.739  20.794  1.00  0.00           H    
ATOM   1159  H48 MOL     2      65.232  10.430  19.818  1.00  0.00           H    
ATOM   1160  H48 MOL     2      64.529  11.932  19.368  1.00  0.00           H    
ATOM   1161  N48 MOL     2      29.367  68.168  38.631  1.00  0.00           N1+  
ATOM   1162  H48 MOL     2      28.542  67.952  39.213  1.00  0.00           H    
ATOM   1163  H48 MOL     2      30.313  67.961  38.940  1.00  0.00           H    
ATOM   1164  H48 MOL     2      29.200  69.172  38.463  1.00  0.00           H    
ATOM   1165  H48 MOL     2      29.273  67.647  37.790  1.00  0.00           H    
ATOM   1166  N48 MOL     2      16.399  60.195   6.939  1.00  0.00           N1+  
ATOM   1167  H48 MOL     2      16.165  61.031   6.375  1.00  0.00           H    
ATOM   1168  H48 MOL     2      16.108  59.358   6.444  1.00  0.00           H    
ATOM   1169  H48 MOL     2      15.884  60.171   7.830  1.00  0.00           H    
ATOM   1170  H48 MOL     2      17.405  60.230   7.141  1.00  0.00           H    
ATOM   1171  N48 MOL     2      62.951  18.742  42.297  1.00  0.00           N1+  
ATOM   1172  H48 MOL     2      62.820  19.732  42.160  1.00  0.00           H    
ATOM   1173  H48 MOL     2      62.296  18.253  42.916  1.00  0.00           H    
ATOM   1174  H48 MOL     2      63.926  18.625  42.559  1.00  0.00           H    
ATOM   1175  H48 MOL     2      62.912  18.468  41.322  1.00  0.00           H    
ATOM   1176  N48 MOL     2      33.136  60.935  29.113  1.00  0.00           N1+  
ATOM   1177  H48 MOL     2      32.964  61.253  28.150  1.00  0.00           H    
ATOM   1178  H48 MOL     2      34.152  60.867  29.158  1.00  0.00           H    
ATOM   1179  H48 MOL     2      32.904  59.957  29.040  1.00  0.00           H    
ATOM   1180  H48 MOL     2      32.606  61.442  29.846  1.00  0.00           H    
ATOM   1181  N48 MOL     2      41.084  66.836  24.292  1.00  0.00           N1+  
ATOM   1182  H48 MOL     2      40.924  66.935  23.285  1.00  0.00           H    
ATOM   1183  H48 MOL     2      40.132  66.957  24.653  1.00  0.00           H    
ATOM   1184  H48 MOL     2      41.796  67.536  24.573  1.00  0.00           H    
ATOM   1185  H48 MOL     2      41.362  65.887  24.548  1.00  0.00           H    
ATOM   1186  N48 MOL     2      63.151  34.241  18.527  1.00  0.00           N1+  
ATOM   1187  H48 MOL     2      62.816  34.802  17.756  1.00  0.00           H    
ATOM   1188  H48 MOL     2      63.131  34.911  19.297  1.00  0.00           H    
ATOM   1189  H48 MOL     2      64.076  33.857  18.473  1.00  0.00           H    
ATOM   1190  H48 MOL     2      62.409  33.584  18.701  1.00  0.00           H    
ATOM   1191  N48 MOL     2      66.300  71.824  35.868  1.00  0.00           N1+  
ATOM   1192  H48 MOL     2      66.797  72.028  36.723  1.00  0.00           H    
ATOM   1193  H48 MOL     2      65.723  72.613  35.592  1.00  0.00           H    
ATOM   1194  H48 MOL     2      65.762  70.975  35.926  1.00  0.00           H    
ATOM   1195  H48 MOL     2      66.971  71.588  35.163  1.00  0.00           H    
ATOM   1196  N48 MOL     2      22.430  71.264  18.213  1.00  0.00           N1+  
ATOM   1197  H48 MOL     2      22.847  70.572  17.571  1.00  0.00           H    
ATOM   1198  H48 MOL     2      21.592  70.854  18.600  1.00  0.00           H    
ATOM   1199  H48 MOL     2      22.140  72.051  17.626  1.00  0.00           H    
ATOM   1200  H48 MOL     2      23.109  71.574  18.890  1.00  0.00           H    
ATOM   1201  N48 MOL     2      12.953  66.745  43.028  1.00  0.00           N1+  
ATOM   1202  H48 MOL     2      13.886  66.712  43.421  1.00  0.00           H    
ATOM   1203  H48 MOL     2      12.799  65.901  42.493  1.00  0.00           H    
ATOM   1204  H48 MOL     2      12.890  67.537  42.411  1.00  0.00           H    
ATOM   1205  H48 MOL     2      12.242  66.777  43.748  1.00  0.00           H    
ATOM   1206  N48 MOL     2      60.218  24.730  63.369  1.00  0.00           N1+  
ATOM   1207  H48 MOL     2      59.590  24.488  64.132  1.00  0.00           H    
ATOM   1208  H48 MOL     2      61.050  25.225  63.738  1.00  0.00           H    
ATOM   1209  H48 MOL     2      59.788  25.301  62.661  1.00  0.00           H    
ATOM   1210  H48 MOL     2      60.592  23.943  62.876  1.00  0.00           H    
ATOM   1211  N48 MOL     2      23.068  30.417   7.980  1.00  0.00           N1+  
ATOM   1212  H48 MOL     2      23.609  30.779   8.753  1.00  0.00           H    
ATOM   1213  H48 MOL     2      22.935  31.074   7.217  1.00  0.00           H    
ATOM   1214  H48 MOL     2      22.165  30.154   8.331  1.00  0.00           H    
ATOM   1215  H48 MOL     2      23.495  29.555   7.654  1.00  0.00           H    
ATOM   1216  N48 MOL     2      17.122   0.513  36.718  1.00  0.00           N1+  
ATOM   1217  H48 MOL     2      16.626   0.025  37.482  1.00  0.00           H    
ATOM   1218  H48 MOL     2      17.504  -0.142  36.035  1.00  0.00           H    
ATOM   1219  H48 MOL     2      17.901   1.027  37.118  1.00  0.00           H    
ATOM   1220  H49 MOL     2      16.522   1.193  36.241  1.00  0.00           H    
ATOM   1221  N49 MOL     2      25.749  31.901  -3.303  1.00  0.00           N1+  
ATOM   1222  H49 MOL     2      26.307  31.074  -3.348  1.00  0.00           H    
ATOM   1223  H49 MOL     2      26.157  32.610  -2.721  1.00  0.00           H    
ATOM   1224  H49 MOL     2      24.814  31.679  -3.038  1.00  0.00           H    
ATOM   1225  H49 MOL     2      25.683  32.245  -4.232  1.00  0.00           H    
ATOM   1226  N49 MOL     2      38.720  49.787  68.827  1.00  0.00           N1+  
ATOM   1227  H49 MOL     2      39.000  49.090  68.149  1.00  0.00           H    
ATOM   1228  H49 MOL     2      38.701  49.168  69.615  1.00  0.00           H    
ATOM   1229  H49 MOL     2      37.750  49.948  68.606  1.00  0.00           H    
ATOM   1230  H49 MOL     2      39.343  50.609  68.896  1.00  0.00           H    
ATOM   1231  N49 MOL     2      33.936  42.861  67.801  1.00  0.00           N1+  
ATOM   1232  H49 MOL     2      34.413  43.750  67.741  1.00  0.00           H    
ATOM   1233  H49 MOL     2      32.929  42.895  67.696  1.00  0.00           H    
ATOM   1234  H49 MOL     2      33.934  42.421  68.707  1.00  0.00           H    
ATOM   1235  H49 MOL     2      34.339  42.140  67.232  1.00  0.00           H    
ATOM   1236  N49 MOL     2      51.262  20.367  60.824  1.00  0.00           N1+  
ATOM   1237  H49 MOL     2      51.561  19.872  61.649  1.00  0.00           H    
ATOM   1238  H49 MOL     2      51.345  21.365  60.880  1.00  0.00           H    
ATOM   1239  H49 MOL     2      50.320  20.180  60.522  1.00  0.00           H    
ATOM   1240  H49 MOL     2      51.756  19.998  60.033  1.00  0.00           H    
ATOM   1241  N49 MOL     2      69.714  17.055  16.016  1.00  0.00           N1+  
ATOM   1242  H49 MOL     2      70.692  17.208  16.277  1.00  0.00           H    
ATOM   1243  H49 MOL     2      69.308  17.812  15.532  1.00  0.00           H    
ATOM   1244  H49 MOL     2      69.211  16.693  16.811  1.00  0.00           H    
ATOM   1245  H49 MOL     2      69.722  16.254  15.385  1.00  0.00           H    
ATOM   1246  N49 MOL     2      34.920  50.955   5.789  1.00  0.00           N1+  
ATOM   1247  H49 MOL     2      34.366  51.456   5.115  1.00  0.00           H    
ATOM   1248  H49 MOL     2      35.299  50.079   5.449  1.00  0.00           H    
ATOM   1249  H49 MOL     2      34.285  50.666   6.542  1.00  0.00           H    
ATOM   1250  H49 MOL     2      35.664  51.459   6.255  1.00  0.00           H    
ATOM   1251  N49 MOL     2      74.219  50.073  60.568  1.00  0.00           N1+  
ATOM   1252  H49 MOL     2      73.297  49.873  60.168  1.00  0.00           H    
ATOM   1253  H49 MOL     2      74.475  49.475  61.330  1.00  0.00           H    
ATOM   1254  H49 MOL     2      74.426  51.062  60.602  1.00  0.00           H    
ATOM   1255  H49 MOL     2      74.764  49.769  59.768  1.00  0.00           H    
ATOM   1256  N49 MOL     2      29.838   4.924  49.866  1.00  0.00           N1+  
ATOM   1257  H49 MOL     2      30.367   5.731  50.220  1.00  0.00           H    
ATOM   1258  H49 MOL     2      30.433   4.096  49.732  1.00  0.00           H    
ATOM   1259  H49 MOL     2      29.495   5.189  48.941  1.00  0.00           H    
ATOM   1260  H49 MOL     2      29.046   4.716  50.500  1.00  0.00           H    
ATOM   1261  N49 MOL     2      35.390   2.339  46.199  1.00  0.00           N1+  
ATOM   1262  H49 MOL     2      34.567   2.172  46.769  1.00  0.00           H    
ATOM   1263  H49 MOL     2      36.048   3.086  46.403  1.00  0.00           H    
ATOM   1264  H49 MOL     2      35.180   2.281  45.228  1.00  0.00           H    
ATOM   1265  H49 MOL     2      35.893   1.478  46.302  1.00  0.00           H    
ATOM   1266  N49 MOL     2      70.407  17.112  50.324  1.00  0.00           N1+  
ATOM   1267  H49 MOL     2      69.438  17.430  50.242  1.00  0.00           H    
ATOM   1268  H49 MOL     2      71.133  17.812  50.157  1.00  0.00           H    
ATOM   1269  H49 MOL     2      70.445  16.362  49.647  1.00  0.00           H    
ATOM   1270  H49 MOL     2      70.394  16.724  51.262  1.00  0.00           H    
ATOM   1271  N49 MOL     2      77.631  39.983  47.098  1.00  0.00           N1+  
ATOM   1272  H49 MOL     2      77.247  39.048  47.240  1.00  0.00           H    
ATOM   1273  H49 MOL     2      78.310  40.238  47.837  1.00  0.00           H    
ATOM   1274  H49 MOL     2      76.865  40.654  47.191  1.00  0.00           H    
ATOM   1275  H49 MOL     2      78.037  40.042  46.150  1.00  0.00           H    
ATOM   1276  N49 MOL     2      51.119  44.253   1.098  1.00  0.00           N1+  
ATOM   1277  H49 MOL     2      50.700  45.105   1.427  1.00  0.00           H    
ATOM   1278  H49 MOL     2      50.422  43.688   0.672  1.00  0.00           H    
ATOM   1279  H49 MOL     2      51.344  43.736   1.958  1.00  0.00           H    
ATOM   1280  H49 MOL     2      51.940  44.490   0.543  1.00  0.00           H    
ATOM   1281  N49 MOL     2      45.898  17.480  67.651  1.00  0.00           N1+  
ATOM   1282  H49 MOL     2      46.678  17.142  67.093  1.00  0.00           H    
ATOM   1283  H49 MOL     2      46.293  17.666  68.553  1.00  0.00           H    
ATOM   1284  H49 MOL     2      45.182  16.736  67.747  1.00  0.00           H    
ATOM   1285  H49 MOL     2      45.589  18.387  67.269  1.00  0.00           H    
ATOM   1286  N49 MOL     2      51.445  51.012  19.623  1.00  0.00           N1+  
ATOM   1287  H49 MOL     2      51.383  50.665  20.568  1.00  0.00           H    
ATOM   1288  H49 MOL     2      50.545  51.361  19.295  1.00  0.00           H    
ATOM   1289  H49 MOL     2      51.578  50.215  18.993  1.00  0.00           H    
ATOM   1290  H49 MOL     2      52.191  51.718  19.643  1.00  0.00           H    
ATOM   1291  N49 MOL     2      24.734  73.878   6.555  1.00  0.00           N1+  
ATOM   1292  H49 MOL     2      24.479  74.739   6.089  1.00  0.00           H    
ATOM   1293  H49 MOL     2      23.887  73.305   6.558  1.00  0.00           H    
ATOM   1294  H49 MOL     2      24.918  74.135   7.514  1.00  0.00           H    
ATOM   1295  H49 MOL     2      25.483  73.373   6.062  1.00  0.00           H    
ATOM   1296  N49 MOL     2      47.489  66.890  11.837  1.00  0.00           N1+  
ATOM   1297  H49 MOL     2      47.872  67.560  12.491  1.00  0.00           H    
ATOM   1298  H49 MOL     2      46.635  66.443  12.122  1.00  0.00           H    
ATOM   1299  H49 MOL     2      48.100  66.140  11.585  1.00  0.00           H    
ATOM   1300  H49 MOL     2      47.228  67.249  10.920  1.00  0.00           H    
ATOM   1301  N49 MOL     2      43.797  15.208  27.829  1.00  0.00           N1+  
ATOM   1302  H49 MOL     2      43.820  14.233  28.083  1.00  0.00           H    
ATOM   1303  H49 MOL     2      44.732  15.466  27.492  1.00  0.00           H    
ATOM   1304  H49 MOL     2      43.473  15.564  28.736  1.00  0.00           H    
ATOM   1305  H49 MOL     2      43.165  15.334  27.050  1.00  0.00           H    
ATOM   1306  N49 MOL     2      33.115  47.942  38.862  1.00  0.00           N1+  
ATOM   1307  H49 MOL     2      33.032  47.301  39.617  1.00  0.00           H    
ATOM   1308  H49 MOL     2      34.113  48.072  38.846  1.00  0.00           H    
ATOM   1309  H49 MOL     2      32.661  48.721  39.292  1.00  0.00           H    
ATOM   1310  H49 MOL     2      32.728  47.510  38.055  1.00  0.00           H    
ATOM   1311  N49 MOL     2      65.715  68.063   0.534  1.00  0.00           N1+  
ATOM   1312  H49 MOL     2      65.488  67.192   0.046  1.00  0.00           H    
ATOM   1313  H49 MOL     2      66.637  67.845   0.871  1.00  0.00           H    
ATOM   1314  H49 MOL     2      65.011  68.263   1.228  1.00  0.00           H    
ATOM   1315  H49 MOL     2      65.747  68.658  -0.305  1.00  0.00           H    
ATOM   1316  N49 MOL     2      68.087   4.871  51.109  1.00  0.00           N1+  
ATOM   1317  H49 MOL     2      67.924   5.884  51.165  1.00  0.00           H    
ATOM   1318  H49 MOL     2      67.187   4.445  50.933  1.00  0.00           H    
ATOM   1319  H49 MOL     2      68.397   4.485  51.982  1.00  0.00           H    
ATOM   1320  H50 MOL     2      68.816   4.511  50.494  1.00  0.00           H    
ATOM   1321  N50 MOL     2       1.863   9.947  20.686  1.00  0.00           N1+  
ATOM   1322  H50 MOL     2       2.845   9.614  20.669  1.00  0.00           H    
ATOM   1323  H50 MOL     2       1.583  10.148  19.751  1.00  0.00           H    
ATOM   1324  H50 MOL     2       1.763  10.818  21.228  1.00  0.00           H    
ATOM   1325  H50 MOL     2       1.276   9.218  21.107  1.00  0.00           H    
ATOM   1326  N50 MOL     2      40.112  10.022  29.256  1.00  0.00           N1+  
ATOM   1327  H50 MOL     2      40.573  10.618  28.549  1.00  0.00           H    
ATOM   1328  H50 MOL     2      39.087  10.221  29.348  1.00  0.00           H    
ATOM   1329  H50 MOL     2      40.434  10.191  30.217  1.00  0.00           H    
ATOM   1330  H50 MOL     2      40.323   8.997  29.183  1.00  0.00           H    
ATOM   1331  N50 MOL     2      70.335  54.318  35.826  1.00  0.00           N1+  
ATOM   1332  H50 MOL     2      69.958  54.187  34.884  1.00  0.00           H    
ATOM   1333  H50 MOL     2      70.976  53.533  35.925  1.00  0.00           H    
ATOM   1334  H50 MOL     2      69.619  53.998  36.482  1.00  0.00           H    
ATOM   1335  H50 MOL     2      70.758  55.225  35.987  1.00  0.00           H    
ATOM   1336  N50 MOL     2      65.602  26.857   8.781  1.00  0.00           N1+  
ATOM   1337  H50 MOL     2      64.705  26.893   8.315  1.00  0.00           H    
ATOM   1338  H50 MOL     2      66.208  27.602   8.572  1.00  0.00           H    
ATOM   1339  H50 MOL     2      65.979  25.958   8.562  1.00  0.00           H    
ATOM   1340  H50 MOL     2      65.405  26.986   9.759  1.00  0.00           H    
ATOM   1341  N50 MOL     2      63.666   1.773  69.486  1.00  0.00           N1+  
ATOM   1342  H50 MOL     2      62.685   1.530  69.440  1.00  0.00           H    
ATOM   1343  H50 MOL     2      64.034   1.708  70.436  1.00  0.00           H    
ATOM   1344  H50 MOL     2      63.831   2.701  69.125  1.00  0.00           H    
ATOM   1345  H50 MOL     2      64.148   1.133  68.881  1.00  0.00           H    
ATOM   1346  N50 MOL     2      58.840  23.584  31.781  1.00  0.00           N1+  
ATOM   1347  H50 MOL     2      59.662  23.014  31.931  1.00  0.00           H    
ATOM   1348  H50 MOL     2      59.012  24.337  31.095  1.00  0.00           H    
ATOM   1349  H50 MOL     2      58.707  24.041  32.666  1.00  0.00           H    
ATOM   1350  H50 MOL     2      58.051  22.940  31.660  1.00  0.00           H    
ATOM   1351  N50 MOL     2      68.641  74.590  54.965  1.00  0.00           N1+  
ATOM   1352  H50 MOL     2      68.845  75.066  55.812  1.00  0.00           H    
ATOM   1353  H50 MOL     2      68.646  73.595  55.121  1.00  0.00           H    
ATOM   1354  H50 MOL     2      69.253  74.699  54.164  1.00  0.00           H    
ATOM   1355  H50 MOL     2      67.779  74.842  54.547  1.00  0.00           H    
ATOM   1356  N50 MOL     2      73.158   7.944  40.243  1.00  0.00           N1+  
ATOM   1357  H50 MOL     2      74.042   7.459  40.361  1.00  0.00           H    
ATOM   1358  H50 MOL     2      72.416   7.264  40.036  1.00  0.00           H    
ATOM   1359  H50 MOL     2      73.199   8.618  39.497  1.00  0.00           H    
ATOM   1360  H50 MOL     2      72.934   8.404  41.107  1.00  0.00           H    
ATOM   1361  N50 MOL     2      57.421  12.507  46.108  1.00  0.00           N1+  
ATOM   1362  H50 MOL     2      57.817  13.010  45.330  1.00  0.00           H    
ATOM   1363  H50 MOL     2      57.755  12.811  47.024  1.00  0.00           H    
ATOM   1364  H50 MOL     2      57.691  11.528  46.056  1.00  0.00           H    
ATOM   1365  H50 MOL     2      56.424  12.631  46.011  1.00  0.00           H    
ATOM   1366  N50 MOL     2      39.412  15.291  69.104  1.00  0.00           N1+  
ATOM   1367  H50 MOL     2      39.819  15.091  70.010  1.00  0.00           H    
ATOM   1368  H50 MOL     2      39.647  14.519  68.502  1.00  0.00           H    
ATOM   1369  H50 MOL     2      39.872  16.102  68.702  1.00  0.00           H    
ATOM   1370  H50 MOL     2      38.428  15.461  69.171  1.00  0.00           H    
ATOM   1371  N50 MOL     2      48.986  65.205  66.479  1.00  0.00           N1+  
ATOM   1372  H50 MOL     2      49.878  65.610  66.179  1.00  0.00           H    
ATOM   1373  H50 MOL     2      48.210  65.317  65.861  1.00  0.00           H    
ATOM   1374  H50 MOL     2      48.642  65.617  67.320  1.00  0.00           H    
ATOM   1375  H50 MOL     2      49.043  64.213  66.658  1.00  0.00           H    
ATOM   1376  N50 MOL     2      35.383  50.528  70.979  1.00  0.00           N1+  
ATOM   1377  H50 MOL     2      36.393  50.531  70.988  1.00  0.00           H    
ATOM   1378  H50 MOL     2      35.158  50.507  71.965  1.00  0.00           H    
ATOM   1379  H50 MOL     2      35.050  49.720  70.520  1.00  0.00           H    
ATOM   1380  H50 MOL     2      35.003  51.349  70.545  1.00  0.00           H    
ATOM   1381  N50 MOL     2       3.033  58.691  72.475  1.00  0.00           N1+  
ATOM   1382  H50 MOL     2       2.225  59.066  71.997  1.00  0.00           H    
ATOM   1383  H50 MOL     2       3.136  57.725  72.199  1.00  0.00           H    
ATOM   1384  H50 MOL     2       2.878  58.748  73.474  1.00  0.00           H    
ATOM   1385  H50 MOL     2       3.879  59.193  72.239  1.00  0.00           H    
ATOM   1386  N50 MOL     2       5.161  21.693  52.147  1.00  0.00           N1+  
ATOM   1387  H50 MOL     2       4.441  21.008  51.879  1.00  0.00           H    
ATOM   1388  H50 MOL     2       5.954  21.592  51.536  1.00  0.00           H    
ATOM   1389  H50 MOL     2       5.385  21.804  53.121  1.00  0.00           H    
ATOM   1390  H50 MOL     2       4.810  22.596  51.824  1.00  0.00           H    
ATOM   1391  N50 MOL     2      68.941   4.722  58.174  1.00  0.00           N1+  
ATOM   1392  H50 MOL     2      68.098   4.835  57.637  1.00  0.00           H    
ATOM   1393  H50 MOL     2      69.410   3.819  57.969  1.00  0.00           H    
ATOM   1394  H50 MOL     2      68.809   4.910  59.160  1.00  0.00           H    
ATOM   1395  H50 MOL     2      69.598   5.419  57.792  1.00  0.00           H    
ATOM   1396  N50 MOL     2      41.519   8.560  42.578  1.00  0.00           N1+  
ATOM   1397  H50 MOL     2      41.757   8.568  43.574  1.00  0.00           H    
ATOM   1398  H50 MOL     2      40.519   8.627  42.760  1.00  0.00           H    
ATOM   1399  H50 MOL     2      42.024   7.689  42.326  1.00  0.00           H    
ATOM   1400  H50 MOL     2      42.074   9.389  42.310  1.00  0.00           H    
ATOM   1401  N50 MOL     2      24.901  46.279  21.723  1.00  0.00           N1+  
ATOM   1402  H50 MOL     2      25.508  46.153  22.516  1.00  0.00           H    
ATOM   1403  H50 MOL     2      25.228  47.007  21.099  1.00  0.00           H    
ATOM   1404  H50 MOL     2      23.904  46.385  21.852  1.00  0.00           H    
ATOM   1405  H50 MOL     2      24.994  45.430  21.177  1.00  0.00           H    
ATOM   1406  N50 MOL     2       3.066   5.411  13.860  1.00  0.00           N1+  
ATOM   1407  H50 MOL     2       2.923   4.420  13.650  1.00  0.00           H    
ATOM   1408  H50 MOL     2       2.242   5.738  14.366  1.00  0.00           H    
ATOM   1409  H50 MOL     2       3.201   5.932  12.988  1.00  0.00           H    
ATOM   1410  H50 MOL     2       3.889   5.509  14.455  1.00  0.00           H    
ATOM   1411  N50 MOL     2      22.199  14.645  46.341  1.00  0.00           N1+  
ATOM   1412  H50 MOL     2      21.874  15.588  46.351  1.00  0.00           H    
ATOM   1413  H50 MOL     2      22.460  14.259  45.434  1.00  0.00           H    
ATOM   1414  H50 MOL     2      21.417  14.219  46.800  1.00  0.00           H    
ATOM   1415  H50 MOL     2      22.896  14.627  47.046  1.00  0.00           H    
ATOM   1416  N50 MOL     2      14.618   6.017  23.385  1.00  0.00           N1+  
ATOM   1417  H50 MOL     2      14.332   5.937  22.412  1.00  0.00           H    
ATOM   1418  H50 MOL     2      14.752   7.006  23.593  1.00  0.00           H    
ATOM   1419  H50 MOL     2      15.461   5.532  23.679  1.00  0.00           H    
ATOM   1420  H51 MOL     2      13.852   5.871  24.043  1.00  0.00           H    
ATOM   1421  N51 MOL     2       4.974   7.234  44.629  1.00  0.00           N1+  
ATOM   1422  H51 MOL     2       4.890   6.429  45.218  1.00  0.00           H    
ATOM   1423  H51 MOL     2       4.111   7.740  44.770  1.00  0.00           H    
ATOM   1424  H51 MOL     2       4.910   6.942  43.673  1.00  0.00           H    
ATOM   1425  H51 MOL     2       5.779   7.818  44.798  1.00  0.00           H    
ATOM   1426  N51 MOL     2      41.726  55.956   2.025  1.00  0.00           N1+  
ATOM   1427  H51 MOL     2      42.020  56.505   2.856  1.00  0.00           H    
ATOM   1428  H51 MOL     2      42.497  55.641   1.474  1.00  0.00           H    
ATOM   1429  H51 MOL     2      41.136  56.438   1.360  1.00  0.00           H    
ATOM   1430  H51 MOL     2      41.338  55.105   2.400  1.00  0.00           H    
ATOM   1431  N51 MOL     2      18.799  29.517   1.432  1.00  0.00           N1+  
ATOM   1432  H51 MOL     2      19.307  30.384   1.586  1.00  0.00           H    
ATOM   1433  H51 MOL     2      18.216  29.209   2.214  1.00  0.00           H    
ATOM   1434  H51 MOL     2      19.433  28.736   1.171  1.00  0.00           H    
ATOM   1435  H51 MOL     2      18.245  29.733   0.602  1.00  0.00           H    
ATOM   1436  N51 MOL     2      15.233   1.058  14.200  1.00  0.00           N1+  
ATOM   1437  H51 MOL     2      14.904   0.741  13.278  1.00  0.00           H    
ATOM   1438  H51 MOL     2      14.511   1.520  14.694  1.00  0.00           H    
ATOM   1439  H51 MOL     2      15.898   1.825  14.142  1.00  0.00           H    
ATOM   1440  H51 MOL     2      15.470   0.307  14.854  1.00  0.00           H    
ATOM   1441  N51 MOL     2      14.201  20.137  68.606  1.00  0.00           N1+  
ATOM   1442  H51 MOL     2      13.280  19.745  68.781  1.00  0.00           H    
ATOM   1443  H51 MOL     2      14.343  20.575  67.687  1.00  0.00           H    
ATOM   1444  H51 MOL     2      14.848  19.399  68.814  1.00  0.00           H    
ATOM   1445  H51 MOL     2      14.352  20.800  69.348  1.00  0.00           H    
ATOM   1446  N51 MOL     2      68.636  39.108  21.931  1.00  0.00           N1+  
ATOM   1447  H51 MOL     2      68.413  38.180  22.264  1.00  0.00           H    
ATOM   1448  H51 MOL     2      67.973  39.374  21.219  1.00  0.00           H    
ATOM   1449  H51 MOL     2      69.569  39.098  21.546  1.00  0.00           H    
ATOM   1450  H51 MOL     2      68.644  39.680  22.759  1.00  0.00           H    
ATOM   1451  N51 MOL     2      58.791  72.007  45.323  1.00  0.00           N1+  
ATOM   1452  H51 MOL     2      58.938  71.699  46.289  1.00  0.00           H    
ATOM   1453  H51 MOL     2      59.256  71.339  44.716  1.00  0.00           H    
ATOM   1454  H51 MOL     2      59.056  73.001  45.266  1.00  0.00           H    
ATOM   1455  H51 MOL     2      57.794  71.988  45.197  1.00  0.00           H    
ATOM   1456  N51 MOL     2      72.321   3.366  40.248  1.00  0.00           N1+  
ATOM   1457  H51 MOL     2      71.445   3.057  39.814  1.00  0.00           H    
ATOM   1458  H51 MOL     2      72.575   4.299  39.911  1.00  0.00           H    
ATOM   1459  H51 MOL     2      73.111   2.755  40.131  1.00  0.00           H    
ATOM   1460  H51 MOL     2      72.190   3.501  41.266  1.00  0.00           H    
ATOM   1461  N51 MOL     2      64.719  27.240  21.294  1.00  0.00           N1+  
ATOM   1462  H51 MOL     2      65.255  27.631  22.054  1.00  0.00           H    
ATOM   1463  H51 MOL     2      65.266  26.615  20.747  1.00  0.00           H    
ATOM   1464  H51 MOL     2      64.396  27.962  20.676  1.00  0.00           H    
ATOM   1465  H51 MOL     2      63.859  26.824  21.616  1.00  0.00           H    
ATOM   1466  N51 MOL     2       5.232  69.410  11.137  1.00  0.00           N1+  
ATOM   1467  H51 MOL     2       5.322  69.690  10.144  1.00  0.00           H    
ATOM   1468  H51 MOL     2       4.639  68.560  11.288  1.00  0.00           H    
ATOM   1469  H51 MOL     2       4.749  70.144  11.625  1.00  0.00           H    
ATOM   1470  H51 MOL     2       6.096  69.510  11.652  1.00  0.00           H    
ATOM   1471  N51 MOL     2      55.660  42.637  35.693  1.00  0.00           N1+  
ATOM   1472  H51 MOL     2      56.421  43.181  36.043  1.00  0.00           H    
ATOM   1473  H51 MOL     2      54.815  43.224  35.638  1.00  0.00           H    
ATOM   1474  H51 MOL     2      55.575  41.871  36.352  1.00  0.00           H    
ATOM   1475  H51 MOL     2      55.936  42.131  34.866  1.00  0.00           H    
ATOM   1476  N51 MOL     2      10.726  21.121  74.744  1.00  0.00           N1+  
ATOM   1477  H51 MOL     2      10.222  21.309  75.606  1.00  0.00           H    
ATOM   1478  H51 MOL     2      11.338  21.905  74.543  1.00  0.00           H    
ATOM   1479  H51 MOL     2      10.160  20.832  73.918  1.00  0.00           H    
ATOM   1480  H51 MOL     2      11.394  20.422  75.082  1.00  0.00           H    
ATOM   1481  N51 MOL     2      32.840  58.527  47.324  1.00  0.00           N1+  
ATOM   1482  H51 MOL     2      32.243  58.396  46.522  1.00  0.00           H    
ATOM   1483  H51 MOL     2      32.407  58.247  48.185  1.00  0.00           H    
ATOM   1484  H51 MOL     2      32.987  59.508  47.316  1.00  0.00           H    
ATOM   1485  H51 MOL     2      33.718  58.033  47.232  1.00  0.00           H    
ATOM   1486  N51 MOL     2      74.317  14.628  13.702  1.00  0.00           N1+  
ATOM   1487  H51 MOL     2      73.485  14.771  14.274  1.00  0.00           H    
ATOM   1488  H51 MOL     2      74.959  13.911  14.012  1.00  0.00           H    
ATOM   1489  H51 MOL     2      74.895  15.384  13.415  1.00  0.00           H    
ATOM   1490  H51 MOL     2      74.069  14.297  12.773  1.00  0.00           H    
ATOM   1491  N51 MOL     2      27.692  61.765   4.134  1.00  0.00           N1+  
ATOM   1492  H51 MOL     2      27.185  60.931   3.870  1.00  0.00           H    
ATOM   1493  H51 MOL     2      28.256  61.626   4.960  1.00  0.00           H    
ATOM   1494  H51 MOL     2      26.947  62.414   4.371  1.00  0.00           H    
ATOM   1495  H51 MOL     2      28.239  62.196   3.368  1.00  0.00           H    
ATOM   1496  N51 MOL     2       4.304   2.505  22.180  1.00  0.00           N1+  
ATOM   1497  H51 MOL     2       4.911   2.212  22.938  1.00  0.00           H    
ATOM   1498  H51 MOL     2       4.800   3.097  21.542  1.00  0.00           H    
ATOM   1499  H51 MOL     2       3.482   2.989  22.509  1.00  0.00           H    
ATOM   1500  H51 MOL     2       4.008   1.707  21.650  1.00  0.00           H    
ATOM   1501  N51 MOL     2      69.987  54.273  10.741  1.00  0.00           N1+  
ATOM   1502  H51 MOL     2      69.395  53.454  10.743  1.00  0.00           H    
ATOM   1503  H51 MOL     2      69.509  54.982  11.295  1.00  0.00           H    
ATOM   1504  H51 MOL     2      69.921  54.652   9.791  1.00  0.00           H    
ATOM   1505  H51 MOL     2      70.940  54.092  11.026  1.00  0.00           H    
ATOM   1506  N51 MOL     2      33.529  70.720   2.346  1.00  0.00           N1+  
ATOM   1507  H51 MOL     2      33.644  70.638   3.347  1.00  0.00           H    
ATOM   1508  H51 MOL     2      33.332  71.616   1.922  1.00  0.00           H    
ATOM   1509  H51 MOL     2      32.780  70.063   2.123  1.00  0.00           H    
ATOM   1510  H51 MOL     2      34.281  70.286   1.791  1.00  0.00           H    
ATOM   1511  N51 MOL     2      11.525   3.260  19.210  1.00  0.00           N1+  
ATOM   1512  H51 MOL     2      11.762   3.481  20.172  1.00  0.00           H    
ATOM   1513  H51 MOL     2      10.741   2.603  19.159  1.00  0.00           H    
ATOM   1514  H51 MOL     2      12.306   2.814  18.738  1.00  0.00           H    
ATOM   1515  H51 MOL     2      11.405   4.215  18.826  1.00  0.00           H    
ATOM   1516  N51 MOL     2      68.387  51.717  66.145  1.00  0.00           N1+  
ATOM   1517  H51 MOL     2      67.531  52.275  66.104  1.00  0.00           H    
ATOM   1518  H51 MOL     2      69.091  52.237  65.645  1.00  0.00           H    
ATOM   1519  H51 MOL     2      68.289  50.786  65.725  1.00  0.00           H    
ATOM   1520  H52 MOL     2      68.661  51.529  67.102  1.00  0.00           H    
ATOM   1521  N52 MOL     2      43.813  47.907  42.359  1.00  0.00           N1+  
ATOM   1522  H52 MOL     2      42.884  48.354  42.478  1.00  0.00           H    
ATOM   1523  H52 MOL     2      44.619  48.488  42.217  1.00  0.00           H    
ATOM   1524  H52 MOL     2      43.785  47.237  41.637  1.00  0.00           H    
ATOM   1525  H52 MOL     2      44.050  47.483  43.272  1.00  0.00           H    
ATOM   1526  N52 MOL     2      37.213  25.054  13.880  1.00  0.00           N1+  
ATOM   1527  H52 MOL     2      36.310  25.298  13.508  1.00  0.00           H    
ATOM   1528  H52 MOL     2      37.207  24.284  14.574  1.00  0.00           H    
ATOM   1529  H52 MOL     2      37.448  25.920  14.359  1.00  0.00           H    
ATOM   1530  H52 MOL     2      37.876  24.967  13.121  1.00  0.00           H    
ATOM   1531  N52 MOL     2      70.141  18.113  38.391  1.00  0.00           N1+  
ATOM   1532  H52 MOL     2      69.649  17.413  37.844  1.00  0.00           H    
ATOM   1533  H52 MOL     2      70.604  18.797  37.789  1.00  0.00           H    
ATOM   1534  H52 MOL     2      70.701  17.617  39.074  1.00  0.00           H    
ATOM   1535  H52 MOL     2      69.474  18.644  38.942  1.00  0.00           H    
ATOM   1536  N52 MOL     2      31.677  10.152   5.483  1.00  0.00           N1+  
ATOM   1537  H52 MOL     2      32.636  10.318   5.129  1.00  0.00           H    
ATOM   1538  H52 MOL     2      31.490   9.153   5.568  1.00  0.00           H    
ATOM   1539  H52 MOL     2      30.985  10.529   4.813  1.00  0.00           H    
ATOM   1540  H52 MOL     2      31.509  10.607   6.386  1.00  0.00           H    
ATOM   1541  N52 MOL     2      23.997  67.059  39.086  1.00  0.00           N1+  
ATOM   1542  H52 MOL     2      24.095  67.902  38.513  1.00  0.00           H    
ATOM   1543  H52 MOL     2      24.949  66.671  39.020  1.00  0.00           H    
ATOM   1544  H52 MOL     2      23.264  66.589  38.539  1.00  0.00           H    
ATOM   1545  H52 MOL     2      23.653  67.372  39.982  1.00  0.00           H    
ATOM   1546  N52 MOL     2      56.376  42.983  69.115  1.00  0.00           N1+  
ATOM   1547  H52 MOL     2      56.189  42.146  68.598  1.00  0.00           H    
ATOM   1548  H52 MOL     2      56.504  42.807  70.102  1.00  0.00           H    
ATOM   1549  H52 MOL     2      55.590  43.603  68.974  1.00  0.00           H    
ATOM   1550  H52 MOL     2      57.146  43.530  68.726  1.00  0.00           H    
ATOM   1551  N52 MOL     2       1.151  34.557  43.258  1.00  0.00           N1+  
ATOM   1552  H52 MOL     2       1.390  34.224  44.184  1.00  0.00           H    
ATOM   1553  H52 MOL     2       0.204  34.955  43.338  1.00  0.00           H    
ATOM   1554  H52 MOL     2       1.232  33.784  42.601  1.00  0.00           H    
ATOM   1555  H52 MOL     2       1.829  35.258  43.021  1.00  0.00           H    
ATOM   1556  N52 MOL     2      60.083   0.236  47.459  1.00  0.00           N1+  
ATOM   1557  H52 MOL     2      60.515  -0.508  47.986  1.00  0.00           H    
ATOM   1558  H52 MOL     2      59.076   0.136  47.551  1.00  0.00           H    
ATOM   1559  H52 MOL     2      60.380   0.087  46.499  1.00  0.00           H    
ATOM   1560  H52 MOL     2      60.402   1.142  47.790  1.00  0.00           H    
ATOM   1561  N52 MOL     2      49.756   8.450  17.208  1.00  0.00           N1+  
ATOM   1562  H52 MOL     2      49.584   8.814  18.141  1.00  0.00           H    
ATOM   1563  H52 MOL     2      50.718   8.625  16.956  1.00  0.00           H    
ATOM   1564  H52 MOL     2      49.183   9.011  16.622  1.00  0.00           H    
ATOM   1565  H52 MOL     2      49.436   7.489  17.048  1.00  0.00           H    
ATOM   1566  N52 MOL     2      27.235  18.765  54.939  1.00  0.00           N1+  
ATOM   1567  H52 MOL     2      26.822  19.397  55.662  1.00  0.00           H    
ATOM   1568  H52 MOL     2      27.530  19.256  54.106  1.00  0.00           H    
ATOM   1569  H52 MOL     2      26.615  17.988  54.725  1.00  0.00           H    
ATOM   1570  H52 MOL     2      28.054  18.359  55.397  1.00  0.00           H    
ATOM   1571  N52 MOL     2      50.648   9.268  50.272  1.00  0.00           N1+  
ATOM   1572  H52 MOL     2      49.844   9.800  49.991  1.00  0.00           H    
ATOM   1573  H52 MOL     2      50.909   9.204  51.246  1.00  0.00           H    
ATOM   1574  H52 MOL     2      51.410   9.633  49.729  1.00  0.00           H    
ATOM   1575  H52 MOL     2      50.441   8.360  49.888  1.00  0.00           H    
ATOM   1576  N52 MOL     2      51.450  42.821   6.872  1.00  0.00           N1+  
ATOM   1577  H52 MOL     2      51.225  43.754   6.550  1.00  0.00           H    
ATOM   1578  H52 MOL     2      52.215  42.445   6.307  1.00  0.00           H    
ATOM   1579  H52 MOL     2      50.605  42.355   6.558  1.00  0.00           H    
ATOM   1580  H52 MOL     2      51.619  42.782   7.882  1.00  0.00           H    
ATOM   1581  N52 MOL     2      40.972  19.568   4.585  1.00  0.00           N1+  
ATOM   1582  H52 MOL     2      40.157  19.042   4.792  1.00  0.00           H    
ATOM   1583  H52 MOL     2      40.876  20.125   3.775  1.00  0.00           H    
ATOM   1584  H52 MOL     2      41.859  19.123   4.406  1.00  0.00           H    
ATOM   1585  H52 MOL     2      41.189  20.219   5.310  1.00  0.00           H    
ATOM   1586  N52 MOL     2      17.405  28.268  24.575  1.00  0.00           N1+  
ATOM   1587  H52 MOL     2      16.668  27.625  24.829  1.00  0.00           H    
ATOM   1588  H52 MOL     2      16.847  29.095  24.808  1.00  0.00           H    
ATOM   1589  H52 MOL     2      17.559  28.336  23.569  1.00  0.00           H    
ATOM   1590  H52 MOL     2      18.276  28.102  25.095  1.00  0.00           H    
ATOM   1591  N52 MOL     2      77.336  11.386  45.982  1.00  0.00           N1+  
ATOM   1592  H52 MOL     2      78.257  11.079  46.287  1.00  0.00           H    
ATOM   1593  H52 MOL     2      77.456  12.129  45.314  1.00  0.00           H    
ATOM   1594  H52 MOL     2      76.772  11.755  46.746  1.00  0.00           H    
ATOM   1595  H52 MOL     2      76.856  10.646  45.501  1.00  0.00           H    
ATOM   1596  N52 MOL     2      58.608  47.865  47.608  1.00  0.00           N1+  
ATOM   1597  H52 MOL     2      59.310  47.178  47.276  1.00  0.00           H    
ATOM   1598  H52 MOL     2      58.551  48.663  46.976  1.00  0.00           H    
ATOM   1599  H52 MOL     2      58.795  48.096  48.605  1.00  0.00           H    
ATOM   1600  H52 MOL     2      57.720  47.384  47.698  1.00  0.00           H    
ATOM   1601  N52 MOL     2      48.145  17.397  60.597  1.00  0.00           N1+  
ATOM   1602  H52 MOL     2      48.081  17.372  59.582  1.00  0.00           H    
ATOM   1603  H52 MOL     2      47.998  16.485  60.973  1.00  0.00           H    
ATOM   1604  H52 MOL     2      47.477  18.014  60.983  1.00  0.00           H    
ATOM   1605  H52 MOL     2      49.049  17.689  60.944  1.00  0.00           H    
ATOM   1606  N52 MOL     2      31.048  17.712  25.459  1.00  0.00           N1+  
ATOM   1607  H52 MOL     2      30.342  18.135  24.860  1.00  0.00           H    
ATOM   1608  H52 MOL     2      31.802  18.306  25.791  1.00  0.00           H    
ATOM   1609  H52 MOL     2      31.484  17.043  24.853  1.00  0.00           H    
ATOM   1610  H52 MOL     2      30.522  17.255  26.191  1.00  0.00           H    
ATOM   1611  N52 MOL     2      49.452  56.802  51.428  1.00  0.00           N1+  
ATOM   1612  H52 MOL     2      49.054  56.062  50.877  1.00  0.00           H    
ATOM   1613  H52 MOL     2      49.936  56.463  52.257  1.00  0.00           H    
ATOM   1614  H52 MOL     2      48.841  57.541  51.660  1.00  0.00           H    
ATOM   1615  H52 MOL     2      50.253  57.059  50.891  1.00  0.00           H    
ATOM   1616  N52 MOL     2      16.076   7.550  50.297  1.00  0.00           N1+  
ATOM   1617  H52 MOL     2      16.756   7.646  49.549  1.00  0.00           H    
ATOM   1618  H52 MOL     2      15.591   6.645  50.325  1.00  0.00           H    
ATOM   1619  H52 MOL     2      15.404   8.325  50.222  1.00  0.00           H    
ATOM   1620  H53 MOL     2      16.554   7.681  51.177  1.00  0.00           H    
ATOM   1621  N53 MOL     2      18.244  44.392  45.909  1.00  0.00           N1+  
ATOM   1622  H53 MOL     2      18.624  45.307  46.008  1.00  0.00           H    
ATOM   1623  H53 MOL     2      18.752  43.496  45.974  1.00  0.00           H    
ATOM   1624  H53 MOL     2      17.720  44.124  45.077  1.00  0.00           H    
ATOM   1625  H53 MOL     2      17.538  44.192  46.625  1.00  0.00           H    
ATOM   1626  N53 MOL     2       3.260  24.846  24.456  1.00  0.00           N1+  
ATOM   1627  H53 MOL     2       4.182  25.272  24.331  1.00  0.00           H    
ATOM   1628  H53 MOL     2       2.756  24.672  23.575  1.00  0.00           H    
ATOM   1629  H53 MOL     2       2.582  25.359  25.026  1.00  0.00           H    
ATOM   1630  H53 MOL     2       3.294  23.889  24.858  1.00  0.00           H    
ATOM   1631  N53 MOL     2      73.800  58.116  18.475  1.00  0.00           N1+  
ATOM   1632  H53 MOL     2      74.480  58.841  18.429  1.00  0.00           H    
ATOM   1633  H53 MOL     2      74.346  57.259  18.350  1.00  0.00           H    
ATOM   1634  H53 MOL     2      73.295  58.301  17.645  1.00  0.00           H    
ATOM   1635  H53 MOL     2      73.152  58.166  19.263  1.00  0.00           H    
ATOM   1636  N53 MOL     2      23.723  18.635  58.236  1.00  0.00           N1+  
ATOM   1637  H53 MOL     2      24.377  17.887  58.022  1.00  0.00           H    
ATOM   1638  H53 MOL     2      22.789  18.331  58.466  1.00  0.00           H    
ATOM   1639  H53 MOL     2      23.724  19.350  57.511  1.00  0.00           H    
ATOM   1640  H53 MOL     2      24.088  18.985  59.097  1.00  0.00           H    
ATOM   1641  N53 MOL     2      47.248  12.632  25.604  1.00  0.00           N1+  
ATOM   1642  H53 MOL     2      47.142  13.413  26.240  1.00  0.00           H    
ATOM   1643  H53 MOL     2      47.973  12.840  24.930  1.00  0.00           H    
ATOM   1644  H53 MOL     2      46.370  12.494  25.130  1.00  0.00           H    
ATOM   1645  H53 MOL     2      47.445  11.766  26.103  1.00  0.00           H    
ATOM   1646  N53 MOL     2      37.343  36.700  57.152  1.00  0.00           N1+  
ATOM   1647  H53 MOL     2      36.410  36.327  57.203  1.00  0.00           H    
ATOM   1648  H53 MOL     2      37.388  37.340  57.929  1.00  0.00           H    
ATOM   1649  H53 MOL     2      37.307  37.305  56.316  1.00  0.00           H    
ATOM   1650  H53 MOL     2      38.080  35.982  57.221  1.00  0.00           H    
ATOM   1651  N53 MOL     2      36.505  19.876  29.089  1.00  0.00           N1+  
ATOM   1652  H53 MOL     2      36.787  18.927  29.297  1.00  0.00           H    
ATOM   1653  H53 MOL     2      35.542  19.992  28.805  1.00  0.00           H    
ATOM   1654  H53 MOL     2      37.067  20.287  28.351  1.00  0.00           H    
ATOM   1655  H53 MOL     2      36.596  20.510  29.884  1.00  0.00           H    
ATOM   1656  N53 MOL     2      77.322  64.854  15.920  1.00  0.00           N1+  
ATOM   1657  H53 MOL     2      77.372  65.857  16.150  1.00  0.00           H    
ATOM   1658  H53 MOL     2      76.596  64.435  16.484  1.00  0.00           H    
ATOM   1659  H53 MOL     2      78.284  64.548  16.142  1.00  0.00           H    
ATOM   1660  H53 MOL     2      77.159  64.818  14.933  1.00  0.00           H    
ATOM   1661  N53 MOL     2      40.181  42.533  14.409  1.00  0.00           N1+  
ATOM   1662  H53 MOL     2      40.272  42.854  13.460  1.00  0.00           H    
ATOM   1663  H53 MOL     2      41.058  42.765  14.868  1.00  0.00           H    
ATOM   1664  H53 MOL     2      40.082  41.555  14.366  1.00  0.00           H    
ATOM   1665  H53 MOL     2      39.327  42.959  14.719  1.00  0.00           H    
ATOM   1666  N53 MOL     2      54.285   0.632  14.874  1.00  0.00           N1+  
ATOM   1667  H53 MOL     2      55.078   0.962  15.398  1.00  0.00           H    
ATOM   1668  H53 MOL     2      54.177  -0.370  14.904  1.00  0.00           H    
ATOM   1669  H53 MOL     2      54.388   0.909  13.902  1.00  0.00           H    
ATOM   1670  H53 MOL     2      53.493   1.071  15.297  1.00  0.00           H    
ATOM   1671  N53 MOL     2      22.638  10.713  69.470  1.00  0.00           N1+  
ATOM   1672  H53 MOL     2      21.609  10.585  69.458  1.00  0.00           H    
ATOM   1673  H53 MOL     2      22.792  11.634  69.059  1.00  0.00           H    
ATOM   1674  H53 MOL     2      23.088  10.189  68.741  1.00  0.00           H    
ATOM   1675  H53 MOL     2      23.167  10.745  70.325  1.00  0.00           H    
ATOM   1676  N53 MOL     2      22.649   7.650  24.677  1.00  0.00           N1+  
ATOM   1677  H53 MOL     2      23.087   7.334  23.816  1.00  0.00           H    
ATOM   1678  H53 MOL     2      22.347   8.537  24.273  1.00  0.00           H    
ATOM   1679  H53 MOL     2      23.398   7.785  25.352  1.00  0.00           H    
ATOM   1680  H53 MOL     2      21.915   6.976  24.908  1.00  0.00           H    
ATOM   1681  N53 MOL     2      18.372  72.356  25.644  1.00  0.00           N1+  
ATOM   1682  H53 MOL     2      18.084  71.588  26.229  1.00  0.00           H    
ATOM   1683  H53 MOL     2      17.762  72.500  24.866  1.00  0.00           H    
ATOM   1684  H53 MOL     2      19.281  72.163  25.274  1.00  0.00           H    
ATOM   1685  H53 MOL     2      18.567  73.208  26.164  1.00  0.00           H    
ATOM   1686  N53 MOL     2      53.631  13.950  14.870  1.00  0.00           N1+  
ATOM   1687  H53 MOL     2      53.783  13.393  14.041  1.00  0.00           H    
ATOM   1688  H53 MOL     2      52.657  14.207  15.074  1.00  0.00           H    
ATOM   1689  H53 MOL     2      54.197  14.786  14.775  1.00  0.00           H    
ATOM   1690  H53 MOL     2      54.084  13.392  15.562  1.00  0.00           H    
ATOM   1691  N53 MOL     2      11.682  55.409  24.682  1.00  0.00           N1+  
ATOM   1692  H53 MOL     2      11.907  54.631  24.068  1.00  0.00           H    
ATOM   1693  H53 MOL     2      12.047  56.273  24.257  1.00  0.00           H    
ATOM   1694  H53 MOL     2      11.910  55.196  25.655  1.00  0.00           H    
ATOM   1695  H53 MOL     2      10.681  55.534  24.710  1.00  0.00           H    
ATOM   1696  N53 MOL     2      55.642  33.750  59.020  1.00  0.00           N1+  
ATOM   1697  H53 MOL     2      55.443  32.949  58.415  1.00  0.00           H    
ATOM   1698  H53 MOL     2      55.323  34.633  58.634  1.00  0.00           H    
ATOM   1699  H53 MOL     2      56.634  33.809  59.166  1.00  0.00           H    
ATOM   1700  H53 MOL     2      55.238  33.660  59.945  1.00  0.00           H    
ATOM   1701  N53 MOL     2      37.542   8.376  33.273  1.00  0.00           N1+  
ATOM   1702  H53 MOL     2      37.238   8.323  32.293  1.00  0.00           H    
ATOM   1703  H53 MOL     2      37.715   7.419  33.546  1.00  0.00           H    
ATOM   1704  H53 MOL     2      36.857   8.793  33.867  1.00  0.00           H    
ATOM   1705  H53 MOL     2      38.422   8.874  33.266  1.00  0.00           H    
ATOM   1706  N53 MOL     2      49.482  31.226   6.033  1.00  0.00           N1+  
ATOM   1707  H53 MOL     2      48.766  31.866   6.370  1.00  0.00           H    
ATOM   1708  H53 MOL     2      49.165  30.283   6.005  1.00  0.00           H    
ATOM   1709  H53 MOL     2      50.295  31.376   6.585  1.00  0.00           H    
ATOM   1710  H53 MOL     2      49.639  31.551   5.089  1.00  0.00           H    
ATOM   1711  N53 MOL     2      19.394  59.533  56.228  1.00  0.00           N1+  
ATOM   1712  H53 MOL     2      19.460  59.435  57.278  1.00  0.00           H    
ATOM   1713  H53 MOL     2      18.381  59.475  56.136  1.00  0.00           H    
ATOM   1714  H53 MOL     2      19.779  58.760  55.670  1.00  0.00           H    
ATOM   1715  H53 MOL     2      19.654  60.445  55.772  1.00  0.00           H    
ATOM   1716  N53 MOL     2      57.596  17.826  38.254  1.00  0.00           N1+  
ATOM   1717  H53 MOL     2      57.311  18.476  37.558  1.00  0.00           H    
ATOM   1718  H53 MOL     2      57.102  16.943  38.082  1.00  0.00           H    
ATOM   1719  H53 MOL     2      57.282  18.220  39.105  1.00  0.00           H    
ATOM   1720  H54 MOL     2      58.523  17.483  38.298  1.00  0.00           H    
ATOM   1721  N54 MOL     2      73.988  46.986  53.315  1.00  0.00           N1+  
ATOM   1722  H54 MOL     2      74.501  47.872  53.228  1.00  0.00           H    
ATOM   1723  H54 MOL     2      74.038  46.503  52.442  1.00  0.00           H    
ATOM   1724  H54 MOL     2      72.981  47.117  53.489  1.00  0.00           H    
ATOM   1725  H54 MOL     2      74.425  46.459  54.070  1.00  0.00           H    
ATOM   1726  N54 MOL     2      59.684   5.999  74.446  1.00  0.00           N1+  
ATOM   1727  H54 MOL     2      58.816   6.153  73.976  1.00  0.00           H    
ATOM   1728  H54 MOL     2      60.388   6.703  74.212  1.00  0.00           H    
ATOM   1729  H54 MOL     2      60.211   5.191  74.115  1.00  0.00           H    
ATOM   1730  H54 MOL     2      59.688   5.973  75.470  1.00  0.00           H    
ATOM   1731  N54 MOL     2      50.082  47.042  71.457  1.00  0.00           N1+  
ATOM   1732  H54 MOL     2      50.317  47.519  72.300  1.00  0.00           H    
ATOM   1733  H54 MOL     2      50.341  47.657  70.683  1.00  0.00           H    
ATOM   1734  H54 MOL     2      49.093  46.705  71.533  1.00  0.00           H    
ATOM   1735  H54 MOL     2      50.625  46.153  71.439  1.00  0.00           H    
ATOM   1736  N54 MOL     2      33.433  40.414  54.510  1.00  0.00           N1+  
ATOM   1737  H54 MOL     2      34.441  40.367  54.678  1.00  0.00           H    
ATOM   1738  H54 MOL     2      33.216  40.796  53.611  1.00  0.00           H    
ATOM   1739  H54 MOL     2      33.046  41.016  55.222  1.00  0.00           H    
ATOM   1740  H54 MOL     2      33.023  39.492  54.651  1.00  0.00           H    
ATOM   1741  N54 MOL     2      30.157   9.529  51.046  1.00  0.00           N1+  
ATOM   1742  H54 MOL     2      31.137   9.218  51.201  1.00  0.00           H    
ATOM   1743  H54 MOL     2      29.883  10.377  51.558  1.00  0.00           H    
ATOM   1744  H54 MOL     2      29.584   8.723  51.273  1.00  0.00           H    
ATOM   1745  H54 MOL     2      30.033   9.633  50.047  1.00  0.00           H    
ATOM   1746  N54 MOL     2       4.280  57.068  20.814  1.00  0.00           N1+  
ATOM   1747  H54 MOL     2       3.796  57.899  20.547  1.00  0.00           H    
ATOM   1748  H54 MOL     2       3.596  56.339  20.714  1.00  0.00           H    
ATOM   1749  H54 MOL     2       4.491  57.261  21.774  1.00  0.00           H    
ATOM   1750  H54 MOL     2       5.086  56.931  20.236  1.00  0.00           H    
ATOM   1751  N54 MOL     2      31.151  66.881   3.873  1.00  0.00           N1+  
ATOM   1752  H54 MOL     2      30.668  66.725   3.005  1.00  0.00           H    
ATOM   1753  H54 MOL     2      31.120  67.865   4.111  1.00  0.00           H    
ATOM   1754  H54 MOL     2      32.123  66.725   3.603  1.00  0.00           H    
ATOM   1755  H54 MOL     2      30.854  66.255   4.611  1.00  0.00           H    
ATOM   1756  N54 MOL     2      53.049  46.456   8.027  1.00  0.00           N1+  
ATOM   1757  H54 MOL     2      53.001  47.092   7.242  1.00  0.00           H    
ATOM   1758  H54 MOL     2      53.836  46.767   8.611  1.00  0.00           H    
ATOM   1759  H54 MOL     2      53.233  45.534   7.612  1.00  0.00           H    
ATOM   1760  H54 MOL     2      52.141  46.491   8.528  1.00  0.00           H    
ATOM   1761  N54 MOL     2      63.153  27.051  30.586  1.00  0.00           N1+  
ATOM   1762  H54 MOL     2      63.487  27.852  31.125  1.00  0.00           H    
ATOM   1763  H54 MOL     2      63.575  26.219  31.044  1.00  0.00           H    
ATOM   1764  H54 MOL     2      63.619  27.249  29.683  1.00  0.00           H    
ATOM   1765  H54 MOL     2      62.123  27.073  30.615  1.00  0.00           H    
ATOM   1766  N54 MOL     2      21.882  56.248   8.453  1.00  0.00           N1+  
ATOM   1767  H54 MOL     2      22.707  56.716   8.056  1.00  0.00           H    
ATOM   1768  H54 MOL     2      21.151  56.154   7.778  1.00  0.00           H    
ATOM   1769  H54 MOL     2      21.472  56.386   9.350  1.00  0.00           H    
ATOM   1770  H54 MOL     2      22.175  55.305   8.329  1.00  0.00           H    
ATOM   1771  N54 MOL     2       7.236  58.826  59.172  1.00  0.00           N1+  
ATOM   1772  H54 MOL     2       6.847  59.080  60.083  1.00  0.00           H    
ATOM   1773  H54 MOL     2       7.521  57.854  59.342  1.00  0.00           H    
ATOM   1774  H54 MOL     2       7.972  59.506  59.025  1.00  0.00           H    
ATOM   1775  H54 MOL     2       6.565  58.890  58.387  1.00  0.00           H    
ATOM   1776  N54 MOL     2      47.723  71.193  46.056  1.00  0.00           N1+  
ATOM   1777  H54 MOL     2      47.333  70.500  45.427  1.00  0.00           H    
ATOM   1778  H54 MOL     2      47.201  72.042  45.865  1.00  0.00           H    
ATOM   1779  H54 MOL     2      48.749  71.223  45.919  1.00  0.00           H    
ATOM   1780  H54 MOL     2      47.500  71.020  47.013  1.00  0.00           H    
ATOM   1781  N54 MOL     2      69.745   5.733   2.022  1.00  0.00           N1+  
ATOM   1782  H54 MOL     2      69.887   4.931   2.622  1.00  0.00           H    
ATOM   1783  H54 MOL     2      70.636   5.969   1.630  1.00  0.00           H    
ATOM   1784  H54 MOL     2      69.286   6.481   2.490  1.00  0.00           H    
ATOM   1785  H54 MOL     2      69.259   5.322   1.222  1.00  0.00           H    
ATOM   1786  N54 MOL     2      69.270  63.126  51.048  1.00  0.00           N1+  
ATOM   1787  H54 MOL     2      70.196  62.808  50.750  1.00  0.00           H    
ATOM   1788  H54 MOL     2      69.331  63.935  51.670  1.00  0.00           H    
ATOM   1789  H54 MOL     2      68.817  62.348  51.499  1.00  0.00           H    
ATOM   1790  H54 MOL     2      68.597  63.394  50.315  1.00  0.00           H    
ATOM   1791  N54 MOL     2      47.542  33.332  74.677  1.00  0.00           N1+  
ATOM   1792  H54 MOL     2      47.628  33.190  75.682  1.00  0.00           H    
ATOM   1793  H54 MOL     2      46.854  34.069  74.503  1.00  0.00           H    
ATOM   1794  H54 MOL     2      47.275  32.446  74.238  1.00  0.00           H    
ATOM   1795  H54 MOL     2      48.419  33.668  74.277  1.00  0.00           H    
ATOM   1796  N54 MOL     2      39.568  49.509  71.631  1.00  0.00           N1+  
ATOM   1797  H54 MOL     2      40.456  49.048  71.837  1.00  0.00           H    
ATOM   1798  H54 MOL     2      38.710  48.954  71.415  1.00  0.00           H    
ATOM   1799  H54 MOL     2      39.759  50.224  70.934  1.00  0.00           H    
ATOM   1800  H54 MOL     2      39.261  50.110  72.390  1.00  0.00           H    
ATOM   1801  N54 MOL     2      17.822  19.947  49.726  1.00  0.00           N1+  
ATOM   1802  H54 MOL     2      17.140  19.201  49.647  1.00  0.00           H    
ATOM   1803  H54 MOL     2      18.411  19.780  50.543  1.00  0.00           H    
ATOM   1804  H54 MOL     2      17.464  20.892  49.704  1.00  0.00           H    
ATOM   1805  H54 MOL     2      18.444  19.824  48.926  1.00  0.00           H    
ATOM   1806  N54 MOL     2      64.850  48.294  13.526  1.00  0.00           N1+  
ATOM   1807  H54 MOL     2      63.970  48.526  13.092  1.00  0.00           H    
ATOM   1808  H54 MOL     2      65.621  48.128  12.906  1.00  0.00           H    
ATOM   1809  H54 MOL     2      64.661  47.534  14.161  1.00  0.00           H    
ATOM   1810  H54 MOL     2      65.058  49.086  14.136  1.00  0.00           H    
ATOM   1811  N54 MOL     2      18.056  14.498  19.614  1.00  0.00           N1+  
ATOM   1812  H54 MOL     2      17.174  14.280  20.043  1.00  0.00           H    
ATOM   1813  H54 MOL     2      18.686  14.861  20.340  1.00  0.00           H    
ATOM   1814  H54 MOL     2      17.872  15.095  18.835  1.00  0.00           H    
ATOM   1815  H54 MOL     2      18.352  13.604  19.239  1.00  0.00           H    
ATOM   1816  N54 MOL     2      61.192  14.229  38.488  1.00  0.00           N1+  
ATOM   1817  H54 MOL     2      61.247  15.064  37.892  1.00  0.00           H    
ATOM   1818  H54 MOL     2      61.642  14.284  39.380  1.00  0.00           H    
ATOM   1819  H54 MOL     2      61.532  13.466  37.939  1.00  0.00           H    
ATOM   1820  H55 MOL     2      60.227  13.992  38.709  1.00  0.00           H    
ATOM   1821  N55 MOL     2      66.056  51.302  25.743  1.00  0.00           N1+  
ATOM   1822  H55 MOL     2      66.447  50.565  25.168  1.00  0.00           H    
ATOM   1823  H55 MOL     2      66.791  51.955  25.901  1.00  0.00           H    
ATOM   1824  H55 MOL     2      65.771  50.797  26.551  1.00  0.00           H    
ATOM   1825  H55 MOL     2      65.256  51.776  25.367  1.00  0.00           H    
ATOM   1826  N55 MOL     2      73.051   7.593  23.146  1.00  0.00           N1+  
ATOM   1827  H55 MOL     2      72.123   7.966  22.956  1.00  0.00           H    
ATOM   1828  H55 MOL     2      73.685   8.374  23.048  1.00  0.00           H    
ATOM   1829  H55 MOL     2      73.278   6.883  22.447  1.00  0.00           H    
ATOM   1830  H55 MOL     2      73.160   7.197  24.085  1.00  0.00           H    
ATOM   1831  N55 MOL     2      24.541  63.362   6.239  1.00  0.00           N1+  
ATOM   1832  H55 MOL     2      24.085  64.159   5.832  1.00  0.00           H    
ATOM   1833  H55 MOL     2      24.908  62.897   5.405  1.00  0.00           H    
ATOM   1834  H55 MOL     2      23.961  62.815   6.890  1.00  0.00           H    
ATOM   1835  H55 MOL     2      25.340  63.662   6.777  1.00  0.00           H    
ATOM   1836  N55 MOL     2      43.171  13.122  76.585  1.00  0.00           N1+  
ATOM   1837  H55 MOL     2      42.635  13.945  76.816  1.00  0.00           H    
ATOM   1838  H55 MOL     2      42.787  12.359  77.122  1.00  0.00           H    
ATOM   1839  H55 MOL     2      44.050  13.295  77.045  1.00  0.00           H    
ATOM   1840  H55 MOL     2      43.343  12.944  75.580  1.00  0.00           H    
ATOM   1841  N55 MOL     2      41.942   5.121  26.799  1.00  0.00           N1+  
ATOM   1842  H55 MOL     2      41.209   4.601  26.310  1.00  0.00           H    
ATOM   1843  H55 MOL     2      42.341   5.963  26.434  1.00  0.00           H    
ATOM   1844  H55 MOL     2      42.688   4.530  27.124  1.00  0.00           H    
ATOM   1845  H55 MOL     2      41.542   5.426  27.649  1.00  0.00           H    
ATOM   1846  N55 MOL     2      41.535  37.781  34.654  1.00  0.00           N1+  
ATOM   1847  H55 MOL     2      41.447  36.868  35.125  1.00  0.00           H    
ATOM   1848  H55 MOL     2      41.050  38.510  35.186  1.00  0.00           H    
ATOM   1849  H55 MOL     2      41.204  37.733  33.680  1.00  0.00           H    
ATOM   1850  H55 MOL     2      42.514  38.021  34.581  1.00  0.00           H    
ATOM   1851  N55 MOL     2      43.341  50.477  30.320  1.00  0.00           N1+  
ATOM   1852  H55 MOL     2      43.336  50.229  31.301  1.00  0.00           H    
ATOM   1853  H55 MOL     2      43.861  49.860  29.737  1.00  0.00           H    
ATOM   1854  H55 MOL     2      43.757  51.394  30.205  1.00  0.00           H    
ATOM   1855  H55 MOL     2      42.386  50.583  29.980  1.00  0.00           H    
ATOM   1856  N55 MOL     2       0.042   7.810  11.534  1.00  0.00           N1+  
ATOM   1857  H55 MOL     2      -0.823   8.402  11.512  1.00  0.00           H    
ATOM   1858  H55 MOL     2       0.731   8.263  10.949  1.00  0.00           H    
ATOM   1859  H55 MOL     2      -0.103   6.916  11.086  1.00  0.00           H    
ATOM   1860  H55 MOL     2       0.474   7.587  12.437  1.00  0.00           H    
ATOM   1861  N55 MOL     2      13.962  35.100  58.816  1.00  0.00           N1+  
ATOM   1862  H55 MOL     2      14.497  35.524  58.025  1.00  0.00           H    
ATOM   1863  H55 MOL     2      14.154  35.548  59.695  1.00  0.00           H    
ATOM   1864  H55 MOL     2      14.084  34.087  58.663  1.00  0.00           H    
ATOM   1865  H55 MOL     2      12.935  35.262  58.657  1.00  0.00           H    
ATOM   1866  N55 MOL     2      14.463  65.279  59.563  1.00  0.00           N1+  
ATOM   1867  H55 MOL     2      15.046  65.222  60.359  1.00  0.00           H    
ATOM   1868  H55 MOL     2      13.537  64.977  59.863  1.00  0.00           H    
ATOM   1869  H55 MOL     2      14.896  64.878  58.747  1.00  0.00           H    
ATOM   1870  H55 MOL     2      14.243  66.257  59.446  1.00  0.00           H    
ATOM   1871  N55 MOL     2       7.576  48.216  40.087  1.00  0.00           N1+  
ATOM   1872  H55 MOL     2       7.256  47.313  40.380  1.00  0.00           H    
ATOM   1873  H55 MOL     2       7.576  48.911  40.873  1.00  0.00           H    
ATOM   1874  H55 MOL     2       7.147  48.502  39.216  1.00  0.00           H    
ATOM   1875  H55 MOL     2       8.523  48.166  39.810  1.00  0.00           H    
ATOM   1876  N55 MOL     2      43.240  66.156   8.201  1.00  0.00           N1+  
ATOM   1877  H55 MOL     2      44.145  65.791   7.909  1.00  0.00           H    
ATOM   1878  H55 MOL     2      43.035  67.030   7.726  1.00  0.00           H    
ATOM   1879  H55 MOL     2      43.390  66.184   9.220  1.00  0.00           H    
ATOM   1880  H55 MOL     2      42.483  65.516   8.023  1.00  0.00           H    
ATOM   1881  N55 MOL     2      44.055  19.496  18.965  1.00  0.00           N1+  
ATOM   1882  H55 MOL     2      44.168  20.064  18.141  1.00  0.00           H    
ATOM   1883  H55 MOL     2      44.677  18.710  19.076  1.00  0.00           H    
ATOM   1884  H55 MOL     2      43.143  19.055  19.057  1.00  0.00           H    
ATOM   1885  H55 MOL     2      44.171  20.101  19.756  1.00  0.00           H    
ATOM   1886  N55 MOL     2      29.791  12.133  56.471  1.00  0.00           N1+  
ATOM   1887  H55 MOL     2      30.130  11.461  55.772  1.00  0.00           H    
ATOM   1888  H55 MOL     2      29.839  13.083  56.138  1.00  0.00           H    
ATOM   1889  H55 MOL     2      30.088  12.001  57.447  1.00  0.00           H    
ATOM   1890  H55 MOL     2      28.811  11.960  56.417  1.00  0.00           H    
ATOM   1891  N55 MOL     2      64.900  47.229  24.435  1.00  0.00           N1+  
ATOM   1892  H55 MOL     2      64.459  48.115  24.320  1.00  0.00           H    
ATOM   1893  H55 MOL     2      65.904  47.350  24.320  1.00  0.00           H    
ATOM   1894  H55 MOL     2      64.558  46.579  23.762  1.00  0.00           H    
ATOM   1895  H55 MOL     2      64.736  46.937  25.375  1.00  0.00           H    
ATOM   1896  N55 MOL     2      47.110  55.567  -0.017  1.00  0.00           N1+  
ATOM   1897  H55 MOL     2      47.172  54.685  -0.500  1.00  0.00           H    
ATOM   1898  H55 MOL     2      48.026  55.734   0.394  1.00  0.00           H    
ATOM   1899  H55 MOL     2      46.501  55.375   0.763  1.00  0.00           H    
ATOM   1900  H55 MOL     2      46.727  56.312  -0.624  1.00  0.00           H    
ATOM   1901  N55 MOL     2      63.474  52.082  37.530  1.00  0.00           N1+  
ATOM   1902  H55 MOL     2      62.927  52.300  38.355  1.00  0.00           H    
ATOM   1903  H55 MOL     2      63.915  51.195  37.607  1.00  0.00           H    
ATOM   1904  H55 MOL     2      64.279  52.643  37.708  1.00  0.00           H    
ATOM   1905  H55 MOL     2      63.031  52.093  36.634  1.00  0.00           H    
ATOM   1906  N55 MOL     2      27.570  37.199  12.762  1.00  0.00           N1+  
ATOM   1907  H55 MOL     2      26.639  37.185  12.358  1.00  0.00           H    
ATOM   1908  H55 MOL     2      27.863  38.135  12.543  1.00  0.00           H    
ATOM   1909  H55 MOL     2      28.290  36.619  12.367  1.00  0.00           H    
ATOM   1910  H55 MOL     2      27.508  37.213  13.771  1.00  0.00           H    
ATOM   1911  N55 MOL     2      26.924  66.818  11.556  1.00  0.00           N1+  
ATOM   1912  H55 MOL     2      27.512  67.237  12.275  1.00  0.00           H    
ATOM   1913  H55 MOL     2      26.043  67.307  11.435  1.00  0.00           H    
ATOM   1914  H55 MOL     2      26.627  65.847  11.752  1.00  0.00           H    
ATOM   1915  H55 MOL     2      27.373  66.681  10.636  1.00  0.00           H    
ATOM   1916  N55 MOL     2      26.708  38.714  31.757  1.00  0.00           N1+  
ATOM   1917  H55 MOL     2      25.855  38.925  32.279  1.00  0.00           H    
ATOM   1918  H55 MOL     2      27.504  38.953  32.346  1.00  0.00           H    
ATOM   1919  H55 MOL     2      26.812  39.269  30.941  1.00  0.00           H    
ATOM   1920  H56 MOL     2      26.725  37.711  31.508  1.00  0.00           H    
ATOM   1921  N56 MOL     2      57.909  12.472  68.442  1.00  0.00           N1+  
ATOM   1922  H56 MOL     2      58.030  12.479  69.450  1.00  0.00           H    
ATOM   1923  H56 MOL     2      58.672  12.039  67.915  1.00  0.00           H    
ATOM   1924  H56 MOL     2      57.806  13.417  68.152  1.00  0.00           H    
ATOM   1925  H56 MOL     2      56.991  12.119  68.218  1.00  0.00           H    
ATOM   1926  N56 MOL     2      35.649  59.091  18.304  1.00  0.00           N1+  
ATOM   1927  H56 MOL     2      36.185  59.556  19.045  1.00  0.00           H    
ATOM   1928  H56 MOL     2      35.759  59.454  17.363  1.00  0.00           H    
ATOM   1929  H56 MOL     2      34.650  59.018  18.432  1.00  0.00           H    
ATOM   1930  H56 MOL     2      35.918  58.118  18.283  1.00  0.00           H    
ATOM   1931  N56 MOL     2      30.894  69.575  46.550  1.00  0.00           N1+  
ATOM   1932  H56 MOL     2      31.607  68.841  46.675  1.00  0.00           H    
ATOM   1933  H56 MOL     2      30.034  69.196  46.988  1.00  0.00           H    
ATOM   1934  H56 MOL     2      30.647  69.575  45.568  1.00  0.00           H    
ATOM   1935  H56 MOL     2      31.220  70.554  46.773  1.00  0.00           H    
ATOM   1936  N56 MOL     2      23.336   3.451  49.737  1.00  0.00           N1+  
ATOM   1937  H56 MOL     2      22.607   3.226  50.398  1.00  0.00           H    
ATOM   1938  H56 MOL     2      24.071   3.944  50.208  1.00  0.00           H    
ATOM   1939  H56 MOL     2      23.059   3.963  48.927  1.00  0.00           H    
ATOM   1940  H56 MOL     2      23.854   2.634  49.452  1.00  0.00           H    
ATOM   1941  N56 MOL     2      64.232  52.755  13.877  1.00  0.00           N1+  
ATOM   1942  H56 MOL     2      64.921  52.889  13.172  1.00  0.00           H    
ATOM   1943  H56 MOL     2      64.791  52.726  14.730  1.00  0.00           H    
ATOM   1944  H56 MOL     2      63.721  51.878  13.713  1.00  0.00           H    
ATOM   1945  H56 MOL     2      63.553  53.496  13.873  1.00  0.00           H    
ATOM   1946  N56 MOL     2      48.538  65.176  36.638  1.00  0.00           N1+  
ATOM   1947  H56 MOL     2      49.185  64.371  36.710  1.00  0.00           H    
ATOM   1948  H56 MOL     2      47.584  64.859  36.510  1.00  0.00           H    
ATOM   1949  H56 MOL     2      48.677  65.802  35.855  1.00  0.00           H    
ATOM   1950  H56 MOL     2      48.548  65.722  37.492  1.00  0.00           H    
ATOM   1951  N56 MOL     2       0.575  61.672  45.118  1.00  0.00           N1+  
ATOM   1952  H56 MOL     2       0.243  60.952  44.463  1.00  0.00           H    
ATOM   1953  H56 MOL     2       1.435  62.057  44.741  1.00  0.00           H    
ATOM   1954  H56 MOL     2       0.701  61.061  45.939  1.00  0.00           H    
ATOM   1955  H56 MOL     2      -0.114  62.421  45.222  1.00  0.00           H    
ATOM   1956  N56 MOL     2      28.205  66.634  71.167  1.00  0.00           N1+  
ATOM   1957  H56 MOL     2      27.510  67.386  71.128  1.00  0.00           H    
ATOM   1958  H56 MOL     2      28.903  66.829  71.876  1.00  0.00           H    
ATOM   1959  H56 MOL     2      28.670  66.654  70.279  1.00  0.00           H    
ATOM   1960  H56 MOL     2      27.708  65.748  71.256  1.00  0.00           H    
ATOM   1961  N56 MOL     2      68.017  51.228  37.630  1.00  0.00           N1+  
ATOM   1962  H56 MOL     2      68.019  50.258  37.862  1.00  0.00           H    
ATOM   1963  H56 MOL     2      67.090  51.591  37.456  1.00  0.00           H    
ATOM   1964  H56 MOL     2      68.760  51.432  36.966  1.00  0.00           H    
ATOM   1965  H56 MOL     2      68.229  51.686  38.477  1.00  0.00           H    
ATOM   1966  N56 MOL     2      11.410  27.741  25.605  1.00  0.00           N1+  
ATOM   1967  H56 MOL     2      12.093  28.025  24.870  1.00  0.00           H    
ATOM   1968  H56 MOL     2      11.215  26.741  25.563  1.00  0.00           H    
ATOM   1969  H56 MOL     2      10.480  28.144  25.505  1.00  0.00           H    
ATOM   1970  H56 MOL     2      11.838  27.971  26.517  1.00  0.00           H    
ATOM   1971  N56 MOL     2      48.840  33.287  38.620  1.00  0.00           N1+  
ATOM   1972  H56 MOL     2      48.639  34.224  38.244  1.00  0.00           H    
ATOM   1973  H56 MOL     2      47.984  32.777  38.404  1.00  0.00           H    
ATOM   1974  H56 MOL     2      48.726  33.388  39.632  1.00  0.00           H    
ATOM   1975  H56 MOL     2      49.682  32.779  38.370  1.00  0.00           H    
ATOM   1976  N56 MOL     2      55.317   7.197  46.881  1.00  0.00           N1+  
ATOM   1977  H56 MOL     2      56.102   7.888  46.832  1.00  0.00           H    
ATOM   1978  H56 MOL     2      54.924   7.246  47.824  1.00  0.00           H    
ATOM   1979  H56 MOL     2      55.700   6.234  46.822  1.00  0.00           H    
ATOM   1980  H56 MOL     2      54.561   7.384  46.158  1.00  0.00           H    
ATOM   1981  N56 MOL     2      39.300  23.221  21.373  1.00  0.00           N1+  
ATOM   1982  H56 MOL     2      39.502  23.797  22.165  1.00  0.00           H    
ATOM   1983  H56 MOL     2      38.386  22.781  21.464  1.00  0.00           H    
ATOM   1984  H56 MOL     2      40.117  22.624  21.328  1.00  0.00           H    
ATOM   1985  H56 MOL     2      39.270  23.809  20.557  1.00  0.00           H    
ATOM   1986  N56 MOL     2      48.620  20.339  74.099  1.00  0.00           N1+  
ATOM   1987  H56 MOL     2      48.179  19.687  73.460  1.00  0.00           H    
ATOM   1988  H56 MOL     2      48.471  21.222  73.599  1.00  0.00           H    
ATOM   1989  H56 MOL     2      49.608  20.145  74.235  1.00  0.00           H    
ATOM   1990  H56 MOL     2      48.109  20.304  74.977  1.00  0.00           H    
ATOM   1991  N56 MOL     2      12.811   4.276  67.460  1.00  0.00           N1+  
ATOM   1992  H56 MOL     2      12.377   4.821  66.743  1.00  0.00           H    
ATOM   1993  H56 MOL     2      13.791   4.361  67.286  1.00  0.00           H    
ATOM   1994  H56 MOL     2      12.551   3.304  67.428  1.00  0.00           H    
ATOM   1995  H56 MOL     2      12.601   4.744  68.338  1.00  0.00           H    
ATOM   1996  N56 MOL     2      47.609  26.323  54.102  1.00  0.00           N1+  
ATOM   1997  H56 MOL     2      47.203  25.513  53.641  1.00  0.00           H    
ATOM   1998  H56 MOL     2      48.404  26.093  54.666  1.00  0.00           H    
ATOM   1999  H56 MOL     2      46.947  26.865  54.701  1.00  0.00           H    
ATOM   2000  H56 MOL     2      48.032  26.843  53.366  1.00  0.00           H    
ATOM   2001  N56 MOL     2      44.942  41.070  59.886  1.00  0.00           N1+  
ATOM   2002  H56 MOL     2      44.597  40.384  59.218  1.00  0.00           H    
ATOM   2003  H56 MOL     2      45.843  41.312  59.510  1.00  0.00           H    
ATOM   2004  H56 MOL     2      45.079  40.809  60.863  1.00  0.00           H    
ATOM   2005  H56 MOL     2      44.269  41.822  59.854  1.00  0.00           H    
ATOM   2006  N56 MOL     2      69.543  54.356  45.193  1.00  0.00           N1+  
ATOM   2007  H56 MOL     2      70.273  53.740  44.967  1.00  0.00           H    
ATOM   2008  H56 MOL     2      69.829  55.198  44.733  1.00  0.00           H    
ATOM   2009  H56 MOL     2      69.470  54.308  46.215  1.00  0.00           H    
ATOM   2010  H56 MOL     2      68.744  54.038  44.695  1.00  0.00           H    
ATOM   2011  N56 MOL     2      12.067  32.264  55.089  1.00  0.00           N1+  
ATOM   2012  H56 MOL     2      12.153  31.556  54.374  1.00  0.00           H    
ATOM   2013  H56 MOL     2      11.114  32.432  55.330  1.00  0.00           H    
ATOM   2014  H56 MOL     2      12.363  33.154  54.732  1.00  0.00           H    
ATOM   2015  H56 MOL     2      12.590  32.045  55.907  1.00  0.00           H    
ATOM   2016  N56 MOL     2      31.560  60.657  38.279  1.00  0.00           N1+  
ATOM   2017  H56 MOL     2      31.555  60.793  37.256  1.00  0.00           H    
ATOM   2018  H56 MOL     2      31.558  59.645  38.496  1.00  0.00           H    
ATOM   2019  H56 MOL     2      30.712  61.008  38.776  1.00  0.00           H    
ATOM   2020  H57 MOL     2      32.382  61.118  38.668  1.00  0.00           H    
ATOM   2021  N57 MOL     2      11.736  46.286  11.352  1.00  0.00           N1+  
ATOM   2022  H57 MOL     2      11.939  45.616  12.078  1.00  0.00           H    
ATOM   2023  H57 MOL     2      12.652  46.534  10.940  1.00  0.00           H    
ATOM   2024  H57 MOL     2      11.326  47.099  11.795  1.00  0.00           H    
ATOM   2025  H57 MOL     2      11.144  45.903  10.634  1.00  0.00           H    
ATOM   2026  N57 MOL     2      58.211  49.181  69.553  1.00  0.00           N1+  
ATOM   2027  H57 MOL     2      58.809  49.834  69.086  1.00  0.00           H    
ATOM   2028  H57 MOL     2      58.665  48.263  69.460  1.00  0.00           H    
ATOM   2029  H57 MOL     2      57.332  49.047  69.070  1.00  0.00           H    
ATOM   2030  H57 MOL     2      57.962  49.328  70.518  1.00  0.00           H    
ATOM   2031  N57 MOL     2      37.275  68.470  22.242  1.00  0.00           N1+  
ATOM   2032  H57 MOL     2      37.384  69.408  22.668  1.00  0.00           H    
ATOM   2033  H57 MOL     2      38.188  68.097  21.955  1.00  0.00           H    
ATOM   2034  H57 MOL     2      36.621  68.394  21.455  1.00  0.00           H    
ATOM   2035  H57 MOL     2      36.995  67.807  22.947  1.00  0.00           H    
ATOM   2036  N57 MOL     2      73.530  58.585  43.455  1.00  0.00           N1+  
ATOM   2037  H57 MOL     2      73.505  57.574  43.369  1.00  0.00           H    
ATOM   2038  H57 MOL     2      73.372  58.889  42.522  1.00  0.00           H    
ATOM   2039  H57 MOL     2      74.436  58.944  43.795  1.00  0.00           H    
ATOM   2040  H57 MOL     2      72.706  58.956  43.936  1.00  0.00           H    
ATOM   2041  N57 MOL     2       9.034  23.838  56.447  1.00  0.00           N1+  
ATOM   2042  H57 MOL     2       9.344  24.811  56.439  1.00  0.00           H    
ATOM   2043  H57 MOL     2       9.408  23.311  55.647  1.00  0.00           H    
ATOM   2044  H57 MOL     2       8.017  23.828  56.498  1.00  0.00           H    
ATOM   2045  H57 MOL     2       9.371  23.408  57.310  1.00  0.00           H    
ATOM   2046  N57 MOL     2      24.206   0.305  50.447  1.00  0.00           N1+  
ATOM   2047  H57 MOL     2      23.801   0.073  49.529  1.00  0.00           H    
ATOM   2048  H57 MOL     2      24.020   1.302  50.657  1.00  0.00           H    
ATOM   2049  H57 MOL     2      25.251   0.328  50.434  1.00  0.00           H    
ATOM   2050  H57 MOL     2      23.736  -0.344  51.088  1.00  0.00           H    
ATOM   2051  N57 MOL     2      68.383  30.468  47.337  1.00  0.00           N1+  
ATOM   2052  H57 MOL     2      67.567  30.042  46.913  1.00  0.00           H    
ATOM   2053  H57 MOL     2      68.679  31.411  47.028  1.00  0.00           H    
ATOM   2054  H57 MOL     2      69.201  29.885  47.153  1.00  0.00           H    
ATOM   2055  H57 MOL     2      68.136  30.561  48.307  1.00  0.00           H    
ATOM   2056  N57 MOL     2      69.250  67.918  71.465  1.00  0.00           N1+  
ATOM   2057  H57 MOL     2      68.691  68.535  70.879  1.00  0.00           H    
ATOM   2058  H57 MOL     2      68.870  66.992  71.463  1.00  0.00           H    
ATOM   2059  H57 MOL     2      69.177  68.348  72.390  1.00  0.00           H    
ATOM   2060  H57 MOL     2      70.185  67.975  71.108  1.00  0.00           H    
ATOM   2061  N57 MOL     2      52.590  58.406  13.242  1.00  0.00           N1+  
ATOM   2062  H57 MOL     2      51.785  57.827  13.480  1.00  0.00           H    
ATOM   2063  H57 MOL     2      52.376  58.776  12.321  1.00  0.00           H    
ATOM   2064  H57 MOL     2      53.432  57.836  13.209  1.00  0.00           H    
ATOM   2065  H57 MOL     2      52.715  59.196  13.883  1.00  0.00           H    
ATOM   2066  N57 MOL     2      72.487  23.202  57.347  1.00  0.00           N1+  
ATOM   2067  H57 MOL     2      72.359  22.999  58.347  1.00  0.00           H    
ATOM   2068  H57 MOL     2      73.459  23.131  57.023  1.00  0.00           H    
ATOM   2069  H57 MOL     2      72.249  24.170  57.124  1.00  0.00           H    
ATOM   2070  H57 MOL     2      71.833  22.663  56.785  1.00  0.00           H    
ATOM   2071  N57 MOL     2      33.938  41.789   9.018  1.00  0.00           N1+  
ATOM   2072  H57 MOL     2      33.536  41.996   9.926  1.00  0.00           H    
ATOM   2073  H57 MOL     2      34.918  41.559   8.998  1.00  0.00           H    
ATOM   2074  H57 MOL     2      33.767  42.422   8.247  1.00  0.00           H    
ATOM   2075  H57 MOL     2      33.490  40.949   8.642  1.00  0.00           H    
ATOM   2076  N57 MOL     2      55.681  71.658   8.007  1.00  0.00           N1+  
ATOM   2077  H57 MOL     2      55.013  70.960   8.286  1.00  0.00           H    
ATOM   2078  H57 MOL     2      56.655  71.360   8.102  1.00  0.00           H    
ATOM   2079  H57 MOL     2      55.542  72.534   8.474  1.00  0.00           H    
ATOM   2080  H57 MOL     2      55.645  71.921   7.033  1.00  0.00           H    
ATOM   2081  N57 MOL     2      18.477  62.290  46.315  1.00  0.00           N1+  
ATOM   2082  H57 MOL     2      17.549  62.065  46.030  1.00  0.00           H    
ATOM   2083  H57 MOL     2      18.618  63.226  46.679  1.00  0.00           H    
ATOM   2084  H57 MOL     2      19.011  62.282  45.456  1.00  0.00           H    
ATOM   2085  H57 MOL     2      18.806  61.737  47.081  1.00  0.00           H    
ATOM   2086  N57 MOL     2      62.845  36.947  60.802  1.00  0.00           N1+  
ATOM   2087  H57 MOL     2      63.541  36.983  60.081  1.00  0.00           H    
ATOM   2088  H57 MOL     2      63.297  36.869  61.682  1.00  0.00           H    
ATOM   2089  H57 MOL     2      62.275  36.108  60.707  1.00  0.00           H    
ATOM   2090  H57 MOL     2      62.204  37.725  60.976  1.00  0.00           H    
ATOM   2091  N57 MOL     2      53.636  54.182  44.747  1.00  0.00           N1+  
ATOM   2092  H57 MOL     2      54.369  54.855  44.921  1.00  0.00           H    
ATOM   2093  H57 MOL     2      53.890  53.321  45.237  1.00  0.00           H    
ATOM   2094  H57 MOL     2      53.588  54.005  43.752  1.00  0.00           H    
ATOM   2095  H57 MOL     2      52.724  54.486  45.066  1.00  0.00           H    
ATOM   2096  N57 MOL     2      13.922  27.357  59.747  1.00  0.00           N1+  
ATOM   2097  H57 MOL     2      14.022  26.959  60.670  1.00  0.00           H    
ATOM   2098  H57 MOL     2      14.282  28.286  59.892  1.00  0.00           H    
ATOM   2099  H57 MOL     2      12.936  27.531  59.508  1.00  0.00           H    
ATOM   2100  H57 MOL     2      14.476  26.907  59.016  1.00  0.00           H    
ATOM   2101  N57 MOL     2      63.193  18.745  17.620  1.00  0.00           N1+  
ATOM   2102  H57 MOL     2      63.256  17.750  17.665  1.00  0.00           H    
ATOM   2103  H57 MOL     2      62.243  19.016  17.315  1.00  0.00           H    
ATOM   2104  H57 MOL     2      63.841  19.162  16.994  1.00  0.00           H    
ATOM   2105  H57 MOL     2      63.182  19.269  18.497  1.00  0.00           H    
ATOM   2106  N57 MOL     2       9.523  70.623  67.093  1.00  0.00           N1+  
ATOM   2107  H57 MOL     2      10.489  70.946  67.038  1.00  0.00           H    
ATOM   2108  H57 MOL     2       9.029  71.332  67.614  1.00  0.00           H    
ATOM   2109  H57 MOL     2       9.563  69.729  67.598  1.00  0.00           H    
ATOM   2110  H57 MOL     2       9.191  70.399  66.170  1.00  0.00           H    
ATOM   2111  N57 MOL     2      34.419   9.412  52.221  1.00  0.00           N1+  
ATOM   2112  H57 MOL     2      33.843   9.420  53.056  1.00  0.00           H    
ATOM   2113  H57 MOL     2      35.318   9.786  52.401  1.00  0.00           H    
ATOM   2114  H57 MOL     2      33.945   9.931  51.466  1.00  0.00           H    
ATOM   2115  H57 MOL     2      34.578   8.498  51.847  1.00  0.00           H    
ATOM   2116  N57 MOL     2      45.528  32.435  37.378  1.00  0.00           N1+  
ATOM   2117  H57 MOL     2      46.298  32.576  38.012  1.00  0.00           H    
ATOM   2118  H57 MOL     2      45.679  32.556  36.388  1.00  0.00           H    
ATOM   2119  H57 MOL     2      45.019  33.268  37.662  1.00  0.00           H    
ATOM   2120  H58 MOL     2      45.044  31.589  37.674  1.00  0.00           H    
ATOM   2121  N58 MOL     2      35.577  22.337  57.653  1.00  0.00           N1+  
ATOM   2122  H58 MOL     2      36.038  22.090  58.525  1.00  0.00           H    
ATOM   2123  H58 MOL     2      35.583  23.334  57.603  1.00  0.00           H    
ATOM   2124  H58 MOL     2      34.607  22.030  57.419  1.00  0.00           H    
ATOM   2125  H58 MOL     2      36.092  22.025  56.831  1.00  0.00           H    
ATOM   2126  N58 MOL     2       4.969  62.516   1.202  1.00  0.00           N1+  
ATOM   2127  H58 MOL     2       5.269  61.668   0.738  1.00  0.00           H    
ATOM   2128  H58 MOL     2       5.700  63.002   1.718  1.00  0.00           H    
ATOM   2129  H58 MOL     2       4.264  62.121   1.806  1.00  0.00           H    
ATOM   2130  H58 MOL     2       4.498  63.070   0.495  1.00  0.00           H    
ATOM   2131  N58 MOL     2      76.856  32.010  46.918  1.00  0.00           N1+  
ATOM   2132  H58 MOL     2      77.262  32.078  47.847  1.00  0.00           H    
ATOM   2133  H58 MOL     2      76.630  31.040  46.733  1.00  0.00           H    
ATOM   2134  H58 MOL     2      77.547  32.230  46.204  1.00  0.00           H    
ATOM   2135  H58 MOL     2      76.016  32.603  46.953  1.00  0.00           H    
ATOM   2136  N58 MOL     2      56.700   3.697  53.835  1.00  0.00           N1+  
ATOM   2137  H58 MOL     2      56.682   4.455  53.136  1.00  0.00           H    
ATOM   2138  H58 MOL     2      56.685   2.786  53.394  1.00  0.00           H    
ATOM   2139  H58 MOL     2      55.874   3.707  54.443  1.00  0.00           H    
ATOM   2140  H58 MOL     2      57.537   3.805  54.414  1.00  0.00           H    
ATOM   2141  N58 MOL     2      62.599  15.006  21.683  1.00  0.00           N1+  
ATOM   2142  H58 MOL     2      62.837  15.973  21.497  1.00  0.00           H    
ATOM   2143  H58 MOL     2      62.239  14.725  22.581  1.00  0.00           H    
ATOM   2144  H58 MOL     2      63.453  14.492  21.619  1.00  0.00           H    
ATOM   2145  H58 MOL     2      61.957  14.575  21.028  1.00  0.00           H    
ATOM   2146  N58 MOL     2      34.469  44.215  45.211  1.00  0.00           N1+  
ATOM   2147  H58 MOL     2      35.026  44.738  45.884  1.00  0.00           H    
ATOM   2148  H58 MOL     2      34.371  44.880  44.444  1.00  0.00           H    
ATOM   2149  H58 MOL     2      33.556  43.972  45.575  1.00  0.00           H    
ATOM   2150  H58 MOL     2      35.003  43.396  44.971  1.00  0.00           H    
ATOM   2151  N58 MOL     2      37.290  25.056  31.212  1.00  0.00           N1+  
ATOM   2152  H58 MOL     2      37.777  24.518  30.479  1.00  0.00           H    
ATOM   2153  H58 MOL     2      37.266  26.039  30.914  1.00  0.00           H    
ATOM   2154  H58 MOL     2      37.661  24.837  32.129  1.00  0.00           H    
ATOM   2155  H58 MOL     2      36.357  24.699  31.281  1.00  0.00           H    
ATOM   2156  N58 MOL     2      20.067   1.383  27.044  1.00  0.00           N1+  
ATOM   2157  H58 MOL     2      20.677   1.188  27.835  1.00  0.00           H    
ATOM   2158  H58 MOL     2      20.298   2.342  26.770  1.00  0.00           H    
ATOM   2159  H58 MOL     2      19.094   1.379  27.316  1.00  0.00           H    
ATOM   2160  H58 MOL     2      20.208   0.737  26.278  1.00  0.00           H    
ATOM   2161  N58 MOL     2      27.265  46.261  17.525  1.00  0.00           N1+  
ATOM   2162  H58 MOL     2      26.331  46.499  17.824  1.00  0.00           H    
ATOM   2163  H58 MOL     2      27.497  45.368  17.967  1.00  0.00           H    
ATOM   2164  H58 MOL     2      27.803  47.068  17.802  1.00  0.00           H    
ATOM   2165  H58 MOL     2      27.369  46.197  16.523  1.00  0.00           H    
ATOM   2166  N58 MOL     2      49.747  50.101  10.861  1.00  0.00           N1+  
ATOM   2167  H58 MOL     2      50.496  49.818  10.219  1.00  0.00           H    
ATOM   2168  H58 MOL     2      49.175  49.285  10.969  1.00  0.00           H    
ATOM   2169  H58 MOL     2      49.204  50.863  10.497  1.00  0.00           H    
ATOM   2170  H58 MOL     2      50.131  50.343  11.748  1.00  0.00           H    
ATOM   2171  N58 MOL     2      19.874  62.287  15.380  1.00  0.00           N1+  
ATOM   2172  H58 MOL     2      20.735  62.482  15.897  1.00  0.00           H    
ATOM   2173  H58 MOL     2      19.324  61.648  15.962  1.00  0.00           H    
ATOM   2174  H58 MOL     2      20.062  61.851  14.502  1.00  0.00           H    
ATOM   2175  H58 MOL     2      19.258  63.083  15.292  1.00  0.00           H    
ATOM   2176  N58 MOL     2      17.220  65.094   8.915  1.00  0.00           N1+  
ATOM   2177  H58 MOL     2      17.673  65.373   8.061  1.00  0.00           H    
ATOM   2178  H58 MOL     2      16.247  65.006   8.708  1.00  0.00           H    
ATOM   2179  H58 MOL     2      17.339  65.771   9.653  1.00  0.00           H    
ATOM   2180  H58 MOL     2      17.490  64.183   9.244  1.00  0.00           H    
ATOM   2181  N58 MOL     2      62.967  47.985  17.796  1.00  0.00           N1+  
ATOM   2182  H58 MOL     2      62.284  48.498  18.355  1.00  0.00           H    
ATOM   2183  H58 MOL     2      62.657  48.184  16.836  1.00  0.00           H    
ATOM   2184  H58 MOL     2      63.059  46.980  18.089  1.00  0.00           H    
ATOM   2185  H58 MOL     2      63.850  48.484  17.922  1.00  0.00           H    
ATOM   2186  N58 MOL     2      62.018  53.088  56.117  1.00  0.00           N1+  
ATOM   2187  H58 MOL     2      62.612  52.970  56.967  1.00  0.00           H    
ATOM   2188  H58 MOL     2      62.518  53.155  55.228  1.00  0.00           H    
ATOM   2189  H58 MOL     2      61.543  53.976  56.137  1.00  0.00           H    
ATOM   2190  H58 MOL     2      61.330  52.357  55.976  1.00  0.00           H    
ATOM   2191  N58 MOL     2      14.777  56.941  35.311  1.00  0.00           N1+  
ATOM   2192  H58 MOL     2      15.607  57.307  35.761  1.00  0.00           H    
ATOM   2193  H58 MOL     2      14.428  56.227  35.920  1.00  0.00           H    
ATOM   2194  H58 MOL     2      15.025  56.702  34.360  1.00  0.00           H    
ATOM   2195  H58 MOL     2      14.167  57.768  35.253  1.00  0.00           H    
ATOM   2196  N58 MOL     2      19.694  49.853  41.306  1.00  0.00           N1+  
ATOM   2197  H58 MOL     2      20.344  50.328  40.710  1.00  0.00           H    
ATOM   2198  H58 MOL     2      20.006  48.976  41.731  1.00  0.00           H    
ATOM   2199  H58 MOL     2      18.766  49.731  40.970  1.00  0.00           H    
ATOM   2200  H58 MOL     2      19.729  50.435  42.136  1.00  0.00           H    
ATOM   2201  N58 MOL     2      70.038  70.155  56.002  1.00  0.00           N1+  
ATOM   2202  H58 MOL     2      69.436  69.928  56.754  1.00  0.00           H    
ATOM   2203  H58 MOL     2      69.870  69.533  55.228  1.00  0.00           H    
ATOM   2204  H58 MOL     2      70.972  70.104  56.346  1.00  0.00           H    
ATOM   2205  H58 MOL     2      69.823  71.106  55.681  1.00  0.00           H    
ATOM   2206  N58 MOL     2      44.802  26.462  19.660  1.00  0.00           N1+  
ATOM   2207  H58 MOL     2      44.214  25.665  19.411  1.00  0.00           H    
ATOM   2208  H58 MOL     2      45.413  26.689  18.875  1.00  0.00           H    
ATOM   2209  H58 MOL     2      45.291  26.005  20.436  1.00  0.00           H    
ATOM   2210  H58 MOL     2      44.121  27.179  19.920  1.00  0.00           H    
ATOM   2211  N58 MOL     2      17.532  33.983   5.875  1.00  0.00           N1+  
ATOM   2212  H58 MOL     2      17.522  34.945   5.527  1.00  0.00           H    
ATOM   2213  H58 MOL     2      16.598  33.833   6.309  1.00  0.00           H    
ATOM   2214  H58 MOL     2      18.214  33.972   6.603  1.00  0.00           H    
ATOM   2215  H58 MOL     2      17.673  33.392   5.073  1.00  0.00           H    
ATOM   2216  N58 MOL     2      70.345  38.537  37.540  1.00  0.00           N1+  
ATOM   2217  H58 MOL     2      69.885  37.653  37.369  1.00  0.00           H    
ATOM   2218  H58 MOL     2      69.659  39.233  37.337  1.00  0.00           H    
ATOM   2219  H58 MOL     2      71.076  38.674  36.877  1.00  0.00           H    
ATOM   2220  H59 MOL     2      70.711  38.653  38.458  1.00  0.00           H    
ATOM   2221  N59 MOL     2      64.829  67.453  49.298  1.00  0.00           N1+  
ATOM   2222  H59 MOL     2      65.387  67.654  48.468  1.00  0.00           H    
ATOM   2223  H59 MOL     2      65.028  66.495  49.576  1.00  0.00           H    
ATOM   2224  H59 MOL     2      63.840  67.577  49.190  1.00  0.00           H    
ATOM   2225  H59 MOL     2      65.114  68.021  50.060  1.00  0.00           H    
ATOM   2226  N59 MOL     2      17.351  32.435  37.548  1.00  0.00           N1+  
ATOM   2227  H59 MOL     2      17.303  31.484  37.881  1.00  0.00           H    
ATOM   2228  H59 MOL     2      17.484  33.090  38.319  1.00  0.00           H    
ATOM   2229  H59 MOL     2      16.407  32.621  37.178  1.00  0.00           H    
ATOM   2230  H59 MOL     2      18.133  32.322  36.888  1.00  0.00           H    
ATOM   2231  N59 MOL     2      20.673  31.046  39.261  1.00  0.00           N1+  
ATOM   2232  H59 MOL     2      21.523  31.373  38.840  1.00  0.00           H    
ATOM   2233  H59 MOL     2      19.975  31.492  38.728  1.00  0.00           H    
ATOM   2234  H59 MOL     2      20.583  31.221  40.241  1.00  0.00           H    
ATOM   2235  H59 MOL     2      20.582  30.056  39.155  1.00  0.00           H    
ATOM   2236  N59 MOL     2      51.287  47.119  26.434  1.00  0.00           N1+  
ATOM   2237  H59 MOL     2      51.501  46.208  26.867  1.00  0.00           H    
ATOM   2238  H59 MOL     2      52.019  47.803  26.622  1.00  0.00           H    
ATOM   2239  H59 MOL     2      50.386  47.412  26.824  1.00  0.00           H    
ATOM   2240  H59 MOL     2      51.176  47.031  25.433  1.00  0.00           H    
ATOM   2241  N59 MOL     2      59.402  17.643  13.128  1.00  0.00           N1+  
ATOM   2242  H59 MOL     2      60.023  17.607  12.350  1.00  0.00           H    
ATOM   2243  H59 MOL     2      59.553  16.762  13.554  1.00  0.00           H    
ATOM   2244  H59 MOL     2      58.426  17.591  12.836  1.00  0.00           H    
ATOM   2245  H59 MOL     2      59.683  18.352  13.799  1.00  0.00           H    
ATOM   2246  N59 MOL     2      22.798  68.036  71.501  1.00  0.00           N1+  
ATOM   2247  H59 MOL     2      23.558  68.692  71.661  1.00  0.00           H    
ATOM   2248  H59 MOL     2      22.019  68.506  71.047  1.00  0.00           H    
ATOM   2249  H59 MOL     2      22.609  67.497  72.325  1.00  0.00           H    
ATOM   2250  H59 MOL     2      23.209  67.361  70.882  1.00  0.00           H    
ATOM   2251  N59 MOL     2      61.070  55.344  11.228  1.00  0.00           N1+  
ATOM   2252  H59 MOL     2      60.142  55.524  11.546  1.00  0.00           H    
ATOM   2253  H59 MOL     2      61.181  54.948  10.291  1.00  0.00           H    
ATOM   2254  H59 MOL     2      61.468  54.644  11.857  1.00  0.00           H    
ATOM   2255  H59 MOL     2      61.653  56.157  11.240  1.00  0.00           H    
ATOM   2256  N59 MOL     2      68.067  50.462  33.013  1.00  0.00           N1+  
ATOM   2257  H59 MOL     2      67.922  51.086  33.799  1.00  0.00           H    
ATOM   2258  H59 MOL     2      69.068  50.494  32.834  1.00  0.00           H    
ATOM   2259  H59 MOL     2      67.520  50.708  32.212  1.00  0.00           H    
ATOM   2260  H59 MOL     2      67.874  49.513  33.231  1.00  0.00           H    
ATOM   2261  N59 MOL     2      32.945  13.849  69.987  1.00  0.00           N1+  
ATOM   2262  H59 MOL     2      32.395  13.915  70.827  1.00  0.00           H    
ATOM   2263  H59 MOL     2      33.960  13.760  70.137  1.00  0.00           H    
ATOM   2264  H59 MOL     2      32.698  14.586  69.344  1.00  0.00           H    
ATOM   2265  H59 MOL     2      32.695  12.983  69.517  1.00  0.00           H    
ATOM   2266  N59 MOL     2       9.660  18.718   2.920  1.00  0.00           N1+  
ATOM   2267  H59 MOL     2      10.627  18.588   2.712  1.00  0.00           H    
ATOM   2268  H59 MOL     2       9.195  19.111   2.090  1.00  0.00           H    
ATOM   2269  H59 MOL     2       9.673  19.267   3.782  1.00  0.00           H    
ATOM   2270  H59 MOL     2       9.277  17.794   3.110  1.00  0.00           H    
ATOM   2271  N59 MOL     2       6.365  23.397  62.956  1.00  0.00           N1+  
ATOM   2272  H59 MOL     2       5.519  23.708  62.508  1.00  0.00           H    
ATOM   2273  H59 MOL     2       6.144  22.599  63.561  1.00  0.00           H    
ATOM   2274  H59 MOL     2       6.799  24.106  63.509  1.00  0.00           H    
ATOM   2275  H59 MOL     2       6.943  23.053  62.196  1.00  0.00           H    
ATOM   2276  N59 MOL     2      17.791  23.545  56.893  1.00  0.00           N1+  
ATOM   2277  H59 MOL     2      18.145  24.105  56.142  1.00  0.00           H    
ATOM   2278  H59 MOL     2      17.865  23.959  57.814  1.00  0.00           H    
ATOM   2279  H59 MOL     2      17.926  22.538  56.856  1.00  0.00           H    
ATOM   2280  H59 MOL     2      16.798  23.607  56.824  1.00  0.00           H    
ATOM   2281  N59 MOL     2      24.285  42.485  50.841  1.00  0.00           N1+  
ATOM   2282  H59 MOL     2      24.468  42.962  51.694  1.00  0.00           H    
ATOM   2283  H59 MOL     2      23.441  42.769  50.384  1.00  0.00           H    
ATOM   2284  H59 MOL     2      24.199  41.512  51.076  1.00  0.00           H    
ATOM   2285  H59 MOL     2      25.091  42.540  50.219  1.00  0.00           H    
ATOM   2286  N59 MOL     2      15.628  27.629  32.660  1.00  0.00           N1+  
ATOM   2287  H59 MOL     2      15.710  28.108  31.790  1.00  0.00           H    
ATOM   2288  H59 MOL     2      14.784  27.084  32.730  1.00  0.00           H    
ATOM   2289  H59 MOL     2      15.767  28.288  33.407  1.00  0.00           H    
ATOM   2290  H59 MOL     2      16.361  26.936  32.673  1.00  0.00           H    
ATOM   2291  N59 MOL     2      58.423  73.395  40.009  1.00  0.00           N1+  
ATOM   2292  H59 MOL     2      59.122  73.983  39.577  1.00  0.00           H    
ATOM   2293  H59 MOL     2      57.590  73.934  40.165  1.00  0.00           H    
ATOM   2294  H59 MOL     2      58.750  72.901  40.851  1.00  0.00           H    
ATOM   2295  H59 MOL     2      58.155  72.675  39.369  1.00  0.00           H    
ATOM   2296  N59 MOL     2      30.598  22.893  28.013  1.00  0.00           N1+  
ATOM   2297  H59 MOL     2      30.715  21.906  27.887  1.00  0.00           H    
ATOM   2298  H59 MOL     2      29.640  23.147  27.895  1.00  0.00           H    
ATOM   2299  H59 MOL     2      31.193  23.282  27.332  1.00  0.00           H    
ATOM   2300  H59 MOL     2      30.919  23.152  28.935  1.00  0.00           H    
ATOM   2301  N59 MOL     2      42.224  29.039  60.693  1.00  0.00           N1+  
ATOM   2302  H59 MOL     2      41.446  29.288  61.306  1.00  0.00           H    
ATOM   2303  H59 MOL     2      42.939  29.733  60.779  1.00  0.00           H    
ATOM   2304  H59 MOL     2      41.818  28.999  59.771  1.00  0.00           H    
ATOM   2305  H59 MOL     2      42.469  28.075  60.987  1.00  0.00           H    
ATOM   2306  N59 MOL     2      38.391  36.977  22.227  1.00  0.00           N1+  
ATOM   2307  H59 MOL     2      39.373  36.878  22.479  1.00  0.00           H    
ATOM   2308  H59 MOL     2      38.102  37.775  21.671  1.00  0.00           H    
ATOM   2309  H59 MOL     2      37.961  37.143  23.122  1.00  0.00           H    
ATOM   2310  H59 MOL     2      38.021  36.130  21.835  1.00  0.00           H    
ATOM   2311  N59 MOL     2      27.642  73.937  34.404  1.00  0.00           N1+  
ATOM   2312  H59 MOL     2      27.276  74.304  35.271  1.00  0.00           H    
ATOM   2313  H59 MOL     2      28.629  74.062  34.285  1.00  0.00           H    
ATOM   2314  H59 MOL     2      27.165  74.412  33.668  1.00  0.00           H    
ATOM   2315  H59 MOL     2      27.464  72.948  34.332  1.00  0.00           H    
ATOM   2316  N59 MOL     2       9.757   3.853  47.905  1.00  0.00           N1+  
ATOM   2317  H59 MOL     2       9.323   2.986  47.594  1.00  0.00           H    
ATOM   2318  H59 MOL     2       9.102   4.555  47.552  1.00  0.00           H    
ATOM   2319  H59 MOL     2      10.613   4.021  47.410  1.00  0.00           H    
ATOM   2320  H60 MOL     2       9.959   3.869  48.909  1.00  0.00           H    
ATOM   2321  N60 MOL     2       4.421  36.839  60.764  1.00  0.00           N1+  
ATOM   2322  H60 MOL     2       3.945  37.738  60.751  1.00  0.00           H    
ATOM   2323  H60 MOL     2       5.337  36.977  60.378  1.00  0.00           H    
ATOM   2324  H60 MOL     2       4.005  36.130  60.168  1.00  0.00           H    
ATOM   2325  H60 MOL     2       4.484  36.483  61.709  1.00  0.00           H    
ATOM   2326  N60 MOL     2      37.245  44.491  18.309  1.00  0.00           N1+  
ATOM   2327  H60 MOL     2      37.726  45.077  18.974  1.00  0.00           H    
ATOM   2328  H60 MOL     2      36.659  45.111  17.763  1.00  0.00           H    
ATOM   2329  H60 MOL     2      36.574  43.774  18.531  1.00  0.00           H    
ATOM   2330  H60 MOL     2      37.866  43.950  17.658  1.00  0.00           H    
ATOM   2331  N60 MOL     2      68.878  28.932  29.532  1.00  0.00           N1+  
ATOM   2332  H60 MOL     2      69.901  28.779  29.563  1.00  0.00           H    
ATOM   2333  H60 MOL     2      68.295  28.109  29.732  1.00  0.00           H    
ATOM   2334  H60 MOL     2      68.617  29.241  28.617  1.00  0.00           H    
ATOM   2335  H60 MOL     2      68.561  29.658  30.169  1.00  0.00           H    
ATOM   2336  N60 MOL     2      40.608  16.544  52.177  1.00  0.00           N1+  
ATOM   2337  H60 MOL     2      40.677  15.738  51.551  1.00  0.00           H    
ATOM   2338  H60 MOL     2      40.512  17.332  51.533  1.00  0.00           H    
ATOM   2339  H60 MOL     2      41.519  16.590  52.709  1.00  0.00           H    
ATOM   2340  H60 MOL     2      39.814  16.199  52.668  1.00  0.00           H    
ATOM   2341  N60 MOL     2      48.066  71.460  68.834  1.00  0.00           N1+  
ATOM   2342  H60 MOL     2      47.336  71.754  69.481  1.00  0.00           H    
ATOM   2343  H60 MOL     2      47.724  71.504  67.852  1.00  0.00           H    
ATOM   2344  H60 MOL     2      48.491  70.561  69.112  1.00  0.00           H    
ATOM   2345  H60 MOL     2      48.794  72.150  68.942  1.00  0.00           H    
ATOM   2346  N60 MOL     2      20.905  37.407  68.657  1.00  0.00           N1+  
ATOM   2347  H60 MOL     2      21.523  36.750  68.174  1.00  0.00           H    
ATOM   2348  H60 MOL     2      20.665  37.140  69.617  1.00  0.00           H    
ATOM   2349  H60 MOL     2      20.029  37.674  68.162  1.00  0.00           H    
ATOM   2350  H60 MOL     2      21.329  38.315  68.752  1.00  0.00           H    
ATOM   2351  N60 MOL     2      35.242  65.667  45.255  1.00  0.00           N1+  
ATOM   2352  H60 MOL     2      34.635  65.867  44.466  1.00  0.00           H    
ATOM   2353  H60 MOL     2      35.151  66.252  46.115  1.00  0.00           H    
ATOM   2354  H60 MOL     2      36.184  65.605  44.899  1.00  0.00           H    
ATOM   2355  H60 MOL     2      35.124  64.707  45.585  1.00  0.00           H    
ATOM   2356  N60 MOL     2      14.196  45.074   5.952  1.00  0.00           N1+  
ATOM   2357  H60 MOL     2      14.039  45.950   6.422  1.00  0.00           H    
ATOM   2358  H60 MOL     2      15.075  44.794   6.359  1.00  0.00           H    
ATOM   2359  H60 MOL     2      14.268  45.278   4.977  1.00  0.00           H    
ATOM   2360  H60 MOL     2      13.463  44.552   6.453  1.00  0.00           H    
ATOM   2361  N60 MOL     2      65.533  57.769   8.757  1.00  0.00           N1+  
ATOM   2362  H60 MOL     2      65.596  57.044   9.469  1.00  0.00           H    
ATOM   2363  H60 MOL     2      64.827  58.460   8.888  1.00  0.00           H    
ATOM   2364  H60 MOL     2      65.359  57.444   7.816  1.00  0.00           H    
ATOM   2365  H60 MOL     2      66.472  58.106   8.685  1.00  0.00           H    
ATOM   2366  N60 MOL     2      33.412  69.965  72.232  1.00  0.00           N1+  
ATOM   2367  H60 MOL     2      32.822  69.135  72.159  1.00  0.00           H    
ATOM   2368  H60 MOL     2      33.394  70.364  73.164  1.00  0.00           H    
ATOM   2369  H60 MOL     2      32.991  70.566  71.533  1.00  0.00           H    
ATOM   2370  H60 MOL     2      34.361  69.758  71.927  1.00  0.00           H    
ATOM   2371  N60 MOL     2      47.018  29.997  25.230  1.00  0.00           N1+  
ATOM   2372  H60 MOL     2      47.567  30.124  26.076  1.00  0.00           H    
ATOM   2373  H60 MOL     2      46.084  29.801  25.502  1.00  0.00           H    
ATOM   2374  H60 MOL     2      47.504  29.287  24.719  1.00  0.00           H    
ATOM   2375  H60 MOL     2      47.030  30.954  24.883  1.00  0.00           H    
ATOM   2376  N60 MOL     2      41.421  25.407  59.638  1.00  0.00           N1+  
ATOM   2377  H60 MOL     2      40.707  25.513  58.935  1.00  0.00           H    
ATOM   2378  H60 MOL     2      41.223  24.481  59.948  1.00  0.00           H    
ATOM   2379  H60 MOL     2      41.336  26.002  60.478  1.00  0.00           H    
ATOM   2380  H60 MOL     2      42.340  25.396  59.218  1.00  0.00           H    
ATOM   2381  N60 MOL     2      35.304  12.996   7.482  1.00  0.00           N1+  
ATOM   2382  H60 MOL     2      36.020  13.696   7.219  1.00  0.00           H    
ATOM   2383  H60 MOL     2      35.398  12.626   8.428  1.00  0.00           H    
ATOM   2384  H60 MOL     2      35.314  12.152   6.910  1.00  0.00           H    
ATOM   2385  H60 MOL     2      34.327  13.317   7.435  1.00  0.00           H    
ATOM   2386  N60 MOL     2      11.342   4.151  53.507  1.00  0.00           N1+  
ATOM   2387  H60 MOL     2      11.732   3.222  53.533  1.00  0.00           H    
ATOM   2388  H60 MOL     2      12.089   4.748  53.176  1.00  0.00           H    
ATOM   2389  H60 MOL     2      11.011   4.443  54.416  1.00  0.00           H    
ATOM   2390  H60 MOL     2      10.664   4.188  52.754  1.00  0.00           H    
ATOM   2391  N60 MOL     2      71.238  27.574  16.007  1.00  0.00           N1+  
ATOM   2392  H60 MOL     2      70.336  27.926  16.368  1.00  0.00           H    
ATOM   2393  H60 MOL     2      71.948  28.286  16.180  1.00  0.00           H    
ATOM   2394  H60 MOL     2      71.071  27.453  15.006  1.00  0.00           H    
ATOM   2395  H60 MOL     2      71.574  26.677  16.400  1.00  0.00           H    
ATOM   2396  N60 MOL     2      46.945  10.731  63.034  1.00  0.00           N1+  
ATOM   2397  H60 MOL     2      47.778  10.675  62.468  1.00  0.00           H    
ATOM   2398  H60 MOL     2      46.253  10.189  62.548  1.00  0.00           H    
ATOM   2399  H60 MOL     2      46.671  11.692  62.958  1.00  0.00           H    
ATOM   2400  H60 MOL     2      47.060  10.450  64.006  1.00  0.00           H    
ATOM   2401  N60 MOL     2      27.956  70.904  59.501  1.00  0.00           N1+  
ATOM   2402  H60 MOL     2      28.501  70.247  60.019  1.00  0.00           H    
ATOM   2403  H60 MOL     2      28.524  71.174  58.722  1.00  0.00           H    
ATOM   2404  H60 MOL     2      27.669  71.672  60.090  1.00  0.00           H    
ATOM   2405  H60 MOL     2      27.123  70.415  59.224  1.00  0.00           H    
ATOM   2406  N60 MOL     2      34.732  22.323  27.544  1.00  0.00           N1+  
ATOM   2407  H60 MOL     2      34.942  23.283  27.319  1.00  0.00           H    
ATOM   2408  H60 MOL     2      34.249  21.952  26.717  1.00  0.00           H    
ATOM   2409  H60 MOL     2      33.999  22.303  28.241  1.00  0.00           H    
ATOM   2410  H60 MOL     2      35.567  21.819  27.847  1.00  0.00           H    
ATOM   2411  N60 MOL     2      62.406  62.311  31.959  1.00  0.00           N1+  
ATOM   2412  H60 MOL     2      62.258  61.544  32.598  1.00  0.00           H    
ATOM   2413  H60 MOL     2      63.318  62.710  31.756  1.00  0.00           H    
ATOM   2414  H60 MOL     2      61.863  63.109  32.238  1.00  0.00           H    
ATOM   2415  H60 MOL     2      61.969  62.047  31.096  1.00  0.00           H    
ATOM   2416  N60 MOL     2      41.647  52.847  66.696  1.00  0.00           N1+  
ATOM   2417  H60 MOL     2      41.581  52.616  67.679  1.00  0.00           H    
ATOM   2418  H60 MOL     2      42.627  52.820  66.498  1.00  0.00           H    
ATOM   2419  H60 MOL     2      41.325  53.789  66.556  1.00  0.00           H    
ATOM   2420  H61 MOL     2      41.109  52.153  66.201  1.00  0.00           H    
ATOM   2421  N61 MOL     2      51.569  62.625   1.765  1.00  0.00           N1+  
ATOM   2422  H61 MOL     2      50.927  63.057   1.106  1.00  0.00           H    
ATOM   2423  H61 MOL     2      50.961  62.123   2.397  1.00  0.00           H    
ATOM   2424  H61 MOL     2      52.024  63.277   2.376  1.00  0.00           H    
ATOM   2425  H61 MOL     2      52.099  61.924   1.284  1.00  0.00           H    
ATOM   2426  N61 MOL     2      39.618  64.444   5.695  1.00  0.00           N1+  
ATOM   2427  H61 MOL     2      39.255  63.517   5.626  1.00  0.00           H    
ATOM   2428  H61 MOL     2      39.904  64.790   4.799  1.00  0.00           H    
ATOM   2429  H61 MOL     2      40.318  64.614   6.396  1.00  0.00           H    
ATOM   2430  H61 MOL     2      38.815  65.005   5.930  1.00  0.00           H    
ATOM   2431  N61 MOL     2      17.003  16.311  55.526  1.00  0.00           N1+  
ATOM   2432  H61 MOL     2      16.886  15.291  55.590  1.00  0.00           H    
ATOM   2433  H61 MOL     2      17.237  16.638  54.592  1.00  0.00           H    
ATOM   2434  H61 MOL     2      17.771  16.590  56.135  1.00  0.00           H    
ATOM   2435  H61 MOL     2      16.236  16.802  55.975  1.00  0.00           H    
ATOM   2436  N61 MOL     2       7.198  57.615  52.766  1.00  0.00           N1+  
ATOM   2437  H61 MOL     2       6.606  58.300  52.334  1.00  0.00           H    
ATOM   2438  H61 MOL     2       7.949  58.031  53.294  1.00  0.00           H    
ATOM   2439  H61 MOL     2       7.563  57.063  52.022  1.00  0.00           H    
ATOM   2440  H61 MOL     2       6.586  57.051  53.336  1.00  0.00           H    
ATOM   2441  N61 MOL     2      55.658  70.144  42.209  1.00  0.00           N1+  
ATOM   2442  H61 MOL     2      56.322  69.827  41.496  1.00  0.00           H    
ATOM   2443  H61 MOL     2      54.953  70.776  41.880  1.00  0.00           H    
ATOM   2444  H61 MOL     2      56.249  70.479  42.994  1.00  0.00           H    
ATOM   2445  H61 MOL     2      55.134  69.363  42.562  1.00  0.00           H    
ATOM   2446  N61 MOL     2      10.221  43.725  59.690  1.00  0.00           N1+  
ATOM   2447  H61 MOL     2      10.329  44.066  58.733  1.00  0.00           H    
ATOM   2448  H61 MOL     2      10.899  44.229  60.258  1.00  0.00           H    
ATOM   2449  H61 MOL     2      10.509  42.741  59.687  1.00  0.00           H    
ATOM   2450  H61 MOL     2       9.241  43.818  59.916  1.00  0.00           H    
ATOM   2451  N61 MOL     2      15.873  50.289  19.050  1.00  0.00           N1+  
ATOM   2452  H61 MOL     2      16.443  51.113  19.265  1.00  0.00           H    
ATOM   2453  H61 MOL     2      14.859  50.464  19.013  1.00  0.00           H    
ATOM   2454  H61 MOL     2      16.035  49.703  19.848  1.00  0.00           H    
ATOM   2455  H61 MOL     2      16.228  49.721  18.249  1.00  0.00           H    
ATOM   2456  N61 MOL     2      55.871  63.311  35.122  1.00  0.00           N1+  
ATOM   2457  H61 MOL     2      56.221  62.386  35.170  1.00  0.00           H    
ATOM   2458  H61 MOL     2      54.870  63.321  34.994  1.00  0.00           H    
ATOM   2459  H61 MOL     2      56.366  63.764  34.368  1.00  0.00           H    
ATOM   2460  H61 MOL     2      56.046  63.707  36.024  1.00  0.00           H    
ATOM   2461  N61 MOL     2      44.796   8.292   2.427  1.00  0.00           N1+  
ATOM   2462  H61 MOL     2      44.936   8.494   3.418  1.00  0.00           H    
ATOM   2463  H61 MOL     2      43.899   7.812   2.427  1.00  0.00           H    
ATOM   2464  H61 MOL     2      45.608   7.801   2.101  1.00  0.00           H    
ATOM   2465  H61 MOL     2      44.674   9.204   2.026  1.00  0.00           H    
ATOM   2466  N61 MOL     2      41.718  35.219  42.384  1.00  0.00           N1+  
ATOM   2467  H61 MOL     2      41.581  34.208  42.295  1.00  0.00           H    
ATOM   2468  H61 MOL     2      42.602  35.577  42.799  1.00  0.00           H    
ATOM   2469  H61 MOL     2      40.963  35.528  42.946  1.00  0.00           H    
ATOM   2470  H61 MOL     2      41.550  35.665  41.489  1.00  0.00           H    
ATOM   2471  N61 MOL     2      51.832  50.122  46.032  1.00  0.00           N1+  
ATOM   2472  H61 MOL     2      50.899  50.171  46.380  1.00  0.00           H    
ATOM   2473  H61 MOL     2      52.092  50.777  45.302  1.00  0.00           H    
ATOM   2474  H61 MOL     2      52.109  49.225  45.719  1.00  0.00           H    
ATOM   2475  H61 MOL     2      52.535  50.350  46.718  1.00  0.00           H    
ATOM   2476  N61 MOL     2      12.421  42.289  73.710  1.00  0.00           N1+  
ATOM   2477  H61 MOL     2      12.521  43.277  74.016  1.00  0.00           H    
ATOM   2478  H61 MOL     2      12.362  41.645  74.544  1.00  0.00           H    
ATOM   2479  H61 MOL     2      13.272  42.156  73.194  1.00  0.00           H    
ATOM   2480  H61 MOL     2      11.618  42.246  73.107  1.00  0.00           H    
ATOM   2481  N61 MOL     2      55.458  58.925  69.092  1.00  0.00           N1+  
ATOM   2482  H61 MOL     2      55.841  58.486  68.245  1.00  0.00           H    
ATOM   2483  H61 MOL     2      56.059  58.629  69.854  1.00  0.00           H    
ATOM   2484  H61 MOL     2      54.505  58.621  69.288  1.00  0.00           H    
ATOM   2485  H61 MOL     2      55.494  59.932  69.022  1.00  0.00           H    
ATOM   2486  N61 MOL     2      47.976   3.189  43.253  1.00  0.00           N1+  
ATOM   2487  H61 MOL     2      48.792   3.122  42.632  1.00  0.00           H    
ATOM   2488  H61 MOL     2      47.462   4.036  42.975  1.00  0.00           H    
ATOM   2489  H61 MOL     2      48.196   3.260  44.225  1.00  0.00           H    
ATOM   2490  H61 MOL     2      47.413   2.351  43.147  1.00  0.00           H    
ATOM   2491  N61 MOL     2      21.743  75.606  31.513  1.00  0.00           N1+  
ATOM   2492  H61 MOL     2      22.155  76.514  31.397  1.00  0.00           H    
ATOM   2493  H61 MOL     2      22.489  74.938  31.416  1.00  0.00           H    
ATOM   2494  H61 MOL     2      20.973  75.366  30.897  1.00  0.00           H    
ATOM   2495  H61 MOL     2      21.476  75.542  32.499  1.00  0.00           H    
ATOM   2496  N61 MOL     2      69.639  36.273  42.188  1.00  0.00           N1+  
ATOM   2497  H61 MOL     2      70.625  36.118  41.986  1.00  0.00           H    
ATOM   2498  H61 MOL     2      69.279  35.528  42.750  1.00  0.00           H    
ATOM   2499  H61 MOL     2      69.102  36.315  41.324  1.00  0.00           H    
ATOM   2500  H61 MOL     2      69.437  37.128  42.708  1.00  0.00           H    
ATOM   2501  S61 MOL     2      55.198  15.506  50.870  1.00  0.00           S    
ATOM   2502  O61 MOL     2      56.253  15.388  51.908  1.00  0.00           O1-  
ATOM   2503  O61 MOL     2      54.320  14.350  51.104  1.00  0.00           O1-  
ATOM   2504  O61 MOL     2      54.309  16.680  51.057  1.00  0.00           O    
ATOM   2505  O61 MOL     2      55.988  15.402  49.593  1.00  0.00           O    
ATOM   2506  S61 MOL     2      34.693  47.603  40.718  1.00  0.00           S    
ATOM   2507  O61 MOL     2      33.739  48.691  40.911  1.00  0.00           O1-  
ATOM   2508  O61 MOL     2      35.521  47.114  41.857  1.00  0.00           O1-  
ATOM   2509  O61 MOL     2      33.861  46.343  40.446  1.00  0.00           O    
ATOM   2510  O61 MOL     2      35.408  47.672  39.381  1.00  0.00           O    
ATOM   2511  S61 MOL     2      37.746  37.089  25.467  1.00  0.00           S    
ATOM   2512  O61 MOL     2      37.557  37.731  26.758  1.00  0.00           O1-  
ATOM   2513  O61 MOL     2      36.489  36.268  25.422  1.00  0.00           O1-  
ATOM   2514  O61 MOL     2      37.443  38.042  24.369  1.00  0.00           O    
ATOM   2515  O61 MOL     2      38.848  36.207  25.021  1.00  0.00           O    
ATOM   2516  S61 MOL     2      42.711  43.722  13.196  1.00  0.00           S    
ATOM   2517  O61 MOL     2      41.314  43.417  12.790  1.00  0.00           O1-  
ATOM   2518  O61 MOL     2      42.675  43.655  14.681  1.00  0.00           O1-  
ATOM   2519  O61 MOL     2      43.679  42.641  12.851  1.00  0.00           O    
ATOM   2520  O62 MOL     2      43.073  45.136  12.631  1.00  0.00           O    
ATOM   2521  S62 MOL     2      37.492  22.509  29.280  1.00  0.00           S    
ATOM   2522  O62 MOL     2      36.541  22.124  30.414  1.00  0.00           O1-  
ATOM   2523  O62 MOL     2      37.235  21.858  27.929  1.00  0.00           O1-  
ATOM   2524  O62 MOL     2      38.180  23.968  29.262  1.00  0.00           O    
ATOM   2525  O62 MOL     2      38.819  21.723  29.570  1.00  0.00           O    
ATOM   2526  S62 MOL     2      44.353  67.354  52.345  1.00  0.00           S    
ATOM   2527  O62 MOL     2      44.180  67.010  50.901  1.00  0.00           O1-  
ATOM   2528  O62 MOL     2      43.326  68.066  53.206  1.00  0.00           O1-  
ATOM   2529  O62 MOL     2      44.223  65.991  52.887  1.00  0.00           O    
ATOM   2530  O62 MOL     2      45.747  67.618  52.734  1.00  0.00           O    
ATOM   2531  S62 MOL     2       6.317  39.669  66.036  1.00  0.00           S    
ATOM   2532  O62 MOL     2       6.749  40.364  67.246  1.00  0.00           O1-  
ATOM   2533  O62 MOL     2       4.832  39.785  65.947  1.00  0.00           O1-  
ATOM   2534  O62 MOL     2       6.877  40.401  64.886  1.00  0.00           O    
ATOM   2535  O62 MOL     2       6.813  38.261  65.885  1.00  0.00           O    
ATOM   2536  S62 MOL     2      11.655  56.396  50.497  1.00  0.00           S    
ATOM   2537  O62 MOL     2      11.728  54.871  50.277  1.00  0.00           O1-  
ATOM   2538  O62 MOL     2      12.993  56.955  50.088  1.00  0.00           O1-  
ATOM   2539  O62 MOL     2      10.561  57.032  49.764  1.00  0.00           O    
ATOM   2540  O62 MOL     2      11.561  56.388  51.974  1.00  0.00           O    
ATOM   2541  S62 MOL     2      59.935  55.210  28.779  1.00  0.00           S    
ATOM   2542  O62 MOL     2      58.449  55.192  28.826  1.00  0.00           O1-  
ATOM   2543  O62 MOL     2      60.742  54.805  29.955  1.00  0.00           O1-  
ATOM   2544  O62 MOL     2      60.013  54.061  27.859  1.00  0.00           O    
ATOM   2545  O62 MOL     2      60.552  56.533  28.159  1.00  0.00           O    
ATOM   2546  S62 MOL     2      15.058  72.757  35.161  1.00  0.00           S    
ATOM   2547  O62 MOL     2      13.747  72.200  35.672  1.00  0.00           O1-  
ATOM   2548  O62 MOL     2      15.836  71.725  34.461  1.00  0.00           O1-  
ATOM   2549  O62 MOL     2      14.893  73.931  34.329  1.00  0.00           O    
ATOM   2550  O62 MOL     2      15.823  73.104  36.390  1.00  0.00           O    
ATOM   2551  S62 MOL     2      76.546   5.637  15.135  1.00  0.00           S    
ATOM   2552  O62 MOL     2      75.337   6.500  15.408  1.00  0.00           O1-  
ATOM   2553  O62 MOL     2      77.127   5.753  13.766  1.00  0.00           O1-  
ATOM   2554  O62 MOL     2      77.684   5.404  16.064  1.00  0.00           O    
ATOM   2555  O62 MOL     2      76.071   4.260  14.969  1.00  0.00           O    
ATOM   2556  S62 MOL     2      41.945  63.165  27.456  1.00  0.00           S    
ATOM   2557  O62 MOL     2      41.775  64.487  28.181  1.00  0.00           O1-  
ATOM   2558  O62 MOL     2      43.023  62.420  28.179  1.00  0.00           O1-  
ATOM   2559  O62 MOL     2      40.682  62.374  27.540  1.00  0.00           O    
ATOM   2560  O62 MOL     2      42.220  63.661  26.032  1.00  0.00           O    
ATOM   2561  S62 MOL     2      48.165  12.929  49.610  1.00  0.00           S    
ATOM   2562  O62 MOL     2      48.302  12.005  50.805  1.00  0.00           O1-  
ATOM   2563  O62 MOL     2      48.103  14.331  49.962  1.00  0.00           O1-  
ATOM   2564  O62 MOL     2      49.174  12.635  48.561  1.00  0.00           O    
ATOM   2565  O62 MOL     2      46.773  12.788  48.948  1.00  0.00           O    
ATOM   2566  S62 MOL     2      37.254  51.007  73.139  1.00  0.00           S    
ATOM   2567  O62 MOL     2      38.220  50.492  74.189  1.00  0.00           O1-  
ATOM   2568  O62 MOL     2      37.608  50.342  71.846  1.00  0.00           O1-  
ATOM   2569  O62 MOL     2      35.783  50.748  73.118  1.00  0.00           O    
ATOM   2570  O62 MOL     2      37.407  52.423  72.670  1.00  0.00           O    
ATOM   2571  S62 MOL     2      33.740  68.007   1.700  1.00  0.00           S    
ATOM   2572  O62 MOL     2      35.015  68.605   2.218  1.00  0.00           O1-  
ATOM   2573  O62 MOL     2      33.764  66.991   0.632  1.00  0.00           O1-  
ATOM   2574  O62 MOL     2      32.759  67.672   2.742  1.00  0.00           O    
ATOM   2575  O62 MOL     2      33.114  69.210   1.029  1.00  0.00           O    
ATOM   2576  S62 MOL     2      52.671  15.195  23.446  1.00  0.00           S    
ATOM   2577  O62 MOL     2      52.361  13.914  24.048  1.00  0.00           O1-  
ATOM   2578  O62 MOL     2      51.928  15.166  22.149  1.00  0.00           O1-  
ATOM   2579  O62 MOL     2      52.039  16.162  24.417  1.00  0.00           O    
ATOM   2580  O62 MOL     2      54.174  15.413  23.341  1.00  0.00           O    
ATOM   2581  S62 MOL     2      40.740  67.642   6.554  1.00  0.00           S    
ATOM   2582  O62 MOL     2      41.995  68.352   6.165  1.00  0.00           O1-  
ATOM   2583  O62 MOL     2      41.041  66.134   6.558  1.00  0.00           O1-  
ATOM   2584  O62 MOL     2      40.354  68.108   7.924  1.00  0.00           O    
ATOM   2585  O62 MOL     2      39.578  68.039   5.653  1.00  0.00           O    
ATOM   2586  S62 MOL     2      33.490  50.216   8.496  1.00  0.00           S    
ATOM   2587  O62 MOL     2      34.399  49.698   7.395  1.00  0.00           O1-  
ATOM   2588  O62 MOL     2      32.109  49.627   8.591  1.00  0.00           O1-  
ATOM   2589  O62 MOL     2      34.291  50.773   9.672  1.00  0.00           O    
ATOM   2590  O62 MOL     2      33.007  51.445   7.983  1.00  0.00           O    
ATOM   2591  S62 MOL     2      62.112   6.190  -4.678  1.00  0.00           S    
ATOM   2592  O62 MOL     2      63.511   6.362  -4.269  1.00  0.00           O1-  
ATOM   2593  O62 MOL     2      61.219   6.068  -3.502  1.00  0.00           O1-  
ATOM   2594  O62 MOL     2      61.647   7.434  -5.350  1.00  0.00           O    
ATOM   2595  O62 MOL     2      61.606   5.164  -5.665  1.00  0.00           O    
ATOM   2596  S62 MOL     2      51.230  28.751  20.500  1.00  0.00           S    
ATOM   2597  O62 MOL     2      50.888  29.673  21.627  1.00  0.00           O1-  
ATOM   2598  O62 MOL     2      52.413  27.784  20.694  1.00  0.00           O1-  
ATOM   2599  O62 MOL     2      50.228  27.756  20.280  1.00  0.00           O    
ATOM   2600  O62 MOL     2      50.928  29.320  19.112  1.00  0.00           O    
ATOM   2601  S62 MOL     2      71.975  37.903  57.993  1.00  0.00           S    
ATOM   2602  O62 MOL     2      72.602  36.964  57.045  1.00  0.00           O1-  
ATOM   2603  O62 MOL     2      71.424  37.096  59.149  1.00  0.00           O1-  
ATOM   2604  O62 MOL     2      73.103  38.802  58.392  1.00  0.00           O    
ATOM   2605  O62 MOL     2      70.916  38.853  57.409  1.00  0.00           O    
ATOM   2606  S62 MOL     2      30.255   9.642  53.963  1.00  0.00           S    
ATOM   2607  O62 MOL     2      30.239  10.905  53.222  1.00  0.00           O1-  
ATOM   2608  O62 MOL     2      31.510   8.909  54.187  1.00  0.00           O1-  
ATOM   2609  O62 MOL     2      29.769  10.137  55.318  1.00  0.00           O    
ATOM   2610  O62 MOL     2      29.489   8.631  53.240  1.00  0.00           O    
ATOM   2611  S62 MOL     2      35.321  31.846  16.780  1.00  0.00           S    
ATOM   2612  O62 MOL     2      35.294  30.363  16.919  1.00  0.00           O1-  
ATOM   2613  O62 MOL     2      34.013  32.282  16.249  1.00  0.00           O1-  
ATOM   2614  O62 MOL     2      35.434  32.479  18.118  1.00  0.00           O    
ATOM   2615  O62 MOL     2      36.287  32.375  15.805  1.00  0.00           O    
ATOM   2616  S62 MOL     2      -1.304  59.273  45.179  1.00  0.00           S    
ATOM   2617  O62 MOL     2      -2.127  60.006  44.203  1.00  0.00           O1-  
ATOM   2618  O62 MOL     2      -1.608  59.902  46.500  1.00  0.00           O1-  
ATOM   2619  O62 MOL     2      -1.707  57.863  45.064  1.00  0.00           O    
ATOM   2620  O63 MOL     2       0.122  59.569  44.962  1.00  0.00           O    
ATOM   2621  S63 MOL     2      44.424   8.505  44.060  1.00  0.00           S    
ATOM   2622  O63 MOL     2      45.319   9.633  43.736  1.00  0.00           O1-  
ATOM   2623  O63 MOL     2      44.521   7.361  43.178  1.00  0.00           O1-  
ATOM   2624  O63 MOL     2      44.601   8.120  45.490  1.00  0.00           O    
ATOM   2625  O63 MOL     2      43.009   8.852  43.902  1.00  0.00           O    
ATOM   2626  S63 MOL     2      26.260  26.954  32.357  1.00  0.00           S    
ATOM   2627  O63 MOL     2      25.238  28.009  32.707  1.00  0.00           O1-  
ATOM   2628  O63 MOL     2      27.596  27.587  31.811  1.00  0.00           O1-  
ATOM   2629  O63 MOL     2      26.713  26.012  33.444  1.00  0.00           O    
ATOM   2630  O63 MOL     2      25.722  25.722  31.464  1.00  0.00           O    
ATOM   2631  S63 MOL     2      54.777  51.506  45.591  1.00  0.00           S    
ATOM   2632  O63 MOL     2      53.402  51.327  46.039  1.00  0.00           O1-  
ATOM   2633  O63 MOL     2      55.303  52.830  46.040  1.00  0.00           O1-  
ATOM   2634  O63 MOL     2      55.730  50.318  45.823  1.00  0.00           O    
ATOM   2635  O63 MOL     2      54.736  51.788  44.063  1.00  0.00           O    
ATOM   2636  S63 MOL     2      45.900  64.757   9.761  1.00  0.00           S    
ATOM   2637  O63 MOL     2      44.589  65.380   9.615  1.00  0.00           O1-  
ATOM   2638  O63 MOL     2      46.093  63.941   8.521  1.00  0.00           O1-  
ATOM   2639  O63 MOL     2      46.781  65.909  10.168  1.00  0.00           O    
ATOM   2640  O63 MOL     2      45.858  63.877  10.938  1.00  0.00           O    
ATOM   2641  S63 MOL     2      50.815  44.169   4.083  1.00  0.00           S    
ATOM   2642  O63 MOL     2      51.851  44.542   3.066  1.00  0.00           O1-  
ATOM   2643  O63 MOL     2      51.028  45.036   5.272  1.00  0.00           O1-  
ATOM   2644  O63 MOL     2      49.478  44.585   3.481  1.00  0.00           O    
ATOM   2645  O63 MOL     2      50.774  42.800   4.770  1.00  0.00           O    
ATOM   2646  S63 MOL     2      36.112  43.315  16.279  1.00  0.00           S    
ATOM   2647  O63 MOL     2      35.811  44.780  16.654  1.00  0.00           O1-  
ATOM   2648  O63 MOL     2      35.089  42.452  16.915  1.00  0.00           O1-  
ATOM   2649  O63 MOL     2      36.252  43.110  14.780  1.00  0.00           O    
ATOM   2650  O63 MOL     2      37.400  42.790  16.911  1.00  0.00           O    
ATOM   2651  S63 MOL     2       4.221  24.597  33.779  1.00  0.00           S    
ATOM   2652  O63 MOL     2       3.223  25.457  33.142  1.00  0.00           O1-  
ATOM   2653  O63 MOL     2       5.329  24.679  32.753  1.00  0.00           O1-  
ATOM   2654  O63 MOL     2       4.777  25.297  34.967  1.00  0.00           O    
ATOM   2655  O63 MOL     2       3.715  23.137  33.863  1.00  0.00           O    
ATOM   2656  S63 MOL     2      -2.148  34.751  42.385  1.00  0.00           S    
ATOM   2657  O63 MOL     2      -2.351  33.405  43.107  1.00  0.00           O1-  
ATOM   2658  O63 MOL     2      -3.250  35.789  42.514  1.00  0.00           O1-  
ATOM   2659  O63 MOL     2      -1.066  35.353  43.277  1.00  0.00           O    
ATOM   2660  O63 MOL     2      -1.384  34.522  41.120  1.00  0.00           O    
ATOM   2661  S63 MOL     2      72.094   5.473  41.843  1.00  0.00           S    
ATOM   2662  O63 MOL     2      71.694   6.675  42.634  1.00  0.00           O1-  
ATOM   2663  O63 MOL     2      72.276   5.938  40.427  1.00  0.00           O1-  
ATOM   2664  O63 MOL     2      73.404   4.993  42.388  1.00  0.00           O    
ATOM   2665  O63 MOL     2      71.234   4.232  41.997  1.00  0.00           O    
ATOM   2666  S63 MOL     2      18.033  11.927  17.803  1.00  0.00           S    
ATOM   2667  O63 MOL     2      17.470  10.559  17.600  1.00  0.00           O1-  
ATOM   2668  O63 MOL     2      17.140  12.401  18.960  1.00  0.00           O1-  
ATOM   2669  O63 MOL     2      19.504  11.893  18.383  1.00  0.00           O    
ATOM   2670  O63 MOL     2      17.950  12.628  16.465  1.00  0.00           O    
ATOM   2671  S63 MOL     2      23.716  52.980  18.194  1.00  0.00           S    
ATOM   2672  O63 MOL     2      23.322  53.391  16.807  1.00  0.00           O1-  
ATOM   2673  O63 MOL     2      24.994  53.599  18.668  1.00  0.00           O1-  
ATOM   2674  O63 MOL     2      22.692  53.065  19.306  1.00  0.00           O    
ATOM   2675  O63 MOL     2      24.193  51.512  18.250  1.00  0.00           O    
ATOM   2676  S63 MOL     2      68.357  56.261   9.419  1.00  0.00           S    
ATOM   2677  O63 MOL     2      69.076  57.245   8.511  1.00  0.00           O1-  
ATOM   2678  O63 MOL     2      68.911  56.309  10.795  1.00  0.00           O1-  
ATOM   2679  O63 MOL     2      66.896  56.390   9.566  1.00  0.00           O    
ATOM   2680  O63 MOL     2      68.657  54.843   9.139  1.00  0.00           O    
ATOM   2681  S63 MOL     2       3.132  15.261  67.728  1.00  0.00           S    
ATOM   2682  O63 MOL     2       2.856  13.821  67.851  1.00  0.00           O1-  
ATOM   2683  O63 MOL     2       2.514  15.953  68.865  1.00  0.00           O1-  
ATOM   2684  O63 MOL     2       4.611  15.121  67.715  1.00  0.00           O    
ATOM   2685  O63 MOL     2       2.808  15.777  66.375  1.00  0.00           O    
ATOM   2686  S63 MOL     2       0.856  23.638  24.119  1.00  0.00           S    
ATOM   2687  O63 MOL     2       1.209  24.451  22.887  1.00  0.00           O1-  
ATOM   2688  O63 MOL     2      -0.017  22.512  23.723  1.00  0.00           O1-  
ATOM   2689  O63 MOL     2       2.152  23.078  24.587  1.00  0.00           O    
ATOM   2690  O63 MOL     2       0.543  24.632  25.095  1.00  0.00           O    
ATOM   2691  S63 MOL     2      13.321   6.482  19.359  1.00  0.00           S    
ATOM   2692  O63 MOL     2      12.215   5.473  19.151  1.00  0.00           O1-  
ATOM   2693  O63 MOL     2      12.599   7.688  19.833  1.00  0.00           O1-  
ATOM   2694  O63 MOL     2      14.138   5.540  20.218  1.00  0.00           O    
ATOM   2695  O63 MOL     2      13.756   6.396  17.911  1.00  0.00           O    
ATOM   2696  S63 MOL     2      18.906  61.841  18.309  1.00  0.00           S    
ATOM   2697  O63 MOL     2      19.918  60.648  18.375  1.00  0.00           O1-  
ATOM   2698  O63 MOL     2      17.716  62.034  19.272  1.00  0.00           O1-  
ATOM   2699  O63 MOL     2      19.779  63.042  18.493  1.00  0.00           O    
ATOM   2700  O63 MOL     2      18.455  62.005  16.930  1.00  0.00           O    
ATOM   2701  S63 MOL     2      68.998  39.569  76.856  1.00  0.00           S    
ATOM   2702  O63 MOL     2      69.983  38.430  76.930  1.00  0.00           O1-  
ATOM   2703  O63 MOL     2      67.924  39.248  75.881  1.00  0.00           O1-  
ATOM   2704  O63 MOL     2      68.500  39.827  78.241  1.00  0.00           O    
ATOM   2705  O63 MOL     2      69.603  40.851  76.359  1.00  0.00           O    
ATOM   2706  S63 MOL     2       3.607  21.578  49.877  1.00  0.00           S    
ATOM   2707  O63 MOL     2       2.165  21.812  49.407  1.00  0.00           O1-  
ATOM   2708  O63 MOL     2       3.842  22.718  50.852  1.00  0.00           O1-  
ATOM   2709  O63 MOL     2       3.716  20.259  50.645  1.00  0.00           O    
ATOM   2710  O63 MOL     2       4.531  21.814  48.715  1.00  0.00           O    
ATOM   2711  S63 MOL     2      33.357  21.450  55.888  1.00  0.00           S    
ATOM   2712  O63 MOL     2      33.058  21.024  54.457  1.00  0.00           O1-  
ATOM   2713  O63 MOL     2      34.818  21.918  55.774  1.00  0.00           O1-  
ATOM   2714  O63 MOL     2      32.902  22.755  56.409  1.00  0.00           O    
ATOM   2715  O63 MOL     2      33.740  20.371  56.900  1.00  0.00           O    
ATOM   2716  S63 MOL     2      15.739  23.461  58.708  1.00  0.00           S    
ATOM   2717  O63 MOL     2      15.918  22.821  60.050  1.00  0.00           O1-  
ATOM   2718  O63 MOL     2      16.678  24.654  58.829  1.00  0.00           O1-  
ATOM   2719  O63 MOL     2      16.158  22.406  57.704  1.00  0.00           O    
ATOM   2720  O64 MOL     2      14.373  23.948  58.521  1.00  0.00           O    
ATOM   2721  S64 MOL     2      46.368  28.951  56.253  1.00  0.00           S    
ATOM   2722  O64 MOL     2      47.847  29.141  56.397  1.00  0.00           O1-  
ATOM   2723  O64 MOL     2      45.787  28.430  57.596  1.00  0.00           O1-  
ATOM   2724  O64 MOL     2      45.695  30.206  55.856  1.00  0.00           O    
ATOM   2725  O64 MOL     2      46.316  27.946  55.194  1.00  0.00           O    
ATOM   2726  S64 MOL     2      52.401  11.015  17.996  1.00  0.00           S    
ATOM   2727  O64 MOL     2      51.739   9.669  17.985  1.00  0.00           O1-  
ATOM   2728  O64 MOL     2      53.370  11.042  19.156  1.00  0.00           O1-  
ATOM   2729  O64 MOL     2      53.525  11.055  16.935  1.00  0.00           O    
ATOM   2730  O64 MOL     2      51.699  12.347  18.337  1.00  0.00           O    
ATOM   2731  S64 MOL     2      14.723  31.114  36.623  1.00  0.00           S    
ATOM   2732  O64 MOL     2      15.999  30.546  37.325  1.00  0.00           O1-  
ATOM   2733  O64 MOL     2      14.415  32.312  37.409  1.00  0.00           O1-  
ATOM   2734  O64 MOL     2      15.233  31.948  35.502  1.00  0.00           O    
ATOM   2735  O64 MOL     2      13.681  30.127  36.069  1.00  0.00           O    
ATOM   2736  S64 MOL     2      14.004  45.973   8.495  1.00  0.00           S    
ATOM   2737  O64 MOL     2      15.212  46.435   9.180  1.00  0.00           O1-  
ATOM   2738  O64 MOL     2      13.875  46.924   7.331  1.00  0.00           O1-  
ATOM   2739  O64 MOL     2      13.996  44.565   7.939  1.00  0.00           O    
ATOM   2740  O64 MOL     2      12.935  46.207   9.582  1.00  0.00           O    
ATOM   2741  S64 MOL     2      22.296  75.491  34.998  1.00  0.00           S    
ATOM   2742  O64 MOL     2      22.183  74.994  33.535  1.00  0.00           O1-  
ATOM   2743  O64 MOL     2      21.099  76.346  35.081  1.00  0.00           O1-  
ATOM   2744  O64 MOL     2      22.128  74.299  35.934  1.00  0.00           O    
ATOM   2745  O64 MOL     2      23.462  76.405  35.074  1.00  0.00           O    
ATOM   2746  S64 MOL     2      57.854  14.226  38.101  1.00  0.00           S    
ATOM   2747  O64 MOL     2      56.946  15.266  37.544  1.00  0.00           O1-  
ATOM   2748  O64 MOL     2      57.331  12.951  37.492  1.00  0.00           O1-  
ATOM   2749  O64 MOL     2      59.241  14.420  37.583  1.00  0.00           O    
ATOM   2750  O64 MOL     2      58.130  14.328  39.587  1.00  0.00           O    
ATOM   2751  S64 MOL     2      46.645  71.717  65.467  1.00  0.00           S    
ATOM   2752  O64 MOL     2      47.780  72.613  65.671  1.00  0.00           O1-  
ATOM   2753  O64 MOL     2      46.145  71.387  66.802  1.00  0.00           O1-  
ATOM   2754  O64 MOL     2      45.584  72.344  64.660  1.00  0.00           O    
ATOM   2755  O64 MOL     2      47.203  70.546  64.762  1.00  0.00           O    
ATOM   2756  S64 MOL     2      32.502   8.161  49.772  1.00  0.00           S    
ATOM   2757  O64 MOL     2      33.080   6.828  50.051  1.00  0.00           O1-  
ATOM   2758  O64 MOL     2      32.809   9.156  50.807  1.00  0.00           O1-  
ATOM   2759  O64 MOL     2      32.593   8.422  48.288  1.00  0.00           O    
ATOM   2760  O64 MOL     2      31.006   7.854  49.940  1.00  0.00           O    
ATOM   2761  S64 MOL     2       3.540   8.846  22.801  1.00  0.00           S    
ATOM   2762  O64 MOL     2       4.817   8.217  23.111  1.00  0.00           O1-  
ATOM   2763  O64 MOL     2       3.778   9.848  21.717  1.00  0.00           O1-  
ATOM   2764  O64 MOL     2       2.428   7.878  22.513  1.00  0.00           O    
ATOM   2765  O64 MOL     2       3.250   9.677  23.974  1.00  0.00           O    
ATOM   2766  S64 MOL     2      16.885  46.862  18.209  1.00  0.00           S    
ATOM   2767  O64 MOL     2      15.986  45.698  17.831  1.00  0.00           O1-  
ATOM   2768  O64 MOL     2      16.198  48.226  18.004  1.00  0.00           O1-  
ATOM   2769  O64 MOL     2      17.024  46.714  19.699  1.00  0.00           O    
ATOM   2770  O64 MOL     2      18.191  46.826  17.576  1.00  0.00           O    
ATOM   2771  S64 MOL     2      34.522  54.399  65.184  1.00  0.00           S    
ATOM   2772  O64 MOL     2      34.978  53.889  66.517  1.00  0.00           O1-  
ATOM   2773  O64 MOL     2      35.571  55.088  64.418  1.00  0.00           O1-  
ATOM   2774  O64 MOL     2      33.970  53.257  64.394  1.00  0.00           O    
ATOM   2775  O64 MOL     2      33.251  55.112  65.403  1.00  0.00           O    
ATOM   2776  S64 MOL     2      33.100  63.804  61.323  1.00  0.00           S    
ATOM   2777  O64 MOL     2      34.156  63.256  62.204  1.00  0.00           O1-  
ATOM   2778  O64 MOL     2      33.481  65.259  61.329  1.00  0.00           O1-  
ATOM   2779  O64 MOL     2      33.460  63.254  60.034  1.00  0.00           O    
ATOM   2780  O64 MOL     2      31.703  63.746  61.755  1.00  0.00           O    
ATOM   2781  S64 MOL     2      46.225  18.481  64.622  1.00  0.00           S    
ATOM   2782  O64 MOL     2      45.271  17.292  64.655  1.00  0.00           O1-  
ATOM   2783  O64 MOL     2      45.977  19.434  63.463  1.00  0.00           O1-  
ATOM   2784  O64 MOL     2      45.894  19.166  65.975  1.00  0.00           O    
ATOM   2785  O64 MOL     2      47.585  17.807  64.685  1.00  0.00           O    
ATOM   2786  S64 MOL     2      13.271  72.240  15.528  1.00  0.00           S    
ATOM   2787  O64 MOL     2      12.817  72.624  14.147  1.00  0.00           O1-  
ATOM   2788  O64 MOL     2      12.633  70.979  15.941  1.00  0.00           O1-  
ATOM   2789  O64 MOL     2      14.726  72.130  15.351  1.00  0.00           O    
ATOM   2790  O64 MOL     2      13.071  73.328  16.568  1.00  0.00           O    
ATOM   2791  S64 MOL     2      16.334  27.455  12.398  1.00  0.00           S    
ATOM   2792  O64 MOL     2      16.379  27.414  13.870  1.00  0.00           O1-  
ATOM   2793  O64 MOL     2      15.203  28.281  11.954  1.00  0.00           O1-  
ATOM   2794  O64 MOL     2      17.452  28.227  11.793  1.00  0.00           O    
ATOM   2795  O64 MOL     2      16.483  26.003  11.839  1.00  0.00           O    
ATOM   2796  S64 MOL     2      42.031  26.602  39.959  1.00  0.00           S    
ATOM   2797  O64 MOL     2      43.494  26.638  40.287  1.00  0.00           O1-  
ATOM   2798  O64 MOL     2      41.558  25.684  41.074  1.00  0.00           O1-  
ATOM   2799  O64 MOL     2      41.991  28.018  40.344  1.00  0.00           O    
ATOM   2800  O64 MOL     2      41.969  26.028  38.600  1.00  0.00           O    
ATOM   2801  S64 MOL     2      22.996   8.257  22.031  1.00  0.00           S    
ATOM   2802  O64 MOL     2      24.068   8.295  23.176  1.00  0.00           O1-  
ATOM   2803  O64 MOL     2      21.608   8.491  22.538  1.00  0.00           O1-  
ATOM   2804  O64 MOL     2      23.523   9.457  21.318  1.00  0.00           O    
ATOM   2805  O64 MOL     2      23.006   7.112  21.047  1.00  0.00           O    
ATOM   2806  S64 MOL     2       5.569  58.329  55.403  1.00  0.00           S    
ATOM   2807  O64 MOL     2       6.606  57.228  55.129  1.00  0.00           O1-  
ATOM   2808  O64 MOL     2       6.022  59.515  54.659  1.00  0.00           O1-  
ATOM   2809  O64 MOL     2       4.245  58.054  54.877  1.00  0.00           O    
ATOM   2810  O64 MOL     2       5.582  58.831  56.804  1.00  0.00           O    
ATOM   2811  S64 MOL     2      40.808  52.517  69.540  1.00  0.00           S    
ATOM   2812  O64 MOL     2      40.522  51.292  70.342  1.00  0.00           O1-  
ATOM   2813  O64 MOL     2      40.703  53.733  70.408  1.00  0.00           O1-  
ATOM   2814  O64 MOL     2      42.192  52.318  68.933  1.00  0.00           O    
ATOM   2815  O64 MOL     2      39.751  52.573  68.535  1.00  0.00           O    
ATOM   2816  S64 MOL     2      61.096  70.738  24.270  1.00  0.00           S    
ATOM   2817  O64 MOL     2      61.338  70.257  22.901  1.00  0.00           O1-  
ATOM   2818  O64 MOL     2      59.697  71.316  24.207  1.00  0.00           O1-  
ATOM   2819  O64 MOL     2      61.094  69.535  25.196  1.00  0.00           O    
ATOM   2820  O65 MOL     2      62.078  71.741  24.732  1.00  0.00           O    
ATOM   2821  S65 MOL     2      26.315  68.443  37.918  1.00  0.00           S    
ATOM   2822  O65 MOL     2      26.521  67.024  38.414  1.00  0.00           O1-  
ATOM   2823  O65 MOL     2      25.271  68.962  38.829  1.00  0.00           O1-  
ATOM   2824  O65 MOL     2      27.571  69.253  38.170  1.00  0.00           O    
ATOM   2825  O65 MOL     2      25.911  68.493  36.461  1.00  0.00           O    
ATOM   2826  S65 MOL     2      44.430  67.960  58.089  1.00  0.00           S    
ATOM   2827  O65 MOL     2      42.973  67.984  57.940  1.00  0.00           O1-  
ATOM   2828  O65 MOL     2      45.166  66.708  57.581  1.00  0.00           O1-  
ATOM   2829  O65 MOL     2      44.957  68.923  57.029  1.00  0.00           O    
ATOM   2830  O65 MOL     2      45.023  68.475  59.396  1.00  0.00           O    
ATOM   2831  S65 MOL     2      60.823  36.355  62.569  1.00  0.00           S    
ATOM   2832  O65 MOL     2      59.374  36.447  62.834  1.00  0.00           O1-  
ATOM   2833  O65 MOL     2      61.708  35.470  63.379  1.00  0.00           O1-  
ATOM   2834  O65 MOL     2      61.121  35.626  61.325  1.00  0.00           O    
ATOM   2835  O65 MOL     2      61.410  37.685  62.325  1.00  0.00           O    
ATOM   2836  S65 MOL     2       4.218  11.121   6.159  1.00  0.00           S    
ATOM   2837  O65 MOL     2       4.252  12.410   6.924  1.00  0.00           O1-  
ATOM   2838  O65 MOL     2       5.586  10.571   5.954  1.00  0.00           O1-  
ATOM   2839  O65 MOL     2       3.352  10.176   6.876  1.00  0.00           O    
ATOM   2840  O65 MOL     2       3.579  11.495   4.859  1.00  0.00           O    
ATOM   2841  S65 MOL     2      11.155  49.883  59.067  1.00  0.00           S    
ATOM   2842  O65 MOL     2      11.844  48.558  58.847  1.00  0.00           O1-  
ATOM   2843  O65 MOL     2       9.888  49.564  59.840  1.00  0.00           O1-  
ATOM   2844  O65 MOL     2      12.154  50.337  60.080  1.00  0.00           O    
ATOM   2845  O65 MOL     2      11.110  50.660  57.753  1.00  0.00           O    
ATOM   2846  S65 MOL     2      45.692  29.360  35.495  1.00  0.00           S    
ATOM   2847  O65 MOL     2      46.180  29.984  36.733  1.00  0.00           O1-  
ATOM   2848  O65 MOL     2      45.646  27.877  35.705  1.00  0.00           O1-  
ATOM   2849  O65 MOL     2      44.242  29.678  35.483  1.00  0.00           O    
ATOM   2850  O65 MOL     2      46.477  29.894  34.367  1.00  0.00           O    
ATOM   2851  S65 MOL     2      32.102  20.578  27.495  1.00  0.00           S    
ATOM   2852  O65 MOL     2      32.745  19.536  26.677  1.00  0.00           O1-  
ATOM   2853  O65 MOL     2      32.612  20.352  28.873  1.00  0.00           O1-  
ATOM   2854  O65 MOL     2      32.650  21.991  27.221  1.00  0.00           O    
ATOM   2855  O65 MOL     2      30.608  20.576  27.524  1.00  0.00           O    
ATOM   2856  S65 MOL     2      47.372   7.454  18.501  1.00  0.00           S    
ATOM   2857  O65 MOL     2      47.862   7.171  19.885  1.00  0.00           O1-  
ATOM   2858  O65 MOL     2      45.864   7.473  18.524  1.00  0.00           O1-  
ATOM   2859  O65 MOL     2      47.606   8.967  18.324  1.00  0.00           O    
ATOM   2860  O65 MOL     2      47.981   6.617  17.449  1.00  0.00           O    
ATOM   2861  S65 MOL     2      25.778  68.278  69.871  1.00  0.00           S    
ATOM   2862  O65 MOL     2      24.796  68.694  70.888  1.00  0.00           O1-  
ATOM   2863  O65 MOL     2      25.438  66.849  69.757  1.00  0.00           O1-  
ATOM   2864  O65 MOL     2      25.437  68.873  68.602  1.00  0.00           O    
ATOM   2865  O65 MOL     2      27.210  68.386  70.190  1.00  0.00           O    
ATOM   2866  S65 MOL     2      67.272  70.919   9.748  1.00  0.00           S    
ATOM   2867  O65 MOL     2      68.647  71.040  10.411  1.00  0.00           O1-  
ATOM   2868  O65 MOL     2      67.275  71.666   8.438  1.00  0.00           O1-  
ATOM   2869  O65 MOL     2      66.799  69.552   9.379  1.00  0.00           O    
ATOM   2870  O65 MOL     2      66.260  71.617  10.518  1.00  0.00           O    
ATOM   2871  S65 MOL     2      45.091   3.173  17.658  1.00  0.00           S    
ATOM   2872  O65 MOL     2      45.134   1.794  17.185  1.00  0.00           O1-  
ATOM   2873  O65 MOL     2      43.941   3.389  18.535  1.00  0.00           O1-  
ATOM   2874  O65 MOL     2      46.171   3.406  18.658  1.00  0.00           O    
ATOM   2875  O65 MOL     2      45.139   4.204  16.609  1.00  0.00           O    
ATOM   2876  S65 MOL     2      14.880  60.305  35.470  1.00  0.00           S    
ATOM   2877  O65 MOL     2      15.440  59.984  36.818  1.00  0.00           O1-  
ATOM   2878  O65 MOL     2      15.658  61.081  34.443  1.00  0.00           O1-  
ATOM   2879  O65 MOL     2      15.137  58.907  34.947  1.00  0.00           O    
ATOM   2880  O65 MOL     2      13.436  60.063  35.245  1.00  0.00           O    
ATOM   2881  S65 MOL     2      40.286  69.101  22.433  1.00  0.00           S    
ATOM   2882  O65 MOL     2      41.820  68.810  22.408  1.00  0.00           O1-  
ATOM   2883  O65 MOL     2      40.024  70.356  23.196  1.00  0.00           O1-  
ATOM   2884  O65 MOL     2      39.900  69.359  20.983  1.00  0.00           O    
ATOM   2885  O65 MOL     2      39.449  67.970  22.967  1.00  0.00           O    
ATOM   2886  S65 MOL     2      59.864  71.786   7.481  1.00  0.00           S    
ATOM   2887  O65 MOL     2      59.143  71.067   6.396  1.00  0.00           O1-  
ATOM   2888  O65 MOL     2      61.243  71.993   6.914  1.00  0.00           O1-  
ATOM   2889  O65 MOL     2      59.176  73.053   7.979  1.00  0.00           O    
ATOM   2890  O65 MOL     2      59.804  70.811   8.628  1.00  0.00           O    
ATOM   2891  S65 MOL     2       1.172  24.044  76.884  1.00  0.00           S    
ATOM   2892  O65 MOL     2       0.570  23.931  78.280  1.00  0.00           O1-  
ATOM   2893  O65 MOL     2       0.128  24.629  75.992  1.00  0.00           O1-  
ATOM   2894  O65 MOL     2       2.405  24.866  77.062  1.00  0.00           O    
ATOM   2895  O65 MOL     2       1.528  22.661  76.499  1.00  0.00           O    
ATOM   2896  S65 MOL     2      14.615  28.094  24.623  1.00  0.00           S    
ATOM   2897  O65 MOL     2      13.619  28.522  23.541  1.00  0.00           O1-  
ATOM   2898  O65 MOL     2      15.390  29.220  25.126  1.00  0.00           O1-  
ATOM   2899  O65 MOL     2      13.683  27.706  25.697  1.00  0.00           O    
ATOM   2900  O65 MOL     2      15.619  27.091  24.132  1.00  0.00           O    
ATOM   2901  S65 MOL     2       3.332  33.213  45.675  1.00  0.00           S    
ATOM   2902  O65 MOL     2       3.746  31.822  46.103  1.00  0.00           O1-  
ATOM   2903  O65 MOL     2       4.447  33.535  44.686  1.00  0.00           O1-  
ATOM   2904  O65 MOL     2       1.957  33.514  45.225  1.00  0.00           O    
ATOM   2905  O65 MOL     2       3.645  34.105  46.799  1.00  0.00           O    
ATOM   2906  S65 MOL     2      67.008  65.662  50.715  1.00  0.00           S    
ATOM   2907  O65 MOL     2      67.350  64.234  50.459  1.00  0.00           O1-  
ATOM   2908  O65 MOL     2      67.221  66.570  49.557  1.00  0.00           O1-  
ATOM   2909  O65 MOL     2      65.515  65.811  50.728  1.00  0.00           O    
ATOM   2910  O65 MOL     2      67.696  66.070  51.967  1.00  0.00           O    
ATOM   2911  S65 MOL     2      11.564   6.659  69.282  1.00  0.00           S    
ATOM   2912  O65 MOL     2      11.967   8.038  69.697  1.00  0.00           O1-  
ATOM   2913  O65 MOL     2      12.743   5.792  69.238  1.00  0.00           O1-  
ATOM   2914  O65 MOL     2      10.547   6.340  70.290  1.00  0.00           O    
ATOM   2915  O65 MOL     2      10.659   6.437  68.139  1.00  0.00           O    
ATOM   2916  S65 MOL     2      46.239  34.177  39.663  1.00  0.00           S    
ATOM   2917  O65 MOL     2      47.059  34.975  38.706  1.00  0.00           O1-  
ATOM   2918  O65 MOL     2      45.863  34.851  41.002  1.00  0.00           O1-  
ATOM   2919  O65 MOL     2      45.049  33.682  38.993  1.00  0.00           O    
ATOM   2920  O66 MOL     2      47.202  33.041  39.726  1.00  0.00           O    
ATOM   2921  S66 MOL     2      62.625  53.061  10.692  1.00  0.00           S    
ATOM   2922  O66 MOL     2      61.695  51.938  10.890  1.00  0.00           O1-  
ATOM   2923  O66 MOL     2      64.076  52.819  10.666  1.00  0.00           O1-  
ATOM   2924  O66 MOL     2      62.215  54.071   9.643  1.00  0.00           O    
ATOM   2925  O66 MOL     2      62.556  53.908  11.911  1.00  0.00           O    
ATOM   2926  S66 MOL     2      52.971  21.511  72.225  1.00  0.00           S    
ATOM   2927  O66 MOL     2      54.351  20.949  72.026  1.00  0.00           O1-  
ATOM   2928  O66 MOL     2      52.855  22.930  71.676  1.00  0.00           O1-  
ATOM   2929  O66 MOL     2      51.842  20.662  71.715  1.00  0.00           O    
ATOM   2930  O66 MOL     2      52.832  21.662  73.647  1.00  0.00           O    
ATOM   2931  S66 MOL     2      68.073  10.271  19.446  1.00  0.00           S    
ATOM   2932  O66 MOL     2      69.424  10.279  20.148  1.00  0.00           O1-  
ATOM   2933  O66 MOL     2      68.055   9.707  18.083  1.00  0.00           O1-  
ATOM   2934  O66 MOL     2      66.873   9.742  20.217  1.00  0.00           O    
ATOM   2935  O66 MOL     2      67.654  11.727  19.380  1.00  0.00           O    
ATOM   2936  S66 MOL     2      68.365  70.468  72.107  1.00  0.00           S    
ATOM   2937  O66 MOL     2      68.478  69.347  73.088  1.00  0.00           O1-  
ATOM   2938  O66 MOL     2      67.134  71.218  72.415  1.00  0.00           O1-  
ATOM   2939  O66 MOL     2      69.565  71.300  72.148  1.00  0.00           O    
ATOM   2940  O66 MOL     2      68.247  69.816  70.791  1.00  0.00           O    
ATOM   2941  S66 MOL     2      26.587  18.738  57.642  1.00  0.00           S    
ATOM   2942  O66 MOL     2      26.438  19.107  59.077  1.00  0.00           O1-  
ATOM   2943  O66 MOL     2      27.897  18.603  57.039  1.00  0.00           O1-  
ATOM   2944  O66 MOL     2      25.677  17.641  57.200  1.00  0.00           O    
ATOM   2945  O66 MOL     2      26.024  19.945  56.968  1.00  0.00           O    
ATOM   2946  S66 MOL     2      70.445  51.385  35.158  1.00  0.00           S    
ATOM   2947  O66 MOL     2      69.442  52.500  35.572  1.00  0.00           O1-  
ATOM   2948  O66 MOL     2      70.245  50.397  36.239  1.00  0.00           O1-  
ATOM   2949  O66 MOL     2      70.033  50.915  33.804  1.00  0.00           O    
ATOM   2950  O66 MOL     2      71.713  52.180  35.257  1.00  0.00           O    
ATOM   2951  S66 MOL     2      43.466  20.768   4.825  1.00  0.00           S    
ATOM   2952  O66 MOL     2      44.038  20.271   6.137  1.00  0.00           O1-  
ATOM   2953  O66 MOL     2      44.308  21.493   3.851  1.00  0.00           O1-  
ATOM   2954  O66 MOL     2      43.128  19.499   4.066  1.00  0.00           O    
ATOM   2955  O66 MOL     2      42.154  21.432   5.165  1.00  0.00           O    
ATOM   2956  S66 MOL     2      58.029  76.187  16.705  1.00  0.00           S    
ATOM   2957  O66 MOL     2      57.728  77.622  16.950  1.00  0.00           O1-  
ATOM   2958  O66 MOL     2      57.947  75.802  15.229  1.00  0.00           O1-  
ATOM   2959  O66 MOL     2      59.424  75.909  17.196  1.00  0.00           O    
ATOM   2960  O66 MOL     2      56.970  75.610  17.590  1.00  0.00           O    
ATOM   2961  S66 MOL     2      30.648  11.683   2.723  1.00  0.00           S    
ATOM   2962  O66 MOL     2      29.780  10.840   1.791  1.00  0.00           O1-  
ATOM   2963  O66 MOL     2      32.041  11.166   2.622  1.00  0.00           O1-  
ATOM   2964  O66 MOL     2      30.391  13.107   2.404  1.00  0.00           O    
ATOM   2965  O66 MOL     2      30.077  11.291   4.077  1.00  0.00           O    
ATOM   2966  S66 MOL     2      67.475  48.761  24.960  1.00  0.00           S    
ATOM   2967  O66 MOL     2      68.380  49.469  23.968  1.00  0.00           O1-  
ATOM   2968  O66 MOL     2      67.473  49.077  26.437  1.00  0.00           O1-  
ATOM   2969  O66 MOL     2      66.222  49.421  24.407  1.00  0.00           O    
ATOM   2970  O66 MOL     2      67.330  47.358  24.599  1.00  0.00           O    
ATOM   2971  S66 MOL     2      20.735  64.285  46.007  1.00  0.00           S    
ATOM   2972  O66 MOL     2      21.554  65.155  45.017  1.00  0.00           O1-  
ATOM   2973  O66 MOL     2      19.216  64.252  45.697  1.00  0.00           O1-  
ATOM   2974  O66 MOL     2      21.186  62.801  46.352  1.00  0.00           O    
ATOM   2975  O66 MOL     2      20.997  64.957  47.267  1.00  0.00           O    
ATOM   2976  S66 MOL     2      15.112  62.680   7.933  1.00  0.00           S    
ATOM   2977  O66 MOL     2      15.871  61.751   8.891  1.00  0.00           O1-  
ATOM   2978  O66 MOL     2      13.820  61.992   7.658  1.00  0.00           O1-  
ATOM   2979  O66 MOL     2      14.401  63.943   8.184  1.00  0.00           O    
ATOM   2980  O66 MOL     2      16.117  62.801   6.872  1.00  0.00           O    
ATOM   2981  S66 MOL     2      12.673  29.770  60.742  1.00  0.00           S    
ATOM   2982  O66 MOL     2      12.064  28.727  59.807  1.00  0.00           O1-  
ATOM   2983  O66 MOL     2      13.405  30.947  60.150  1.00  0.00           O1-  
ATOM   2984  O66 MOL     2      11.602  30.192  61.758  1.00  0.00           O    
ATOM   2985  O66 MOL     2      13.464  28.883  61.613  1.00  0.00           O    
ATOM   2986  S66 MOL     2      12.793  29.723  52.711  1.00  0.00           S    
ATOM   2987  O66 MOL     2      12.456  31.114  53.171  1.00  0.00           O1-  
ATOM   2988  O66 MOL     2      11.882  29.312  51.664  1.00  0.00           O1-  
ATOM   2989  O66 MOL     2      14.090  30.012  52.013  1.00  0.00           O    
ATOM   2990  O66 MOL     2      12.961  28.846  53.898  1.00  0.00           O    
ATOM   2991  S66 MOL     2      21.621  71.379  15.613  1.00  0.00           S    
ATOM   2992  O66 MOL     2      22.066  72.711  16.062  1.00  0.00           O1-  
ATOM   2993  O66 MOL     2      20.348  71.069  16.332  1.00  0.00           O1-  
ATOM   2994  O66 MOL     2      21.460  71.499  14.163  1.00  0.00           O    
ATOM   2995  O66 MOL     2      22.637  70.498  16.242  1.00  0.00           O    
ATOM   2996  S66 MOL     2      63.379  67.129  30.236  1.00  0.00           S    
ATOM   2997  O66 MOL     2      63.640  68.491  29.714  1.00  0.00           O1-  
ATOM   2998  O66 MOL     2      62.784  67.200  31.617  1.00  0.00           O1-  
ATOM   2999  O66 MOL     2      62.463  66.804  29.091  1.00  0.00           O    
ATOM   3000  O66 MOL     2      64.608  66.314  30.208  1.00  0.00           O    
ATOM   3001  S66 MOL     2      37.600  28.323  13.840  1.00  0.00           S    
ATOM   3002  O66 MOL     2      38.017  28.527  15.238  1.00  0.00           O1-  
ATOM   3003  O66 MOL     2      38.473  27.434  12.976  1.00  0.00           O1-  
ATOM   3004  O66 MOL     2      38.941  29.017  14.127  1.00  0.00           O    
ATOM   3005  O66 MOL     2      37.119  27.183  14.703  1.00  0.00           O    
ATOM   3006  S66 MOL     2      42.925  15.690  51.131  1.00  0.00           S    
ATOM   3007  O66 MOL     2      41.857  14.926  51.727  1.00  0.00           O1-  
ATOM   3008  O66 MOL     2      42.302  17.023  50.839  1.00  0.00           O1-  
ATOM   3009  O66 MOL     2      43.901  15.948  52.172  1.00  0.00           O    
ATOM   3010  O66 MOL     2      43.503  15.043  49.915  1.00  0.00           O    
ATOM   3011  S66 MOL     2      68.544  72.166  53.648  1.00  0.00           S    
ATOM   3012  O66 MOL     2      67.397  72.197  54.560  1.00  0.00           O1-  
ATOM   3013  O66 MOL     2      68.140  71.702  52.284  1.00  0.00           O1-  
ATOM   3014  O66 MOL     2      69.323  73.378  53.434  1.00  0.00           O    
ATOM   3015  O66 MOL     2      69.557  71.167  54.188  1.00  0.00           O    
ATOM   3016  S66 MOL     2      57.849   9.701  48.063  1.00  0.00           S    
ATOM   3017  O66 MOL     2      57.861   9.358  46.622  1.00  0.00           O1-  
ATOM   3018  O66 MOL     2      59.211   9.594  48.655  1.00  0.00           O1-  
ATOM   3019  O66 MOL     2      57.528  11.154  48.057  1.00  0.00           O    
ATOM   3020  O67 MOL     2      56.712   8.787  48.475  1.00  0.00           O    
ATOM   3021  S67 MOL     2      20.703   4.763  27.129  1.00  0.00           S    
ATOM   3022  O67 MOL     2      20.108   4.772  25.755  1.00  0.00           O1-  
ATOM   3023  O67 MOL     2      19.627   5.639  27.677  1.00  0.00           O1-  
ATOM   3024  O67 MOL     2      20.887   3.344  27.610  1.00  0.00           O    
ATOM   3025  O67 MOL     2      21.949   5.661  26.936  1.00  0.00           O    
ATOM   3026  S67 MOL     2       9.751  50.039  37.608  1.00  0.00           S    
ATOM   3027  O67 MOL     2       9.005  51.212  38.145  1.00  0.00           O1-  
ATOM   3028  O67 MOL     2       9.940  50.057  36.133  1.00  0.00           O1-  
ATOM   3029  O67 MOL     2      11.102  50.137  38.118  1.00  0.00           O    
ATOM   3030  O67 MOL     2       8.974  48.767  37.919  1.00  0.00           O    
ATOM   3031  S67 MOL     2      71.545  15.283  15.637  1.00  0.00           S    
ATOM   3032  O67 MOL     2      72.183  16.556  16.150  1.00  0.00           O1-  
ATOM   3033  O67 MOL     2      70.272  15.079  16.467  1.00  0.00           O1-  
ATOM   3034  O67 MOL     2      71.012  15.770  14.315  1.00  0.00           O    
ATOM   3035  O67 MOL     2      72.478  14.199  15.332  1.00  0.00           O    
ATOM   3036  S67 MOL     2      20.959  74.017  27.540  1.00  0.00           S    
ATOM   3037  O67 MOL     2      19.794  73.407  26.816  1.00  0.00           O1-  
ATOM   3038  O67 MOL     2      22.147  73.410  26.833  1.00  0.00           O1-  
ATOM   3039  O67 MOL     2      20.849  75.511  27.766  1.00  0.00           O    
ATOM   3040  O67 MOL     2      20.741  73.298  28.813  1.00  0.00           O    
ATOM   3041  S67 MOL     2      49.895  29.420  45.536  1.00  0.00           S    
ATOM   3042  O67 MOL     2      48.528  28.876  45.785  1.00  0.00           O1-  
ATOM   3043  O67 MOL     2      50.230  30.613  46.312  1.00  0.00           O1-  
ATOM   3044  O67 MOL     2      50.749  28.282  45.943  1.00  0.00           O    
ATOM   3045  O67 MOL     2      50.243  29.772  44.151  1.00  0.00           O    
ATOM   3046  S67 MOL     2      22.495  11.708  66.786  1.00  0.00           S    
ATOM   3047  O67 MOL     2      21.724  12.507  65.842  1.00  0.00           O1-  
ATOM   3048  O67 MOL     2      22.291  10.231  66.573  1.00  0.00           O1-  
ATOM   3049  O67 MOL     2      23.855  12.151  67.090  1.00  0.00           O    
ATOM   3050  O67 MOL     2      21.762  11.863  68.038  1.00  0.00           O    
ATOM   3051  S67 MOL     2      36.142  56.096  19.511  1.00  0.00           S    
ATOM   3052  O67 MOL     2      36.176  54.653  19.210  1.00  0.00           O1-  
ATOM   3053  O67 MOL     2      36.828  56.309  20.830  1.00  0.00           O1-  
ATOM   3054  O67 MOL     2      36.720  57.101  18.539  1.00  0.00           O    
ATOM   3055  O67 MOL     2      34.859  56.661  20.117  1.00  0.00           O    
ATOM   3056  S67 MOL     2      49.575  60.680  72.923  1.00  0.00           S    
ATOM   3057  O67 MOL     2      49.695  61.442  74.241  1.00  0.00           O1-  
ATOM   3058  O67 MOL     2      48.223  60.864  72.361  1.00  0.00           O1-  
ATOM   3059  O67 MOL     2      50.693  61.037  71.963  1.00  0.00           O    
ATOM   3060  O67 MOL     2      49.570  59.234  72.964  1.00  0.00           O    
ATOM   3061  S67 MOL     2      29.340  46.157  26.238  1.00  0.00           S    
ATOM   3062  O67 MOL     2      30.346  45.060  26.307  1.00  0.00           O1-  
ATOM   3063  O67 MOL     2      27.938  45.773  26.446  1.00  0.00           O1-  
ATOM   3064  O67 MOL     2      29.760  47.475  26.908  1.00  0.00           O    
ATOM   3065  O67 MOL     2      28.992  46.404  24.796  1.00  0.00           O    
ATOM   3066  S67 MOL     2      74.004  50.368  57.926  1.00  0.00           S    
ATOM   3067  O67 MOL     2      75.405  50.310  58.475  1.00  0.00           O1-  
ATOM   3068  O67 MOL     2      73.834  49.930  56.486  1.00  0.00           O1-  
ATOM   3069  O67 MOL     2      73.328  49.405  58.814  1.00  0.00           O    
ATOM   3070  O67 MOL     2      73.636  51.841  58.214  1.00  0.00           O    
ATOM   3071  S67 MOL     2      19.528  19.934  57.504  1.00  0.00           S    
ATOM   3072  O67 MOL     2      19.162  20.152  58.962  1.00  0.00           O1-  
ATOM   3073  O67 MOL     2      19.864  18.489  57.458  1.00  0.00           O1-  
ATOM   3074  O67 MOL     2      18.246  20.127  56.725  1.00  0.00           O    
ATOM   3075  O67 MOL     2      20.738  20.706  56.933  1.00  0.00           O    
ATOM   3076  S67 MOL     2      58.865  70.373  42.056  1.00  0.00           S    
ATOM   3077  O67 MOL     2      57.661  69.794  42.683  1.00  0.00           O1-  
ATOM   3078  O67 MOL     2      58.999  69.608  40.801  1.00  0.00           O1-  
ATOM   3079  O67 MOL     2      58.274  71.743  41.688  1.00  0.00           O    
ATOM   3080  O67 MOL     2      59.991  70.477  43.036  1.00  0.00           O    
ATOM   3081  S67 MOL     2      18.459  15.900  22.752  1.00  0.00           S    
ATOM   3082  O67 MOL     2      18.881  16.619  21.607  1.00  0.00           O1-  
ATOM   3083  O67 MOL     2      17.711  16.909  23.489  1.00  0.00           O1-  
ATOM   3084  O67 MOL     2      17.804  14.712  22.199  1.00  0.00           O    
ATOM   3085  O67 MOL     2      19.808  15.516  23.310  1.00  0.00           O    
ATOM   3086  S67 MOL     2      56.232  44.031  60.411  1.00  0.00           S    
ATOM   3087  O67 MOL     2      55.460  42.957  61.069  1.00  0.00           O1-  
ATOM   3088  O67 MOL     2      56.482  45.138  61.506  1.00  0.00           O1-  
ATOM   3089  O67 MOL     2      57.506  43.567  59.790  1.00  0.00           O    
ATOM   3090  O67 MOL     2      55.466  44.600  59.212  1.00  0.00           O    
ATOM   3091  S67 MOL     2      26.978  40.642  50.381  1.00  0.00           S    
ATOM   3092  O67 MOL     2      25.806  41.475  49.843  1.00  0.00           O1-  
ATOM   3093  O67 MOL     2      26.817  40.362  51.857  1.00  0.00           O1-  
ATOM   3094  O67 MOL     2      27.114  39.270  49.740  1.00  0.00           O    
ATOM   3095  O67 MOL     2      28.250  41.381  50.233  1.00  0.00           O    
ATOM   3096  S67 MOL     2      11.855  72.418  69.861  1.00  0.00           S    
ATOM   3097  O67 MOL     2      12.339  71.580  71.012  1.00  0.00           O1-  
ATOM   3098  O67 MOL     2      11.554  73.756  70.247  1.00  0.00           O1-  
ATOM   3099  O67 MOL     2      12.986  72.406  68.915  1.00  0.00           O    
ATOM   3100  O67 MOL     2      10.710  71.815  69.075  1.00  0.00           O    
ATOM   3101  S67 MOL     2      22.931  63.812  65.708  1.00  0.00           S    
ATOM   3102  O67 MOL     2      22.745  62.431  66.277  1.00  0.00           O1-  
ATOM   3103  O67 MOL     2      21.942  64.072  64.653  1.00  0.00           O1-  
ATOM   3104  O67 MOL     2      22.813  64.873  66.807  1.00  0.00           O    
ATOM   3105  O67 MOL     2      24.344  64.163  65.380  1.00  0.00           O    
ATOM   3106  S67 MOL     2      26.946   7.114  21.382  1.00  0.00           S    
ATOM   3107  O67 MOL     2      26.232   6.849  22.663  1.00  0.00           O1-  
ATOM   3108  O67 MOL     2      27.235   5.749  20.779  1.00  0.00           O1-  
ATOM   3109  O67 MOL     2      26.040   7.939  20.501  1.00  0.00           O    
ATOM   3110  O67 MOL     2      28.190   7.838  21.683  1.00  0.00           O    
ATOM   3111  S67 MOL     2      20.433  50.047  43.996  1.00  0.00           S    
ATOM   3112  O67 MOL     2      21.859  50.123  44.718  1.00  0.00           O1-  
ATOM   3113  O67 MOL     2      19.232  50.374  44.687  1.00  0.00           O1-  
ATOM   3114  O67 MOL     2      20.593  51.119  42.892  1.00  0.00           O    
ATOM   3115  O67 MOL     2      19.973  48.839  43.135  1.00  0.00           O    
ATOM   3116  S67 MOL     2      31.869  40.880  68.613  1.00  0.00           S    
ATOM   3117  O67 MOL     2      31.211  39.942  69.599  1.00  0.00           O1-  
ATOM   3118  O67 MOL     2      31.451  40.614  67.210  1.00  0.00           O1-  
ATOM   3119  O67 MOL     2      31.423  42.250  68.937  1.00  0.00           O    
ATOM   3120  O68 MOL     2      33.457  40.896  68.652  1.00  0.00           O    
ATOM   3121  S68 MOL     2      58.366  58.574  67.230  1.00  0.00           S    
ATOM   3122  O68 MOL     2      58.524  59.139  65.849  1.00  0.00           O1-  
ATOM   3123  O68 MOL     2      58.380  59.571  68.337  1.00  0.00           O1-  
ATOM   3124  O68 MOL     2      57.023  57.943  67.361  1.00  0.00           O    
ATOM   3125  O68 MOL     2      59.432  57.606  67.548  1.00  0.00           O    
ATOM   3126  S68 MOL     2      16.027  69.188   6.619  1.00  0.00           S    
ATOM   3127  O68 MOL     2      16.511  69.708   5.269  1.00  0.00           O1-  
ATOM   3128  O68 MOL     2      16.304  67.745   6.353  1.00  0.00           O1-  
ATOM   3129  O68 MOL     2      17.058  69.680   7.597  1.00  0.00           O    
ATOM   3130  O68 MOL     2      14.602  69.369   6.995  1.00  0.00           O    
ATOM   3131  S68 MOL     2      68.746  48.656  64.917  1.00  0.00           S    
ATOM   3132  O68 MOL     2      68.247  47.419  65.530  1.00  0.00           O1-  
ATOM   3133  O68 MOL     2      67.584  49.546  64.946  1.00  0.00           O1-  
ATOM   3134  O68 MOL     2      69.818  49.124  65.821  1.00  0.00           O    
ATOM   3135  O68 MOL     2      69.099  48.118  63.533  1.00  0.00           O    
ATOM   3136  S68 MOL     2       7.131   7.616  59.245  1.00  0.00           S    
ATOM   3137  O68 MOL     2       7.367   8.999  58.689  1.00  0.00           O1-  
ATOM   3138  O68 MOL     2       5.651   7.780  59.365  1.00  0.00           O1-  
ATOM   3139  O68 MOL     2       7.396   6.487  58.326  1.00  0.00           O    
ATOM   3140  O68 MOL     2       7.488   7.573  60.734  1.00  0.00           O    
ATOM   3141  S68 MOL     2      29.099  59.096  42.637  1.00  0.00           S    
ATOM   3142  O68 MOL     2      30.398  58.612  42.045  1.00  0.00           O1-  
ATOM   3143  O68 MOL     2      27.671  58.832  42.205  1.00  0.00           O1-  
ATOM   3144  O68 MOL     2      28.894  60.315  43.457  1.00  0.00           O    
ATOM   3145  O68 MOL     2      29.103  57.960  43.563  1.00  0.00           O    
ATOM   3146  S68 MOL     2      36.074   0.230  47.772  1.00  0.00           S    
ATOM   3147  O68 MOL     2      37.026   0.967  46.888  1.00  0.00           O1-  
ATOM   3148  O68 MOL     2      35.247   1.116  48.640  1.00  0.00           O1-  
ATOM   3149  O68 MOL     2      35.046  -0.475  46.920  1.00  0.00           O    
ATOM   3150  O68 MOL     2      36.859  -0.653  48.753  1.00  0.00           O    
ATOM   3151  S68 MOL     2      63.192  20.715  39.860  1.00  0.00           S    
ATOM   3152  O68 MOL     2      62.180  19.741  39.339  1.00  0.00           O1-  
ATOM   3153  O68 MOL     2      63.904  19.777  40.782  1.00  0.00           O1-  
ATOM   3154  O68 MOL     2      63.930  21.095  38.622  1.00  0.00           O    
ATOM   3155  O68 MOL     2      62.369  21.710  40.642  1.00  0.00           O    
ATOM   3156  S68 MOL     2      36.755  63.982  46.989  1.00  0.00           S    
ATOM   3157  O68 MOL     2      35.278  64.143  46.892  1.00  0.00           O1-  
ATOM   3158  O68 MOL     2      36.726  62.656  46.202  1.00  0.00           O1-  
ATOM   3159  O68 MOL     2      37.627  64.987  46.243  1.00  0.00           O    
ATOM   3160  O68 MOL     2      37.315  63.527  48.266  1.00  0.00           O    
ATOM   3161  S68 MOL     2      51.749  55.282  51.807  1.00  0.00           S    
ATOM   3162  O68 MOL     2      50.415  55.181  52.500  1.00  0.00           O1-  
ATOM   3163  O68 MOL     2      51.187  55.831  50.516  1.00  0.00           O1-  
ATOM   3164  O68 MOL     2      52.561  56.263  52.492  1.00  0.00           O    
ATOM   3165  O68 MOL     2      52.301  53.918  51.774  1.00  0.00           O    
ATOM   3166  S68 MOL     2      15.055  24.614  33.960  1.00  0.00           S    
ATOM   3167  O68 MOL     2      15.735  23.263  33.907  1.00  0.00           O1-  
ATOM   3168  O68 MOL     2      15.600  25.527  32.847  1.00  0.00           O1-  
ATOM   3169  O68 MOL     2      13.529  24.621  34.030  1.00  0.00           O    
ATOM   3170  O68 MOL     2      15.403  25.314  35.291  1.00  0.00           O    
ATOM   3171  S68 MOL     2      35.298  60.543  26.938  1.00  0.00           S    
ATOM   3172  O68 MOL     2      35.879  61.630  26.017  1.00  0.00           O1-  
ATOM   3173  O68 MOL     2      35.349  59.220  26.306  1.00  0.00           O1-  
ATOM   3174  O68 MOL     2      35.791  60.330  28.366  1.00  0.00           O    
ATOM   3175  O68 MOL     2      33.812  60.580  27.127  1.00  0.00           O    
ATOM   3176  S68 MOL     2      12.589   7.333  25.228  1.00  0.00           S    
ATOM   3177  O68 MOL     2      12.493   6.808  26.659  1.00  0.00           O1-  
ATOM   3178  O68 MOL     2      11.856   8.619  25.091  1.00  0.00           O1-  
ATOM   3179  O68 MOL     2      13.957   7.525  24.631  1.00  0.00           O    
ATOM   3180  O68 MOL     2      11.813   6.407  24.352  1.00  0.00           O    
ATOM   3181  S68 MOL     2      69.868  62.949  56.619  1.00  0.00           S    
ATOM   3182  O68 MOL     2      69.472  63.550  57.930  1.00  0.00           O1-  
ATOM   3183  O68 MOL     2      71.016  63.908  56.541  1.00  0.00           O1-  
ATOM   3184  O68 MOL     2      70.300  61.593  57.098  1.00  0.00           O    
ATOM   3185  O68 MOL     2      68.757  63.135  55.601  1.00  0.00           O    
ATOM   3186  S68 MOL     2      24.568  54.188  44.633  1.00  0.00           S    
ATOM   3187  O68 MOL     2      24.948  53.211  45.675  1.00  0.00           O1-  
ATOM   3188  O68 MOL     2      23.166  53.697  44.266  1.00  0.00           O1-  
ATOM   3189  O68 MOL     2      24.411  55.522  45.266  1.00  0.00           O    
ATOM   3190  O68 MOL     2      25.501  54.051  43.462  1.00  0.00           O    
ATOM   3191  S68 MOL     2      71.664   3.964  56.808  1.00  0.00           S    
ATOM   3192  O68 MOL     2      71.116   2.863  57.646  1.00  0.00           O1-  
ATOM   3193  O68 MOL     2      70.596   4.984  56.942  1.00  0.00           O1-  
ATOM   3194  O68 MOL     2      72.947   4.499  57.381  1.00  0.00           O    
ATOM   3195  O68 MOL     2      71.869   3.279  55.469  1.00  0.00           O    
ATOM   3196  S68 MOL     2      38.736  47.263  67.715  1.00  0.00           S    
ATOM   3197  O68 MOL     2      38.476  45.921  67.204  1.00  0.00           O1-  
ATOM   3198  O68 MOL     2      39.273  47.234  69.088  1.00  0.00           O1-  
ATOM   3199  O68 MOL     2      39.887  47.934  67.053  1.00  0.00           O    
ATOM   3200  O68 MOL     2      37.646  48.225  67.706  1.00  0.00           O    
ATOM   3201  S68 MOL     2      41.222  27.364  62.700  1.00  0.00           S    
ATOM   3202  O68 MOL     2      41.357  25.879  62.843  1.00  0.00           O1-  
ATOM   3203  O68 MOL     2      42.317  28.283  63.225  1.00  0.00           O1-  
ATOM   3204  O68 MOL     2      41.220  27.319  61.183  1.00  0.00           O    
ATOM   3205  O68 MOL     2      39.883  28.003  62.867  1.00  0.00           O    
ATOM   3206  S68 MOL     2      42.612  57.471   4.819  1.00  0.00           S    
ATOM   3207  O68 MOL     2      42.147  58.660   4.110  1.00  0.00           O1-  
ATOM   3208  O68 MOL     2      42.511  57.316   6.318  1.00  0.00           O1-  
ATOM   3209  O68 MOL     2      42.472  56.153   4.152  1.00  0.00           O    
ATOM   3210  O68 MOL     2      44.045  57.807   4.783  1.00  0.00           O    
ATOM   3211  S68 MOL     2       5.943  56.465  32.565  1.00  0.00           S    
ATOM   3212  O68 MOL     2       5.498  57.857  32.147  1.00  0.00           O1-  
ATOM   3213  O68 MOL     2       6.268  56.329  34.005  1.00  0.00           O1-  
ATOM   3214  O68 MOL     2       4.682  55.729  32.216  1.00  0.00           O    
ATOM   3215  O68 MOL     2       6.954  55.979  31.631  1.00  0.00           O    
ATOM   3216  S68 MOL     2      73.571  31.665  30.920  1.00  0.00           S    
ATOM   3217  O68 MOL     2      72.201  31.127  31.221  1.00  0.00           O1-  
ATOM   3218  O68 MOL     2      73.594  33.108  31.390  1.00  0.00           O1-  
ATOM   3219  O68 MOL     2      74.664  30.784  31.390  1.00  0.00           O    
ATOM   3220  O69 MOL     2      73.582  31.608  29.425  1.00  0.00           O    
ATOM   3221  S69 MOL     2      50.550  25.420  51.899  1.00  0.00           S    
ATOM   3222  O69 MOL     2      50.836  26.239  50.660  1.00  0.00           O1-  
ATOM   3223  O69 MOL     2      50.783  26.040  53.235  1.00  0.00           O1-  
ATOM   3224  O69 MOL     2      49.064  25.345  51.855  1.00  0.00           O    
ATOM   3225  O69 MOL     2      51.083  24.051  51.983  1.00  0.00           O    
ATOM   3226  S69 MOL     2      64.853  31.378  17.475  1.00  0.00           S    
ATOM   3227  O69 MOL     2      65.674  30.460  16.650  1.00  0.00           O1-  
ATOM   3228  O69 MOL     2      63.419  31.158  17.153  1.00  0.00           O1-  
ATOM   3229  O69 MOL     2      65.089  30.823  18.853  1.00  0.00           O    
ATOM   3230  O69 MOL     2      65.162  32.878  17.456  1.00  0.00           O    
ATOM   3231  S69 MOL     2      26.152   3.145  50.314  1.00  0.00           S    
ATOM   3232  O69 MOL     2      25.417   4.378  50.016  1.00  0.00           O1-  
ATOM   3233  O69 MOL     2      25.215   2.107  49.740  1.00  0.00           O1-  
ATOM   3234  O69 MOL     2      27.663   3.269  50.295  1.00  0.00           O    
ATOM   3235  O69 MOL     2      25.693   2.767  51.686  1.00  0.00           O    
ATOM   3236  S69 MOL     2      43.207  48.079  25.640  1.00  0.00           S    
ATOM   3237  O69 MOL     2      43.674  49.455  25.165  1.00  0.00           O1-  
ATOM   3238  O69 MOL     2      42.430  49.100  26.432  1.00  0.00           O1-  
ATOM   3239  O69 MOL     2      42.556  47.834  24.347  1.00  0.00           O    
ATOM   3240  O69 MOL     2      44.697  48.135  25.616  1.00  0.00           O    
ATOM   3241  S69 MOL     2      50.084  61.358  34.203  1.00  0.00           S    
ATOM   3242  O69 MOL     2      48.657  61.515  34.637  1.00  0.00           O1-  
ATOM   3243  O69 MOL     2      50.880  62.541  34.691  1.00  0.00           O1-  
ATOM   3244  O69 MOL     2      50.817  60.210  34.876  1.00  0.00           O    
ATOM   3245  O69 MOL     2      50.347  61.303  32.721  1.00  0.00           O    
ATOM   3246  S69 MOL     2      38.730   8.256  30.533  1.00  0.00           S    
ATOM   3247  O69 MOL     2      38.039   7.386  31.493  1.00  0.00           O1-  
ATOM   3248  O69 MOL     2      38.058   8.658  29.325  1.00  0.00           O1-  
ATOM   3249  O69 MOL     2      39.314   9.382  31.367  1.00  0.00           O    
ATOM   3250  O69 MOL     2      40.084   7.722  30.174  1.00  0.00           O    
ATOM   3251  S69 MOL     2       6.782  50.192  43.324  1.00  0.00           S    
ATOM   3252  O69 MOL     2       7.075  49.528  42.024  1.00  0.00           O1-  
ATOM   3253  O69 MOL     2       5.262  50.050  43.336  1.00  0.00           O1-  
ATOM   3254  O69 MOL     2       7.343  49.401  44.559  1.00  0.00           O    
ATOM   3255  O69 MOL     2       7.156  51.687  43.295  1.00  0.00           O    
ATOM   3256  S69 MOL     2      12.476  67.489  60.196  1.00  0.00           S    
ATOM   3257  O69 MOL     2      12.624  66.035  60.241  1.00  0.00           O1-  
ATOM   3258  O69 MOL     2      11.297  67.874  59.358  1.00  0.00           O1-  
ATOM   3259  O69 MOL     2      12.634  67.951  61.590  1.00  0.00           O    
ATOM   3260  O69 MOL     2      13.814  67.765  59.506  1.00  0.00           O    
ATOM   3261  S69 MOL     2      18.115  39.397  69.119  1.00  0.00           S    
ATOM   3262  O69 MOL     2      16.630  39.151  68.909  1.00  0.00           O1-  
ATOM   3263  O69 MOL     2      18.640  40.723  68.640  1.00  0.00           O1-  
ATOM   3264  O69 MOL     2      18.590  39.191  70.556  1.00  0.00           O    
ATOM   3265  O69 MOL     2      18.896  38.341  68.397  1.00  0.00           O    
ATOM   3266  S69 MOL     2       9.323  62.366  18.504  1.00  0.00           S    
ATOM   3267  O69 MOL     2       9.824  62.045  19.902  1.00  0.00           O1-  
ATOM   3268  O69 MOL     2       9.686  63.721  18.054  1.00  0.00           O1-  
ATOM   3269  O69 MOL     2       9.975  61.286  17.580  1.00  0.00           O    
ATOM   3270  O69 MOL     2       7.825  62.204  18.536  1.00  0.00           O    
ATOM   3271  S69 MOL     2      11.674  68.720  66.650  1.00  0.00           S    
ATOM   3272  O69 MOL     2      12.380  68.120  65.537  1.00  0.00           O1-  
ATOM   3273  O69 MOL     2      11.730  70.271  66.734  1.00  0.00           O1-  
ATOM   3274  O69 MOL     2      10.178  68.342  66.576  1.00  0.00           O    
ATOM   3275  O69 MOL     2      12.222  68.187  67.973  1.00  0.00           O    
ATOM   3276  S69 MOL     2      24.378  36.455  31.965  1.00  0.00           S    
ATOM   3277  O69 MOL     2      23.876  37.871  32.192  1.00  0.00           O1-  
ATOM   3278  O69 MOL     2      24.470  35.843  33.337  1.00  0.00           O1-  
ATOM   3279  O69 MOL     2      23.376  35.557  31.147  1.00  0.00           O    
ATOM   3280  O69 MOL     2      25.745  36.638  31.443  1.00  0.00           O    
ATOM   3281  S69 MOL     2      62.559  12.287  21.421  1.00  0.00           S    
ATOM   3282  O69 MOL     2      62.806  12.875  22.739  1.00  0.00           O1-  
ATOM   3283  O69 MOL     2      62.455  10.787  21.444  1.00  0.00           O1-  
ATOM   3284  O69 MOL     2      61.315  13.019  21.098  1.00  0.00           O    
ATOM   3285  O69 MOL     2      63.574  12.716  20.390  1.00  0.00           O    
ATOM   3286  S69 MOL     2      50.226  44.198  71.605  1.00  0.00           S    
ATOM   3287  O69 MOL     2      51.151  44.872  72.530  1.00  0.00           O1-  
ATOM   3288  O69 MOL     2      49.775  43.207  72.614  1.00  0.00           O1-  
ATOM   3289  O69 MOL     2      49.160  45.142  71.278  1.00  0.00           O    
ATOM   3290  O69 MOL     2      50.850  43.367  70.495  1.00  0.00           O    
ATOM   3291  S69 MOL     2      46.812  21.835  72.294  1.00  0.00           S    
ATOM   3292  O69 MOL     2      47.020  23.184  71.785  1.00  0.00           O1-  
ATOM   3293  O69 MOL     2      46.722  21.472  73.737  1.00  0.00           O1-  
ATOM   3294  O69 MOL     2      45.635  21.379  71.523  1.00  0.00           O    
ATOM   3295  O69 MOL     2      47.949  20.997  71.808  1.00  0.00           O    
ATOM   3296  S69 MOL     2      60.384  46.151  48.897  1.00  0.00           S    
ATOM   3297  O69 MOL     2      60.846  46.519  47.543  1.00  0.00           O1-  
ATOM   3298  O69 MOL     2      60.569  47.061  50.062  1.00  0.00           O1-  
ATOM   3299  O69 MOL     2      58.876  46.248  49.043  1.00  0.00           O    
ATOM   3300  O69 MOL     2      60.698  44.709  49.198  1.00  0.00           O    
ATOM   3301  S69 MOL     2      28.513  23.888   2.746  1.00  0.00           S    
ATOM   3302  O69 MOL     2      28.467  23.409   1.314  1.00  0.00           O1-  
ATOM   3303  O69 MOL     2      29.784  23.315   3.283  1.00  0.00           O1-  
ATOM   3304  O69 MOL     2      28.559  25.387   2.663  1.00  0.00           O    
ATOM   3305  O69 MOL     2      27.332  23.251   3.382  1.00  0.00           O    
ATOM   3306  S69 MOL     2      24.435  46.185  18.685  1.00  0.00           S    
ATOM   3307  O69 MOL     2      25.255  47.421  18.558  1.00  0.00           O1-  
ATOM   3308  O69 MOL     2      23.068  46.432  19.076  1.00  0.00           O1-  
ATOM   3309  O69 MOL     2      24.660  45.387  17.420  1.00  0.00           O    
ATOM   3310  O69 MOL     2      25.182  45.501  19.760  1.00  0.00           O    
ATOM   3311  S69 MOL     2      38.704  34.826  60.300  1.00  0.00           S    
ATOM   3312  O69 MOL     2      40.185  34.829  60.453  1.00  0.00           O1-  
ATOM   3313  O69 MOL     2      38.070  36.112  59.797  1.00  0.00           O1-  
ATOM   3314  O69 MOL     2      38.384  33.635  59.519  1.00  0.00           O    
ATOM   3315  O69 MOL     2      38.040  34.555  61.647  1.00  0.00           O    
ATOM   3316  S69 MOL     2      52.065  71.332  46.416  1.00  0.00           S    
ATOM   3317  O69 MOL     2      52.858  70.996  45.250  1.00  0.00           O1-  
ATOM   3318  O69 MOL     2      52.330  72.847  46.630  1.00  0.00           O1-  
ATOM   3319  O69 MOL     2      50.599  70.922  46.276  1.00  0.00           O    
ATOM   3320  O70 MOL     2      52.759  70.495  47.475  1.00  0.00           O    
ATOM   3321  S70 MOL     2      58.391  69.909  60.980  1.00  0.00           S    
ATOM   3322  O70 MOL     2      58.394  68.366  61.173  1.00  0.00           O1-  
ATOM   3323  O70 MOL     2      58.429  70.438  59.572  1.00  0.00           O1-  
ATOM   3324  O70 MOL     2      57.489  70.666  61.864  1.00  0.00           O    
ATOM   3325  O70 MOL     2      59.783  70.404  61.302  1.00  0.00           O    
ATOM   3326  S70 MOL     2      74.141  12.780  11.752  1.00  0.00           S    
ATOM   3327  O70 MOL     2      74.125  12.803  10.282  1.00  0.00           O1-  
ATOM   3328  O70 MOL     2      72.793  13.192  12.285  1.00  0.00           O1-  
ATOM   3329  O70 MOL     2      74.292  11.423  12.295  1.00  0.00           O    
ATOM   3330  O70 MOL     2      75.364  13.510  12.274  1.00  0.00           O    
ATOM   3331  S70 MOL     2      27.647  31.769  72.615  1.00  0.00           S    
ATOM   3332  O70 MOL     2      28.809  32.741  72.792  1.00  0.00           O1-  
ATOM   3333  O70 MOL     2      26.309  31.959  71.994  1.00  0.00           O1-  
ATOM   3334  O70 MOL     2      28.284  30.848  71.602  1.00  0.00           O    
ATOM   3335  O70 MOL     2      27.458  31.050  73.871  1.00  0.00           O    
ATOM   3336  S70 MOL     2       3.401  67.181  10.109  1.00  0.00           S    
ATOM   3337  O70 MOL     2       3.288  68.543  10.773  1.00  0.00           O1-  
ATOM   3338  O70 MOL     2       4.788  66.669   9.861  1.00  0.00           O1-  
ATOM   3339  O70 MOL     2       2.544  66.222  10.860  1.00  0.00           O    
ATOM   3340  O70 MOL     2       2.652  67.457   8.841  1.00  0.00           O    
ATOM   3341  S70 MOL     2      57.014  46.464  68.381  1.00  0.00           S    
ATOM   3342  O70 MOL     2      55.759  47.238  68.260  1.00  0.00           O1-  
ATOM   3343  O70 MOL     2      57.578  46.692  67.003  1.00  0.00           O1-  
ATOM   3344  O70 MOL     2      57.963  47.162  69.358  1.00  0.00           O    
ATOM   3345  O70 MOL     2      56.691  45.024  68.566  1.00  0.00           O    
ATOM   3346  S70 MOL     2       1.697   8.289  43.805  1.00  0.00           S    
ATOM   3347  O70 MOL     2       2.856   7.476  44.259  1.00  0.00           O1-  
ATOM   3348  O70 MOL     2       2.048   9.738  43.956  1.00  0.00           O1-  
ATOM   3349  O70 MOL     2       1.372   7.971  42.398  1.00  0.00           O    
ATOM   3350  O70 MOL     2       0.448   8.030  44.541  1.00  0.00           O    
ATOM   3351  S70 MOL     2       6.655  57.829  17.907  1.00  0.00           S    
ATOM   3352  O70 MOL     2       6.272  56.395  18.068  1.00  0.00           O1-  
ATOM   3353  O70 MOL     2       8.117  57.893  18.019  1.00  0.00           O1-  
ATOM   3354  O70 MOL     2       6.092  58.392  16.655  1.00  0.00           O    
ATOM   3355  O70 MOL     2       6.049  58.440  19.113  1.00  0.00           O    
ATOM   3356  S70 MOL     2       6.357  72.088  10.699  1.00  0.00           S    
ATOM   3357  O70 MOL     2       5.899  71.410  11.937  1.00  0.00           O1-  
ATOM   3358  O70 MOL     2       6.397  73.588  11.025  1.00  0.00           O1-  
ATOM   3359  O70 MOL     2       7.637  71.465  10.163  1.00  0.00           O    
ATOM   3360  O70 MOL     2       5.151  71.895   9.816  1.00  0.00           O    
ATOM   3361  S70 MOL     2      44.774  47.697  45.002  1.00  0.00           S    
ATOM   3362  O70 MOL     2      45.657  47.230  43.836  1.00  0.00           O1-  
ATOM   3363  O70 MOL     2      44.439  46.480  45.873  1.00  0.00           O1-  
ATOM   3364  O70 MOL     2      45.187  48.911  45.874  1.00  0.00           O    
ATOM   3365  O70 MOL     2      43.520  48.193  44.367  1.00  0.00           O    
ATOM   3366  S70 MOL     2      42.155  13.127  29.801  1.00  0.00           S    
ATOM   3367  O70 MOL     2      41.191  14.293  29.464  1.00  0.00           O1-  
ATOM   3368  O70 MOL     2      43.548  13.484  29.185  1.00  0.00           O1-  
ATOM   3369  O70 MOL     2      42.371  13.069  31.272  1.00  0.00           O    
ATOM   3370  O70 MOL     2      41.394  11.909  29.278  1.00  0.00           O    
ATOM   3371  S70 MOL     2      36.775  38.083  38.076  1.00  0.00           S    
ATOM   3372  O70 MOL     2      36.858  39.164  36.971  1.00  0.00           O1-  
ATOM   3373  O70 MOL     2      37.622  38.177  39.337  1.00  0.00           O1-  
ATOM   3374  O70 MOL     2      37.148  36.806  37.404  1.00  0.00           O    
ATOM   3375  O70 MOL     2      35.421  38.080  38.602  1.00  0.00           O    
ATOM   3376  S70 MOL     2      14.048  60.541  46.220  1.00  0.00           S    
ATOM   3377  O70 MOL     2      14.645  59.789  45.193  1.00  0.00           O1-  
ATOM   3378  O70 MOL     2      13.844  61.924  45.722  1.00  0.00           O1-  
ATOM   3379  O70 MOL     2      12.674  60.113  46.743  1.00  0.00           O    
ATOM   3380  O70 MOL     2      15.212  60.406  47.118  1.00  0.00           O    
ATOM   3381  S70 MOL     2      65.586  28.474  30.217  1.00  0.00           S    
ATOM   3382  O70 MOL     2      65.688  27.007  30.079  1.00  0.00           O1-  
ATOM   3383  O70 MOL     2      64.747  28.509  31.448  1.00  0.00           O1-  
ATOM   3384  O70 MOL     2      66.906  28.993  30.724  1.00  0.00           O    
ATOM   3385  O70 MOL     2      64.867  29.031  28.998  1.00  0.00           O    
ATOM   3386  S70 MOL     2      66.104  65.990  -1.638  1.00  0.00           S    
ATOM   3387  O70 MOL     2      67.426  65.882  -2.335  1.00  0.00           O1-  
ATOM   3388  O70 MOL     2      65.118  65.476  -2.635  1.00  0.00           O1-  
ATOM   3389  O70 MOL     2      65.990  65.577  -0.249  1.00  0.00           O    
ATOM   3390  O70 MOL     2      65.859  67.417  -1.376  1.00  0.00           O    
ATOM   3391  S70 MOL     2      20.510  28.665  78.983  1.00  0.00           S    
ATOM   3392  O70 MOL     2      22.015  28.458  79.033  1.00  0.00           O1-  
ATOM   3393  O70 MOL     2      20.239  30.058  79.346  1.00  0.00           O1-  
ATOM   3394  O70 MOL     2      19.911  28.370  77.625  1.00  0.00           O    
ATOM   3395  O70 MOL     2      19.824  27.848  80.048  1.00  0.00           O    
ATOM   3396  S70 MOL     2      49.189  32.171  25.965  1.00  0.00           S    
ATOM   3397  O70 MOL     2      47.898  31.360  26.523  1.00  0.00           O1-  
ATOM   3398  O70 MOL     2      48.477  32.466  24.670  1.00  0.00           O1-  
ATOM   3399  O70 MOL     2      49.921  30.849  26.124  1.00  0.00           O    
ATOM   3400  O70 MOL     2      49.951  31.779  24.775  1.00  0.00           O    
ATOM   3401  S70 MOL     2      27.168  64.308   9.733  1.00  0.00           S    
ATOM   3402  O70 MOL     2      28.184  64.778   8.771  1.00  0.00           O1-  
ATOM   3403  O70 MOL     2      27.754  64.203  11.049  1.00  0.00           O1-  
ATOM   3404  O70 MOL     2      26.235  65.314  10.350  1.00  0.00           O    
ATOM   3405  O70 MOL     2      26.626  62.905   9.594  1.00  0.00           O    
ATOM   3406  S70 MOL     2      54.972   0.923  11.131  1.00  0.00           S    
ATOM   3407  O70 MOL     2      55.526   2.225  10.558  1.00  0.00           O1-  
ATOM   3408  O70 MOL     2      54.964   1.080  12.622  1.00  0.00           O1-  
ATOM   3409  O70 MOL     2      53.466   0.959  10.893  1.00  0.00           O    
ATOM   3410  O70 MOL     2      55.744  -0.336  10.881  1.00  0.00           O    
ATOM   3411  S70 MOL     2      61.721  24.535  32.391  1.00  0.00           S    
ATOM   3412  O70 MOL     2      61.112  23.267  31.704  1.00  0.00           O1-  
ATOM   3413  O70 MOL     2      63.043  25.176  31.940  1.00  0.00           O1-  
ATOM   3414  O70 MOL     2      60.694  25.475  31.879  1.00  0.00           O    
ATOM   3415  O70 MOL     2      61.307  24.507  33.825  1.00  0.00           O    
ATOM   3416  S70 MOL     2      30.101  73.093  41.825  1.00  0.00           S    
ATOM   3417  O70 MOL     2      30.905  74.236  42.311  1.00  0.00           O1-  
ATOM   3418  O70 MOL     2      29.468  72.174  42.806  1.00  0.00           O1-  
ATOM   3419  O70 MOL     2      29.106  73.592  40.858  1.00  0.00           O    
ATOM   3420  O71 MOL     2      31.068  72.222  41.205  1.00  0.00           O    
ATOM   3421  S71 MOL     2      64.413  12.100  55.115  1.00  0.00           S    
ATOM   3422  O71 MOL     2      64.617  12.979  53.925  1.00  0.00           O1-  
ATOM   3423  O71 MOL     2      65.345  10.931  55.003  1.00  0.00           O1-  
ATOM   3424  O71 MOL     2      64.522  13.082  56.345  1.00  0.00           O    
ATOM   3425  O71 MOL     2      62.990  11.570  54.903  1.00  0.00           O    
ATOM   3426  S71 MOL     2      62.091  26.830  20.345  1.00  0.00           S    
ATOM   3427  O71 MOL     2      62.926  27.952  19.800  1.00  0.00           O1-  
ATOM   3428  O71 MOL     2      62.488  25.633  19.573  1.00  0.00           O1-  
ATOM   3429  O71 MOL     2      62.538  26.478  21.763  1.00  0.00           O    
ATOM   3430  O71 MOL     2      60.611  27.099  19.945  1.00  0.00           O    
ATOM   3431  S71 MOL     2      30.376  -1.803   7.022  1.00  0.00           S    
ATOM   3432  O71 MOL     2      30.646  -0.372   7.298  1.00  0.00           O1-  
ATOM   3433  O71 MOL     2      30.725  -2.733   8.190  1.00  0.00           O1-  
ATOM   3434  O71 MOL     2      28.979  -2.311   6.627  1.00  0.00           O    
ATOM   3435  O71 MOL     2      31.214  -2.282   5.902  1.00  0.00           O    
ATOM   3436  S71 MOL     2       2.643  58.661  23.022  1.00  0.00           S    
ATOM   3437  O71 MOL     2       3.421  59.927  22.895  1.00  0.00           O1-  
ATOM   3438  O71 MOL     2       1.260  59.204  23.003  1.00  0.00           O1-  
ATOM   3439  O71 MOL     2       2.679  58.262  21.586  1.00  0.00           O    
ATOM   3440  O71 MOL     2       3.009  57.456  23.860  1.00  0.00           O    
ATOM   3441  S71 MOL     2       0.032  65.763  16.900  1.00  0.00           S    
ATOM   3442  O71 MOL     2       0.501  66.747  15.898  1.00  0.00           O1-  
ATOM   3443  O71 MOL     2       0.415  65.796  18.339  1.00  0.00           O1-  
ATOM   3444  O71 MOL     2      -1.418  66.120  16.940  1.00  0.00           O    
ATOM   3445  O71 MOL     2      -0.312  64.429  16.381  1.00  0.00           O    
ATOM   3446  S71 MOL     2      67.851  38.487  42.027  1.00  0.00           S    
ATOM   3447  O71 MOL     2      66.886  39.570  42.159  1.00  0.00           O1-  
ATOM   3448  O71 MOL     2      69.137  38.926  41.410  1.00  0.00           O1-  
ATOM   3449  O71 MOL     2      67.227  37.386  41.331  1.00  0.00           O    
ATOM   3450  O71 MOL     2      68.401  37.863  43.223  1.00  0.00           O    
ATOM   3451  S71 MOL     2      14.930  48.958  65.982  1.00  0.00           S    
ATOM   3452  O71 MOL     2      14.253  47.700  65.826  1.00  0.00           O1-  
ATOM   3453  O71 MOL     2      14.330  49.983  67.010  1.00  0.00           O1-  
ATOM   3454  O71 MOL     2      16.182  48.378  66.537  1.00  0.00           O    
ATOM   3455  O71 MOL     2      15.157  49.507  64.572  1.00  0.00           O    
ATOM   3456  S71 MOL     2      55.905  15.589  13.662  1.00  0.00           S    
ATOM   3457  O71 MOL     2      56.471  16.020  14.957  1.00  0.00           O1-  
ATOM   3458  O71 MOL     2      56.471  16.624  12.651  1.00  0.00           O1-  
ATOM   3459  O71 MOL     2      56.152  14.041  13.595  1.00  0.00           O    
ATOM   3460  O71 MOL     2      54.530  15.969  14.074  1.00  0.00           O    
ATOM   3461  S71 MOL     2      12.668  19.279  -2.936  1.00  0.00           S    
ATOM   3462  O71 MOL     2      11.470  18.769  -2.209  1.00  0.00           O1-  
ATOM   3463  O71 MOL     2      12.205  20.622  -3.523  1.00  0.00           O1-  
ATOM   3464  O71 MOL     2      13.963  19.383  -2.165  1.00  0.00           O    
ATOM   3465  O71 MOL     2      12.932  18.430  -4.115  1.00  0.00           O    
ATOM   3466  S71 MOL     2      65.472  52.736  39.511  1.00  0.00           S    
ATOM   3467  O71 MOL     2      65.586  51.749  38.336  1.00  0.00           O1-  
ATOM   3468  O71 MOL     2      66.375  51.967  40.515  1.00  0.00           O1-  
ATOM   3469  O71 MOL     2      65.845  54.172  39.146  1.00  0.00           O    
ATOM   3470  O71 MOL     2      63.976  52.563  39.632  1.00  0.00           O    
ATOM   3471  S71 MOL     2      31.226  70.934  19.789  1.00  0.00           S    
ATOM   3472  O71 MOL     2      30.788  70.280  18.488  1.00  0.00           O1-  
ATOM   3473  O71 MOL     2      32.236  72.076  19.668  1.00  0.00           O1-  
ATOM   3474  O71 MOL     2      30.054  71.214  20.757  1.00  0.00           O    
ATOM   3475  O71 MOL     2      32.071  69.844  20.453  1.00  0.00           O    
ATOM   3476  S71 MOL     2      41.957  16.709  68.676  1.00  0.00           S    
ATOM   3477  O71 MOL     2      41.908  17.896  69.537  1.00  0.00           O1-  
ATOM   3478  O71 MOL     2      43.170  16.824  67.755  1.00  0.00           O1-  
ATOM   3479  O71 MOL     2      41.626  15.558  69.542  1.00  0.00           O    
ATOM   3480  O71 MOL     2      40.744  16.818  67.843  1.00  0.00           O    
ATOM   3481  S71 MOL     2       7.247   5.166  46.505  1.00  0.00           S    
ATOM   3482  O71 MOL     2       8.151   3.986  46.384  1.00  0.00           O1-  
ATOM   3483  O71 MOL     2       7.503   5.848  47.809  1.00  0.00           O1-  
ATOM   3484  O71 MOL     2       7.416   6.226  45.503  1.00  0.00           O    
ATOM   3485  O71 MOL     2       5.765   4.884  46.382  1.00  0.00           O    
ATOM   3486  S71 MOL     2      17.217   2.618  53.445  1.00  0.00           S    
ATOM   3487  O71 MOL     2      17.359   3.157  52.041  1.00  0.00           O1-  
ATOM   3488  O71 MOL     2      17.417   3.840  54.328  1.00  0.00           O1-  
ATOM   3489  O71 MOL     2      15.803   2.117  53.659  1.00  0.00           O    
ATOM   3490  O71 MOL     2      18.278   1.630  53.727  1.00  0.00           O    
ATOM   3491  S71 MOL     2      57.435  73.068  48.269  1.00  0.00           S    
ATOM   3492  O71 MOL     2      57.064  74.354  47.576  1.00  0.00           O1-  
ATOM   3493  O71 MOL     2      58.422  72.307  47.419  1.00  0.00           O1-  
ATOM   3494  O71 MOL     2      58.074  73.279  49.630  1.00  0.00           O    
ATOM   3495  O71 MOL     2      56.189  72.316  48.716  1.00  0.00           O    
ATOM   3496  S71 MOL     2      67.548  16.685  51.381  1.00  0.00           S    
ATOM   3497  O71 MOL     2      66.557  17.222  50.421  1.00  0.00           O1-  
ATOM   3498  O71 MOL     2      68.516  16.086  50.390  1.00  0.00           O1-  
ATOM   3499  O71 MOL     2      68.244  17.668  52.281  1.00  0.00           O    
ATOM   3500  O71 MOL     2      66.855  15.599  52.132  1.00  0.00           O    
ATOM   3501  S71 MOL     2       5.297  20.703  64.210  1.00  0.00           S    
ATOM   3502  O71 MOL     2       3.883  20.545  64.521  1.00  0.00           O1-  
ATOM   3503  O71 MOL     2       5.449  21.450  62.944  1.00  0.00           O1-  
ATOM   3504  O71 MOL     2       6.045  21.791  64.965  1.00  0.00           O    
ATOM   3505  O71 MOL     2       6.117  19.483  64.388  1.00  0.00           O    
ATOM   3506  S71 MOL     2      20.013  18.260  50.076  1.00  0.00           S    
ATOM   3507  O71 MOL     2      19.455  18.882  51.265  1.00  0.00           O1-  
ATOM   3508  O71 MOL     2      19.635  19.076  48.864  1.00  0.00           O1-  
ATOM   3509  O71 MOL     2      21.495  18.176  50.035  1.00  0.00           O    
ATOM   3510  O71 MOL     2      19.491  16.982  49.608  1.00  0.00           O    
ATOM   3511  S71 MOL     2      57.091  38.103  35.805  1.00  0.00           S    
ATOM   3512  O71 MOL     2      58.395  38.572  35.265  1.00  0.00           O1-  
ATOM   3513  O71 MOL     2      56.452  36.849  35.243  1.00  0.00           O1-  
ATOM   3514  O71 MOL     2      57.209  37.840  37.240  1.00  0.00           O    
ATOM   3515  O71 MOL     2      56.085  39.202  35.650  1.00  0.00           O    
ATOM   3516  S71 MOL     2      44.404  70.681  39.886  1.00  0.00           S    
ATOM   3517  O71 MOL     2      43.743  69.458  39.356  1.00  0.00           O1-  
ATOM   3518  O71 MOL     2      43.541  71.749  39.411  1.00  0.00           O1-  
ATOM   3519  O71 MOL     2      44.488  70.884  41.401  1.00  0.00           O    
ATOM   3520  O72 MOL     2      45.728  70.896  39.180  1.00  0.00           O    
ATOM   3521  S72 MOL     2      49.018  33.675   4.934  1.00  0.00           S    
ATOM   3522  O72 MOL     2      48.386  34.708   4.094  1.00  0.00           O1-  
ATOM   3523  O72 MOL     2      50.187  34.249   5.763  1.00  0.00           O1-  
ATOM   3524  O72 MOL     2      48.071  32.979   5.861  1.00  0.00           O    
ATOM   3525  O72 MOL     2      49.449  32.523   4.105  1.00  0.00           O    
ATOM   3526  S72 MOL     2      70.917  25.592  56.248  1.00  0.00           S    
ATOM   3527  O72 MOL     2      69.807  24.602  56.284  1.00  0.00           O1-  
ATOM   3528  O72 MOL     2      70.948  26.174  57.615  1.00  0.00           O1-  
ATOM   3529  O72 MOL     2      72.160  24.816  55.804  1.00  0.00           O    
ATOM   3530  O72 MOL     2      70.560  26.742  55.433  1.00  0.00           O    
ATOM   3531  S72 MOL     2      18.341  21.570  10.070  1.00  0.00           S    
ATOM   3532  O72 MOL     2      17.110  20.781  10.030  1.00  0.00           O1-  
ATOM   3533  O72 MOL     2      18.431  22.618   9.001  1.00  0.00           O1-  
ATOM   3534  O72 MOL     2      18.141  22.117  11.444  1.00  0.00           O    
ATOM   3535  O72 MOL     2      19.591  20.662   9.988  1.00  0.00           O    
ATOM   3536  S72 MOL     2       3.903  60.267  -0.110  1.00  0.00           S    
ATOM   3537  O72 MOL     2       3.182  61.561  -0.100  1.00  0.00           O1-  
ATOM   3538  O72 MOL     2       2.966  59.158  -0.487  1.00  0.00           O1-  
ATOM   3539  O72 MOL     2       5.032  60.477  -1.040  1.00  0.00           O    
ATOM   3540  O72 MOL     2       4.408  60.236   1.298  1.00  0.00           O    
ATOM   3541  S72 MOL     2      26.595  64.303   3.608  1.00  0.00           S    
ATOM   3542  O72 MOL     2      25.883  63.232   4.416  1.00  0.00           O1-  
ATOM   3543  O72 MOL     2      27.904  63.973   3.027  1.00  0.00           O1-  
ATOM   3544  O72 MOL     2      25.597  64.728   2.563  1.00  0.00           O    
ATOM   3545  O72 MOL     2      26.806  65.512   4.440  1.00  0.00           O    
ATOM   3546  S72 MOL     2      60.725  19.944  17.943  1.00  0.00           S    
ATOM   3547  O72 MOL     2      60.682  19.201  16.549  1.00  0.00           O1-  
ATOM   3548  O72 MOL     2      61.016  18.571  18.389  1.00  0.00           O1-  
ATOM   3549  O72 MOL     2      62.063  20.200  18.730  1.00  0.00           O    
ATOM   3550  O72 MOL     2      61.869  20.458  17.124  1.00  0.00           O    
ATOM   3551  S72 MOL     2      70.254   3.182   1.228  1.00  0.00           S    
ATOM   3552  O72 MOL     2      69.279   2.118   0.867  1.00  0.00           O1-  
ATOM   3553  O72 MOL     2      70.114   3.520   2.712  1.00  0.00           O1-  
ATOM   3554  O72 MOL     2      71.654   2.680   1.093  1.00  0.00           O    
ATOM   3555  O72 MOL     2      70.029   4.436   0.425  1.00  0.00           O    
ATOM   3556  S72 MOL     2      17.161  60.708  58.627  1.00  0.00           S    
ATOM   3557  O72 MOL     2      17.131  60.084  60.040  1.00  0.00           O1-  
ATOM   3558  O72 MOL     2      16.288  59.965  57.518  1.00  0.00           O1-  
ATOM   3559  O72 MOL     2      17.434  62.217  58.744  1.00  0.00           O    
ATOM   3560  O72 MOL     2      18.608  60.371  58.338  1.00  0.00           O    
ATOM   3561  S72 MOL     2      50.044   7.210  73.997  1.00  0.00           S    
ATOM   3562  O72 MOL     2      51.103   6.201  74.345  1.00  0.00           O1-  
ATOM   3563  O72 MOL     2      50.885   8.526  73.793  1.00  0.00           O1-  
ATOM   3564  O72 MOL     2      49.460   6.817  72.672  1.00  0.00           O    
ATOM   3565  O72 MOL     2      49.030   7.168  75.025  1.00  0.00           O    
ATOM   3566  S72 MOL     2      50.257   5.671  57.576  1.00  0.00           S    
ATOM   3567  O72 MOL     2      50.463   6.318  58.902  1.00  0.00           O1-  
ATOM   3568  O72 MOL     2      49.847   6.519  56.444  1.00  0.00           O1-  
ATOM   3569  O72 MOL     2      51.481   4.862  57.109  1.00  0.00           O    
ATOM   3570  O72 MOL     2      49.143   4.745  57.890  1.00  0.00           O    
ATOM   3571  S72 MOL     2      43.269  16.659  20.195  1.00  0.00           S    
ATOM   3572  O72 MOL     2      42.154  15.833  20.644  1.00  0.00           O1-  
ATOM   3573  O72 MOL     2      42.671  17.911  19.771  1.00  0.00           O1-  
ATOM   3574  O72 MOL     2      44.100  17.064  21.422  1.00  0.00           O    
ATOM   3575  O72 MOL     2      43.910  16.139  18.937  1.00  0.00           O    
ATOM   3576  S72 MOL     2      43.835   4.375  38.952  1.00  0.00           S    
ATOM   3577  O72 MOL     2      43.092   5.205  39.923  1.00  0.00           O1-  
ATOM   3578  O72 MOL     2      45.292   4.181  39.153  1.00  0.00           O1-  
ATOM   3579  O72 MOL     2      43.241   3.010  38.856  1.00  0.00           O    
ATOM   3580  O72 MOL     2      43.725   5.216  37.793  1.00  0.00           O    
ATOM   3581  S72 MOL     2       2.565  64.520  47.180  1.00  0.00           S    
ATOM   3582  O72 MOL     2       2.712  63.050  46.656  1.00  0.00           O1-  
ATOM   3583  O72 MOL     2       3.535  65.329  46.379  1.00  0.00           O1-  
ATOM   3584  O72 MOL     2       1.179  65.159  47.180  1.00  0.00           O    
ATOM   3585  O72 MOL     2       3.453  64.439  48.383  1.00  0.00           O    
ATOM   3586  S72 MOL     2      65.445  58.399   5.917  1.00  0.00           S    
ATOM   3587  O72 MOL     2      64.316  58.225   6.917  1.00  0.00           O1-  
ATOM   3588  O72 MOL     2      65.062  57.883   4.597  1.00  0.00           O1-  
ATOM   3589  O72 MOL     2      66.034  59.784   5.903  1.00  0.00           O    
ATOM   3590  O72 MOL     2      66.459  57.523   6.577  1.00  0.00           O    
ATOM   3591  S72 MOL     2      32.673  16.084  22.688  1.00  0.00           S    
ATOM   3592  O72 MOL     2      31.795  15.802  21.440  1.00  0.00           O1-  
ATOM   3593  O72 MOL     2      32.161  15.080  23.729  1.00  0.00           O1-  
ATOM   3594  O72 MOL     2      34.110  15.841  22.241  1.00  0.00           O    
ATOM   3595  O72 MOL     2      32.372  17.521  23.073  1.00  0.00           O    
ATOM   3596  S72 MOL     2      37.171  61.065  35.402  1.00  0.00           S    
ATOM   3597  O72 MOL     2      38.388  60.224  35.473  1.00  0.00           O1-  
ATOM   3598  O72 MOL     2      36.555  61.037  34.006  1.00  0.00           O1-  
ATOM   3599  O72 MOL     2      36.098  60.476  36.278  1.00  0.00           O    
ATOM   3600  O72 MOL     2      37.561  62.507  35.527  1.00  0.00           O    
ATOM   3601  S72 MOL     2      50.555  17.830  58.808  1.00  0.00           S    
ATOM   3602  O72 MOL     2      50.126  17.099  60.093  1.00  0.00           O1-  
ATOM   3603  O72 MOL     2      49.899  17.144  57.635  1.00  0.00           O1-  
ATOM   3604  O72 MOL     2      50.890  19.290  58.947  1.00  0.00           O    
ATOM   3605  O72 MOL     2      51.830  17.117  58.836  1.00  0.00           O    
ATOM   3606  S72 MOL     2      62.075  36.308  20.210  1.00  0.00           S    
ATOM   3607  O72 MOL     2      63.201  37.071  19.597  1.00  0.00           O1-  
ATOM   3608  O72 MOL     2      61.126  37.443  20.566  1.00  0.00           O1-  
ATOM   3609  O72 MOL     2      61.687  35.554  19.014  1.00  0.00           O    
ATOM   3610  O72 MOL     2      62.676  35.414  21.241  1.00  0.00           O    
ATOM   3611  S72 MOL     2      50.444  48.905   8.357  1.00  0.00           S    
ATOM   3612  O72 MOL     2      50.575  47.480   7.945  1.00  0.00           O1-  
ATOM   3613  O72 MOL     2      49.024  49.259   8.833  1.00  0.00           O1-  
ATOM   3614  O72 MOL     2      51.574  49.282   9.295  1.00  0.00           O    
ATOM   3615  O72 MOL     2      50.593  49.920   7.322  1.00  0.00           O    
ATOM   3616  S72 MOL     2      15.605  35.658   5.590  1.00  0.00           S    
ATOM   3617  O72 MOL     2      14.291  36.332   5.324  1.00  0.00           O1-  
ATOM   3618  O72 MOL     2      16.316  35.117   4.351  1.00  0.00           O1-  
ATOM   3619  O72 MOL     2      16.451  36.815   5.917  1.00  0.00           O    
ATOM   3620  O73 MOL     2      15.565  34.654   6.777  1.00  0.00           O    
ATOM   3621  S73 MOL     2      13.953  53.079  25.875  1.00  0.00           S    
ATOM   3622  O73 MOL     2      12.671  53.249  26.634  1.00  0.00           O1-  
ATOM   3623  O73 MOL     2      13.933  51.860  25.071  1.00  0.00           O1-  
ATOM   3624  O73 MOL     2      14.214  53.859  24.710  1.00  0.00           O    
ATOM   3625  O73 MOL     2      15.285  52.783  26.610  1.00  0.00           O    
ATOM   3626  S73 MOL     2      11.846   3.710  50.792  1.00  0.00           S    
ATOM   3627  O73 MOL     2      12.121   2.595  51.745  1.00  0.00           O1-  
ATOM   3628  O73 MOL     2      12.291   4.877  51.630  1.00  0.00           O1-  
ATOM   3629  O73 MOL     2      12.807   3.686  49.689  1.00  0.00           O    
ATOM   3630  O73 MOL     2      10.396   3.887  50.498  1.00  0.00           O    
ATOM   3631  S73 MOL     2      53.903   5.107   7.378  1.00  0.00           S    
ATOM   3632  O73 MOL     2      53.856   6.243   6.436  1.00  0.00           O1-  
ATOM   3633  O73 MOL     2      55.242   5.329   8.005  1.00  0.00           O1-  
ATOM   3634  O73 MOL     2      52.829   5.299   8.374  1.00  0.00           O    
ATOM   3635  O73 MOL     2      53.813   3.824   6.657  1.00  0.00           O    
ATOM   3636  S73 MOL     2      17.468  49.345  59.078  1.00  0.00           S    
ATOM   3637  O73 MOL     2      17.868  47.953  58.614  1.00  0.00           O1-  
ATOM   3638  O73 MOL     2      16.356  50.041  58.350  1.00  0.00           O1-  
ATOM   3639  O73 MOL     2      16.752  49.321  60.342  1.00  0.00           O    
ATOM   3640  O73 MOL     2      18.606  50.149  59.539  1.00  0.00           O    
ATOM   3641  S73 MOL     2      33.030  32.087  35.894  1.00  0.00           S    
ATOM   3642  O73 MOL     2      33.952  32.473  37.062  1.00  0.00           O1-  
ATOM   3643  O73 MOL     2      33.794  31.275  34.962  1.00  0.00           O1-  
ATOM   3644  O73 MOL     2      31.815  31.507  36.443  1.00  0.00           O    
ATOM   3645  O73 MOL     2      32.383  33.301  35.144  1.00  0.00           O    
ATOM   3646  S73 MOL     2      32.473  39.566   7.466  1.00  0.00           S    
ATOM   3647  O73 MOL     2      32.614  41.032   7.577  1.00  0.00           O1-  
ATOM   3648  O73 MOL     2      31.910  39.189   8.767  1.00  0.00           O1-  
ATOM   3649  O73 MOL     2      31.585  39.154   6.374  1.00  0.00           O    
ATOM   3650  O73 MOL     2      33.774  38.842   7.470  1.00  0.00           O    
ATOM   3651  S73 MOL     2      34.907  38.553  56.400  1.00  0.00           S    
ATOM   3652  O73 MOL     2      33.887  37.956  55.444  1.00  0.00           O1-  
ATOM   3653  O73 MOL     2      34.648  37.990  57.786  1.00  0.00           O1-  
ATOM   3654  O73 MOL     2      36.349  38.396  56.057  1.00  0.00           O    
ATOM   3655  O73 MOL     2      34.594  40.040  56.316  1.00  0.00           O    
ATOM   3656  S73 MOL     2      17.050  42.323  46.292  1.00  0.00           S    
ATOM   3657  O73 MOL     2      17.395  42.728  44.859  1.00  0.00           O1-  
ATOM   3658  O73 MOL     2      18.631  42.255  46.429  1.00  0.00           O1-  
ATOM   3659  O73 MOL     2      17.636  42.972  47.463  1.00  0.00           O    
ATOM   3660  O73 MOL     2      16.160  43.534  46.632  1.00  0.00           O    
ATOM   3661  S73 MOL     2      12.802  42.944  76.505  1.00  0.00           S    
ATOM   3662  O73 MOL     2      12.980  43.634  75.206  1.00  0.00           O1-  
ATOM   3663  O73 MOL     2      14.064  42.854  77.320  1.00  0.00           O1-  
ATOM   3664  O73 MOL     2      11.660  43.362  77.442  1.00  0.00           O    
ATOM   3665  O73 MOL     2      12.474  41.524  76.036  1.00  0.00           O    
ATOM   3666  S73 MOL     2      -0.707  52.160  44.389  1.00  0.00           S    
ATOM   3667  O73 MOL     2      -0.373  53.608  44.349  1.00  0.00           O1-  
ATOM   3668  O73 MOL     2       0.131  51.229  43.601  1.00  0.00           O1-  
ATOM   3669  O73 MOL     2      -0.469  51.530  45.717  1.00  0.00           O    
ATOM   3670  O73 MOL     2      -2.147  51.986  44.158  1.00  0.00           O    
ATOM   3671  S73 MOL     2      40.179  62.102  57.167  1.00  0.00           S    
ATOM   3672  O73 MOL     2      40.120  60.587  56.946  1.00  0.00           O1-  
ATOM   3673  O73 MOL     2      39.360  62.552  58.318  1.00  0.00           O1-  
ATOM   3674  O73 MOL     2      41.610  62.375  57.468  1.00  0.00           O    
ATOM   3675  O73 MOL     2      39.880  62.937  55.936  1.00  0.00           O    
ATOM   3676  S73 MOL     2      12.976  35.225  56.450  1.00  0.00           S    
ATOM   3677  O73 MOL     2      12.434  36.543  56.760  1.00  0.00           O1-  
ATOM   3678  O73 MOL     2      12.373  34.421  57.578  1.00  0.00           O1-  
ATOM   3679  O73 MOL     2      12.598  34.460  55.213  1.00  0.00           O    
ATOM   3680  O73 MOL     2      14.528  35.068  56.666  1.00  0.00           O    
ATOM   3681  S73 MOL     2      61.306  25.624   6.833  1.00  0.00           S    
ATOM   3682  O73 MOL     2      62.031  25.295   5.588  1.00  0.00           O1-  
ATOM   3683  O73 MOL     2      60.226  26.544   6.372  1.00  0.00           O1-  
ATOM   3684  O73 MOL     2      60.639  24.331   7.282  1.00  0.00           O    
ATOM   3685  O73 MOL     2      62.427  26.211   7.618  1.00  0.00           O    
ATOM   3686  S73 MOL     2      14.144  52.594  36.439  1.00  0.00           S    
ATOM   3687  O73 MOL     2      13.185  53.619  36.993  1.00  0.00           O1-  
ATOM   3688  O73 MOL     2      15.466  52.370  37.344  1.00  0.00           O1-  
ATOM   3689  O73 MOL     2      13.280  51.304  36.322  1.00  0.00           O    
ATOM   3690  O73 MOL     2      14.480  52.948  35.029  1.00  0.00           O    
ATOM   3691  S73 MOL     2      22.206  55.081   6.139  1.00  0.00           S    
ATOM   3692  O73 MOL     2      20.866  54.950   6.943  1.00  0.00           O1-  
ATOM   3693  O73 MOL     2      22.109  55.357   4.589  1.00  0.00           O1-  
ATOM   3694  O73 MOL     2      23.311  55.862   6.849  1.00  0.00           O    
ATOM   3695  O73 MOL     2      22.666  53.752   6.593  1.00  0.00           O    
ATOM   3696  S73 MOL     2      64.272  50.328  15.502  1.00  0.00           S    
ATOM   3697  O73 MOL     2      63.121  50.913  14.701  1.00  0.00           O1-  
ATOM   3698  O73 MOL     2      64.353  48.812  15.463  1.00  0.00           O1-  
ATOM   3699  O73 MOL     2      65.344  50.951  14.673  1.00  0.00           O    
ATOM   3700  O73 MOL     2      64.493  50.679  16.917  1.00  0.00           O    
ATOM   3701  S73 MOL     2      35.670   2.388  17.460  1.00  0.00           S    
ATOM   3702  O73 MOL     2      34.569   2.477  18.561  1.00  0.00           O1-  
ATOM   3703  O73 MOL     2      36.676   1.884  18.433  1.00  0.00           O1-  
ATOM   3704  O73 MOL     2      35.704   1.145  16.700  1.00  0.00           O    
ATOM   3705  O73 MOL     2      36.459   3.591  17.116  1.00  0.00           O    
ATOM   3706  S73 MOL     2      52.166   6.397  45.627  1.00  0.00           S    
ATOM   3707  O73 MOL     2      52.820   7.548  46.341  1.00  0.00           O1-  
ATOM   3708  O73 MOL     2      52.590   6.314  44.255  1.00  0.00           O1-  
ATOM   3709  O73 MOL     2      52.810   5.251  46.274  1.00  0.00           O    
ATOM   3710  O73 MOL     2      50.701   6.135  45.788  1.00  0.00           O    
ATOM   3711  S73 MOL     2      24.921  28.617  60.915  1.00  0.00           S    
ATOM   3712  O73 MOL     2      24.200  27.613  60.083  1.00  0.00           O1-  
ATOM   3713  O73 MOL     2      24.013  29.391  61.768  1.00  0.00           O1-  
ATOM   3714  O73 MOL     2      25.849  27.969  61.855  1.00  0.00           O    
ATOM   3715  O73 MOL     2      25.711  29.467  59.929  1.00  0.00           O    
ATOM   3716  S73 MOL     2      35.170  12.632  67.773  1.00  0.00           S    
ATOM   3717  O73 MOL     2      36.237  11.606  67.880  1.00  0.00           O1-  
ATOM   3718  O73 MOL     2      35.927  13.983  67.642  1.00  0.00           O1-  
ATOM   3719  O73 MOL     2      34.188  12.307  66.661  1.00  0.00           O    
ATOM   3720  O74 MOL     2      34.318  12.547  69.041  1.00  0.00           O    
ATOM   3721  S74 MOL     2      43.213  10.043   3.896  1.00  0.00           S    
ATOM   3722  O74 MOL     2      44.351  10.994   3.633  1.00  0.00           O1-  
ATOM   3723  O74 MOL     2      42.596   9.517   2.625  1.00  0.00           O1-  
ATOM   3724  O74 MOL     2      44.177   8.980   4.354  1.00  0.00           O    
ATOM   3725  O74 MOL     2      42.141  10.415   4.854  1.00  0.00           O    
ATOM   3726  S74 MOL     2      45.993  10.221  35.567  1.00  0.00           S    
ATOM   3727  O74 MOL     2      45.535  11.425  34.721  1.00  0.00           O1-  
ATOM   3728  O74 MOL     2      45.263   9.001  35.012  1.00  0.00           O1-  
ATOM   3729  O74 MOL     2      47.445  10.117  35.516  1.00  0.00           O    
ATOM   3730  O74 MOL     2      45.412  10.108  36.933  1.00  0.00           O    
ATOM   3731  S74 MOL     2      21.054  34.592  37.997  1.00  0.00           S    
ATOM   3732  O74 MOL     2      22.170  35.038  38.880  1.00  0.00           O1-  
ATOM   3733  O74 MOL     2      19.870  34.097  38.817  1.00  0.00           O1-  
ATOM   3734  O74 MOL     2      20.332  35.753  37.443  1.00  0.00           O    
ATOM   3735  O74 MOL     2      21.555  33.579  37.073  1.00  0.00           O    
ATOM   3736  S74 MOL     2      33.725  10.906   8.774  1.00  0.00           S    
ATOM   3737  O74 MOL     2      33.182  11.428  10.035  1.00  0.00           O1-  
ATOM   3738  O74 MOL     2      35.191  10.996   9.107  1.00  0.00           O1-  
ATOM   3739  O74 MOL     2      33.095   9.538   8.559  1.00  0.00           O    
ATOM   3740  O74 MOL     2      33.435  11.957   7.760  1.00  0.00           O    
ATOM   3741  S74 MOL     2      41.941  38.143  30.696  1.00  0.00           S    
ATOM   3742  O74 MOL     2      43.053  37.218  30.204  1.00  0.00           O1-  
ATOM   3743  O74 MOL     2      40.521  37.665  30.549  1.00  0.00           O1-  
ATOM   3744  O74 MOL     2      42.084  38.407  32.179  1.00  0.00           O    
ATOM   3745  O74 MOL     2      42.159  39.508  30.249  1.00  0.00           O    
ATOM   3746  S74 MOL     2      44.155  23.202  19.173  1.00  0.00           S    
ATOM   3747  O74 MOL     2      44.180  24.474  20.084  1.00  0.00           O1-  
ATOM   3748  O74 MOL     2      45.296  22.532  18.399  1.00  0.00           O1-  
ATOM   3749  O74 MOL     2      43.875  21.932  19.977  1.00  0.00           O    
ATOM   3750  O74 MOL     2      43.180  23.335  18.051  1.00  0.00           O    
ATOM   3751  O74 MOL     2      66.683  49.659  39.686  1.00  0.00           O    
ATOM   3752  H74 MOL     2      65.819  49.141  40.107  1.00  0.00           H    
ATOM   3753  H74 MOL     2      66.898  50.672  40.067  1.00  0.00           H    
ATOM   3754  O74 MOL     2      33.791  44.673  47.498  1.00  0.00           O    
ATOM   3755  H74 MOL     2      32.890  45.196  47.287  1.00  0.00           H    
ATOM   3756  H74 MOL     2      33.321  44.103  48.262  1.00  0.00           H    
ATOM   3757  O74 MOL     2      16.512   9.352  31.452  1.00  0.00           O    
ATOM   3758  H74 MOL     2      16.956   8.500  31.005  1.00  0.00           H    
ATOM   3759  H74 MOL     2      16.560  10.094  30.685  1.00  0.00           H    
ATOM   3760  O74 MOL     2      21.014  44.756  10.566  1.00  0.00           O    
ATOM   3761  H74 MOL     2      22.012  45.109  10.750  1.00  0.00           H    
ATOM   3762  H74 MOL     2      21.333  44.273   9.679  1.00  0.00           H    
ATOM   3763  O74 MOL     2      15.789  43.062  56.998  1.00  0.00           O    
ATOM   3764  H74 MOL     2      16.824  43.057  57.303  1.00  0.00           H    
ATOM   3765  H74 MOL     2      15.265  43.342  57.865  1.00  0.00           H    
ATOM   3766  O74 MOL     2      47.144  36.812  74.011  1.00  0.00           O    
ATOM   3767  H74 MOL     2      46.464  36.364  73.319  1.00  0.00           H    
ATOM   3768  H74 MOL     2      46.772  37.240  74.913  1.00  0.00           H    
ATOM   3769  O74 MOL     2      43.692  42.000  10.417  1.00  0.00           O    
ATOM   3770  H74 MOL     2      43.997  42.489  11.349  1.00  0.00           H    
ATOM   3771  H74 MOL     2      42.654  42.095  10.389  1.00  0.00           H    
ATOM   3772  O74 MOL     2      44.180  46.889  38.404  1.00  0.00           O    
ATOM   3773  H74 MOL     2      45.142  46.774  38.919  1.00  0.00           H    
ATOM   3774  H74 MOL     2      44.066  46.203  37.579  1.00  0.00           H    
ATOM   3775  O74 MOL     2      26.020  23.372  31.653  1.00  0.00           O    
ATOM   3776  H74 MOL     2      26.834  23.169  30.972  1.00  0.00           H    
ATOM   3777  H74 MOL     2      25.867  24.438  31.627  1.00  0.00           H    
ATOM   3778  O74 MOL     2      46.377  14.568  13.569  1.00  0.00           O    
ATOM   3779  H74 MOL     2      46.942  15.472  13.839  1.00  0.00           H    
ATOM   3780  H74 MOL     2      45.353  14.840  13.246  1.00  0.00           H    
ATOM   3781  O74 MOL     2      10.783  46.836  57.750  1.00  0.00           O    
ATOM   3782  H74 MOL     2      11.494  47.407  58.364  1.00  0.00           H    
ATOM   3783  H74 MOL     2       9.881  46.981  58.377  1.00  0.00           H    
ATOM   3784  O74 MOL     2      46.336  14.436  65.690  1.00  0.00           O    
ATOM   3785  H74 MOL     2      45.435  14.860  65.318  1.00  0.00           H    
ATOM   3786  H74 MOL     2      46.979  15.215  65.312  1.00  0.00           H    
ATOM   3787  O74 MOL     2       9.409  64.201  42.887  1.00  0.00           O    
ATOM   3788  H74 MOL     2      10.068  63.433  42.530  1.00  0.00           H    
ATOM   3789  H74 MOL     2      10.017  64.504  43.717  1.00  0.00           H    
ATOM   3790  O74 MOL     2      32.469  43.251  43.630  1.00  0.00           O    
ATOM   3791  H74 MOL     2      32.784  42.686  42.774  1.00  0.00           H    
ATOM   3792  H74 MOL     2      31.809  43.991  43.178  1.00  0.00           H    
ATOM   3793  O74 MOL     2      15.308  45.580  21.551  1.00  0.00           O    
ATOM   3794  H74 MOL     2      15.930  46.078  20.802  1.00  0.00           H    
ATOM   3795  H74 MOL     2      14.915  44.848  20.858  1.00  0.00           H    
ATOM   3796  O74 MOL     2      65.736  43.796  49.302  1.00  0.00           O    
ATOM   3797  H74 MOL     2      65.020  44.583  49.182  1.00  0.00           H    
ATOM   3798  H74 MOL     2      65.870  43.698  50.374  1.00  0.00           H    
ATOM   3799  O74 MOL     2      73.172  15.684  20.131  1.00  0.00           O    
ATOM   3800  H74 MOL     2      73.296  14.630  19.974  1.00  0.00           H    
ATOM   3801  H74 MOL     2      72.374  15.879  19.443  1.00  0.00           H    
ATOM   3802  O74 MOL     2      14.551  35.153  37.863  1.00  0.00           O    
ATOM   3803  H74 MOL     2      14.493  34.454  37.073  1.00  0.00           H    
ATOM   3804  H74 MOL     2      14.286  34.544  38.676  1.00  0.00           H    
ATOM   3805  O74 MOL     2      22.961  53.648  48.557  1.00  0.00           O    
ATOM   3806  H74 MOL     2      23.093  52.625  48.947  1.00  0.00           H    
ATOM   3807  H74 MOL     2      22.459  54.421  49.181  1.00  0.00           H    
ATOM   3808  O74 MOL     2      51.273  56.181  28.121  1.00  0.00           O    
ATOM   3809  H74 MOL     2      51.867  55.969  29.003  1.00  0.00           H    
ATOM   3810  H74 MOL     2      50.224  56.055  28.101  1.00  0.00           H    
ATOM   3811  O74 MOL     2      22.239  28.212   6.578  1.00  0.00           O    
ATOM   3812  H74 MOL     2      21.340  27.974   7.144  1.00  0.00           H    
ATOM   3813  H74 MOL     2      21.854  28.584   5.675  1.00  0.00           H    
ATOM   3814  O74 MOL     2      60.680  57.225  65.717  1.00  0.00           O    
ATOM   3815  H74 MOL     2      59.812  57.697  65.296  1.00  0.00           H    
ATOM   3816  H74 MOL     2      60.447  57.786  66.628  1.00  0.00           H    
ATOM   3817  O74 MOL     2      56.642  65.832  25.807  1.00  0.00           O    
ATOM   3818  H74 MOL     2      56.474  66.364  24.932  1.00  0.00           H    
ATOM   3819  H74 MOL     2      56.237  64.865  25.835  1.00  0.00           H    
ATOM   3820  O75 MOL     2      72.102  44.564  62.176  1.00  0.00           O    
ATOM   3821  H75 MOL     2      72.402  45.033  61.272  1.00  0.00           H    
ATOM   3822  H75 MOL     2      73.090  44.270  62.420  1.00  0.00           H    
ATOM   3823  O75 MOL     2      61.737  39.196  12.926  1.00  0.00           O    
ATOM   3824  H75 MOL     2      61.706  39.388  13.987  1.00  0.00           H    
ATOM   3825  H75 MOL     2      61.925  40.154  12.531  1.00  0.00           H    
ATOM   3826  O75 MOL     2      12.936   1.435  71.856  1.00  0.00           O    
ATOM   3827  H75 MOL     2      13.466   0.523  71.843  1.00  0.00           H    
ATOM   3828  H75 MOL     2      11.995   0.970  71.794  1.00  0.00           H    
ATOM   3829  O75 MOL     2      46.021  19.379   3.630  1.00  0.00           O    
ATOM   3830  H75 MOL     2      45.682  20.003   2.835  1.00  0.00           H    
ATOM   3831  H75 MOL     2      45.415  19.667   4.424  1.00  0.00           H    
ATOM   3832  O75 MOL     2      25.493  18.065   4.887  1.00  0.00           O    
ATOM   3833  H75 MOL     2      25.087  18.195   3.928  1.00  0.00           H    
ATOM   3834  H75 MOL     2      25.971  17.128   4.973  1.00  0.00           H    
ATOM   3835  O75 MOL     2       0.865  72.403  39.296  1.00  0.00           O    
ATOM   3836  H75 MOL     2       1.294  72.521  40.257  1.00  0.00           H    
ATOM   3837  H75 MOL     2       1.555  71.698  38.943  1.00  0.00           H    
ATOM   3838  O75 MOL     2      64.691  35.421  39.679  1.00  0.00           O    
ATOM   3839  H75 MOL     2      65.629  35.686  40.143  1.00  0.00           H    
ATOM   3840  H75 MOL     2      64.699  34.451  39.256  1.00  0.00           H    
ATOM   3841  O75 MOL     2      16.229   5.622  52.450  1.00  0.00           O    
ATOM   3842  H75 MOL     2      15.214   5.301  52.495  1.00  0.00           H    
ATOM   3843  H75 MOL     2      16.818   4.715  52.446  1.00  0.00           H    
ATOM   3844  O75 MOL     2      17.517  34.370  33.841  1.00  0.00           O    
ATOM   3845  H75 MOL     2      16.459  34.565  33.724  1.00  0.00           H    
ATOM   3846  H75 MOL     2      17.652  33.585  33.150  1.00  0.00           H    
ATOM   3847  O75 MOL     2      63.461  30.643  25.162  1.00  0.00           O    
ATOM   3848  H75 MOL     2      63.212  30.485  24.141  1.00  0.00           H    
ATOM   3849  H75 MOL     2      62.502  30.948  25.514  1.00  0.00           H    
ATOM   3850  O75 MOL     2      23.359  56.958   2.171  1.00  0.00           O    
ATOM   3851  H75 MOL     2      23.405  56.603   3.171  1.00  0.00           H    
ATOM   3852  H75 MOL     2      22.698  57.767   2.325  1.00  0.00           H    
ATOM   3853  O75 MOL     2      43.288  27.205  57.902  1.00  0.00           O    
ATOM   3854  H75 MOL     2      43.658  28.177  57.615  1.00  0.00           H    
ATOM   3855  H75 MOL     2      44.053  26.555  57.500  1.00  0.00           H    
ATOM   3856  O75 MOL     2      23.301  40.139  61.549  1.00  0.00           O    
ATOM   3857  H75 MOL     2      23.600  40.782  60.737  1.00  0.00           H    
ATOM   3858  H75 MOL     2      22.622  40.668  62.145  1.00  0.00           H    
ATOM   3859  O75 MOL     2      40.834  60.768  33.819  1.00  0.00           O    
ATOM   3860  H75 MOL     2      41.341  61.668  33.527  1.00  0.00           H    
ATOM   3861  H75 MOL     2      39.784  60.773  34.141  1.00  0.00           H    
ATOM   3862  O75 MOL     2      47.721  69.569  11.362  1.00  0.00           O    
ATOM   3863  H75 MOL     2      46.724  69.773  11.647  1.00  0.00           H    
ATOM   3864  H75 MOL     2      48.326  70.457  11.376  1.00  0.00           H    
ATOM   3865  O75 MOL     2      41.616  17.018  57.163  1.00  0.00           O    
ATOM   3866  H75 MOL     2      41.915  17.475  58.085  1.00  0.00           H    
ATOM   3867  H75 MOL     2      42.394  17.144  56.412  1.00  0.00           H    
ATOM   3868  O75 MOL     2      54.565  21.512  29.714  1.00  0.00           O    
ATOM   3869  H75 MOL     2      54.990  22.111  28.948  1.00  0.00           H    
ATOM   3870  H75 MOL     2      55.491  21.615  30.228  1.00  0.00           H    
ATOM   3871  O75 MOL     2      49.657  21.661  21.451  1.00  0.00           O    
ATOM   3872  H75 MOL     2      50.359  21.454  20.636  1.00  0.00           H    
ATOM   3873  H75 MOL     2      49.663  22.683  21.741  1.00  0.00           H    
ATOM   3874  O75 MOL     2      70.084  53.641  33.034  1.00  0.00           O    
ATOM   3875  H75 MOL     2      70.654  52.830  32.658  1.00  0.00           H    
ATOM   3876  H75 MOL     2      69.333  53.767  32.315  1.00  0.00           H    
ATOM   3877  O75 MOL     2      28.080  25.894  35.416  1.00  0.00           O    
ATOM   3878  H75 MOL     2      29.067  26.167  35.134  1.00  0.00           H    
ATOM   3879  H75 MOL     2      27.252  26.376  34.805  1.00  0.00           H    
ATOM   3880  O75 MOL     2      40.049  35.362  27.316  1.00  0.00           O    
ATOM   3881  H75 MOL     2      39.661  36.325  27.569  1.00  0.00           H    
ATOM   3882  H75 MOL     2      39.825  35.327  26.269  1.00  0.00           H    
ATOM   3883  O75 MOL     2      20.715  23.743  28.078  1.00  0.00           O    
ATOM   3884  H75 MOL     2      20.314  24.713  27.895  1.00  0.00           H    
ATOM   3885  H75 MOL     2      21.753  23.982  28.216  1.00  0.00           H    
ATOM   3886  O75 MOL     2      46.767  66.739  65.429  1.00  0.00           O    
ATOM   3887  H75 MOL     2      46.808  67.792  65.668  1.00  0.00           H    
ATOM   3888  H75 MOL     2      46.827  66.635  64.362  1.00  0.00           H    
ATOM   3889  O75 MOL     2      39.687  20.220  46.019  1.00  0.00           O    
ATOM   3890  H75 MOL     2      39.426  21.064  46.611  1.00  0.00           H    
ATOM   3891  H75 MOL     2      40.755  20.058  45.956  1.00  0.00           H    
ATOM   3892  O75 MOL     2      57.968  64.891  54.374  1.00  0.00           O    
ATOM   3893  H75 MOL     2      58.127  65.665  53.622  1.00  0.00           H    
ATOM   3894  H75 MOL     2      58.080  65.404  55.311  1.00  0.00           H    
ATOM   3895  O75 MOL     2      72.257  64.212  32.120  1.00  0.00           O    
ATOM   3896  H75 MOL     2      71.550  63.506  32.490  1.00  0.00           H    
ATOM   3897  H75 MOL     2      71.767  65.154  32.223  1.00  0.00           H    
ATOM   3898  O75 MOL     2      19.240  72.954   4.037  1.00  0.00           O    
ATOM   3899  H75 MOL     2      18.669  73.827   3.927  1.00  0.00           H    
ATOM   3900  H75 MOL     2      19.758  72.861   3.127  1.00  0.00           H    
ATOM   3901  O75 MOL     2      59.175  18.393  55.507  1.00  0.00           O    
ATOM   3902  H75 MOL     2      60.094  18.938  55.644  1.00  0.00           H    
ATOM   3903  H75 MOL     2      59.450  17.406  55.165  1.00  0.00           H    
ATOM   3904  O75 MOL     2      58.990  31.718  64.467  1.00  0.00           O    
ATOM   3905  H75 MOL     2      57.944  31.947  64.593  1.00  0.00           H    
ATOM   3906  H75 MOL     2      59.203  32.534  63.825  1.00  0.00           H    
ATOM   3907  O75 MOL     2      50.479   2.382  63.411  1.00  0.00           O    
ATOM   3908  H75 MOL     2      50.649   3.119  64.161  1.00  0.00           H    
ATOM   3909  H75 MOL     2      50.848   1.424  63.642  1.00  0.00           H    
ATOM   3910  O75 MOL     2      66.770  44.115  46.314  1.00  0.00           O    
ATOM   3911  H75 MOL     2      66.637  45.173  46.314  1.00  0.00           H    
ATOM   3912  H75 MOL     2      66.518  43.807  47.300  1.00  0.00           H    
ATOM   3913  O75 MOL     2      20.535  18.261  26.913  1.00  0.00           O    
ATOM   3914  H75 MOL     2      21.169  19.100  27.229  1.00  0.00           H    
ATOM   3915  H75 MOL     2      19.545  18.697  26.581  1.00  0.00           H    
ATOM   3916  O75 MOL     2       9.442  28.821  43.254  1.00  0.00           O    
ATOM   3917  H75 MOL     2       8.500  28.323  43.488  1.00  0.00           H    
ATOM   3918  H75 MOL     2       8.768  29.588  42.957  1.00  0.00           H    
ATOM   3919  O75 MOL     2      12.912  46.739  52.658  1.00  0.00           O    
ATOM   3920  H76 MOL     2      12.901  45.864  53.251  1.00  0.00           H    
ATOM   3921  H76 MOL     2      12.639  46.607  51.642  1.00  0.00           H    
ATOM   3922  O76 MOL     2      43.119  34.533  62.789  1.00  0.00           O    
ATOM   3923  H76 MOL     2      42.601  34.152  61.939  1.00  0.00           H    
ATOM   3924  H76 MOL     2      42.382  35.206  63.218  1.00  0.00           H    
ATOM   3925  O76 MOL     2      73.573   4.991  54.799  1.00  0.00           O    
ATOM   3926  H76 MOL     2      72.759   4.719  54.140  1.00  0.00           H    
ATOM   3927  H76 MOL     2      73.101   5.119  55.756  1.00  0.00           H    
ATOM   3928  O76 MOL     2      31.445   0.485  70.139  1.00  0.00           O    
ATOM   3929  H76 MOL     2      31.147   1.134  69.361  1.00  0.00           H    
ATOM   3930  H76 MOL     2      31.942   1.137  70.801  1.00  0.00           H    
ATOM   3931  O76 MOL     2      46.740  30.041  46.612  1.00  0.00           O    
ATOM   3932  H76 MOL     2      47.602  30.009  45.959  1.00  0.00           H    
ATOM   3933  H76 MOL     2      46.894  29.214  47.238  1.00  0.00           H    
ATOM   3934  O76 MOL     2      13.623  11.920  65.507  1.00  0.00           O    
ATOM   3935  H76 MOL     2      13.228  11.493  66.414  1.00  0.00           H    
ATOM   3936  H76 MOL     2      12.999  12.751  65.275  1.00  0.00           H    
ATOM   3937  O76 MOL     2      73.109  51.864  54.478  1.00  0.00           O    
ATOM   3938  H76 MOL     2      73.459  51.122  55.236  1.00  0.00           H    
ATOM   3939  H76 MOL     2      73.750  52.751  54.401  1.00  0.00           H    
ATOM   3940  O76 MOL     2      37.442  32.304  19.892  1.00  0.00           O    
ATOM   3941  H76 MOL     2      36.532  32.712  19.463  1.00  0.00           H    
ATOM   3942  H76 MOL     2      37.390  31.983  20.921  1.00  0.00           H    
ATOM   3943  O76 MOL     2       2.710  11.083   2.466  1.00  0.00           O    
ATOM   3944  H76 MOL     2       3.094  11.359   3.432  1.00  0.00           H    
ATOM   3945  H76 MOL     2       3.400  11.400   1.746  1.00  0.00           H    
ATOM   3946  O76 MOL     2       0.229  40.026  49.984  1.00  0.00           O    
ATOM   3947  H76 MOL     2       0.597  41.004  49.688  1.00  0.00           H    
ATOM   3948  H76 MOL     2      -0.170  40.122  50.977  1.00  0.00           H    
ATOM   3949  O76 MOL     2      47.236  41.526  72.101  1.00  0.00           O    
ATOM   3950  H76 MOL     2      46.389  41.937  72.635  1.00  0.00           H    
ATOM   3951  H76 MOL     2      47.950  42.334  72.173  1.00  0.00           H    
ATOM   3952  O76 MOL     2      31.255   9.196  10.804  1.00  0.00           O    
ATOM   3953  H76 MOL     2      31.929  10.062  10.867  1.00  0.00           H    
ATOM   3954  H76 MOL     2      31.706   8.536  10.095  1.00  0.00           H    
ATOM   3955  O76 MOL     2      12.359  47.066  13.562  1.00  0.00           O    
ATOM   3956  H76 MOL     2      11.429  47.039  14.073  1.00  0.00           H    
ATOM   3957  H76 MOL     2      12.915  47.682  14.258  1.00  0.00           H    
ATOM   3958  O76 MOL     2      62.826  54.677  75.053  1.00  0.00           O    
ATOM   3959  H76 MOL     2      62.304  54.711  74.131  1.00  0.00           H    
ATOM   3960  H76 MOL     2      62.659  55.436  75.776  1.00  0.00           H    
ATOM   3961  O76 MOL     2      25.543  31.298  22.218  1.00  0.00           O    
ATOM   3962  H76 MOL     2      24.867  31.232  23.056  1.00  0.00           H    
ATOM   3963  H76 MOL     2      26.225  32.107  22.426  1.00  0.00           H    
ATOM   3964  O76 MOL     2      33.451  65.435  43.180  1.00  0.00           O    
ATOM   3965  H76 MOL     2      33.123  66.268  42.602  1.00  0.00           H    
ATOM   3966  H76 MOL     2      32.522  64.914  43.360  1.00  0.00           H    
ATOM   3967  O76 MOL     2      39.014   7.138  26.792  1.00  0.00           O    
ATOM   3968  H76 MOL     2      39.251   7.289  27.850  1.00  0.00           H    
ATOM   3969  H76 MOL     2      38.429   6.239  26.855  1.00  0.00           H    
ATOM   3970  O76 MOL     2      31.952  39.517  63.071  1.00  0.00           O    
ATOM   3971  H76 MOL     2      32.952  39.681  62.809  1.00  0.00           H    
ATOM   3972  H76 MOL     2      32.148  39.521  64.111  1.00  0.00           H    
ATOM   3973  O76 MOL     2      37.431  46.284  40.796  1.00  0.00           O    
ATOM   3974  H76 MOL     2      36.414  46.490  41.194  1.00  0.00           H    
ATOM   3975  H76 MOL     2      37.493  47.206  40.257  1.00  0.00           H    
ATOM   3976  O76 MOL     2       7.999  45.108  62.182  1.00  0.00           O    
ATOM   3977  H76 MOL     2       8.344  46.090  62.045  1.00  0.00           H    
ATOM   3978  H76 MOL     2       8.479  44.788  63.089  1.00  0.00           H    
ATOM   3979  O76 MOL     2       0.958  21.669   8.768  1.00  0.00           O    
ATOM   3980  H76 MOL     2       1.813  21.491   8.129  1.00  0.00           H    
ATOM   3981  H76 MOL     2       0.809  20.799   9.420  1.00  0.00           H    
ATOM   3982  O76 MOL     2      17.112  36.158  69.145  1.00  0.00           O    
ATOM   3983  H76 MOL     2      17.256  36.868  68.337  1.00  0.00           H    
ATOM   3984  H76 MOL     2      16.588  36.736  69.917  1.00  0.00           H    
ATOM   3985  O76 MOL     2      58.670  15.451  11.779  1.00  0.00           O    
ATOM   3986  H76 MOL     2      59.426  14.716  11.910  1.00  0.00           H    
ATOM   3987  H76 MOL     2      57.736  15.036  12.122  1.00  0.00           H    
ATOM   3988  O76 MOL     2      51.647  54.335  54.830  1.00  0.00           O    
ATOM   3989  H76 MOL     2      51.447  53.311  54.721  1.00  0.00           H    
ATOM   3990  H76 MOL     2      51.983  54.424  53.821  1.00  0.00           H    
ATOM   3991  O76 MOL     2      25.389  60.106   3.266  1.00  0.00           O    
ATOM   3992  H76 MOL     2      25.567  60.227   2.212  1.00  0.00           H    
ATOM   3993  H76 MOL     2      24.413  60.426   3.551  1.00  0.00           H    
ATOM   3994  O76 MOL     2      61.127  35.298  52.910  1.00  0.00           O    
ATOM   3995  H76 MOL     2      60.898  36.089  53.582  1.00  0.00           H    
ATOM   3996  H76 MOL     2      61.164  35.723  51.950  1.00  0.00           H    
ATOM   3997  O76 MOL     2      18.443  40.209   0.723  1.00  0.00           O    
ATOM   3998  H76 MOL     2      18.332  39.301   0.253  1.00  0.00           H    
ATOM   3999  H76 MOL     2      17.783  40.811   0.120  1.00  0.00           H    
ATOM   4000  O76 MOL     2       3.160  56.065  54.510  1.00  0.00           O    
ATOM   4001  H76 MOL     2       3.389  56.170  53.477  1.00  0.00           H    
ATOM   4002  H76 MOL     2       3.644  56.970  54.897  1.00  0.00           H    
ATOM   4003  O76 MOL     2      16.512   2.902  29.188  1.00  0.00           O    
ATOM   4004  H76 MOL     2      16.349   3.514  28.341  1.00  0.00           H    
ATOM   4005  H76 MOL     2      17.367   3.487  29.484  1.00  0.00           H    
ATOM   4006  O76 MOL     2      43.169  -0.012  40.629  1.00  0.00           O    
ATOM   4007  H76 MOL     2      43.866  -0.656  41.152  1.00  0.00           H    
ATOM   4008  H76 MOL     2      43.522   0.997  40.763  1.00  0.00           H    
ATOM   4009  O76 MOL     2      21.673  67.870  29.746  1.00  0.00           O    
ATOM   4010  H76 MOL     2      21.485  66.819  29.551  1.00  0.00           H    
ATOM   4011  H76 MOL     2      21.272  67.961  30.712  1.00  0.00           H    
ATOM   4012  O76 MOL     2      29.198  35.935  10.801  1.00  0.00           O    
ATOM   4013  H76 MOL     2      30.109  35.702  11.325  1.00  0.00           H    
ATOM   4014  H76 MOL     2      29.177  37.004  10.531  1.00  0.00           H    
ATOM   4015  O76 MOL     2      27.355  53.445  30.888  1.00  0.00           O    
ATOM   4016  H76 MOL     2      27.857  53.260  29.950  1.00  0.00           H    
ATOM   4017  H76 MOL     2      27.995  53.422  31.756  1.00  0.00           H    
ATOM   4018  O76 MOL     2      21.155  60.040  52.778  1.00  0.00           O    
ATOM   4019  H76 MOL     2      21.255  59.077  52.272  1.00  0.00           H    
ATOM   4020  H77 MOL     2      21.287  60.722  51.974  1.00  0.00           H    
ATOM   4021  O77 MOL     2      26.021  60.207  65.375  1.00  0.00           O    
ATOM   4022  H77 MOL     2      25.761  60.497  66.374  1.00  0.00           H    
ATOM   4023  H77 MOL     2      27.051  60.439  65.358  1.00  0.00           H    
ATOM   4024  O77 MOL     2      55.795  40.117  13.764  1.00  0.00           O    
ATOM   4025  H77 MOL     2      55.469  39.409  14.542  1.00  0.00           H    
ATOM   4026  H77 MOL     2      56.836  39.980  13.911  1.00  0.00           H    
ATOM   4027  O77 MOL     2      27.941  60.069  54.101  1.00  0.00           O    
ATOM   4028  H77 MOL     2      28.672  59.356  53.813  1.00  0.00           H    
ATOM   4029  H77 MOL     2      27.133  59.714  53.479  1.00  0.00           H    
ATOM   4030  O77 MOL     2      27.757  51.450  66.880  1.00  0.00           O    
ATOM   4031  H77 MOL     2      28.459  50.973  66.226  1.00  0.00           H    
ATOM   4032  H77 MOL     2      27.000  52.045  66.415  1.00  0.00           H    
ATOM   4033  O77 MOL     2      67.696  36.242  16.366  1.00  0.00           O    
ATOM   4034  H77 MOL     2      66.671  35.995  16.482  1.00  0.00           H    
ATOM   4035  H77 MOL     2      68.126  35.259  16.276  1.00  0.00           H    
ATOM   4036  O77 MOL     2      72.013  27.298   9.350  1.00  0.00           O    
ATOM   4037  H77 MOL     2      71.426  28.183   9.509  1.00  0.00           H    
ATOM   4038  H77 MOL     2      71.413  26.701  10.011  1.00  0.00           H    
ATOM   4039  O77 MOL     2      34.504   5.974  74.701  1.00  0.00           O    
ATOM   4040  H77 MOL     2      34.624   7.000  74.889  1.00  0.00           H    
ATOM   4041  H77 MOL     2      33.980   5.601  75.540  1.00  0.00           H    
ATOM   4042  O77 MOL     2      62.337  50.829  39.748  1.00  0.00           O    
ATOM   4043  H77 MOL     2      63.167  50.142  39.827  1.00  0.00           H    
ATOM   4044  H77 MOL     2      62.654  51.741  40.282  1.00  0.00           H    
ATOM   4045  O77 MOL     2      55.922  40.420  59.486  1.00  0.00           O    
ATOM   4046  H77 MOL     2      56.684  41.088  59.199  1.00  0.00           H    
ATOM   4047  H77 MOL     2      55.503  41.157  60.120  1.00  0.00           H    
ATOM   4048  O77 MOL     2      10.754  71.652  63.094  1.00  0.00           O    
ATOM   4049  H77 MOL     2      10.288  72.368  62.510  1.00  0.00           H    
ATOM   4050  H77 MOL     2      11.300  70.959  62.543  1.00  0.00           H    
ATOM   4051  O77 MOL     2      53.227   9.458  56.828  1.00  0.00           O    
ATOM   4052  H77 MOL     2      52.328   9.992  56.829  1.00  0.00           H    
ATOM   4053  H77 MOL     2      52.931   8.644  57.419  1.00  0.00           H    
ATOM   4054  O77 MOL     2      57.841   6.962  62.619  1.00  0.00           O    
ATOM   4055  H77 MOL     2      58.446   6.593  61.828  1.00  0.00           H    
ATOM   4056  H77 MOL     2      58.482   7.242  63.414  1.00  0.00           H    
ATOM   4057  O77 MOL     2      41.249   7.794  57.245  1.00  0.00           O    
ATOM   4058  H77 MOL     2      40.612   7.936  56.392  1.00  0.00           H    
ATOM   4059  H77 MOL     2      42.018   8.604  57.262  1.00  0.00           H    
ATOM   4060  O77 MOL     2      52.865  39.359  61.267  1.00  0.00           O    
ATOM   4061  H77 MOL     2      53.735  39.383  60.665  1.00  0.00           H    
ATOM   4062  H77 MOL     2      53.077  39.844  62.192  1.00  0.00           H    
ATOM   4063  O77 MOL     2      68.947  53.647  56.269  1.00  0.00           O    
ATOM   4064  H77 MOL     2      68.687  52.664  56.024  1.00  0.00           H    
ATOM   4065  H77 MOL     2      69.828  53.961  55.800  1.00  0.00           H    
ATOM   4066  O77 MOL     2      24.312  -0.114  60.018  1.00  0.00           O    
ATOM   4067  H77 MOL     2      23.975  -0.213  59.025  1.00  0.00           H    
ATOM   4068  H77 MOL     2      24.321   0.929  60.224  1.00  0.00           H    
ATOM   4069  O77 MOL     2      56.915  73.663   8.375  1.00  0.00           O    
ATOM   4070  H77 MOL     2      57.773  73.291   7.775  1.00  0.00           H    
ATOM   4071  H77 MOL     2      57.481  73.774   9.259  1.00  0.00           H    
ATOM   4072  O77 MOL     2       0.392  19.969  22.379  1.00  0.00           O    
ATOM   4073  H77 MOL     2       0.376  20.947  22.832  1.00  0.00           H    
ATOM   4074  H77 MOL     2       1.111  19.568  23.057  1.00  0.00           H    
ATOM   4075  O77 MOL     2      35.503  41.360   7.151  1.00  0.00           O    
ATOM   4076  H77 MOL     2      35.548  41.465   6.107  1.00  0.00           H    
ATOM   4077  H77 MOL     2      35.175  40.385   7.462  1.00  0.00           H    
ATOM   4078  O77 MOL     2      10.787  54.357  69.775  1.00  0.00           O    
ATOM   4079  H77 MOL     2      10.602  53.437  69.265  1.00  0.00           H    
ATOM   4080  H77 MOL     2      11.264  54.130  70.693  1.00  0.00           H    
ATOM   4081  O77 MOL     2      48.289  46.876  20.914  1.00  0.00           O    
ATOM   4082  H77 MOL     2      48.238  47.863  20.553  1.00  0.00           H    
ATOM   4083  H77 MOL     2      48.491  46.391  20.008  1.00  0.00           H    
ATOM   4084  O77 MOL     2      49.409  30.251  34.771  1.00  0.00           O    
ATOM   4085  H77 MOL     2      50.292  30.414  35.345  1.00  0.00           H    
ATOM   4086  H77 MOL     2      48.584  30.755  35.217  1.00  0.00           H    
ATOM   4087  O77 MOL     2      70.958  28.056  60.616  1.00  0.00           O    
ATOM   4088  H77 MOL     2      70.878  29.076  60.360  1.00  0.00           H    
ATOM   4089  H77 MOL     2      71.248  27.472  59.787  1.00  0.00           H    
ATOM   4090  O77 MOL     2      37.945  44.009  13.498  1.00  0.00           O    
ATOM   4091  H77 MOL     2      38.107  45.046  13.482  1.00  0.00           H    
ATOM   4092  H77 MOL     2      37.212  43.731  14.306  1.00  0.00           H    
ATOM   4093  O77 MOL     2      11.911  28.289  35.410  1.00  0.00           O    
ATOM   4094  H77 MOL     2      11.156  28.792  34.856  1.00  0.00           H    
ATOM   4095  H77 MOL     2      12.698  29.016  35.311  1.00  0.00           H    
ATOM   4096  O77 MOL     2       8.679  59.543  61.460  1.00  0.00           O    
ATOM   4097  H77 MOL     2       9.624  59.094  61.208  1.00  0.00           H    
ATOM   4098  H77 MOL     2       8.815  60.594  61.652  1.00  0.00           H    
ATOM   4099  O77 MOL     2      12.695  35.153  20.473  1.00  0.00           O    
ATOM   4100  H77 MOL     2      13.039  35.266  19.482  1.00  0.00           H    
ATOM   4101  H77 MOL     2      13.047  35.958  21.048  1.00  0.00           H    
ATOM   4102  O77 MOL     2      75.423  63.090   9.249  1.00  0.00           O    
ATOM   4103  H77 MOL     2      76.426  62.765   9.325  1.00  0.00           H    
ATOM   4104  H77 MOL     2      75.115  62.901   8.246  1.00  0.00           H    
ATOM   4105  O77 MOL     2      31.653  69.637  70.396  1.00  0.00           O    
ATOM   4106  H77 MOL     2      31.719  68.858  69.635  1.00  0.00           H    
ATOM   4107  H77 MOL     2      30.800  69.942  69.823  1.00  0.00           H    
ATOM   4108  O77 MOL     2      47.257   4.646  62.853  1.00  0.00           O    
ATOM   4109  H77 MOL     2      46.725   3.828  62.431  1.00  0.00           H    
ATOM   4110  H77 MOL     2      47.600   4.203  63.785  1.00  0.00           H    
ATOM   4111  O77 MOL     2      35.451  54.952  45.125  1.00  0.00           O    
ATOM   4112  H77 MOL     2      35.560  55.837  44.523  1.00  0.00           H    
ATOM   4113  H77 MOL     2      34.575  54.375  44.900  1.00  0.00           H    
ATOM   4114  O77 MOL     2      39.232  45.066  17.067  1.00  0.00           O    
ATOM   4115  H77 MOL     2      39.645  46.025  16.834  1.00  0.00           H    
ATOM   4116  H77 MOL     2      39.924  44.492  17.625  1.00  0.00           H    
ATOM   4117  O77 MOL     2      32.540  45.945  21.173  1.00  0.00           O    
ATOM   4118  H77 MOL     2      33.565  46.066  21.488  1.00  0.00           H    
ATOM   4119  H77 MOL     2      32.703  45.235  20.411  1.00  0.00           H    
ATOM   4120  O78 MOL     2      33.957  36.191  25.152  1.00  0.00           O    
ATOM   4121  H78 MOL     2      33.537  36.342  26.127  1.00  0.00           H    
ATOM   4122  H78 MOL     2      34.801  36.752  24.715  1.00  0.00           H    
ATOM   4123  O78 MOL     2       6.463  57.633  61.338  1.00  0.00           O    
ATOM   4124  H78 MOL     2       6.091  56.750  61.858  1.00  0.00           H    
ATOM   4125  H78 MOL     2       7.284  58.086  61.931  1.00  0.00           H    
ATOM   4126  O78 MOL     2      33.600  72.910  46.642  1.00  0.00           O    
ATOM   4127  H78 MOL     2      32.850  73.591  46.830  1.00  0.00           H    
ATOM   4128  H78 MOL     2      33.695  72.772  45.590  1.00  0.00           H    
ATOM   4129  O78 MOL     2       4.389  52.012  32.092  1.00  0.00           O    
ATOM   4130  H78 MOL     2       4.505  51.839  31.060  1.00  0.00           H    
ATOM   4131  H78 MOL     2       4.840  53.004  32.042  1.00  0.00           H    
ATOM   4132  O78 MOL     2      63.393  26.743   9.486  1.00  0.00           O    
ATOM   4133  H78 MOL     2      63.052  26.817   8.377  1.00  0.00           H    
ATOM   4134  H78 MOL     2      62.557  26.122   9.668  1.00  0.00           H    
ATOM   4135  O78 MOL     2      51.960  32.702   6.310  1.00  0.00           O    
ATOM   4136  H78 MOL     2      52.158  31.927   5.597  1.00  0.00           H    
ATOM   4137  H78 MOL     2      51.052  33.375   6.153  1.00  0.00           H    
ATOM   4138  O78 MOL     2      31.606  43.019  47.215  1.00  0.00           O    
ATOM   4139  H78 MOL     2      31.575  42.123  46.663  1.00  0.00           H    
ATOM   4140  H78 MOL     2      30.623  42.913  47.642  1.00  0.00           H    
ATOM   4141  O78 MOL     2      17.855  50.727  66.458  1.00  0.00           O    
ATOM   4142  H78 MOL     2      17.045  50.408  67.099  1.00  0.00           H    
ATOM   4143  H78 MOL     2      18.083  49.708  66.235  1.00  0.00           H    
ATOM   4144  O78 MOL     2      59.693  42.385  61.492  1.00  0.00           O    
ATOM   4145  H78 MOL     2      58.851  42.064  62.090  1.00  0.00           H    
ATOM   4146  H78 MOL     2      59.194  42.525  60.521  1.00  0.00           H    
ATOM   4147  O78 MOL     2      54.287  31.310  31.428  1.00  0.00           O    
ATOM   4148  H78 MOL     2      55.307  31.542  31.611  1.00  0.00           H    
ATOM   4149  H78 MOL     2      53.822  31.981  30.699  1.00  0.00           H    
ATOM   4150  O78 MOL     2      67.463  48.260  28.660  1.00  0.00           O    
ATOM   4151  H78 MOL     2      67.672  48.998  27.901  1.00  0.00           H    
ATOM   4152  H78 MOL     2      67.182  47.496  28.011  1.00  0.00           H    
ATOM   4153  O78 MOL     2      59.639   0.679   5.844  1.00  0.00           O    
ATOM   4154  H78 MOL     2      59.344  -0.309   5.610  1.00  0.00           H    
ATOM   4155  H78 MOL     2      59.651   0.476   6.883  1.00  0.00           H    
ATOM   4156  O78 MOL     2      31.930  72.607  11.538  1.00  0.00           O    
ATOM   4157  H78 MOL     2      32.545  72.841  10.712  1.00  0.00           H    
ATOM   4158  H78 MOL     2      32.107  71.563  11.461  1.00  0.00           H    
ATOM   4159  O78 MOL     2      63.628  43.219  51.668  1.00  0.00           O    
ATOM   4160  H78 MOL     2      63.389  43.102  50.630  1.00  0.00           H    
ATOM   4161  H78 MOL     2      62.664  43.160  52.148  1.00  0.00           H    
ATOM   4162  O78 MOL     2       0.424  40.282  70.447  1.00  0.00           O    
ATOM   4163  H78 MOL     2       0.162  39.962  71.411  1.00  0.00           H    
ATOM   4164  H78 MOL     2       1.301  39.826  70.114  1.00  0.00           H    
ATOM   4165  O78 MOL     2      13.590  70.907  65.535  1.00  0.00           O    
ATOM   4166  H78 MOL     2      13.530  71.884  65.970  1.00  0.00           H    
ATOM   4167  H78 MOL     2      12.619  70.637  65.958  1.00  0.00           H    
ATOM   4168  O78 MOL     2      42.957  57.726  35.593  1.00  0.00           O    
ATOM   4169  H78 MOL     2      43.928  58.188  35.569  1.00  0.00           H    
ATOM   4170  H78 MOL     2      42.549  57.754  34.588  1.00  0.00           H    
ATOM   4171  O78 MOL     2      50.642  41.804  31.917  1.00  0.00           O    
ATOM   4172  H78 MOL     2      50.174  41.984  30.983  1.00  0.00           H    
ATOM   4173  H78 MOL     2      50.419  40.785  32.219  1.00  0.00           H    
ATOM   4174  O78 MOL     2      59.498  65.508  39.521  1.00  0.00           O    
ATOM   4175  H78 MOL     2      58.524  65.973  39.605  1.00  0.00           H    
ATOM   4176  H78 MOL     2      59.368  64.472  39.300  1.00  0.00           H    
ATOM   4177  O78 MOL     2      54.757  57.553  40.270  1.00  0.00           O    
ATOM   4178  H78 MOL     2      55.457  56.726  40.173  1.00  0.00           H    
ATOM   4179  H78 MOL     2      54.160  57.372  39.389  1.00  0.00           H    
ATOM   4180  O78 MOL     2       9.673  20.493   6.046  1.00  0.00           O    
ATOM   4181  H78 MOL     2      10.157  20.197   6.949  1.00  0.00           H    
ATOM   4182  H78 MOL     2       9.624  21.550   6.045  1.00  0.00           H    
ATOM   4183  O78 MOL     2      70.496  48.462  46.790  1.00  0.00           O    
ATOM   4184  H78 MOL     2      71.164  48.812  47.554  1.00  0.00           H    
ATOM   4185  H78 MOL     2      70.301  47.400  46.822  1.00  0.00           H    
ATOM   4186  O78 MOL     2      53.578  54.466  12.682  1.00  0.00           O    
ATOM   4187  H78 MOL     2      52.859  54.733  13.418  1.00  0.00           H    
ATOM   4188  H78 MOL     2      52.956  54.680  11.820  1.00  0.00           H    
ATOM   4189  O78 MOL     2      67.815  39.372  17.409  1.00  0.00           O    
ATOM   4190  H78 MOL     2      67.315  38.455  17.211  1.00  0.00           H    
ATOM   4191  H78 MOL     2      67.089  40.121  17.146  1.00  0.00           H    
ATOM   4192  O78 MOL     2      47.431  14.024  74.000  1.00  0.00           O    
ATOM   4193  H78 MOL     2      48.254  14.566  73.639  1.00  0.00           H    
ATOM   4194  H78 MOL     2      47.363  14.060  75.066  1.00  0.00           H    
ATOM   4195  O78 MOL     2      63.016   8.661  54.505  1.00  0.00           O    
ATOM   4196  H78 MOL     2      63.100   8.343  55.520  1.00  0.00           H    
ATOM   4197  H78 MOL     2      63.261   9.720  54.432  1.00  0.00           H    
ATOM   4198  O78 MOL     2      65.537  14.139  46.370  1.00  0.00           O    
ATOM   4199  H78 MOL     2      64.856  14.907  46.079  1.00  0.00           H    
ATOM   4200  H78 MOL     2      65.371  14.099  47.460  1.00  0.00           H    
ATOM   4201  O78 MOL     2      38.658  13.682  63.231  1.00  0.00           O    
ATOM   4202  H78 MOL     2      38.449  13.058  64.118  1.00  0.00           H    
ATOM   4203  H78 MOL     2      39.678  14.016  63.201  1.00  0.00           H    
ATOM   4204  O78 MOL     2      12.112  49.269  25.614  1.00  0.00           O    
ATOM   4205  H78 MOL     2      11.770  48.535  24.911  1.00  0.00           H    
ATOM   4206  H78 MOL     2      12.805  49.673  24.881  1.00  0.00           H    
ATOM   4207  O78 MOL     2      50.742  73.140  44.564  1.00  0.00           O    
ATOM   4208  H78 MOL     2      50.693  72.597  45.494  1.00  0.00           H    
ATOM   4209  H78 MOL     2      51.447  72.558  43.958  1.00  0.00           H    
ATOM   4210  O78 MOL     2      11.477  38.380   0.284  1.00  0.00           O    
ATOM   4211  H78 MOL     2      11.501  37.915  -0.655  1.00  0.00           H    
ATOM   4212  H78 MOL     2      12.277  39.087   0.297  1.00  0.00           H    
ATOM   4213  O78 MOL     2      19.738  38.972  59.220  1.00  0.00           O    
ATOM   4214  H78 MOL     2      18.691  39.085  59.377  1.00  0.00           H    
ATOM   4215  H78 MOL     2      20.061  39.971  59.032  1.00  0.00           H    
ATOM   4216  O78 MOL     2       9.236  37.382  42.784  1.00  0.00           O    
ATOM   4217  H78 MOL     2       9.806  37.040  43.618  1.00  0.00           H    
ATOM   4218  H78 MOL     2       9.697  38.204  42.299  1.00  0.00           H    
ATOM   4219  O78 MOL     2      58.222   9.609   4.004  1.00  0.00           O    
ATOM   4220  H79 MOL     2      57.933   9.801   2.990  1.00  0.00           H    
ATOM   4221  H79 MOL     2      57.879   8.627   4.224  1.00  0.00           H    
ATOM   4222  O79 MOL     2      13.199  45.808  34.651  1.00  0.00           O    
ATOM   4223  H79 MOL     2      12.154  45.841  34.870  1.00  0.00           H    
ATOM   4224  H79 MOL     2      13.427  46.724  35.133  1.00  0.00           H    
ATOM   4225  O79 MOL     2       8.030  15.666  31.989  1.00  0.00           O    
ATOM   4226  H79 MOL     2       8.103  16.709  32.083  1.00  0.00           H    
ATOM   4227  H79 MOL     2       7.271  15.385  32.706  1.00  0.00           H    
ATOM   4228  O79 MOL     2       4.431  48.400  39.899  1.00  0.00           O    
ATOM   4229  H79 MOL     2       4.830  49.417  39.966  1.00  0.00           H    
ATOM   4230  H79 MOL     2       5.083  47.700  39.444  1.00  0.00           H    
ATOM   4231  O79 MOL     2      74.638   1.750   4.230  1.00  0.00           O    
ATOM   4232  H79 MOL     2      73.688   1.627   3.798  1.00  0.00           H    
ATOM   4233  H79 MOL     2      74.719   2.756   4.554  1.00  0.00           H    
ATOM   4234  O79 MOL     2       8.604  44.513   3.851  1.00  0.00           O    
ATOM   4235  H79 MOL     2       8.582  43.664   3.216  1.00  0.00           H    
ATOM   4236  H79 MOL     2       9.094  44.243   4.739  1.00  0.00           H    
ATOM   4237  O79 MOL     2      59.483   3.640  14.862  1.00  0.00           O    
ATOM   4238  H79 MOL     2      58.706   3.232  15.466  1.00  0.00           H    
ATOM   4239  H79 MOL     2      59.032   3.774  13.914  1.00  0.00           H    
ATOM   4240  O79 MOL     2       4.840  16.511  39.136  1.00  0.00           O    
ATOM   4241  H79 MOL     2       5.438  17.085  38.472  1.00  0.00           H    
ATOM   4242  H79 MOL     2       4.816  15.485  38.915  1.00  0.00           H    
ATOM   4243  O79 MOL     2       6.731  42.135  25.029  1.00  0.00           O    
ATOM   4244  H79 MOL     2       7.215  41.699  24.197  1.00  0.00           H    
ATOM   4245  H79 MOL     2       7.059  43.132  25.029  1.00  0.00           H    
ATOM   4246  O79 MOL     2      32.966  66.653  57.654  1.00  0.00           O    
ATOM   4247  H79 MOL     2      33.588  66.167  58.392  1.00  0.00           H    
ATOM   4248  H79 MOL     2      33.607  66.564  56.808  1.00  0.00           H    
ATOM   4249  O79 MOL     2      47.024   9.970   5.466  1.00  0.00           O    
ATOM   4250  H79 MOL     2      47.171   9.061   4.921  1.00  0.00           H    
ATOM   4251  H79 MOL     2      46.077  10.387   5.143  1.00  0.00           H    
ATOM   4252  O79 MOL     2      51.583  60.231   0.592  1.00  0.00           O    
ATOM   4253  H79 MOL     2      50.603  59.952   0.932  1.00  0.00           H    
ATOM   4254  H79 MOL     2      51.684  59.866  -0.391  1.00  0.00           H    
ATOM   4255  O79 MOL     2      47.065  18.997  49.525  1.00  0.00           O    
ATOM   4256  H79 MOL     2      46.840  20.016  49.383  1.00  0.00           H    
ATOM   4257  H79 MOL     2      46.188  18.415  49.298  1.00  0.00           H    
ATOM   4258  O79 MOL     2      52.805   6.130  75.856  1.00  0.00           O    
ATOM   4259  H79 MOL     2      53.442   6.020  75.045  1.00  0.00           H    
ATOM   4260  H79 MOL     2      51.798   6.126  75.375  1.00  0.00           H    
ATOM   4261  O79 MOL     2      22.819  70.617   9.160  1.00  0.00           O    
ATOM   4262  H79 MOL     2      22.702  70.740  10.228  1.00  0.00           H    
ATOM   4263  H79 MOL     2      23.855  70.437   8.883  1.00  0.00           H    
ATOM   4264  O79 MOL     2      11.345  67.675  47.059  1.00  0.00           O    
ATOM   4265  H79 MOL     2      11.092  68.384  47.814  1.00  0.00           H    
ATOM   4266  H79 MOL     2      12.058  67.958  46.303  1.00  0.00           H    
ATOM   4267  O79 MOL     2      45.935  19.723   9.634  1.00  0.00           O    
ATOM   4268  H79 MOL     2      46.537  19.636  10.528  1.00  0.00           H    
ATOM   4269  H79 MOL     2      44.913  19.378   9.769  1.00  0.00           H    
ATOM   4270  O79 MOL     2      54.566  51.323  19.064  1.00  0.00           O    
ATOM   4271  H79 MOL     2      54.700  51.611  20.090  1.00  0.00           H    
ATOM   4272  H79 MOL     2      53.572  51.095  18.802  1.00  0.00           H    
ATOM   4273  O79 MOL     2      67.422  62.860  60.515  1.00  0.00           O    
ATOM   4274  H79 MOL     2      67.342  63.101  59.492  1.00  0.00           H    
ATOM   4275  H79 MOL     2      67.924  61.941  60.491  1.00  0.00           H    
ATOM   4276  O79 MOL     2      33.786  15.202  17.206  1.00  0.00           O    
ATOM   4277  H79 MOL     2      33.827  16.268  17.069  1.00  0.00           H    
ATOM   4278  H79 MOL     2      33.234  14.553  16.599  1.00  0.00           H    
ATOM   4279  O79 MOL     2      47.272  66.575  55.989  1.00  0.00           O    
ATOM   4280  H79 MOL     2      47.861  65.980  56.636  1.00  0.00           H    
ATOM   4281  H79 MOL     2      46.979  67.196  56.839  1.00  0.00           H    
ATOM   4282  O79 MOL     2      12.115  43.502  58.411  1.00  0.00           O    
ATOM   4283  H79 MOL     2      11.939  43.667  57.390  1.00  0.00           H    
ATOM   4284  H79 MOL     2      13.081  43.037  58.405  1.00  0.00           H    
ATOM   4285  O79 MOL     2      51.022  50.106  31.017  1.00  0.00           O    
ATOM   4286  H79 MOL     2      51.456  51.045  31.217  1.00  0.00           H    
ATOM   4287  H79 MOL     2      51.624  49.375  31.492  1.00  0.00           H    
ATOM   4288  O79 MOL     2      44.404  24.598  39.802  1.00  0.00           O    
ATOM   4289  H79 MOL     2      44.466  24.012  38.942  1.00  0.00           H    
ATOM   4290  H79 MOL     2      43.784  25.504  39.548  1.00  0.00           H    
ATOM   4291  O79 MOL     2      36.511  30.303  -0.748  1.00  0.00           O    
ATOM   4292  H79 MOL     2      35.498  30.640  -0.765  1.00  0.00           H    
ATOM   4293  H79 MOL     2      36.667  30.086   0.283  1.00  0.00           H    
ATOM   4294  O79 MOL     2      10.202  61.169  45.728  1.00  0.00           O    
ATOM   4295  H79 MOL     2      10.922  61.703  45.154  1.00  0.00           H    
ATOM   4296  H79 MOL     2      10.482  61.358  46.755  1.00  0.00           H    
ATOM   4297  O79 MOL     2      27.239  12.223  59.347  1.00  0.00           O    
ATOM   4298  H79 MOL     2      27.117  12.363  58.308  1.00  0.00           H    
ATOM   4299  H79 MOL     2      27.412  13.177  59.798  1.00  0.00           H    
ATOM   4300  O79 MOL     2      68.492  51.409  69.811  1.00  0.00           O    
ATOM   4301  H79 MOL     2      68.072  51.356  70.778  1.00  0.00           H    
ATOM   4302  H79 MOL     2      68.710  50.425  69.502  1.00  0.00           H    
ATOM   4303  O79 MOL     2      13.361  48.417  49.671  1.00  0.00           O    
ATOM   4304  H79 MOL     2      12.554  49.014  49.305  1.00  0.00           H    
ATOM   4305  H79 MOL     2      14.322  48.694  49.231  1.00  0.00           H    
ATOM   4306  O79 MOL     2      44.002  25.266  42.220  1.00  0.00           O    
ATOM   4307  H79 MOL     2      42.974  25.190  41.968  1.00  0.00           H    
ATOM   4308  H79 MOL     2      44.345  25.290  41.187  1.00  0.00           H    
ATOM   4309  O79 MOL     2      76.032  42.308  46.655  1.00  0.00           O    
ATOM   4310  H79 MOL     2      75.652  42.812  47.526  1.00  0.00           H    
ATOM   4311  H79 MOL     2      76.397  43.189  46.192  1.00  0.00           H    
ATOM   4312  O79 MOL     2      39.495  15.788  55.827  1.00  0.00           O    
ATOM   4313  H79 MOL     2      40.474  16.064  56.234  1.00  0.00           H    
ATOM   4314  H79 MOL     2      39.073  16.425  56.628  1.00  0.00           H    
ATOM   4315  O79 MOL     2      66.198  58.700  37.663  1.00  0.00           O    
ATOM   4316  H79 MOL     2      65.750  59.272  36.857  1.00  0.00           H    
ATOM   4317  H79 MOL     2      65.726  57.731  37.526  1.00  0.00           H    
ATOM   4318  O79 MOL     2      33.112  44.833  61.587  1.00  0.00           O    
ATOM   4319  H79 MOL     2      33.282  45.866  61.580  1.00  0.00           H    
ATOM   4320  H80 MOL     2      33.321  44.350  60.655  1.00  0.00           H    
ATOM   4321  O80 MOL     2       6.228  66.492  22.670  1.00  0.00           O    
ATOM   4322  H80 MOL     2       6.601  67.248  22.039  1.00  0.00           H    
ATOM   4323  H80 MOL     2       5.318  66.114  22.256  1.00  0.00           H    
ATOM   4324  O80 MOL     2      48.723  63.309  59.856  1.00  0.00           O    
ATOM   4325  H80 MOL     2      48.869  64.350  59.765  1.00  0.00           H    
ATOM   4326  H80 MOL     2      49.284  62.920  59.077  1.00  0.00           H    
ATOM   4327  O80 MOL     2      65.346  24.692   6.059  1.00  0.00           O    
ATOM   4328  H80 MOL     2      64.425  24.314   6.480  1.00  0.00           H    
ATOM   4329  H80 MOL     2      65.164  25.722   5.909  1.00  0.00           H    
ATOM   4330  O80 MOL     2      71.494  72.178  57.393  1.00  0.00           O    
ATOM   4331  H80 MOL     2      72.249  71.732  58.010  1.00  0.00           H    
ATOM   4332  H80 MOL     2      71.892  73.024  56.947  1.00  0.00           H    
ATOM   4333  O80 MOL     2      42.809  16.171  23.503  1.00  0.00           O    
ATOM   4334  H80 MOL     2      42.918  16.146  22.435  1.00  0.00           H    
ATOM   4335  H80 MOL     2      42.690  17.252  23.511  1.00  0.00           H    
ATOM   4336  O80 MOL     2      15.077  48.845   5.791  1.00  0.00           O    
ATOM   4337  H80 MOL     2      15.484  48.223   5.028  1.00  0.00           H    
ATOM   4338  H80 MOL     2      14.569  48.046   6.330  1.00  0.00           H    
ATOM   4339  O80 MOL     2      21.945  66.313  63.403  1.00  0.00           O    
ATOM   4340  H80 MOL     2      20.953  65.966  63.170  1.00  0.00           H    
ATOM   4341  H80 MOL     2      22.708  65.670  63.022  1.00  0.00           H    
ATOM   4342  O80 MOL     2      37.926   8.474  37.072  1.00  0.00           O    
ATOM   4343  H80 MOL     2      36.861   8.318  37.236  1.00  0.00           H    
ATOM   4344  H80 MOL     2      38.304   7.960  37.916  1.00  0.00           H    
ATOM   4345  O80 MOL     2      37.239   4.374   0.762  1.00  0.00           O    
ATOM   4346  H80 MOL     2      36.751   3.524   0.353  1.00  0.00           H    
ATOM   4347  H80 MOL     2      37.449   4.228   1.824  1.00  0.00           H    
ATOM   4348  O80 MOL     2      49.316  62.304   1.558  1.00  0.00           O    
ATOM   4349  H80 MOL     2      48.395  62.864   1.494  1.00  0.00           H    
ATOM   4350  H80 MOL     2      49.647  61.982   0.581  1.00  0.00           H    
ATOM   4351  O80 MOL     2      55.787  16.701  38.975  1.00  0.00           O    
ATOM   4352  H80 MOL     2      55.609  15.680  38.613  1.00  0.00           H    
ATOM   4353  H80 MOL     2      55.929  16.580  40.005  1.00  0.00           H    
ATOM   4354  O80 MOL     2      22.023  29.129  38.552  1.00  0.00           O    
ATOM   4355  H80 MOL     2      22.981  28.639  38.568  1.00  0.00           H    
ATOM   4356  H80 MOL     2      21.698  29.393  37.548  1.00  0.00           H    
ATOM   4357  O80 MOL     2      18.966  67.530  10.952  1.00  0.00           O    
ATOM   4358  H80 MOL     2      18.453  67.592  11.879  1.00  0.00           H    
ATOM   4359  H80 MOL     2      18.679  68.466  10.547  1.00  0.00           H    
ATOM   4360  O80 MOL     2      14.140  75.533  15.739  1.00  0.00           O    
ATOM   4361  H80 MOL     2      13.510  74.974  15.097  1.00  0.00           H    
ATOM   4362  H80 MOL     2      14.660  74.667  16.112  1.00  0.00           H    
ATOM   4363  O80 MOL     2      33.177  65.115  37.003  1.00  0.00           O    
ATOM   4364  H80 MOL     2      33.100  65.280  35.959  1.00  0.00           H    
ATOM   4365  H80 MOL     2      34.018  64.467  36.936  1.00  0.00           H    
ATOM   4366  O80 MOL     2      26.039  32.380  16.273  1.00  0.00           O    
ATOM   4367  H80 MOL     2      25.154  32.052  16.741  1.00  0.00           H    
ATOM   4368  H80 MOL     2      26.960  32.174  16.744  1.00  0.00           H    
ATOM   4369  O80 MOL     2      33.535  61.862  24.161  1.00  0.00           O    
ATOM   4370  H80 MOL     2      32.757  61.285  23.772  1.00  0.00           H    
ATOM   4371  H80 MOL     2      33.317  62.770  23.688  1.00  0.00           H    
ATOM   4372  O80 MOL     2      30.497  49.668  12.645  1.00  0.00           O    
ATOM   4373  H80 MOL     2      31.222  49.086  12.149  1.00  0.00           H    
ATOM   4374  H80 MOL     2      31.035  50.094  13.447  1.00  0.00           H    
ATOM   4375  O80 MOL     2      10.476  53.224   0.003  1.00  0.00           O    
ATOM   4376  H80 MOL     2      11.252  53.349   0.704  1.00  0.00           H    
ATOM   4377  H80 MOL     2      10.356  52.181   0.108  1.00  0.00           H    
ATOM   4378  O80 MOL     2      40.203  63.350  43.865  1.00  0.00           O    
ATOM   4379  H80 MOL     2      40.052  62.279  43.733  1.00  0.00           H    
ATOM   4380  H80 MOL     2      39.321  63.921  43.580  1.00  0.00           H    
ATOM   4381  O80 MOL     2      57.706  57.326  69.969  1.00  0.00           O    
ATOM   4382  H80 MOL     2      57.651  56.576  69.225  1.00  0.00           H    
ATOM   4383  H80 MOL     2      58.674  57.696  69.691  1.00  0.00           H    
ATOM   4384  O80 MOL     2      43.173  35.549   4.762  1.00  0.00           O    
ATOM   4385  H80 MOL     2      42.172  35.278   4.585  1.00  0.00           H    
ATOM   4386  H80 MOL     2      43.521  34.545   4.862  1.00  0.00           H    
ATOM   4387  O80 MOL     2      15.090  60.541  66.028  1.00  0.00           O    
ATOM   4388  H80 MOL     2      14.202  61.149  65.987  1.00  0.00           H    
ATOM   4389  H80 MOL     2      14.911  59.464  66.045  1.00  0.00           H    
ATOM   4390  O80 MOL     2      46.834  36.214  43.260  1.00  0.00           O    
ATOM   4391  H80 MOL     2      46.578  35.953  42.165  1.00  0.00           H    
ATOM   4392  H80 MOL     2      47.664  35.543  43.434  1.00  0.00           H    
ATOM   4393  O80 MOL     2      13.110  21.648  31.326  1.00  0.00           O    
ATOM   4394  H80 MOL     2      13.094  21.714  32.401  1.00  0.00           H    
ATOM   4395  H80 MOL     2      14.060  22.023  30.983  1.00  0.00           H    
ATOM   4396  O80 MOL     2      -0.306  71.989  46.832  1.00  0.00           O    
ATOM   4397  H80 MOL     2       0.369  71.282  46.434  1.00  0.00           H    
ATOM   4398  H80 MOL     2      -1.242  71.497  46.837  1.00  0.00           H    
ATOM   4399  O80 MOL     2      19.566  52.257  32.500  1.00  0.00           O    
ATOM   4400  H80 MOL     2      19.560  52.792  33.419  1.00  0.00           H    
ATOM   4401  H80 MOL     2      20.493  52.453  32.031  1.00  0.00           H    
ATOM   4402  O80 MOL     2       7.834  42.302  64.041  1.00  0.00           O    
ATOM   4403  H80 MOL     2       8.162  42.121  65.047  1.00  0.00           H    
ATOM   4404  H80 MOL     2       6.822  41.869  64.166  1.00  0.00           H    
ATOM   4405  O80 MOL     2      17.571  37.492  72.198  1.00  0.00           O    
ATOM   4406  H80 MOL     2      17.412  38.389  71.682  1.00  0.00           H    
ATOM   4407  H80 MOL     2      18.511  37.150  71.836  1.00  0.00           H    
ATOM   4408  O80 MOL     2      65.748   3.697   7.671  1.00  0.00           O    
ATOM   4409  H80 MOL     2      65.375   2.922   7.045  1.00  0.00           H    
ATOM   4410  H80 MOL     2      66.695   3.461   8.226  1.00  0.00           H    
ATOM   4411  O80 MOL     2      25.565  25.292   2.086  1.00  0.00           O    
ATOM   4412  H80 MOL     2      25.254  25.631   1.122  1.00  0.00           H    
ATOM   4413  H80 MOL     2      26.572  25.614   1.885  1.00  0.00           H    
ATOM   4414  O80 MOL     2       2.437  54.966  24.252  1.00  0.00           O    
ATOM   4415  H80 MOL     2       2.018  55.786  23.747  1.00  0.00           H    
ATOM   4416  H80 MOL     2       3.373  55.439  24.380  1.00  0.00           H    
ATOM   4417  O80 MOL     2      70.181  13.973  62.667  1.00  0.00           O    
ATOM   4418  H80 MOL     2      70.262  14.245  63.676  1.00  0.00           H    
ATOM   4419  H80 MOL     2      70.420  12.941  62.753  1.00  0.00           H    
ATOM   4420  O81 MOL     2      69.292  62.444   9.215  1.00  0.00           O    
ATOM   4421  H81 MOL     2      68.772  63.112   8.526  1.00  0.00           H    
ATOM   4422  H81 MOL     2      69.945  63.023   9.820  1.00  0.00           H    
ATOM   4423  O81 MOL     2      10.957  60.731  15.207  1.00  0.00           O    
ATOM   4424  H81 MOL     2      10.338  61.424  15.794  1.00  0.00           H    
ATOM   4425  H81 MOL     2      10.954  61.170  14.240  1.00  0.00           H    
ATOM   4426  O81 MOL     2       2.779  69.218  27.678  1.00  0.00           O    
ATOM   4427  H81 MOL     2       3.251  68.573  26.981  1.00  0.00           H    
ATOM   4428  H81 MOL     2       3.388  69.902  28.182  1.00  0.00           H    
ATOM   4429  O81 MOL     2      67.016  61.479  67.817  1.00  0.00           O    
ATOM   4430  H81 MOL     2      67.455  62.181  68.495  1.00  0.00           H    
ATOM   4431  H81 MOL     2      67.736  60.969  67.189  1.00  0.00           H    
ATOM   4432  O81 MOL     2       7.170  27.699  12.733  1.00  0.00           O    
ATOM   4433  H81 MOL     2       7.365  27.162  13.633  1.00  0.00           H    
ATOM   4434  H81 MOL     2       8.170  28.023  12.615  1.00  0.00           H    
ATOM   4435  O81 MOL     2      45.718  29.909  20.558  1.00  0.00           O    
ATOM   4436  H81 MOL     2      45.929  30.893  20.931  1.00  0.00           H    
ATOM   4437  H81 MOL     2      46.524  29.448  20.054  1.00  0.00           H    
ATOM   4438  O81 MOL     2       7.782  46.099  25.046  1.00  0.00           O    
ATOM   4439  H81 MOL     2       6.872  46.671  24.976  1.00  0.00           H    
ATOM   4440  H81 MOL     2       7.736  45.831  26.076  1.00  0.00           H    
ATOM   4441  O81 MOL     2      71.287  34.273  31.398  1.00  0.00           O    
ATOM   4442  H81 MOL     2      72.354  34.497  31.306  1.00  0.00           H    
ATOM   4443  H81 MOL     2      71.571  33.208  31.426  1.00  0.00           H    
ATOM   4444  O81 MOL     2      55.125  42.789  55.422  1.00  0.00           O    
ATOM   4445  H81 MOL     2      55.967  43.321  55.841  1.00  0.00           H    
ATOM   4446  H81 MOL     2      54.414  43.537  55.076  1.00  0.00           H    
ATOM   4447  O81 MOL     2      17.251  34.666   8.741  1.00  0.00           O    
ATOM   4448  H81 MOL     2      16.485  35.318   8.387  1.00  0.00           H    
ATOM   4449  H81 MOL     2      16.792  33.928   9.404  1.00  0.00           H    
ATOM   4450  O81 MOL     2      13.203  19.726  -0.028  1.00  0.00           O    
ATOM   4451  H81 MOL     2      12.216  19.586  -0.379  1.00  0.00           H    
ATOM   4452  H81 MOL     2      13.755  19.698  -1.002  1.00  0.00           H    
ATOM   4453  O81 MOL     2      10.388  18.515   0.296  1.00  0.00           O    
ATOM   4454  H81 MOL     2      10.735  18.585  -0.733  1.00  0.00           H    
ATOM   4455  H81 MOL     2      10.984  17.800   0.813  1.00  0.00           H    
ATOM   4456  O81 MOL     2      74.107  48.434  46.454  1.00  0.00           O    
ATOM   4457  H81 MOL     2      74.194  48.992  45.518  1.00  0.00           H    
ATOM   4458  H81 MOL     2      74.563  47.473  46.178  1.00  0.00           H    
ATOM   4459  O81 MOL     2      65.181  53.032  57.253  1.00  0.00           O    
ATOM   4460  H81 MOL     2      66.252  53.250  57.103  1.00  0.00           H    
ATOM   4461  H81 MOL     2      64.999  52.822  58.334  1.00  0.00           H    
ATOM   4462  O81 MOL     2      58.425  -0.751  29.258  1.00  0.00           O    
ATOM   4463  H81 MOL     2      58.186  -1.599  28.689  1.00  0.00           H    
ATOM   4464  H81 MOL     2      58.577  -0.034  28.494  1.00  0.00           H    
ATOM   4465  O81 MOL     2      72.521  36.635  69.419  1.00  0.00           O    
ATOM   4466  H81 MOL     2      71.707  36.423  68.751  1.00  0.00           H    
ATOM   4467  H81 MOL     2      72.605  35.899  70.175  1.00  0.00           H    
ATOM   4468  O81 MOL     2      55.530  33.848  29.633  1.00  0.00           O    
ATOM   4469  H81 MOL     2      55.825  33.052  28.938  1.00  0.00           H    
ATOM   4470  H81 MOL     2      56.484  34.142  29.994  1.00  0.00           H    
ATOM   4471  O81 MOL     2      72.923   6.558  15.002  1.00  0.00           O    
ATOM   4472  H81 MOL     2      74.063   6.481  15.104  1.00  0.00           H    
ATOM   4473  H81 MOL     2      72.546   5.657  14.642  1.00  0.00           H    
ATOM   4474  O81 MOL     2       8.553  36.266  74.671  1.00  0.00           O    
ATOM   4475  H81 MOL     2       9.438  36.828  74.895  1.00  0.00           H    
ATOM   4476  H81 MOL     2       8.311  36.047  75.667  1.00  0.00           H    
ATOM   4477  O81 MOL     2      52.507  39.087  25.769  1.00  0.00           O    
ATOM   4478  H81 MOL     2      53.268  39.833  25.918  1.00  0.00           H    
ATOM   4479  H81 MOL     2      52.507  38.810  24.713  1.00  0.00           H    
ATOM   4480  O81 MOL     2       8.424  -0.259  17.221  1.00  0.00           O    
ATOM   4481  H81 MOL     2       8.062  -0.180  18.208  1.00  0.00           H    
ATOM   4482  H81 MOL     2       7.769  -0.937  16.747  1.00  0.00           H    
ATOM   4483  O81 MOL     2      65.384  23.343  63.060  1.00  0.00           O    
ATOM   4484  H81 MOL     2      66.078  22.911  62.388  1.00  0.00           H    
ATOM   4485  H81 MOL     2      64.832  22.510  63.428  1.00  0.00           H    
ATOM   4486  O81 MOL     2      11.667  18.723  25.073  1.00  0.00           O    
ATOM   4487  H81 MOL     2      10.800  18.324  25.595  1.00  0.00           H    
ATOM   4488  H81 MOL     2      11.827  17.760  24.612  1.00  0.00           H    
ATOM   4489  O81 MOL     2       0.873  16.039  16.087  1.00  0.00           O    
ATOM   4490  H81 MOL     2       1.436  16.142  16.993  1.00  0.00           H    
ATOM   4491  H81 MOL     2       1.561  16.237  15.282  1.00  0.00           H    
ATOM   4492  O81 MOL     2      33.672  64.768   4.412  1.00  0.00           O    
ATOM   4493  H81 MOL     2      34.501  64.593   3.764  1.00  0.00           H    
ATOM   4494  H81 MOL     2      33.972  64.153   5.204  1.00  0.00           H    
ATOM   4495  O81 MOL     2      51.384  37.014   9.270  1.00  0.00           O    
ATOM   4496  H81 MOL     2      50.674  36.583   9.961  1.00  0.00           H    
ATOM   4497  H81 MOL     2      51.247  36.573   8.313  1.00  0.00           H    
ATOM   4498  O81 MOL     2      20.229  24.647  36.305  1.00  0.00           O    
ATOM   4499  H81 MOL     2      20.989  25.386  36.518  1.00  0.00           H    
ATOM   4500  H81 MOL     2      20.765  24.109  35.578  1.00  0.00           H    
ATOM   4501  O81 MOL     2      57.569  60.239   7.557  1.00  0.00           O    
ATOM   4502  H81 MOL     2      58.181  59.358   7.522  1.00  0.00           H    
ATOM   4503  H81 MOL     2      56.606  59.849   7.771  1.00  0.00           H    
ATOM   4504  O81 MOL     2      13.030  71.097  40.829  1.00  0.00           O    
ATOM   4505  H81 MOL     2      12.173  71.098  40.172  1.00  0.00           H    
ATOM   4506  H81 MOL     2      13.952  71.085  40.269  1.00  0.00           H    
ATOM   4507  O81 MOL     2      15.995  30.599   2.838  1.00  0.00           O    
ATOM   4508  H81 MOL     2      15.714  30.414   3.846  1.00  0.00           H    
ATOM   4509  H81 MOL     2      15.086  30.451   2.262  1.00  0.00           H    
ATOM   4510  O81 MOL     2      18.856  29.994  23.881  1.00  0.00           O    
ATOM   4511  H81 MOL     2      19.022  30.035  22.823  1.00  0.00           H    
ATOM   4512  H81 MOL     2      19.056  30.992  24.250  1.00  0.00           H    
ATOM   4513  O81 MOL     2      12.632  51.514  33.466  1.00  0.00           O    
ATOM   4514  H81 MOL     2      13.642  51.179  33.516  1.00  0.00           H    
ATOM   4515  H81 MOL     2      12.620  51.922  34.455  1.00  0.00           H    
ATOM   4516  O81 MOL     2      36.669  69.953  73.765  1.00  0.00           O    
ATOM   4517  H81 MOL     2      35.791  70.044  74.349  1.00  0.00           H    
ATOM   4518  H81 MOL     2      37.454  69.537  74.338  1.00  0.00           H    
ATOM   4519  O81 MOL     2      61.820  14.003  27.684  1.00  0.00           O    
ATOM   4520  H82 MOL     2      62.460  14.651  27.112  1.00  0.00           H    
ATOM   4521  H82 MOL     2      61.837  14.190  28.774  1.00  0.00           H    
ATOM   4522  O82 MOL     2      36.878   5.418  64.702  1.00  0.00           O    
ATOM   4523  H82 MOL     2      36.504   4.643  64.082  1.00  0.00           H    
ATOM   4524  H82 MOL     2      36.332   6.309  64.508  1.00  0.00           H    
ATOM   4525  O82 MOL     2      56.169  28.441  24.466  1.00  0.00           O    
ATOM   4526  H82 MOL     2      56.371  28.347  23.443  1.00  0.00           H    
ATOM   4527  H82 MOL     2      57.216  28.493  24.668  1.00  0.00           H    
ATOM   4528  O82 MOL     2      59.425  73.287  10.290  1.00  0.00           O    
ATOM   4529  H82 MOL     2      59.570  72.223  10.194  1.00  0.00           H    
ATOM   4530  H82 MOL     2      59.700  73.718   9.340  1.00  0.00           H    
ATOM   4531  O82 MOL     2      24.747   4.772  20.204  1.00  0.00           O    
ATOM   4532  H82 MOL     2      25.160   4.075  19.527  1.00  0.00           H    
ATOM   4533  H82 MOL     2      25.593   5.434  20.423  1.00  0.00           H    
ATOM   4534  O82 MOL     2      48.942  55.453  61.258  1.00  0.00           O    
ATOM   4535  H82 MOL     2      48.086  56.038  61.618  1.00  0.00           H    
ATOM   4536  H82 MOL     2      49.712  56.041  61.729  1.00  0.00           H    
ATOM   4537  O82 MOL     2      19.332  57.361  13.837  1.00  0.00           O    
ATOM   4538  H82 MOL     2      19.234  56.347  14.141  1.00  0.00           H    
ATOM   4539  H82 MOL     2      20.246  57.724  13.450  1.00  0.00           H    
ATOM   4540  O82 MOL     2      52.324   2.754   4.470  1.00  0.00           O    
ATOM   4541  H82 MOL     2      51.493   3.262   4.047  1.00  0.00           H    
ATOM   4542  H82 MOL     2      52.689   3.191   5.390  1.00  0.00           H    
ATOM   4543  O82 MOL     2      55.573   0.883   6.491  1.00  0.00           O    
ATOM   4544  H82 MOL     2      55.234   0.018   7.038  1.00  0.00           H    
ATOM   4545  H82 MOL     2      56.088   0.566   5.601  1.00  0.00           H    
ATOM   4546  O82 MOL     2      28.453  30.844  61.534  1.00  0.00           O    
ATOM   4547  H82 MOL     2      27.585  30.410  61.997  1.00  0.00           H    
ATOM   4548  H82 MOL     2      29.128  31.029  62.337  1.00  0.00           H    
ATOM   4549  O82 MOL     2      45.975  -0.405  45.615  1.00  0.00           O    
ATOM   4550  H82 MOL     2      45.028  -0.872  45.468  1.00  0.00           H    
ATOM   4551  H82 MOL     2      46.580  -1.277  45.687  1.00  0.00           H    
ATOM   4552  O82 MOL     2      36.748  73.532  43.547  1.00  0.00           O    
ATOM   4553  H82 MOL     2      36.794  73.631  42.488  1.00  0.00           H    
ATOM   4554  H82 MOL     2      37.245  74.410  43.766  1.00  0.00           H    
ATOM   4555  O82 MOL     2      74.168  69.340  62.375  1.00  0.00           O    
ATOM   4556  H82 MOL     2      73.119  69.460  62.454  1.00  0.00           H    
ATOM   4557  H82 MOL     2      74.447  69.217  63.380  1.00  0.00           H    
ATOM   4558  O82 MOL     2      74.200  61.438  39.700  1.00  0.00           O    
ATOM   4559  H82 MOL     2      75.146  61.271  40.163  1.00  0.00           H    
ATOM   4560  H82 MOL     2      74.044  62.439  39.352  1.00  0.00           H    
ATOM   4561  O82 MOL     2      67.825  14.841  31.480  1.00  0.00           O    
ATOM   4562  H82 MOL     2      67.987  13.952  30.979  1.00  0.00           H    
ATOM   4563  H82 MOL     2      67.695  15.518  30.660  1.00  0.00           H    
ATOM   4564  O82 MOL     2      67.181  26.698  10.738  1.00  0.00           O    
ATOM   4565  H82 MOL     2      67.239  27.685  11.094  1.00  0.00           H    
ATOM   4566  H82 MOL     2      66.867  26.094  11.537  1.00  0.00           H    
ATOM   4567  O82 MOL     2       9.881  26.611  58.680  1.00  0.00           O    
ATOM   4568  H82 MOL     2       9.974  27.467  58.081  1.00  0.00           H    
ATOM   4569  H82 MOL     2       9.697  26.989  59.650  1.00  0.00           H    
ATOM   4570  O82 MOL     2      70.047  24.552  59.509  1.00  0.00           O    
ATOM   4571  H82 MOL     2      69.917  25.602  59.721  1.00  0.00           H    
ATOM   4572  H82 MOL     2      70.383  24.582  58.486  1.00  0.00           H    
ATOM   4573  O82 MOL     2      22.604  45.845  52.542  1.00  0.00           O    
ATOM   4574  H82 MOL     2      21.592  45.488  52.479  1.00  0.00           H    
ATOM   4575  H82 MOL     2      22.876  46.132  51.568  1.00  0.00           H    
ATOM   4576  O82 MOL     2      53.946  26.262  66.727  1.00  0.00           O    
ATOM   4577  H82 MOL     2      53.966  27.335  66.669  1.00  0.00           H    
ATOM   4578  H82 MOL     2      53.007  25.995  66.337  1.00  0.00           H    
ATOM   4579  O82 MOL     2      47.715  33.588  59.465  1.00  0.00           O    
ATOM   4580  H82 MOL     2      48.763  33.567  59.248  1.00  0.00           H    
ATOM   4581  H82 MOL     2      47.454  32.556  59.347  1.00  0.00           H    
ATOM   4582  O82 MOL     2       9.208  49.389   5.342  1.00  0.00           O    
ATOM   4583  H82 MOL     2      10.055  48.817   5.065  1.00  0.00           H    
ATOM   4584  H82 MOL     2       9.216  49.419   6.389  1.00  0.00           H    
ATOM   4585  O82 MOL     2      66.801  -1.265  40.734  1.00  0.00           O    
ATOM   4586  H82 MOL     2      65.991  -1.950  40.838  1.00  0.00           H    
ATOM   4587  H82 MOL     2      66.607  -0.269  40.417  1.00  0.00           H    
ATOM   4588  O82 MOL     2      30.098  47.179  62.568  1.00  0.00           O    
ATOM   4589  H82 MOL     2      30.650  48.038  62.913  1.00  0.00           H    
ATOM   4590  H82 MOL     2      29.986  46.976  61.520  1.00  0.00           H    
ATOM   4591  O82 MOL     2      19.562  30.661  36.567  1.00  0.00           O    
ATOM   4592  H82 MOL     2      19.341  29.587  36.636  1.00  0.00           H    
ATOM   4593  H82 MOL     2      20.630  30.858  36.515  1.00  0.00           H    
ATOM   4594  O82 MOL     2      33.285  14.329  74.826  1.00  0.00           O    
ATOM   4595  H82 MOL     2      32.366  13.819  74.801  1.00  0.00           H    
ATOM   4596  H82 MOL     2      33.181  15.302  75.198  1.00  0.00           H    
ATOM   4597  O82 MOL     2      -0.709  38.376  27.410  1.00  0.00           O    
ATOM   4598  H82 MOL     2       0.036  37.628  27.262  1.00  0.00           H    
ATOM   4599  H82 MOL     2      -1.659  38.176  27.825  1.00  0.00           H    
ATOM   4600  O82 MOL     2      72.399  23.389   4.079  1.00  0.00           O    
ATOM   4601  H82 MOL     2      73.197  24.054   4.317  1.00  0.00           H    
ATOM   4602  H82 MOL     2      72.896  22.546   3.692  1.00  0.00           H    
ATOM   4603  O82 MOL     2      21.992  36.799  28.444  1.00  0.00           O    
ATOM   4604  H82 MOL     2      22.713  37.483  28.093  1.00  0.00           H    
ATOM   4605  H82 MOL     2      22.388  36.456  29.387  1.00  0.00           H    
ATOM   4606  O82 MOL     2      39.342  54.865  65.324  1.00  0.00           O    
ATOM   4607  H82 MOL     2      38.917  54.047  65.887  1.00  0.00           H    
ATOM   4608  H82 MOL     2      38.697  54.904  64.458  1.00  0.00           H    
ATOM   4609  O82 MOL     2      13.622   7.036  71.572  1.00  0.00           O    
ATOM   4610  H82 MOL     2      12.848   7.601  71.067  1.00  0.00           H    
ATOM   4611  H82 MOL     2      14.308   7.628  72.097  1.00  0.00           H    
ATOM   4612  O82 MOL     2      41.549  65.362  59.796  1.00  0.00           O    
ATOM   4613  H82 MOL     2      40.650  64.847  59.567  1.00  0.00           H    
ATOM   4614  H82 MOL     2      41.263  65.817  60.689  1.00  0.00           H    
ATOM   4615  O82 MOL     2      59.665  38.431  46.154  1.00  0.00           O    
ATOM   4616  H82 MOL     2      59.416  39.295  46.691  1.00  0.00           H    
ATOM   4617  H82 MOL     2      60.665  38.520  45.866  1.00  0.00           H    
ATOM   4618  O82 MOL     2      35.785  52.067   1.595  1.00  0.00           O    
ATOM   4619  H82 MOL     2      36.646  51.501   1.365  1.00  0.00           H    
ATOM   4620  H83 MOL     2      35.268  52.145   0.669  1.00  0.00           H    
ATOM   4621  O83 MOL     2      41.477  52.553  26.344  1.00  0.00           O    
ATOM   4622  H83 MOL     2      41.655  53.581  26.573  1.00  0.00           H    
ATOM   4623  H83 MOL     2      40.477  52.629  26.749  1.00  0.00           H    
ATOM   4624  O83 MOL     2       7.822  43.205  58.859  1.00  0.00           O    
ATOM   4625  H83 MOL     2       7.039  43.537  58.213  1.00  0.00           H    
ATOM   4626  H83 MOL     2       7.457  42.271  59.207  1.00  0.00           H    
ATOM   4627  O83 MOL     2      33.012  35.601  56.157  1.00  0.00           O    
ATOM   4628  H83 MOL     2      32.689  35.272  57.116  1.00  0.00           H    
ATOM   4629  H83 MOL     2      33.142  36.694  56.138  1.00  0.00           H    
ATOM   4630  O83 MOL     2      25.624  72.163  52.575  1.00  0.00           O    
ATOM   4631  H83 MOL     2      25.165  71.214  52.893  1.00  0.00           H    
ATOM   4632  H83 MOL     2      25.314  72.247  51.568  1.00  0.00           H    
ATOM   4633  O83 MOL     2      47.207   7.426  60.932  1.00  0.00           O    
ATOM   4634  H83 MOL     2      46.421   6.709  61.023  1.00  0.00           H    
ATOM   4635  H83 MOL     2      47.928   6.710  61.229  1.00  0.00           H    
ATOM   4636  O83 MOL     2      15.266  74.208  56.958  1.00  0.00           O    
ATOM   4637  H83 MOL     2      15.460  75.230  56.820  1.00  0.00           H    
ATOM   4638  H83 MOL     2      15.856  73.521  56.356  1.00  0.00           H    
ATOM   4639  O83 MOL     2      49.620  25.447  69.951  1.00  0.00           O    
ATOM   4640  H83 MOL     2      49.022  24.658  69.539  1.00  0.00           H    
ATOM   4641  H83 MOL     2      49.605  25.649  71.034  1.00  0.00           H    
ATOM   4642  O83 MOL     2      31.948   3.256  62.919  1.00  0.00           O    
ATOM   4643  H83 MOL     2      31.904   2.483  63.680  1.00  0.00           H    
ATOM   4644  H83 MOL     2      32.791   3.760  63.290  1.00  0.00           H    
ATOM   4645  O83 MOL     2      63.902  43.843  64.021  1.00  0.00           O    
ATOM   4646  H83 MOL     2      64.406  44.259  64.857  1.00  0.00           H    
ATOM   4647  H83 MOL     2      64.289  44.324  63.157  1.00  0.00           H    
ATOM   4648  O83 MOL     2      57.246   9.493  68.504  1.00  0.00           O    
ATOM   4649  H83 MOL     2      56.318   9.099  68.181  1.00  0.00           H    
ATOM   4650  H83 MOL     2      57.251   9.534  69.571  1.00  0.00           H    
ATOM   4651  O83 MOL     2      43.486  64.475  56.861  1.00  0.00           O    
ATOM   4652  H83 MOL     2      43.063  64.822  57.785  1.00  0.00           H    
ATOM   4653  H83 MOL     2      44.133  63.653  57.075  1.00  0.00           H    
ATOM   4654  O83 MOL     2      61.526  69.558  32.628  1.00  0.00           O    
ATOM   4655  H83 MOL     2      61.509  69.339  31.608  1.00  0.00           H    
ATOM   4656  H83 MOL     2      62.273  68.854  32.939  1.00  0.00           H    
ATOM   4657  O83 MOL     2      45.662  53.913  32.609  1.00  0.00           O    
ATOM   4658  H83 MOL     2      44.932  54.482  33.124  1.00  0.00           H    
ATOM   4659  H83 MOL     2      44.931  54.109  31.842  1.00  0.00           H    
ATOM   4660  O83 MOL     2      29.916  17.366  23.255  1.00  0.00           O    
ATOM   4661  H83 MOL     2      29.561  16.388  23.042  1.00  0.00           H    
ATOM   4662  H83 MOL     2      30.948  17.554  22.803  1.00  0.00           H    
ATOM   4663  O83 MOL     2       2.950  50.778  60.792  1.00  0.00           O    
ATOM   4664  H83 MOL     2       3.670  50.456  61.519  1.00  0.00           H    
ATOM   4665  H83 MOL     2       2.281  49.987  60.555  1.00  0.00           H    
ATOM   4666  O83 MOL     2      12.802  62.693  50.765  1.00  0.00           O    
ATOM   4667  H83 MOL     2      12.774  63.339  49.912  1.00  0.00           H    
ATOM   4668  H83 MOL     2      13.747  62.855  51.210  1.00  0.00           H    
ATOM   4669  O83 MOL     2      53.723  18.800  59.789  1.00  0.00           O    
ATOM   4670  H83 MOL     2      52.834  18.873  59.168  1.00  0.00           H    
ATOM   4671  H83 MOL     2      54.313  18.241  59.060  1.00  0.00           H    
ATOM   4672  O83 MOL     2      42.444  21.086  48.513  1.00  0.00           O    
ATOM   4673  H83 MOL     2      43.416  21.519  48.670  1.00  0.00           H    
ATOM   4674  H83 MOL     2      42.507  20.174  47.935  1.00  0.00           H    
ATOM   4675  O83 MOL     2      36.519  60.500  56.256  1.00  0.00           O    
ATOM   4676  H83 MOL     2      36.389  61.485  55.915  1.00  0.00           H    
ATOM   4677  H83 MOL     2      37.095  60.441  57.154  1.00  0.00           H    
ATOM   4678  O83 MOL     2       9.554  57.046  24.140  1.00  0.00           O    
ATOM   4679  H83 MOL     2       8.747  57.630  23.749  1.00  0.00           H    
ATOM   4680  H83 MOL     2       9.273  56.761  25.123  1.00  0.00           H    
ATOM   4681  O83 MOL     2      38.717  51.397  52.968  1.00  0.00           O    
ATOM   4682  H83 MOL     2      38.937  52.144  52.192  1.00  0.00           H    
ATOM   4683  H83 MOL     2      39.056  51.697  53.928  1.00  0.00           H    
ATOM   4684  O83 MOL     2      17.256   6.568  24.476  1.00  0.00           O    
ATOM   4685  H83 MOL     2      17.598   6.765  25.463  1.00  0.00           H    
ATOM   4686  H83 MOL     2      18.125   6.023  24.238  1.00  0.00           H    
ATOM   4687  O83 MOL     2      43.212  39.476  70.359  1.00  0.00           O    
ATOM   4688  H83 MOL     2      42.467  39.727  71.086  1.00  0.00           H    
ATOM   4689  H83 MOL     2      43.059  40.509  70.140  1.00  0.00           H    
ATOM   4690  O83 MOL     2      63.113  23.657  35.298  1.00  0.00           O    
ATOM   4691  H83 MOL     2      62.389  23.206  34.637  1.00  0.00           H    
ATOM   4692  H83 MOL     2      63.007  24.718  35.049  1.00  0.00           H    
ATOM   4693  O83 MOL     2       2.558   7.754  59.295  1.00  0.00           O    
ATOM   4694  H83 MOL     2       2.778   8.498  60.036  1.00  0.00           H    
ATOM   4695  H83 MOL     2       3.478   7.345  58.849  1.00  0.00           H    
ATOM   4696  O83 MOL     2      22.224  60.551  65.141  1.00  0.00           O    
ATOM   4697  H83 MOL     2      21.506  60.500  64.358  1.00  0.00           H    
ATOM   4698  H83 MOL     2      21.876  61.520  65.563  1.00  0.00           H    
ATOM   4699  O83 MOL     2      29.819  32.164  13.271  1.00  0.00           O    
ATOM   4700  H83 MOL     2      30.825  32.567  13.213  1.00  0.00           H    
ATOM   4701  H83 MOL     2      29.575  32.413  14.270  1.00  0.00           H    
ATOM   4702  O83 MOL     2      21.627   2.088  50.931  1.00  0.00           O    
ATOM   4703  H83 MOL     2      21.569   1.037  50.966  1.00  0.00           H    
ATOM   4704  H83 MOL     2      20.735   2.472  51.385  1.00  0.00           H    
ATOM   4705  O83 MOL     2      44.943  -1.153  69.142  1.00  0.00           O    
ATOM   4706  H83 MOL     2      45.703  -0.472  69.421  1.00  0.00           H    
ATOM   4707  H83 MOL     2      45.242  -1.618  68.253  1.00  0.00           H    
ATOM   4708  O83 MOL     2      52.137  59.507  69.965  1.00  0.00           O    
ATOM   4709  H83 MOL     2      51.180  59.453  70.446  1.00  0.00           H    
ATOM   4710  H83 MOL     2      52.497  60.412  70.381  1.00  0.00           H    
ATOM   4711  O83 MOL     2      66.368  18.801   5.635  1.00  0.00           O    
ATOM   4712  H83 MOL     2      65.309  18.781   5.435  1.00  0.00           H    
ATOM   4713  H83 MOL     2      66.473  18.295   6.568  1.00  0.00           H    
ATOM   4714  O83 MOL     2      74.515  39.395  56.678  1.00  0.00           O    
ATOM   4715  H83 MOL     2      74.055  38.974  57.617  1.00  0.00           H    
ATOM   4716  H83 MOL     2      73.945  40.290  56.575  1.00  0.00           H    
ATOM   4717  O83 MOL     2       2.910   5.931  65.799  1.00  0.00           O    
ATOM   4718  H83 MOL     2       3.735   5.287  65.908  1.00  0.00           H    
ATOM   4719  H83 MOL     2       2.023   5.387  65.643  1.00  0.00           H    
ATOM   4720  O84 MOL     2      41.764  24.857  14.745  1.00  0.00           O    
ATOM   4721  H84 MOL     2      42.706  24.506  15.107  1.00  0.00           H    
ATOM   4722  H84 MOL     2      41.720  24.645  13.703  1.00  0.00           H    
ATOM   4723  O84 MOL     2      21.093  19.843  52.438  1.00  0.00           O    
ATOM   4724  H84 MOL     2      20.058  19.726  52.033  1.00  0.00           H    
ATOM   4725  H84 MOL     2      21.689  19.110  51.943  1.00  0.00           H    
ATOM   4726  O84 MOL     2      43.458  10.855  72.353  1.00  0.00           O    
ATOM   4727  H84 MOL     2      44.219  11.426  71.801  1.00  0.00           H    
ATOM   4728  H84 MOL     2      43.909   9.987  72.789  1.00  0.00           H    
ATOM   4729  O84 MOL     2      13.386  75.423  18.285  1.00  0.00           O    
ATOM   4730  H84 MOL     2      13.276  74.517  17.659  1.00  0.00           H    
ATOM   4731  H84 MOL     2      13.288  74.501  17.664  1.00  0.00           H    
ATOM   4732  O84 MOL     2      30.297  26.504  31.987  1.00  0.00           O    
ATOM   4733  H84 MOL     2      29.303  26.853  32.183  1.00  0.00           H    
ATOM   4734  H84 MOL     2      30.242  25.762  31.252  1.00  0.00           H    
ATOM   4735  O84 MOL     2      16.243  48.314  70.514  1.00  0.00           O    
ATOM   4736  H84 MOL     2      15.636  49.020  69.997  1.00  0.00           H    
ATOM   4737  H84 MOL     2      16.087  47.434  69.923  1.00  0.00           H    
ATOM   4738  O84 MOL     2      37.536  27.933  31.833  1.00  0.00           O    
ATOM   4739  H84 MOL     2      37.206  28.957  31.762  1.00  0.00           H    
ATOM   4740  H84 MOL     2      36.714  27.318  32.177  1.00  0.00           H    
ATOM   4741  O84 MOL     2      64.703  37.931  42.392  1.00  0.00           O    
ATOM   4742  H84 MOL     2      65.282  37.044  42.223  1.00  0.00           H    
ATOM   4743  H84 MOL     2      65.359  38.758  42.622  1.00  0.00           H    
ATOM   4744  O84 MOL     2      49.606  42.598  74.873  1.00  0.00           O    
ATOM   4745  H84 MOL     2      49.676  43.052  73.873  1.00  0.00           H    
ATOM   4746  H84 MOL     2      49.139  41.692  74.615  1.00  0.00           H    
ATOM   4747  O84 MOL     2      16.014  62.070  61.653  1.00  0.00           O    
ATOM   4748  H84 MOL     2      15.495  61.178  61.400  1.00  0.00           H    
ATOM   4749  H84 MOL     2      16.864  61.475  61.362  1.00  0.00           H    
ATOM   4750  O84 MOL     2      39.607  49.728  12.966  1.00  0.00           O    
ATOM   4751  H84 MOL     2      38.849  48.999  12.793  1.00  0.00           H    
ATOM   4752  H84 MOL     2      39.482  49.919  13.994  1.00  0.00           H    
ATOM   4753  O84 MOL     2       1.489  10.347  65.675  1.00  0.00           O    
ATOM   4754  H84 MOL     2       0.997  11.263  65.404  1.00  0.00           H    
ATOM   4755  H84 MOL     2       2.367  10.692  66.152  1.00  0.00           H    
ATOM   4756  O84 MOL     2      33.701  39.183  40.920  1.00  0.00           O    
ATOM   4757  H84 MOL     2      33.388  39.170  39.899  1.00  0.00           H    
ATOM   4758  H84 MOL     2      34.662  38.751  40.793  1.00  0.00           H    
ATOM   4759  O84 MOL     2       6.456  14.512  69.027  1.00  0.00           O    
ATOM   4760  H84 MOL     2       6.809  13.920  68.246  1.00  0.00           H    
ATOM   4761  H84 MOL     2       5.539  14.890  68.532  1.00  0.00           H    
ATOM   4762  O84 MOL     2      37.553  31.022  25.214  1.00  0.00           O    
ATOM   4763  H84 MOL     2      36.926  31.372  25.986  1.00  0.00           H    
ATOM   4764  H84 MOL     2      38.597  31.054  25.474  1.00  0.00           H    
ATOM   4765  O84 MOL     2      48.192  37.800   4.334  1.00  0.00           O    
ATOM   4766  H84 MOL     2      49.001  37.157   4.628  1.00  0.00           H    
ATOM   4767  H84 MOL     2      47.624  36.952   4.036  1.00  0.00           H    
ATOM   4768  O84 MOL     2      51.688  13.743  58.595  1.00  0.00           O    
ATOM   4769  H84 MOL     2      52.726  14.034  58.493  1.00  0.00           H    
ATOM   4770  H84 MOL     2      51.319  13.983  57.609  1.00  0.00           H    
ATOM   4771  O84 MOL     2      59.074  71.118   2.366  1.00  0.00           O    
ATOM   4772  H84 MOL     2      59.355  71.074   3.398  1.00  0.00           H    
ATOM   4773  H84 MOL     2      58.106  70.684   2.241  1.00  0.00           H    
ATOM   4774  O84 MOL     2      10.974  24.094  58.473  1.00  0.00           O    
ATOM   4775  H84 MOL     2      10.678  25.128  58.304  1.00  0.00           H    
ATOM   4776  H84 MOL     2      11.708  23.873  57.745  1.00  0.00           H    
ATOM   4777  O84 MOL     2      62.905   7.689  43.093  1.00  0.00           O    
ATOM   4778  H84 MOL     2      62.960   8.752  43.260  1.00  0.00           H    
ATOM   4779  H84 MOL     2      62.091   7.434  43.741  1.00  0.00           H    
ATOM   4780  O84 MOL     2      36.942  72.092   2.448  1.00  0.00           O    
ATOM   4781  H84 MOL     2      36.835  71.450   3.305  1.00  0.00           H    
ATOM   4782  H84 MOL     2      36.846  71.337   1.711  1.00  0.00           H    
ATOM   4783  O84 MOL     2      45.673  11.517  27.512  1.00  0.00           O    
ATOM   4784  H84 MOL     2      44.631  11.327  27.428  1.00  0.00           H    
ATOM   4785  H84 MOL     2      45.787  10.621  28.112  1.00  0.00           H    
ATOM   4786  O84 MOL     2      67.654  57.282   1.215  1.00  0.00           O    
ATOM   4787  H84 MOL     2      67.677  57.867   2.114  1.00  0.00           H    
ATOM   4788  H84 MOL     2      66.893  56.608   1.507  1.00  0.00           H    
ATOM   4789  O84 MOL     2      68.017   8.325  73.653  1.00  0.00           O    
ATOM   4790  H84 MOL     2      68.186   9.148  73.046  1.00  0.00           H    
ATOM   4791  H84 MOL     2      67.101   8.331  74.164  1.00  0.00           H    
ATOM   4792  O84 MOL     2      22.049  43.888  20.308  1.00  0.00           O    
ATOM   4793  H84 MOL     2      22.477  44.696  19.782  1.00  0.00           H    
ATOM   4794  H84 MOL     2      21.343  44.460  20.835  1.00  0.00           H    
ATOM   4795  O84 MOL     2      37.546  48.719  59.608  1.00  0.00           O    
ATOM   4796  H84 MOL     2      37.313  49.661  60.057  1.00  0.00           H    
ATOM   4797  H84 MOL     2      37.163  48.090  60.347  1.00  0.00           H    
ATOM   4798  O84 MOL     2      39.290  47.073  31.052  1.00  0.00           O    
ATOM   4799  H84 MOL     2      38.506  46.320  31.083  1.00  0.00           H    
ATOM   4800  H84 MOL     2      38.787  48.007  30.875  1.00  0.00           H    
ATOM   4801  O84 MOL     2       8.596  33.559  66.702  1.00  0.00           O    
ATOM   4802  H84 MOL     2       8.327  32.664  66.143  1.00  0.00           H    
ATOM   4803  H84 MOL     2       9.050  34.383  66.229  1.00  0.00           H    
ATOM   4804  O84 MOL     2      37.560  53.010   4.890  1.00  0.00           O    
ATOM   4805  H84 MOL     2      37.991  52.589   5.764  1.00  0.00           H    
ATOM   4806  H84 MOL     2      38.407  52.751   4.305  1.00  0.00           H    
ATOM   4807  O84 MOL     2      73.559  73.913  39.859  1.00  0.00           O    
ATOM   4808  H84 MOL     2      72.881  73.137  40.009  1.00  0.00           H    
ATOM   4809  H84 MOL     2      74.146  73.542  39.066  1.00  0.00           H    
ATOM   4810  O84 MOL     2      61.892  67.564  26.363  1.00  0.00           O    
ATOM   4811  H84 MOL     2      62.154  67.307  27.373  1.00  0.00           H    
ATOM   4812  H84 MOL     2      61.548  68.560  25.997  1.00  0.00           H    
ATOM   4813  O84 MOL     2      21.610  50.913  62.151  1.00  0.00           O    
ATOM   4814  H84 MOL     2      21.529  49.882  61.833  1.00  0.00           H
[truncated: 635,326 more chars]
