# Supplementary material for: Multi-electron nitrobenzothiadiazole sp-conjugated-alkynyl covalent organic frameworks for ammonium-ion batteries
Source: Nat Commun. 2026 Mar 7;17:3599. doi: 10.1038/s41467-026-70370-x (PMC13096558; doi:10.1038/s41467-026-70370-x)
Supplement: Supplementary file 4 — Supplementary Data 1-4 [file 41467_2026_70370_MOESM4_ESM.zip › Supplementary Data 1-4/Supplementary Data 4 (Dynamics simulation)/Initial state of nitro-BTH-COF.pdb]

CRYST1   80.000   80.000   80.000  90.00  90.00  90.00 P1
ORIGX1      1.000000  0.000000  0.000000        0.00000
ORIGX2      0.000000  1.000000  0.000000        0.00000
ORIGX3      0.000000  0.000000  1.000000        0.00000
SCALE1      0.012500  0.000000  0.000000        0.00000   
SCALE2      0.000000  0.012500  0.000000        0.00000   
SCALE3      0.000000  0.000000  0.012500        0.00000   
ATOM      1  S1  MOL     1      38.833  73.113  31.238  1.00  0.00           S    
ATOM      2  C2  MOL     1      31.714  80.564  33.645  1.00  0.00           C    
ATOM      3  C3  MOL     1      28.940  69.288  31.319  1.00  0.00           C    
ATOM      4  C4  MOL     1      30.275  69.441  31.594  1.00  0.00           C    
ATOM      5  C5  MOL     1      30.860  70.693  31.463  1.00  0.00           C    
ATOM      6  C6  MOL     1      30.123  71.901  31.450  1.00  0.00           C    
ATOM      7  C7  MOL     1      28.759  71.715  31.226  1.00  0.00           C    
ATOM      8  C8  MOL     1      28.245  70.448  31.157  1.00  0.00           C    
ATOM      9  N9  MOL     1      27.737  72.623  31.175  1.00  0.00           N    
ATOM     10  S10 MOL     1      26.487  71.743  30.309  1.00  0.00           S    
ATOM     11  N11 MOL     1      26.892  70.355  31.228  1.00  0.00           N    
ATOM     12  C12 MOL     1      31.856  79.177  33.233  1.00  0.00           C    
ATOM     13  C13 MOL     1      35.528  77.021  32.092  1.00  0.00           C    
ATOM     14  C14 MOL     1      36.729  77.038  31.991  1.00  0.00           C    
ATOM     15  C15 MOL     1      30.784  73.137  31.888  1.00  0.00           C    
ATOM     16  C16 MOL     1      40.944  76.243  32.061  1.00  0.00           C    
ATOM     17  C17 MOL     1      40.489  77.541  31.755  1.00  0.00           C    
ATOM     18  C18 MOL     1      39.137  77.866  31.811  1.00  0.00           C    
ATOM     19  C19 MOL     1      38.185  76.857  31.887  1.00  0.00           C    
ATOM     20  C20 MOL     1      38.691  75.580  31.883  1.00  0.00           C    
ATOM     21  C21 MOL     1      40.013  75.248  31.969  1.00  0.00           C    
ATOM     22  N22 MOL     1      37.881  74.519  31.691  1.00  0.00           N    
ATOM     23  N23 MOL     1      40.311  73.945  31.714  1.00  0.00           N    
ATOM     24  N24 MOL     1      30.913  68.282  32.237  1.00  0.00           N1+  
ATOM     25  N25 MOL     1      32.243  70.517  31.672  1.00  0.00           N1+  
ATOM     26  N26 MOL     1      38.788  79.252  31.746  1.00  0.00           N1+  
ATOM     27  N27 MOL     1      41.486  78.476  31.516  1.00  0.00           N1+  
ATOM     28  C28 MOL     1      32.078  77.840  32.684  1.00  0.00           C    
ATOM     29  C29 MOL     1      31.330  76.584  33.080  1.00  0.00           C    
ATOM     30  C30 MOL     1      32.084  75.313  32.677  1.00  0.00           C    
ATOM     31  C31 MOL     1      33.579  75.312  32.380  1.00  0.00           C    
ATOM     32  C32 MOL     1      34.102  76.699  32.080  1.00  0.00           C    
ATOM     33  C33 MOL     1      33.126  77.735  31.620  1.00  0.00           C    
ATOM     34  C34 MOL     1      31.324  74.120  32.327  1.00  0.00           C    
ATOM     35  O35 MOL     1      32.095  68.322  32.566  1.00  0.00           O    
ATOM     36  O36 MOL     1      32.547  70.776  32.827  1.00  0.00           O    
ATOM     37  O37 MOL     1      38.255  79.610  30.712  1.00  0.00           O    
ATOM     38  O38 MOL     1      41.328  79.399  30.719  1.00  0.00           O    
ATOM     39  O39 MOL     1      42.424  78.394  32.309  1.00  0.00           O1-  
ATOM     40  O40 MOL     1      39.109  79.877  32.739  1.00  0.00           O1-  
ATOM     41  O41 MOL     1      30.030  67.561  32.748  1.00  0.00           O1-  
ATOM     42  O42 MOL     1      32.884  69.909  30.830  1.00  0.00           O1-  
ATOM     43  S43 MOL     2      60.412  61.459  32.156  1.00  0.00           S    
ATOM     44  C44 MOL     2      48.528  73.078  31.532  1.00  0.00           C    
ATOM     45  C45 MOL     2      49.461  71.979  31.486  1.00  0.00           C    
ATOM     46  C46 MOL     2      49.052  70.670  31.252  1.00  0.00           C    
ATOM     47  C47 MOL     2      49.970  69.618  31.489  1.00  0.00           C    
ATOM     48  C48 MOL     2      51.269  69.729  32.011  1.00  0.00           C    
ATOM     49  C49 MOL     2      51.675  71.061  32.108  1.00  0.00           C    
ATOM     50  C50 MOL     2      50.776  72.103  31.895  1.00  0.00           C    
ATOM     51  N51 MOL     2      52.936  71.479  32.505  1.00  0.00           N    
ATOM     52  S52 MOL     2      52.767  73.087  33.157  1.00  0.00           S    
ATOM     53  N53 MOL     2      51.215  73.295  32.381  1.00  0.00           N    
ATOM     54  C54 MOL     2      51.914  68.410  32.414  1.00  0.00           C    
ATOM     55  C55 MOL     2      49.629  57.417  31.838  1.00  0.00           C    
ATOM     56  C56 MOL     2      50.970  57.451  31.463  1.00  0.00           C    
ATOM     57  C57 MOL     2      51.634  58.657  31.072  1.00  0.00           C    
ATOM     58  C58 MOL     2      50.904  59.798  30.783  1.00  0.00           C    
ATOM     59  C59 MOL     2      49.531  59.635  30.872  1.00  0.00           C    
ATOM     60  C60 MOL     2      48.923  58.463  31.331  1.00  0.00           C    
ATOM     61  N61 MOL     2      48.618  60.548  30.467  1.00  0.00           N    
ATOM     62  S62 MOL     2      47.074  59.991  31.173  1.00  0.00           S    
ATOM     63  N63 MOL     2      47.591  58.356  31.285  1.00  0.00           N    
ATOM     64  C64 MOL     2      47.738  73.958  31.756  1.00  0.00           C    
ATOM     65  C65 MOL     2      52.315  67.257  32.373  1.00  0.00           C    
ATOM     66  C66 MOL     2      56.440  64.602  31.739  1.00  0.00           C    
ATOM     67  C67 MOL     2      57.633  64.746  31.797  1.00  0.00           C    
ATOM     68  C68 MOL     2      51.568  61.100  30.560  1.00  0.00           C    
ATOM     69  C69 MOL     2      61.831  64.843  32.266  1.00  0.00           C    
ATOM     70  C70 MOL     2      61.129  66.064  32.263  1.00  0.00           C    
ATOM     71  C71 MOL     2      59.743  66.144  31.864  1.00  0.00           C    
ATOM     72  C72 MOL     2      59.068  64.937  31.664  1.00  0.00           C    
ATOM     73  C73 MOL     2      59.798  63.807  31.569  1.00  0.00           C    
ATOM     74  C74 MOL     2      61.157  63.798  31.732  1.00  0.00           C    
ATOM     75  N75 MOL     2      59.254  62.583  31.539  1.00  0.00           N    
ATOM     76  N76 MOL     2      61.689  62.570  31.772  1.00  0.00           N    
ATOM     77  N77 MOL     2      51.508  56.169  31.641  1.00  0.00           N1+  
ATOM     78  N78 MOL     2      53.045  58.796  30.986  1.00  0.00           N1+  
ATOM     79  N79 MOL     2      47.649  70.229  31.092  1.00  0.00           N1+  
ATOM     80  N80 MOL     2      49.400  68.396  31.114  1.00  0.00           N1+  
ATOM     81  N81 MOL     2      58.698  67.167  31.918  1.00  0.00           N1+  
ATOM     82  N82 MOL     2      61.763  67.177  32.866  1.00  0.00           N1+  
ATOM     83  C83 MOL     2      52.901  65.932  31.897  1.00  0.00           C    
ATOM     84  C84 MOL     2      52.046  64.661  31.655  1.00  0.00           C    
ATOM     85  C85 MOL     2      52.802  63.391  31.171  1.00  0.00           C    
ATOM     86  C86 MOL     2      54.282  63.262  31.431  1.00  0.00           C    
ATOM     87  C87 MOL     2      55.000  64.577  31.579  1.00  0.00           C    
ATOM     88  C88 MOL     2      54.310  65.908  31.375  1.00  0.00           C    
ATOM     89  C89 MOL     2      52.114  62.175  30.668  1.00  0.00           C    
ATOM     90  C90 MOL     2      46.786  77.447  32.220  1.00  0.00           C    
ATOM     91  C91 MOL     2      45.564  77.514  33.096  1.00  0.00           C    
ATOM     92  C92 MOL     2      44.886  76.171  33.052  1.00  0.00           C    
ATOM     93  C93 MOL     2      45.682  74.889  33.030  1.00  0.00           C    
ATOM     94  C94 MOL     2      46.760  74.998  31.995  1.00  0.00           C    
ATOM     95  C95 MOL     2      46.938  76.300  31.254  1.00  0.00           C    
ATOM     96  C96 MOL     2      47.896  78.442  32.405  1.00  0.00           C    
ATOM     97  C97 MOL     2      43.509  76.051  32.662  1.00  0.00           C    
ATOM     98  C98 MOL     2      42.338  75.970  32.383  1.00  0.00           C    
ATOM     99  O99 MOL     2      52.509  56.046  32.311  1.00  0.00           O    
ATOM    100  O10 MOL     2      53.746  58.279  31.869  1.00  0.00           O    
ATOM    101  O10 MOL     2      47.361  69.422  31.965  1.00  0.00           O    
ATOM    102  O10 MOL     2      49.094  67.652  32.024  1.00  0.00           O    
ATOM    103  O10 MOL     2      57.874  67.191  31.026  1.00  0.00           O    
ATOM    104  O10 MOL     2      61.009  68.084  33.154  1.00  0.00           O    
ATOM    105  O10 MOL     2      62.920  67.135  33.213  1.00  0.00           O1-  
ATOM    106  O10 MOL     2      58.530  67.819  32.926  1.00  0.00           O1-  
ATOM    107  O10 MOL     2      46.940  70.761  30.277  1.00  0.00           O1-  
ATOM    108  O10 MOL     2      49.318  68.348  29.892  1.00  0.00           O1-  
ATOM    109  O10 MOL     2      50.877  55.276  31.062  1.00  0.00           O1-  
ATOM    110  O11 MOL     2      53.593  59.370  30.051  1.00  0.00           O1-  
ATOM    111  C11 MOL     3      69.220  60.486  32.725  1.00  0.00           C    
ATOM    112  C11 MOL     3      69.797  59.286  32.102  1.00  0.00           C    
ATOM    113  C11 MOL     3      69.054  58.354  31.386  1.00  0.00           C    
ATOM    114  C11 MOL     3      69.679  57.200  30.834  1.00  0.00           C    
ATOM    115  C11 MOL     3      71.023  56.970  31.223  1.00  0.00           C    
ATOM    116  C11 MOL     3      71.736  57.927  31.919  1.00  0.00           C    
ATOM    117  C11 MOL     3      71.142  59.099  32.268  1.00  0.00           C    
ATOM    118  N11 MOL     3      72.962  57.723  32.490  1.00  0.00           N    
ATOM    119  S11 MOL     3      73.390  59.160  33.418  1.00  0.00           S    
ATOM    120  N12 MOL     3      71.867  59.981  33.009  1.00  0.00           N    
ATOM    121  C12 MOL     3      71.717  55.709  31.110  1.00  0.00           C    
ATOM    122  C12 MOL     3      70.907  44.590  32.375  1.00  0.00           C    
ATOM    123  C12 MOL     3      72.277  44.948  32.473  1.00  0.00           C    
ATOM    124  C12 MOL     3      72.724  46.244  32.157  1.00  0.00           C    
ATOM    125  C12 MOL     3      71.814  47.239  31.809  1.00  0.00           C    
ATOM    126  C12 MOL     3      70.492  46.927  31.855  1.00  0.00           C    
ATOM    127  C12 MOL     3      70.092  45.650  32.132  1.00  0.00           C    
ATOM    128  N12 MOL     3      69.470  47.820  31.811  1.00  0.00           N    
ATOM    129  S12 MOL     3      68.039  46.901  31.415  1.00  0.00           S    
ATOM    130  N13 MOL     3      68.758  45.577  32.239  1.00  0.00           N    
ATOM    131  C13 MOL     3      68.658  61.537  32.906  1.00  0.00           C    
ATOM    132  C13 MOL     3      72.171  54.605  31.276  1.00  0.00           C    
ATOM    133  C13 MOL     3      76.147  53.377  31.237  1.00  0.00           C    
ATOM    134  C13 MOL     3      77.391  54.043  30.960  1.00  0.00           C    
ATOM    135  C13 MOL     3      72.252  48.606  31.664  1.00  0.00           C    
ATOM    136  N13 MOL     3      73.156  44.172  33.201  1.00  0.00           N1+  
ATOM    137  N13 MOL     3      74.118  46.720  32.232  1.00  0.00           N1+  
ATOM    138  N13 MOL     3      67.732  58.915  31.393  1.00  0.00           N1+  
ATOM    139  N13 MOL     3      69.100  56.208  29.920  1.00  0.00           N1+  
ATOM    140  C14 MOL     3      72.689  53.312  31.662  1.00  0.00           C    
ATOM    141  C14 MOL     3      72.200  52.048  31.029  1.00  0.00           C    
ATOM    142  C14 MOL     3      73.246  50.992  31.259  1.00  0.00           C    
ATOM    143  C14 MOL     3      74.696  51.282  31.010  1.00  0.00           C    
ATOM    144  C14 MOL     3      74.925  52.681  31.493  1.00  0.00           C    
ATOM    145  C14 MOL     3      73.952  53.288  32.449  1.00  0.00           C    
ATOM    146  C14 MOL     3      72.790  49.673  31.566  1.00  0.00           C    
ATOM    147  C14 MOL     3      67.896  65.209  33.333  1.00  0.00           C    
ATOM    148  C14 MOL     3      66.596  64.887  34.022  1.00  0.00           C    
ATOM    149  C14 MOL     3      65.782  63.950  33.170  1.00  0.00           C    
ATOM    150  C15 MOL     3      66.455  62.791  32.484  1.00  0.00           C    
ATOM    151  C15 MOL     3      67.945  62.812  32.737  1.00  0.00           C    
ATOM    152  C15 MOL     3      68.707  64.110  32.699  1.00  0.00           C    
ATOM    153  C15 MOL     3      68.380  66.629  33.268  1.00  0.00           C    
ATOM    154  C15 MOL     3      64.362  64.242  32.959  1.00  0.00           C    
ATOM    155  C15 MOL     3      63.188  64.487  32.782  1.00  0.00           C    
ATOM    156  O15 MOL     3      72.603  43.669  34.173  1.00  0.00           O    
ATOM    157  O15 MOL     3      74.274  47.653  32.984  1.00  0.00           O    
ATOM    158  O15 MOL     3      67.116  58.801  32.466  1.00  0.00           O    
ATOM    159  O15 MOL     3      69.828  55.329  29.458  1.00  0.00           O    
ATOM    160  O16 MOL     3      67.437  59.537  30.384  1.00  0.00           O1-  
ATOM    161  O16 MOL     3      68.018  56.434  29.441  1.00  0.00           O1-  
ATOM    162  O16 MOL     3      74.183  43.791  32.699  1.00  0.00           O1-  
ATOM    163  O16 MOL     3      74.889  46.231  31.431  1.00  0.00           O1-  
ATOM    164  C16 MOL     4      49.776   2.379  30.785  1.00  0.00           C    
ATOM    165  C16 MOL     4      49.928   8.973  32.799  1.00  0.00           C    
ATOM    166  C16 MOL     4      49.249   3.343  31.702  1.00  0.00           C    
ATOM    167  C16 MOL     4      48.542   6.713  33.232  1.00  0.00           C    
ATOM    168  C16 MOL     4      47.083   6.675  32.810  1.00  0.00           C    
ATOM    169  C16 MOL     4      46.392   5.338  32.975  1.00  0.00           C    
ATOM    170  C17 MOL     4      47.205   4.065  33.057  1.00  0.00           C    
ATOM    171  C17 MOL     4      48.642   4.287  32.650  1.00  0.00           C    
ATOM    172  C17 MOL     4      49.368   5.438  33.298  1.00  0.00           C    
ATOM    173  C17 MOL     4      49.281   7.965  33.016  1.00  0.00           C    
ATOM    174  C17 MOL     4      44.913   5.262  33.000  1.00  0.00           C    
ATOM    175  C17 MOL     4      43.705   5.187  32.978  1.00  0.00           C    
ATOM    176  S17 MOL     5      20.141  12.855  31.052  1.00  0.00           S    
ATOM    177  C17 MOL     5       7.925  25.254  31.548  1.00  0.00           C    
ATOM    178  C17 MOL     5       8.463  23.993  32.020  1.00  0.00           C    
ATOM    179  C17 MOL     5       7.768  22.782  32.158  1.00  0.00           C    
ATOM    180  C18 MOL     5       8.518  21.599  32.197  1.00  0.00           C    
ATOM    181  C18 MOL     5       9.899  21.552  32.448  1.00  0.00           C    
ATOM    182  C18 MOL     5      10.482  22.813  32.580  1.00  0.00           C    
ATOM    183  C18 MOL     5       9.789  23.980  32.392  1.00  0.00           C    
ATOM    184  N18 MOL     5      11.771  23.117  32.892  1.00  0.00           N    
ATOM    185  S18 MOL     5      12.279  24.612  32.247  1.00  0.00           S    
ATOM    186  N18 MOL     5      10.624  25.082  32.527  1.00  0.00           N    
ATOM    187  C18 MOL     5      10.604  20.235  32.515  1.00  0.00           C    
ATOM    188  C18 MOL     5       7.864  32.872  32.279  1.00  0.00           C    
ATOM    189  C18 MOL     5       7.802  26.458  31.590  1.00  0.00           C    
ATOM    190  C19 MOL     5      11.282  19.252  32.274  1.00  0.00           C    
ATOM    191  C19 MOL     5      15.745  16.550  32.183  1.00  0.00           C    
ATOM    192  C19 MOL     5      16.885  16.215  31.959  1.00  0.00           C    
ATOM    193  C19 MOL     5      11.839  13.005  30.319  1.00  0.00           C    
ATOM    194  C19 MOL     5      21.212  15.957  32.327  1.00  0.00           C    
ATOM    195  C19 MOL     5      20.560  17.112  31.925  1.00  0.00           C    
ATOM    196  C19 MOL     5      19.138  17.201  31.859  1.00  0.00           C    
ATOM    197  C19 MOL     5      18.349  16.017  31.945  1.00  0.00           C    
ATOM    198  C19 MOL     5      19.066  14.831  32.117  1.00  0.00           C    
ATOM    199  C19 MOL     5      20.412  14.863  32.377  1.00  0.00           C    
ATOM    200  N20 MOL     5      18.710  13.539  31.801  1.00  0.00           N    
ATOM    201  N20 MOL     5      21.078  13.709  32.267  1.00  0.00           N    
ATOM    202  N20 MOL     5       6.352  22.575  32.019  1.00  0.00           N1+  
ATOM    203  N20 MOL     5       7.859  20.300  31.935  1.00  0.00           N1+  
ATOM    204  N20 MOL     5      18.671  18.606  31.863  1.00  0.00           N1+  
ATOM    205  N20 MOL     5      21.549  18.159  31.619  1.00  0.00           N1+  
ATOM    206  C20 MOL     5      12.160  18.076  32.014  1.00  0.00           C    
ATOM    207  C20 MOL     5      11.599  16.800  31.373  1.00  0.00           C    
ATOM    208  C20 MOL     5      12.360  15.520  31.718  1.00  0.00           C    
ATOM    209  C20 MOL     5      13.467  15.593  32.734  1.00  0.00           C    
ATOM    210  C21 MOL     5      14.329  16.806  32.485  1.00  0.00           C    
ATOM    211  C21 MOL     5      13.657  18.165  32.332  1.00  0.00           C    
ATOM    212  C21 MOL     5      12.105  14.250  31.024  1.00  0.00           C    
ATOM    213  C21 MOL     5       7.155  30.326  31.926  1.00  0.00           C    
ATOM    214  C21 MOL     5       5.656  30.258  31.859  1.00  0.00           C    
ATOM    215  C21 MOL     5       5.268  28.835  31.950  1.00  0.00           C    
ATOM    216  C21 MOL     5       6.178  28.007  32.780  1.00  0.00           C    
ATOM    217  C21 MOL     5       7.350  27.824  31.883  1.00  0.00           C    
ATOM    218  C21 MOL     5       8.046  29.132  31.510  1.00  0.00           C    
ATOM    219  C21 MOL     5       7.602  31.699  32.167  1.00  0.00           C    
ATOM    220  C22 MOL     5       4.336  28.320  30.981  1.00  0.00           C    
ATOM    221  C22 MOL     5       3.344  27.804  30.079  1.00  0.00           C    
ATOM    222  O22 MOL     5       5.806  21.572  32.413  1.00  0.00           O    
ATOM    223  O22 MOL     5       7.496  19.626  32.866  1.00  0.00           O    
ATOM    224  O22 MOL     5      17.577  19.002  31.520  1.00  0.00           O    
ATOM    225  O22 MOL     5      21.530  18.683  30.528  1.00  0.00           O    
ATOM    226  O22 MOL     5      22.321  18.313  32.556  1.00  0.00           O1-  
ATOM    227  O22 MOL     5      19.626  19.178  32.339  1.00  0.00           O1-  
ATOM    228  O22 MOL     5       5.873  23.282  31.154  1.00  0.00           O1-  
ATOM    229  O22 MOL     5       7.892  19.995  30.757  1.00  0.00           O1-  
ATOM    230  S23 MOL     6      41.060   1.659  32.411  1.00  0.00           S    
ATOM    231  C23 MOL     6      28.152  12.902  32.370  1.00  0.00           C    
ATOM    232  C23 MOL     6      28.772  11.571  32.086  1.00  0.00           C    
ATOM    233  C23 MOL     6      28.158  10.308  31.696  1.00  0.00           C    
ATOM    234  C23 MOL     6      28.981   9.166  31.525  1.00  0.00           C    
ATOM    235  C23 MOL     6      30.376   9.212  31.829  1.00  0.00           C    
ATOM    236  C23 MOL     6      30.908  10.411  32.195  1.00  0.00           C    
ATOM    237  C23 MOL     6      30.142  11.530  32.284  1.00  0.00           C    
ATOM    238  N23 MOL     6      32.200  10.540  32.694  1.00  0.00           N    
ATOM    239  S23 MOL     6      32.495  12.256  32.635  1.00  0.00           S    
ATOM    240  N24 MOL     6      30.789  12.549  32.952  1.00  0.00           N    
ATOM    241  C24 MOL     6      31.371   8.124  31.921  1.00  0.00           C    
ATOM    242  C24 MOL     6      28.554  20.290  32.335  1.00  0.00           C    
ATOM    243  C24 MOL     6      27.881  14.055  32.658  1.00  0.00           C    
ATOM    244  C24 MOL     6      32.275   7.379  32.242  1.00  0.00           C    
ATOM    245  C24 MOL     6      36.817   4.836  32.924  1.00  0.00           C    
ATOM    246  C24 MOL     6      38.016   4.815  32.930  1.00  0.00           C    
ATOM    247  C24 MOL     6      32.100   2.420  30.782  1.00  0.00           C    
ATOM    248  C24 MOL     6      42.243   5.119  32.984  1.00  0.00           C    
ATOM    249  C24 MOL     6      41.480   6.252  32.657  1.00  0.00           C    
ATOM    250  C25 MOL     6      40.081   6.241  32.777  1.00  0.00           C    
ATOM    251  C25 MOL     6      39.440   5.001  32.889  1.00  0.00           C    
ATOM    252  C25 MOL     6      40.203   3.889  33.018  1.00  0.00           C    
ATOM    253  C25 MOL     6      41.553   3.942  33.167  1.00  0.00           C    
ATOM    254  N25 MOL     6      39.775   2.622  33.144  1.00  0.00           N    
ATOM    255  N25 MOL     6      42.090   2.717  33.343  1.00  0.00           N    
ATOM    256  N25 MOL     6      26.683  10.253  31.602  1.00  0.00           N1+  
ATOM    257  N25 MOL     6      28.476   7.848  31.236  1.00  0.00           N1+  
ATOM    258  N25 MOL     6      39.317   7.418  33.173  1.00  0.00           N1+  
ATOM    259  N25 MOL     6      42.273   7.406  32.246  1.00  0.00           N1+  
ATOM    260  C26 MOL     6      33.165   6.298  32.677  1.00  0.00           C    
ATOM    261  C26 MOL     6      32.516   5.167  33.406  1.00  0.00           C    
ATOM    262  C26 MOL     6      33.221   3.945  32.938  1.00  0.00           C    
ATOM    263  C26 MOL     6      34.627   3.750  33.333  1.00  0.00           C    
ATOM    264  C26 MOL     6      35.370   4.935  32.809  1.00  0.00           C    
ATOM    265  C26 MOL     6      34.680   6.272  32.457  1.00  0.00           C    
ATOM    266  C26 MOL     6      32.683   3.187  31.849  1.00  0.00           C    
ATOM    267  C26 MOL     6      27.205  17.971  32.694  1.00  0.00           C    
ATOM    268  C26 MOL     6      25.691  17.918  32.827  1.00  0.00           C    
ATOM    269  C26 MOL     6      25.172  16.505  32.628  1.00  0.00           C    
ATOM    270  C27 MOL     6      25.990  15.521  31.853  1.00  0.00           C    
ATOM    271  C27 MOL     6      27.295  15.380  32.553  1.00  0.00           C    
ATOM    272  C27 MOL     6      28.025  16.677  32.917  1.00  0.00           C    
ATOM    273  C27 MOL     6      27.919  19.287  32.605  1.00  0.00           C    
ATOM    274  C27 MOL     6      23.805  16.098  32.895  1.00  0.00           C    
ATOM    275  C27 MOL     6      22.644  15.840  32.692  1.00  0.00           C    
ATOM    276  O27 MOL     6      26.009   9.869  32.541  1.00  0.00           O    
ATOM    277  O27 MOL     6      29.125   6.885  31.591  1.00  0.00           O    
ATOM    278  O27 MOL     6      38.177   7.221  33.544  1.00  0.00           O    
ATOM    279  O27 MOL     6      42.333   7.618  31.050  1.00  0.00           O    
ATOM    280  O28 MOL     6      42.649   8.003  33.217  1.00  0.00           O1-  
ATOM    281  O28 MOL     6      39.975   8.377  33.535  1.00  0.00           O1-  
ATOM    282  O28 MOL     6      26.258  10.699  30.536  1.00  0.00           O1-  
ATOM    283  O28 MOL     6      27.395   7.871  30.671  1.00  0.00           O1-  
ATOM    284  S28 MOL     7      19.493  37.273  30.605  1.00  0.00           S    
ATOM    285  C28 MOL     7       7.681  48.515  32.231  1.00  0.00           C    
ATOM    286  C28 MOL     7       8.520  47.330  32.365  1.00  0.00           C    
ATOM    287  C28 MOL     7       8.029  46.028  32.460  1.00  0.00           C    
ATOM    288  C28 MOL     7       8.933  44.946  32.678  1.00  0.00           C    
ATOM    289  C28 MOL     7      10.268  45.195  33.008  1.00  0.00           C    
ATOM    290  C29 MOL     7      10.687  46.485  32.893  1.00  0.00           C    
ATOM    291  C29 MOL     7       9.873  47.476  32.457  1.00  0.00           C    
ATOM    292  N29 MOL     7      12.005  46.804  32.825  1.00  0.00           N    
ATOM    293  S29 MOL     7      12.265  48.061  31.676  1.00  0.00           S    
ATOM    294  N29 MOL     7      10.640  48.512  32.037  1.00  0.00           N    
ATOM    295  C29 MOL     7      11.288  44.166  33.077  1.00  0.00           C    
ATOM    296  C29 MOL     7       8.832  55.598  30.632  1.00  0.00           C    
ATOM    297  C29 MOL     7       8.583  34.118  32.004  1.00  0.00           C    
ATOM    298  C29 MOL     7       9.960  33.960  31.930  1.00  0.00           C    
ATOM    299  C29 MOL     7      10.707  35.102  31.683  1.00  0.00           C    
ATOM    300  C30 MOL     7      10.115  36.275  31.159  1.00  0.00           C    
ATOM    301  C30 MOL     7       8.757  36.393  31.199  1.00  0.00           C    
ATOM    302  C30 MOL     7       8.019  35.389  31.810  1.00  0.00           C    
ATOM    303  N30 MOL     7       8.086  37.514  30.814  1.00  0.00           N    
ATOM    304  S30 MOL     7       6.783  37.585  31.964  1.00  0.00           S    
ATOM    305  N30 MOL     7       6.797  35.827  32.157  1.00  0.00           N    
ATOM    306  C30 MOL     7       7.189  49.613  32.175  1.00  0.00           C    
ATOM    307  C30 MOL     7      11.933  43.160  32.905  1.00  0.00           C    
ATOM    308  C30 MOL     7      15.786  41.115  31.007  1.00  0.00           C    
ATOM    309  C30 MOL     7      16.972  41.025  30.841  1.00  0.00           C    
ATOM    310  C31 MOL     7      10.932  37.398  30.698  1.00  0.00           C    
ATOM    311  C31 MOL     7      21.125  40.592  31.645  1.00  0.00           C    
ATOM    312  C31 MOL     7      20.519  41.834  31.684  1.00  0.00           C    
ATOM    313  C31 MOL     7      19.122  41.954  31.489  1.00  0.00           C    
ATOM    314  C31 MOL     7      18.375  40.863  31.117  1.00  0.00           C    
ATOM    315  C31 MOL     7      18.990  39.664  31.038  1.00  0.00           C    
ATOM    316  C31 MOL     7      20.343  39.524  31.288  1.00  0.00           C    
ATOM    317  N31 MOL     7      18.345  38.551  30.619  1.00  0.00           N    
ATOM    318  N31 MOL     7      20.791  38.263  31.175  1.00  0.00           N    
ATOM    319  N31 MOL     7      10.443  32.628  32.330  1.00  0.00           N1+  
ATOM    320  N32 MOL     7      12.064  35.188  31.769  1.00  0.00           N1+  
ATOM    321  N32 MOL     7       6.691  45.718  32.070  1.00  0.00           N1+  
ATOM    322  N32 MOL     7       8.610  43.582  32.507  1.00  0.00           N1+  
ATOM    323  N32 MOL     7      18.324  43.232  31.464  1.00  0.00           N1+  
ATOM    324  N32 MOL     7      21.108  43.018  32.137  1.00  0.00           N1+  
ATOM    325  C32 MOL     7      12.552  41.950  32.345  1.00  0.00           C    
ATOM    326  C32 MOL     7      11.863  40.577  32.412  1.00  0.00           C    
ATOM    327  C32 MOL     7      12.313  39.574  31.332  1.00  0.00           C    
ATOM    328  C32 MOL     7      13.732  39.616  30.840  1.00  0.00           C    
ATOM    329  C32 MOL     7      14.355  40.961  31.092  1.00  0.00           C    
ATOM    330  C33 MOL     7      13.537  42.191  31.253  1.00  0.00           C    
ATOM    331  C33 MOL     7      11.448  38.490  30.831  1.00  0.00           C    
ATOM    332  C33 MOL     7       7.783  53.381  31.587  1.00  0.00           C    
ATOM    333  C33 MOL     7       7.448  53.603  33.018  1.00  0.00           C    
ATOM    334  C33 MOL     7       6.064  53.051  33.206  1.00  0.00           C    
ATOM    335  C33 MOL     7       5.908  51.568  33.147  1.00  0.00           C    
ATOM    336  C33 MOL     7       6.835  51.033  32.101  1.00  0.00           C    
ATOM    337  C33 MOL     7       7.466  51.980  31.041  1.00  0.00           C    
ATOM    338  C33 MOL     7       8.482  54.466  30.879  1.00  0.00           C    
ATOM    339  C33 MOL     7       4.839  53.828  33.011  1.00  0.00           C    
ATOM    340  C34 MOL     7       3.619  54.606  32.877  1.00  0.00           C    
ATOM    341  O34 MOL     7      10.827  32.566  33.477  1.00  0.00           O    
ATOM    342  O34 MOL     7      12.419  36.144  32.479  1.00  0.00           O    
ATOM    343  O34 MOL     7       5.971  45.216  32.925  1.00  0.00           O    
ATOM    344  O34 MOL     7       9.472  42.713  32.693  1.00  0.00           O    
ATOM    345  O34 MOL     7      18.560  43.916  30.504  1.00  0.00           O    
ATOM    346  O34 MOL     7      22.251  43.338  31.944  1.00  0.00           O    
ATOM    347  O34 MOL     7      20.262  43.666  32.739  1.00  0.00           O1-  
ATOM    348  O34 MOL     7      17.605  43.504  32.403  1.00  0.00           O1-  
ATOM    349  O34 MOL     7       6.557  45.617  30.841  1.00  0.00           O1-  
ATOM    350  O35 MOL     7       7.519  43.329  32.059  1.00  0.00           O1-  
ATOM    351  O35 MOL     7      10.364  31.716  31.510  1.00  0.00           O1-  
ATOM    352  O35 MOL     7      12.806  34.389  31.244  1.00  0.00           O1-  
ATOM    353  S35 MOL     8      40.126  24.594  31.126  1.00  0.00           S    
ATOM    354  C35 MOL     8      28.605  37.476  31.758  1.00  0.00           C    
ATOM    355  C35 MOL     8      29.421  36.266  31.606  1.00  0.00           C    
ATOM    356  C35 MOL     8      28.817  35.096  31.148  1.00  0.00           C    
ATOM    357  C35 MOL     8      29.617  33.917  31.075  1.00  0.00           C    
ATOM    358  C35 MOL     8      30.957  33.870  31.436  1.00  0.00           C    
ATOM    359  C35 MOL     8      31.397  35.007  32.025  1.00  0.00           C    
ATOM    360  C36 MOL     8      30.756  36.218  31.946  1.00  0.00           C    
ATOM    361  N36 MOL     8      32.565  34.992  32.669  1.00  0.00           N    
ATOM    362  S36 MOL     8      32.601  36.543  33.512  1.00  0.00           S    
ATOM    363  N36 MOL     8      31.532  37.262  32.342  1.00  0.00           N    
ATOM    364  C36 MOL     8      31.808  32.677  31.180  1.00  0.00           C    
ATOM    365  C36 MOL     8      28.903  43.983  32.384  1.00  0.00           C    
ATOM    366  C36 MOL     8      29.413  21.433  31.748  1.00  0.00           C    
ATOM    367  C36 MOL     8      30.836  21.479  31.723  1.00  0.00           C    
ATOM    368  C36 MOL     8      31.571  22.634  31.317  1.00  0.00           C    
ATOM    369  C36 MOL     8      30.871  23.862  31.041  1.00  0.00           C    
ATOM    370  C37 MOL     8      29.494  23.723  30.886  1.00  0.00           C    
ATOM    371  C37 MOL     8      28.841  22.501  31.099  1.00  0.00           C    
ATOM    372  N37 MOL     8      28.688  24.637  30.217  1.00  0.00           N    
ATOM    373  S37 MOL     8      27.436  23.673  29.479  1.00  0.00           S    
ATOM    374  N37 MOL     8      27.531  22.411  30.710  1.00  0.00           N    
ATOM    375  C37 MOL     8      27.974  38.509  31.740  1.00  0.00           C    
ATOM    376  C37 MOL     8      32.357  31.627  30.922  1.00  0.00           C    
ATOM    377  C37 MOL     8      36.008  27.996  30.240  1.00  0.00           C    
ATOM    378  C37 MOL     8      37.214  27.872  30.246  1.00  0.00           C    
ATOM    379  C37 MOL     8      31.503  25.221  30.803  1.00  0.00           C    
ATOM    380  C38 MOL     8      41.462  28.085  31.226  1.00  0.00           C    
ATOM    381  C38 MOL     8      40.723  29.229  31.097  1.00  0.00           C    
ATOM    382  C38 MOL     8      39.354  29.203  30.791  1.00  0.00           C    
ATOM    383  C38 MOL     8      38.651  27.991  30.600  1.00  0.00           C    
ATOM    384  C38 MOL     8      39.414  26.865  30.807  1.00  0.00           C    
ATOM    385  C38 MOL     8      40.796  26.929  30.891  1.00  0.00           C    
ATOM    386  N38 MOL     8      38.873  25.790  31.428  1.00  0.00           N    
ATOM    387  N38 MOL     8      41.453  25.735  31.010  1.00  0.00           N    
ATOM    388  N38 MOL     8      31.287  20.165  32.070  1.00  0.00           N1+  
ATOM    389  N38 MOL     8      33.022  22.669  31.398  1.00  0.00           N1+  
ATOM    390  N39 MOL     8      27.363  35.345  30.898  1.00  0.00           N1+  
ATOM    391  N39 MOL     8      29.159  32.607  30.903  1.00  0.00           N1+  
ATOM    392  N39 MOL     8      38.746  30.470  30.907  1.00  0.00           N1+  
ATOM    393  N39 MOL     8      41.361  30.490  31.302  1.00  0.00           N1+  
ATOM    394  C39 MOL     8      32.819  30.259  30.587  1.00  0.00           C    
ATOM    395  C39 MOL     8      31.819  29.085  30.474  1.00  0.00           C    
ATOM    396  C39 MOL     8      32.448  27.752  30.886  1.00  0.00           C    
ATOM    397  C39 MOL     8      33.785  27.843  31.573  1.00  0.00           C    
ATOM    398  C39 MOL     8      34.710  28.577  30.645  1.00  0.00           C    
ATOM    399  C39 MOL     8      34.284  29.983  30.240  1.00  0.00           C    
ATOM    400  C40 MOL     8      31.856  26.383  30.688  1.00  0.00           C    
ATOM    401  C40 MOL     8      27.185  42.062  32.682  1.00  0.00           C    
ATOM    402  C40 MOL     8      25.699  42.234  32.606  1.00  0.00           C    
ATOM    403  C40 MOL     8      25.102  40.997  32.012  1.00  0.00           C    
ATOM    404  C40 MOL     8      25.965  40.070  31.162  1.00  0.00           C    
ATOM    405  C40 MOL     8      27.315  39.797  31.805  1.00  0.00           C    
ATOM    406  C40 MOL     8      27.835  40.735  32.843  1.00  0.00           C    
ATOM    407  C40 MOL     8      28.063  43.179  32.657  1.00  0.00           C    
ATOM    408  C40 MOL     8      23.665  40.833  32.045  1.00  0.00           C    
ATOM    409  C40 MOL     8      22.501  40.538  32.061  1.00  0.00           C    
ATOM    410  O41 MOL     8      30.904  19.742  33.188  1.00  0.00           O    
ATOM    411  O41 MOL     8      33.434  23.525  32.154  1.00  0.00           O    
ATOM    412  O41 MOL     8      26.433  34.822  31.502  1.00  0.00           O    
ATOM    413  O41 MOL     8      29.634  31.729  31.669  1.00  0.00           O    
ATOM    414  O41 MOL     8      37.871  30.654  30.085  1.00  0.00           O    
ATOM    415  O41 MOL     8      41.038  31.239  30.358  1.00  0.00           O    
ATOM    416  O41 MOL     8      42.204  30.528  32.170  1.00  0.00           O1-  
ATOM    417  O41 MOL     8      39.039  31.188  31.842  1.00  0.00           O1-  
ATOM    418  O41 MOL     8      27.225  36.129  29.960  1.00  0.00           O1-  
ATOM    419  O41 MOL     8      28.221  32.604  30.135  1.00  0.00           O1-  
ATOM    420  O42 MOL     8      31.980  19.511  31.332  1.00  0.00           O1-  
ATOM    421  O42 MOL     8      33.688  21.901  30.706  1.00  0.00           O1-  
ATOM    422  S42 MOL     9      61.053  13.735  31.367  1.00  0.00           S    
ATOM    423  C42 MOL     9      48.370  25.021  32.222  1.00  0.00           C    
ATOM    424  C42 MOL     9      49.099  23.952  31.507  1.00  0.00           C    
ATOM    425  C42 MOL     9      48.474  22.805  31.063  1.00  0.00           C    
ATOM    426  C42 MOL     9      49.264  21.636  30.806  1.00  0.00           C    
ATOM    427  C42 MOL     9      50.631  21.603  31.103  1.00  0.00           C    
ATOM    428  C42 MOL     9      51.257  22.767  31.391  1.00  0.00           C    
ATOM    429  C42 MOL     9      50.480  23.884  31.617  1.00  0.00           C    
ATOM    430  N43 MOL     9      52.523  22.842  31.899  1.00  0.00           N    
ATOM    431  S43 MOL     9      52.747  24.541  32.059  1.00  0.00           S    
ATOM    432  N43 MOL     9      51.077  24.760  32.450  1.00  0.00           N    
ATOM    433  C43 MOL     9      51.352  20.345  31.378  1.00  0.00           C    
ATOM    434  C43 MOL     9      48.906  32.147  32.050  1.00  0.00           C    
ATOM    435  C43 MOL     9      50.737  10.109  32.359  1.00  0.00           C    
ATOM    436  C43 MOL     9      52.092  10.100  32.020  1.00  0.00           C    
ATOM    437  C43 MOL     9      52.693  11.372  31.838  1.00  0.00           C    
ATOM    438  C43 MOL     9      51.926  12.518  31.579  1.00  0.00           C    
ATOM    439  C43 MOL     9      50.588  12.444  31.742  1.00  0.00           C    
ATOM    440  C44 MOL     9      50.094  11.314  32.328  1.00  0.00           C    
ATOM    441  N44 MOL     9      49.586  13.335  31.440  1.00  0.00           N    
ATOM    442  S44 MOL     9      48.062  12.557  31.694  1.00  0.00           S    
ATOM    443  N44 MOL     9      48.881  11.527  32.864  1.00  0.00           N    
ATOM    444  C44 MOL     9      47.909  26.045  32.656  1.00  0.00           C    
ATOM    445  C44 MOL     9      52.078  19.425  31.702  1.00  0.00           C    
ATOM    446  C44 MOL     9      56.822  17.565  31.932  1.00  0.00           C    
ATOM    447  C44 MOL     9      57.987  17.269  31.890  1.00  0.00           C    
ATOM    448  C44 MOL     9      52.539  13.782  31.288  1.00  0.00           C    
ATOM    449  C44 MOL     9      62.233  17.023  32.668  1.00  0.00           C    
ATOM    450  C45 MOL     9      61.485  18.202  32.665  1.00  0.00           C    
ATOM    451  C45 MOL     9      60.113  18.256  32.416  1.00  0.00           C    
ATOM    452  C45 MOL     9      59.416  17.113  32.114  1.00  0.00           C    
ATOM    453  C45 MOL     9      60.179  15.959  32.093  1.00  0.00           C    
ATOM    454  C45 MOL     9      61.528  15.919  32.340  1.00  0.00           C    
ATOM    455  N45 MOL     9      59.673  14.779  31.742  1.00  0.00           N    
ATOM    456  N45 MOL     9      62.179  14.739  32.196  1.00  0.00           N    
ATOM    457  N45 MOL     9      52.788   8.808  32.134  1.00  0.00           N1+  
ATOM    458  N45 MOL     9      54.121  11.568  31.768  1.00  0.00           N1+  
ATOM    459  N45 MOL     9      47.009  22.763  31.005  1.00  0.00           N1+  
ATOM    460  N46 MOL     9      48.727  20.321  30.924  1.00  0.00           N1+  
ATOM    461  N46 MOL     9      59.415  19.452  32.676  1.00  0.00           N1+  
ATOM    462  N46 MOL     9      62.208  19.393  32.926  1.00  0.00           N1+  
ATOM    463  C46 MOL     9      53.059  18.419  32.140  1.00  0.00           C    
ATOM    464  C46 MOL     9      52.533  17.066  32.512  1.00  0.00           C    
ATOM    465  C46 MOL     9      53.551  16.011  32.210  1.00  0.00           C    
ATOM    466  C46 MOL     9      54.929  16.167  32.749  1.00  0.00           C    
ATOM    467  C46 MOL     9      55.448  17.534  32.394  1.00  0.00           C    
ATOM    468  C46 MOL     9      54.530  18.755  32.381  1.00  0.00           C    
ATOM    469  C46 MOL     9      53.103  14.823  31.515  1.00  0.00           C    
ATOM    470  C47 MOL     9      47.589  29.833  32.373  1.00  0.00           C    
ATOM    471  C47 MOL     9      46.246  29.892  31.641  1.00  0.00           C    
ATOM    472  C47 MOL     9      45.374  28.674  31.853  1.00  0.00           C    
ATOM    473  C47 MOL     9      45.937  27.315  32.113  1.00  0.00           C    
ATOM    474  C47 MOL     9      47.184  27.285  32.944  1.00  0.00           C    
ATOM    475  C47 MOL     9      48.013  28.572  33.180  1.00  0.00           C    
ATOM    476  C47 MOL     9      48.385  31.095  32.367  1.00  0.00           C    
ATOM    477  C47 MOL     9      43.918  28.619  31.998  1.00  0.00           C    
ATOM    478  C47 MOL     9      42.802  28.181  31.830  1.00  0.00           C    
ATOM    479  O47 MOL     9      53.998   8.760  32.395  1.00  0.00           O    
ATOM    480  O48 MOL     9      54.627  12.569  32.266  1.00  0.00           O    
ATOM    481  O48 MOL     9      46.360  23.427  31.765  1.00  0.00           O    
ATOM    482  O48 MOL     9      48.569  19.940  32.067  1.00  0.00           O    
ATOM    483  O48 MOL     9      58.683  19.863  31.784  1.00  0.00           O    
ATOM    484  O48 MOL     9      62.314  20.174  32.007  1.00  0.00           O    
ATOM    485  O48 MOL     9      62.852  19.361  33.953  1.00  0.00           O1-  
ATOM    486  O48 MOL     9      59.805  20.025  33.683  1.00  0.00           O1-  
ATOM    487  O48 MOL     9      46.572  21.944  30.210  1.00  0.00           O1-  
ATOM    488  O48 MOL     9      48.386  19.629  29.977  1.00  0.00           O1-  
ATOM    489  O48 MOL     9      52.013   7.876  32.202  1.00  0.00           O1-  
ATOM    490  O49 MOL     9      54.585  10.732  30.996  1.00  0.00           O1-  
ATOM    491  C49 MOL    10      70.758  13.791  32.763  1.00  0.00           C    
ATOM    492  C49 MOL    10      69.865  20.240  32.307  1.00  0.00           C    
ATOM    493  C49 MOL    10      69.685  14.716  33.052  1.00  0.00           C    
ATOM    494  C49 MOL    10      68.410  18.102  32.943  1.00  0.00           C    
ATOM    495  C49 MOL    10      66.960  17.939  32.534  1.00  0.00           C    
ATOM    496  C49 MOL    10      66.308  16.638  32.980  1.00  0.00           C    
ATOM    497  C49 MOL    10      67.153  15.386  33.211  1.00  0.00           C    
ATOM    498  C49 MOL    10      68.635  15.678  33.393  1.00  0.00           C    
ATOM    499  C49 MOL    10      69.075  17.056  33.793  1.00  0.00           C    
ATOM    500  C50 MOL    10      69.150  19.302  32.588  1.00  0.00           C    
ATOM    501  C50 MOL    10      64.845  16.561  32.970  1.00  0.00           C    
ATOM    502  C50 MOL    10      63.672  16.836  32.916  1.00  0.00           C    
ATOM    503  S50 MOL    11      19.368  61.924  30.917  1.00  0.00           S    
ATOM    504  C50 MOL    11       9.674  66.194  29.941  1.00  0.00           C    
ATOM    505  C50 MOL    11       9.396  56.969  30.676  1.00  0.00           C    
ATOM    506  C50 MOL    11      10.573  57.076  31.434  1.00  0.00           C    
ATOM    507  C50 MOL    11      11.210  58.333  31.530  1.00  0.00           C    
ATOM    508  C50 MOL    11      10.691  59.503  30.968  1.00  0.00           C    
ATOM    509  C50 MOL    11       9.451  59.378  30.467  1.00  0.00           C    
ATOM    510  C51 MOL    11       8.837  58.171  30.263  1.00  0.00           C    
ATOM    511  N51 MOL    11       8.744  60.482  30.089  1.00  0.00           N    
ATOM    512  S51 MOL    11       7.116  59.922  30.397  1.00  0.00           S    
ATOM    513  N51 MOL    11       7.638  58.417  29.649  1.00  0.00           N    
ATOM    514  C51 MOL    11      10.992  65.630  29.797  1.00  0.00           C    
ATOM    515  C51 MOL    11      15.629  65.040  31.479  1.00  0.00           C    
ATOM    516  C51 MOL    11      16.705  65.483  31.828  1.00  0.00           C    
ATOM    517  C51 MOL    11      11.351  60.799  30.946  1.00  0.00           C    
ATOM    518  C51 MOL    11      20.959  65.473  31.974  1.00  0.00           C    
ATOM    519  C51 MOL    11      20.279  66.736  32.186  1.00  0.00           C    
ATOM    520  C52 MOL    11      18.872  66.759  31.978  1.00  0.00           C    
ATOM    521  C52 MOL    11      18.159  65.568  31.861  1.00  0.00           C    
ATOM    522  C52 MOL    11      18.839  64.387  31.749  1.00  0.00           C    
ATOM    523  C52 MOL    11      20.182  64.340  31.764  1.00  0.00           C    
ATOM    524  N52 MOL    11      18.293  63.179  31.480  1.00  0.00           N    
ATOM    525  N52 MOL    11      20.641  63.066  31.511  1.00  0.00           N    
ATOM    526  N52 MOL    11      10.816  56.146  32.547  1.00  0.00           N1+  
ATOM    527  N52 MOL    11      12.461  58.652  32.132  1.00  0.00           N1+  
ATOM    528  N52 MOL    11      17.944  67.848  31.921  1.00  0.00           N1+  
ATOM    529  N52 MOL    11      20.915  68.047  32.428  1.00  0.00           N1+  
ATOM    530  C53 MOL    11      12.307  65.031  29.700  1.00  0.00           C    
ATOM    531  C53 MOL    11      12.508  63.726  28.981  1.00  0.00           C    
ATOM    532  C53 MOL    11      12.893  62.721  30.031  1.00  0.00           C    
ATOM    533  C53 MOL    11      14.154  62.974  30.815  1.00  0.00           C    
ATOM    534  C53 MOL    11      14.355  64.462  31.011  1.00  0.00           C    
ATOM    535  C53 MOL    11      13.311  65.496  30.700  1.00  0.00           C    
ATOM    536  C53 MOL    11      11.934  61.727  30.455  1.00  0.00           C    
ATOM    537  O53 MOL    11      10.643  56.810  33.574  1.00  0.00           O    
ATOM    538  O53 MOL    11      12.383  59.364  33.124  1.00  0.00           O    
ATOM    539  O53 MOL    11      17.401  68.005  30.840  1.00  0.00           O    
ATOM    540  O54 MOL    11      20.249  69.036  32.689  1.00  0.00           O    
ATOM    541  O54 MOL    11      22.119  68.193  32.343  1.00  0.00           O1-  
ATOM    542  O54 MOL    11      17.771  68.516  32.919  1.00  0.00           O1-  
ATOM    543  O54 MOL    11      11.188  55.007  32.447  1.00  0.00           O1-  
ATOM    544  O54 MOL    11      13.422  58.245  31.521  1.00  0.00           O1-  
ATOM    545  S54 MOL    12      40.472  48.952  32.287  1.00  0.00           S    
ATOM    546  C54 MOL    12      28.506  60.867  31.730  1.00  0.00           C    
ATOM    547  C54 MOL    12      29.194  59.586  31.483  1.00  0.00           C    
ATOM    548  C54 MOL    12      28.565  58.314  31.552  1.00  0.00           C    
ATOM    549  C54 MOL    12      29.339  57.158  31.608  1.00  0.00           C    
ATOM    550  C55 MOL    12      30.739  57.218  31.761  1.00  0.00           C    
ATOM    551  C55 MOL    12      31.312  58.474  31.800  1.00  0.00           C    
ATOM    552  C55 MOL    12      30.575  59.600  31.552  1.00  0.00           C    
ATOM    553  N55 MOL    12      32.538  58.708  32.409  1.00  0.00           N    
ATOM    554  S55 MOL    12      32.707  60.454  32.736  1.00  0.00           S    
ATOM    555  N55 MOL    12      31.304  60.747  31.780  1.00  0.00           N    
ATOM    556  C55 MOL    12      31.500  55.961  31.922  1.00  0.00           C    
ATOM    557  C55 MOL    12      28.311  67.972  31.241  1.00  0.00           C    
ATOM    558  C55 MOL    12      29.772  45.060  31.980  1.00  0.00           C    
ATOM    559  C55 MOL    12      31.164  45.037  31.897  1.00  0.00           C    
ATOM    560  C56 MOL    12      31.881  46.227  31.860  1.00  0.00           C    
ATOM    561  C56 MOL    12      31.108  47.428  31.796  1.00  0.00           C    
ATOM    562  C56 MOL    12      29.741  47.401  31.804  1.00  0.00           C    
ATOM    563  C56 MOL    12      29.098  46.233  31.895  1.00  0.00           C    
ATOM    564  N56 MOL    12      28.824  48.407  31.682  1.00  0.00           N    
ATOM    565  S56 MOL    12      27.426  47.698  30.886  1.00  0.00           S    
ATOM    566  N56 MOL    12      27.739  46.309  31.882  1.00  0.00           N    
ATOM    567  C56 MOL    12      27.985  61.922  32.026  1.00  0.00           C    
ATOM    568  C56 MOL    12      32.042  54.914  31.650  1.00  0.00           C    
ATOM    569  C56 MOL    12      36.070  52.190  31.622  1.00  0.00           C    
ATOM    570  C57 MOL    12      37.225  52.235  31.965  1.00  0.00           C    
ATOM    571  C57 MOL    12      31.564  48.776  31.810  1.00  0.00           C    
ATOM    572  C57 MOL    12      41.554  52.579  32.045  1.00  0.00           C    
ATOM    573  C57 MOL    12      40.744  53.677  31.735  1.00  0.00           C    
ATOM    574  C57 MOL    12      39.346  53.602  31.726  1.00  0.00           C    
ATOM    575  C57 MOL    12      38.678  52.364  31.997  1.00  0.00           C    
ATOM    576  C57 MOL    12      39.496  51.260  32.152  1.00  0.00           C    
ATOM    577  C57 MOL    12      40.865  51.407  32.224  1.00  0.00           C    
ATOM    578  N57 MOL    12      39.041  49.960  32.217  1.00  0.00           N    
ATOM    579  N57 MOL    12      41.614  50.265  32.301  1.00  0.00           N    
ATOM    580  N58 MOL    12      31.702  43.744  31.944  1.00  0.00           N1+  
ATOM    581  N58 MOL    12      33.302  46.370  31.904  1.00  0.00           N1+  
ATOM    582  N58 MOL    12      27.150  58.166  31.702  1.00  0.00           N1+  
ATOM    583  N58 MOL    12      28.723  55.828  31.581  1.00  0.00           N1+  
ATOM    584  N58 MOL    12      38.667  54.845  31.746  1.00  0.00           N1+  
ATOM    585  N58 MOL    12      41.495  54.828  31.432  1.00  0.00           N1+  
ATOM    586  C58 MOL    12      32.649  53.648  31.175  1.00  0.00           C    
ATOM    587  C58 MOL    12      31.832  52.411  31.380  1.00  0.00           C    
ATOM    588  C58 MOL    12      32.642  51.147  31.459  1.00  0.00           C    
ATOM    589  C58 MOL    12      33.975  50.980  30.799  1.00  0.00           C    
ATOM    590  C59 MOL    12      34.741  52.225  31.015  1.00  0.00           C    
ATOM    591  C59 MOL    12      34.068  53.537  30.605  1.00  0.00           C    
ATOM    592  C59 MOL    12      31.967  49.910  31.754  1.00  0.00           C    
ATOM    593  C59 MOL    12      27.241  65.603  31.787  1.00  0.00           C    
ATOM    594  C59 MOL    12      25.872  65.733  32.386  1.00  0.00           C    
ATOM    595  C59 MOL    12      25.016  64.539  32.128  1.00  0.00           C    
ATOM    596  C59 MOL    12      25.678  63.167  32.242  1.00  0.00           C    
ATOM    597  C59 MOL    12      27.224  63.166  32.232  1.00  0.00           C    
ATOM    598  C59 MOL    12      28.063  64.420  32.156  1.00  0.00           C    
ATOM    599  C59 MOL    12      27.802  66.890  31.412  1.00  0.00           C    
ATOM    600  C60 MOL    12      23.557  64.789  31.963  1.00  0.00           C    
ATOM    601  C60 MOL    12      22.415  65.194  31.951  1.00  0.00           C    
ATOM    602  O60 MOL    12      32.661  43.567  32.657  1.00  0.00           O    
ATOM    603  O60 MOL    12      33.683  47.542  32.206  1.00  0.00           O    
ATOM    604  O60 MOL    12      26.607  58.315  32.782  1.00  0.00           O    
ATOM    605  O60 MOL    12      27.801  55.627  32.341  1.00  0.00           O    
ATOM    606  O60 MOL    12      38.683  55.646  30.858  1.00  0.00           O    
ATOM    607  O60 MOL    12      42.044  54.875  30.341  1.00  0.00           O    
ATOM    608  O60 MOL    12      41.573  55.663  32.316  1.00  0.00           O1-  
ATOM    609  O60 MOL    12      38.055  54.935  32.816  1.00  0.00           O1-  
ATOM    610  O61 MOL    12      26.487  58.150  30.667  1.00  0.00           O1-  
ATOM    611  O61 MOL    12      29.185  55.040  30.778  1.00  0.00           O1-  
ATOM    612  O61 MOL    12      31.062  42.889  31.335  1.00  0.00           O1-  
ATOM    613  O61 MOL    12      34.092  45.508  31.574  1.00  0.00           O1-  
ATOM    614  S61 MOL    13      60.600  36.907  31.004  1.00  0.00           S    
ATOM    615  C61 MOL    13      49.238  49.083  32.484  1.00  0.00           C    
ATOM    616  C61 MOL    13      50.129  48.011  32.014  1.00  0.00           C    
ATOM    617  C61 MOL    13      49.592  46.898  31.349  1.00  0.00           C    
ATOM    618  C61 MOL    13      50.321  45.690  31.429  1.00  0.00           C    
ATOM    619  C61 MOL    13      51.680  45.650  31.772  1.00  0.00           C    
ATOM    620  C62 MOL    13      52.280  46.845  32.046  1.00  0.00           C    
ATOM    621  C62 MOL    13      51.462  47.936  32.333  1.00  0.00           C    
ATOM    622  N62 MOL    13      53.552  47.004  32.488  1.00  0.00           N    
ATOM    623  S62 MOL    13      53.729  48.607  33.033  1.00  0.00           S    
ATOM    624  N62 MOL    13      52.008  48.851  33.154  1.00  0.00           N    
ATOM    625  C62 MOL    13      52.361  44.369  31.945  1.00  0.00           C    
ATOM    626  C62 MOL    13      48.989  56.207  32.478  1.00  0.00           C    
ATOM    627  C62 MOL    13      49.531  33.329  31.342  1.00  0.00           C    
ATOM    628  C62 MOL    13      50.912  33.460  31.168  1.00  0.00           C    
ATOM    629  C62 MOL    13      51.572  34.632  30.690  1.00  0.00           C    
ATOM    630  C63 MOL    13      50.868  35.828  30.486  1.00  0.00           C    
ATOM    631  C63 MOL    13      49.477  35.598  30.457  1.00  0.00           C    
ATOM    632  C63 MOL    13      48.840  34.449  30.945  1.00  0.00           C    
ATOM    633  N63 MOL    13      48.595  36.635  30.314  1.00  0.00           N    
ATOM    634  S63 MOL    13      47.474  36.381  31.647  1.00  0.00           S    
ATOM    635  N63 MOL    13      47.548  34.649  31.378  1.00  0.00           N    
ATOM    636  C63 MOL    13      48.603  50.059  32.783  1.00  0.00           C    
ATOM    637  C63 MOL    13      52.674  43.261  31.607  1.00  0.00           C    
ATOM    638  C63 MOL    13      56.799  40.923  30.657  1.00  0.00           C    
ATOM    639  C63 MOL    13      58.003  40.836  30.789  1.00  0.00           C    
ATOM    640  C64 MOL    13      51.570  37.198  30.424  1.00  0.00           C    
ATOM    641  C64 MOL    13      62.304  40.296  31.147  1.00  0.00           C    
ATOM    642  C64 MOL    13      61.724  41.538  31.193  1.00  0.00           C    
ATOM    643  C64 MOL    13      60.330  41.643  31.113  1.00  0.00           C    
ATOM    644  C64 MOL    13      59.468  40.564  30.931  1.00  0.00           C    
ATOM    645  C64 MOL    13      60.076  39.336  31.082  1.00  0.00           C    
ATOM    646  C64 MOL    13      61.462  39.214  31.171  1.00  0.00           C    
ATOM    647  N64 MOL    13      59.422  38.175  31.298  1.00  0.00           N    
ATOM    648  N64 MOL    13      61.909  37.965  31.454  1.00  0.00           N    
ATOM    649  N64 MOL    13      51.772  32.365  31.472  1.00  0.00           N1+  
ATOM    650  N65 MOL    13      52.965  34.394  30.553  1.00  0.00           N1+  
ATOM    651  N65 MOL    13      48.169  46.957  30.999  1.00  0.00           N1+  
ATOM    652  N65 MOL    13      49.629  44.438  31.434  1.00  0.00           N1+  
ATOM    653  N65 MOL    13      59.754  42.899  31.239  1.00  0.00           N1+  
ATOM    654  N65 MOL    13      62.607  42.686  31.550  1.00  0.00           N1+  
ATOM    655  C65 MOL    13      53.167  42.014  31.033  1.00  0.00           C    
ATOM    656  C65 MOL    13      52.517  40.689  31.439  1.00  0.00           C    
ATOM    657  C65 MOL    13      53.116  39.437  30.796  1.00  0.00           C    
ATOM    658  C65 MOL    13      54.624  39.440  30.472  1.00  0.00           C    
ATOM    659  C65 MOL    13      55.320  40.811  30.603  1.00  0.00           C    
ATOM    660  C66 MOL    13      54.493  42.036  30.306  1.00  0.00           C    
ATOM    661  C66 MOL    13      52.233  38.212  30.576  1.00  0.00           C    
ATOM    662  C66 MOL    13      47.794  53.861  32.981  1.00  0.00           C    
ATOM    663  C66 MOL    13      46.327  53.768  33.320  1.00  0.00           C    
ATOM    664  C66 MOL    13      45.627  52.432  33.114  1.00  0.00           C    
ATOM    665  C66 MOL    13      46.410  51.202  33.511  1.00  0.00           C    
ATOM    666  C66 MOL    13      47.893  51.289  33.157  1.00  0.00           C    
ATOM    667  C66 MOL    13      48.647  52.607  33.021  1.00  0.00           C    
ATOM    668  C66 MOL    13      48.440  55.169  32.782  1.00  0.00           C    
ATOM    669  C66 MOL    13      44.191  52.362  32.638  1.00  0.00           C    
ATOM    670  C67 MOL    13      43.036  52.582  32.316  1.00  0.00           C    
ATOM    671  O67 MOL    13      52.728  32.678  32.206  1.00  0.00           O    
ATOM    672  O67 MOL    13      53.724  34.940  31.322  1.00  0.00           O    
ATOM    673  O67 MOL    13      47.393  46.942  31.928  1.00  0.00           O    
ATOM    674  O67 MOL    13      49.576  43.874  32.519  1.00  0.00           O    
ATOM    675  O67 MOL    13      59.608  43.370  30.118  1.00  0.00           O    
ATOM    676  O67 MOL    13      63.045  43.400  30.667  1.00  0.00           O    
ATOM    677  O67 MOL    13      62.811  42.877  32.734  1.00  0.00           O1-  
ATOM    678  O67 MOL    13      59.439  43.388  32.304  1.00  0.00           O1-  
ATOM    679  O67 MOL    13      47.842  47.012  29.830  1.00  0.00           O1-  
ATOM    680  O68 MOL    13      48.970  44.047  30.486  1.00  0.00           O1-  
ATOM    681  O68 MOL    13      51.668  31.354  30.811  1.00  0.00           O1-  
ATOM    682  O68 MOL    13      53.196  33.486  29.767  1.00  0.00           O1-  
ATOM    683  C68 MOL    14      70.196  37.247  32.594  1.00  0.00           C    
ATOM    684  C68 MOL    14      71.083  36.130  32.205  1.00  0.00           C    
ATOM    685  C68 MOL    14      70.561  34.888  31.715  1.00  0.00           C    
ATOM    686  C68 MOL    14      71.355  33.730  31.464  1.00  0.00           C    
ATOM    687  C68 MOL    14      72.724  33.781  31.931  1.00  0.00           C    
ATOM    688  C68 MOL    14      73.225  35.047  32.218  1.00  0.00           C    
ATOM    689  C68 MOL    14      72.447  36.161  32.435  1.00  0.00           C    
ATOM    690  N69 MOL    14      74.472  35.191  32.792  1.00  0.00           N    
ATOM    691  S69 MOL    14      74.675  36.692  33.585  1.00  0.00           S    
ATOM    692  N69 MOL    14      73.057  37.193  33.158  1.00  0.00           N    
ATOM    693  C69 MOL    14      73.494  32.589  32.494  1.00  0.00           C    
ATOM    694  C69 MOL    14      70.140  43.342  32.649  1.00  0.00           C    
ATOM    695  C69 MOL    14      70.570  21.503  32.074  1.00  0.00           C    
ATOM    696  C69 MOL    14      71.962  21.672  32.186  1.00  0.00           C    
ATOM    697  C69 MOL    14      72.508  22.951  31.947  1.00  0.00           C    
ATOM    698  C69 MOL    14      71.725  24.070  31.582  1.00  0.00           C    
ATOM    699  C69 MOL    14      70.390  23.852  31.540  1.00  0.00           C    
ATOM    700  C70 MOL    14      69.840  22.626  31.735  1.00  0.00           C    
ATOM    701  N70 MOL    14      69.487  24.823  31.239  1.00  0.00           N    
ATOM    702  S70 MOL    14      67.868  24.190  31.232  1.00  0.00           S    
ATOM    703  N70 MOL    14      68.479  22.614  31.615  1.00  0.00           N    
ATOM    704  C70 MOL    14      69.412  38.149  32.769  1.00  0.00           C    
ATOM    705  C70 MOL    14      73.967  31.495  32.694  1.00  0.00           C    
ATOM    706  C70 MOL    14      77.379  27.713  32.203  1.00  0.00           C    
ATOM    707  C70 MOL    14      78.713  27.208  32.311  1.00  0.00           C    
ATOM    708  C70 MOL    14      72.282  25.403  31.249  1.00  0.00           C    
ATOM    709  N70 MOL    14      72.743  20.493  32.550  1.00  0.00           N1+  
ATOM    710  N71 MOL    14      73.885  23.284  32.102  1.00  0.00           N1+  
ATOM    711  N71 MOL    14      69.153  34.689  31.460  1.00  0.00           N1+  
ATOM    712  N71 MOL    14      70.509  32.397  31.463  1.00  0.00           N1+  
ATOM    713  C71 MOL    14      74.331  30.108  32.396  1.00  0.00           C    
ATOM    714  C71 MOL    14      73.223  29.134  31.908  1.00  0.00           C    
ATOM    715  C71 MOL    14      73.629  27.666  31.686  1.00  0.00           C    
ATOM    716  C71 MOL    14      75.066  27.323  31.464  1.00  0.00           C    
ATOM    717  C71 MOL    14      76.055  28.257  32.082  1.00  0.00           C    
ATOM    718  C71 MOL    14      75.793  29.740  32.246  1.00  0.00           C    
ATOM    719  C71 MOL    14      72.715  26.533  31.350  1.00  0.00           C    
ATOM    720  C72 MOL    14      68.211  41.491  32.321  1.00  0.00           C    
ATOM    721  C72 MOL    14      66.820  41.475  32.947  1.00  0.00           C    
ATOM    722  C72 MOL    14      66.110  40.136  32.725  1.00  0.00           C    
ATOM    723  C72 MOL    14      66.912  38.865  32.910  1.00  0.00           C    
ATOM    724  C72 MOL    14      68.341  39.086  32.452  1.00  0.00           C    
ATOM    725  C72 MOL    14      68.664  40.268  31.585  1.00  0.00           C    
ATOM    726  C72 MOL    14      69.206  42.574  32.564  1.00  0.00           C    
ATOM    727  C72 MOL    14      64.813  40.130  32.036  1.00  0.00           C    
ATOM    728  C72 MOL    14      63.720  40.210  31.526  1.00  0.00           C    
ATOM    729  O72 MOL    14      72.906  20.229  33.727  1.00  0.00           O    
ATOM    730  O73 MOL    14      74.120  24.333  32.732  1.00  0.00           O    
ATOM    731  O73 MOL    14      68.630  33.879  32.233  1.00  0.00           O    
ATOM    732  O73 MOL    14      70.255  31.844  32.562  1.00  0.00           O    
ATOM    733  O73 MOL    14      68.704  35.346  30.533  1.00  0.00           O1-  
ATOM    734  O73 MOL    14      70.093  31.932  30.417  1.00  0.00           O1-  
ATOM    735  O73 MOL    14      73.230  19.811  31.660  1.00  0.00           O1-  
ATOM    736  O73 MOL    14      74.663  22.524  31.585  1.00  0.00           O1-  
ATOM    737  S73 MOL    15      38.918  72.765  34.760  1.00  0.00           S    
ATOM    738  C73 MOL    15      33.672  79.439  36.731  1.00  0.00           C    
ATOM    739  C73 MOL    15      29.705  68.709  35.977  1.00  0.00           C    
ATOM    740  C74 MOL    15      31.094  68.730  35.881  1.00  0.00           C    
ATOM    741  C74 MOL    15      31.738  69.795  35.205  1.00  0.00           C    
ATOM    742  C74 MOL    15      31.124  71.094  35.260  1.00  0.00           C    
ATOM    743  C74 MOL    15      29.871  71.096  35.766  1.00  0.00           C    
ATOM    744  C74 MOL    15      29.151  69.960  35.991  1.00  0.00           C    
ATOM    745  N74 MOL    15      29.153  72.263  35.911  1.00  0.00           N    
ATOM    746  S74 MOL    15      28.073  71.773  37.130  1.00  0.00           S    
ATOM    747  N74 MOL    15      27.871  70.239  36.286  1.00  0.00           N    
ATOM    748  C74 MOL    15      33.209  78.249  36.046  1.00  0.00           C    
ATOM    749  C74 MOL    15      35.870  76.152  36.400  1.00  0.00           C    
ATOM    750  C75 MOL    15      37.062  76.182  36.497  1.00  0.00           C    
ATOM    751  C75 MOL    15      31.637  72.448  35.017  1.00  0.00           C    
ATOM    752  C75 MOL    15      41.190  75.753  35.410  1.00  0.00           C    
ATOM    753  C75 MOL    15      40.604  76.985  35.462  1.00  0.00           C    
ATOM    754  C75 MOL    15      39.273  77.101  35.796  1.00  0.00           C    
ATOM    755  C75 MOL    15      38.461  76.060  36.128  1.00  0.00           C    
ATOM    756  C75 MOL    15      38.995  74.885  35.779  1.00  0.00           C    
ATOM    757  C75 MOL    15      40.278  74.714  35.279  1.00  0.00           C    
ATOM    758  N75 MOL    15      38.161  73.875  35.793  1.00  0.00           N    
ATOM    759  N75 MOL    15      40.515  73.512  34.756  1.00  0.00           N    
ATOM    760  N76 MOL    15      31.693  67.467  36.222  1.00  0.00           N1+  
ATOM    761  N76 MOL    15      33.110  69.786  34.822  1.00  0.00           N1+  
ATOM    762  N76 MOL    15      38.484  78.206  35.656  1.00  0.00           N1+  
ATOM    763  N76 MOL    15      41.060  78.283  35.434  1.00  0.00           N1+  
ATOM    764  C76 MOL    15      32.821  77.026  35.411  1.00  0.00           C    
ATOM    765  C76 MOL    15      31.836  76.068  36.038  1.00  0.00           C    
ATOM    766  C76 MOL    15      32.464  74.684  36.056  1.00  0.00           C    
ATOM    767  C76 MOL    15      33.920  74.499  36.383  1.00  0.00           C    
ATOM    768  C76 MOL    15      34.664  75.656  35.801  1.00  0.00           C    
ATOM    769  C76 MOL    15      34.001  76.438  34.731  1.00  0.00           C    
ATOM    770  C77 MOL    15      31.807  73.568  35.421  1.00  0.00           C    
ATOM    771  O77 MOL    15      31.453  67.005  37.334  1.00  0.00           O    
ATOM    772  O77 MOL    15      33.674  70.615  35.513  1.00  0.00           O    
ATOM    773  O77 MOL    15      37.822  77.982  34.666  1.00  0.00           O    
ATOM    774  O77 MOL    15      40.747  78.854  34.412  1.00  0.00           O    
ATOM    775  O77 MOL    15      41.504  78.704  36.467  1.00  0.00           O1-  
ATOM    776  O77 MOL    15      38.360  78.855  36.657  1.00  0.00           O1-  
ATOM    777  O77 MOL    15      32.138  66.937  35.234  1.00  0.00           O1-  
ATOM    778  O77 MOL    15      33.757  68.884  34.296  1.00  0.00           O1-  
ATOM    779  S77 MOL    16      59.553  61.360  35.468  1.00  0.00           S    
ATOM    780  C78 MOL    16      49.092  72.717  34.764  1.00  0.00           C    
ATOM    781  C78 MOL    16      49.715  71.437  35.082  1.00  0.00           C    
ATOM    782  C78 MOL    16      48.886  70.334  35.316  1.00  0.00           C    
ATOM    783  C78 MOL    16      49.477  69.147  35.800  1.00  0.00           C    
ATOM    784  C78 MOL    16      50.843  68.965  35.635  1.00  0.00           C    
ATOM    785  C78 MOL    16      51.609  70.041  35.327  1.00  0.00           C    
ATOM    786  C78 MOL    16      51.072  71.294  35.335  1.00  0.00           C    
ATOM    787  N78 MOL    16      52.964  69.948  35.245  1.00  0.00           N    
ATOM    788  S78 MOL    16      53.461  71.368  36.123  1.00  0.00           S    
ATOM    789  N78 MOL    16      52.047  72.222  35.509  1.00  0.00           N    
ATOM    790  C79 MOL    16      51.536  67.730  35.922  1.00  0.00           C    
ATOM    791  C79 MOL    16      49.863  57.176  36.270  1.00  0.00           C    
ATOM    792  C79 MOL    16      51.227  57.248  36.069  1.00  0.00           C    
ATOM    793  C79 MOL    16      51.924  58.461  36.063  1.00  0.00           C    
ATOM    794  C79 MOL    16      51.190  59.646  36.495  1.00  0.00           C    
ATOM    795  C79 MOL    16      49.781  59.541  36.409  1.00  0.00           C    
ATOM    796  C79 MOL    16      49.169  58.329  36.232  1.00  0.00           C    
ATOM    797  N79 MOL    16      48.795  60.480  36.379  1.00  0.00           N    
ATOM    798  S79 MOL    16      47.481  59.908  35.422  1.00  0.00           S    
ATOM    799  N79 MOL    16      47.825  58.387  36.110  1.00  0.00           N    
ATOM    800  C80 MOL    16      48.347  73.662  34.913  1.00  0.00           C    
ATOM    801  C80 MOL    16      52.041  66.644  35.958  1.00  0.00           C    
ATOM    802  C80 MOL    16      56.830  64.869  35.678  1.00  0.00           C    
ATOM    803  C80 MOL    16      57.980  65.093  35.323  1.00  0.00           C    
ATOM    804  C80 MOL    16      51.788  60.951  36.881  1.00  0.00           C    
ATOM    805  C80 MOL    16      62.190  64.256  35.859  1.00  0.00           C    
ATOM    806  C80 MOL    16      61.844  65.633  35.634  1.00  0.00           C    
ATOM    807  C80 MOL    16      60.463  65.952  35.476  1.00  0.00           C    
ATOM    808  C80 MOL    16      59.490  65.022  35.070  1.00  0.00           C    
ATOM    809  C80 MOL    16      60.013  63.760  34.931  1.00  0.00           C    
ATOM    810  C81 MOL    16      61.208  63.347  35.488  1.00  0.00           C    
ATOM    811  N81 MOL    16      59.031  62.834  34.716  1.00  0.00           N    
ATOM    812  N81 MOL    16      61.185  62.017  35.802  1.00  0.00           N    
ATOM    813  N81 MOL    16      51.856  55.958  36.056  1.00  0.00           N1+  
ATOM    814  N81 MOL    16      53.335  58.026  35.839  1.00  0.00           N1+  
ATOM    815  N81 MOL    16      47.487  70.590  35.247  1.00  0.00           N1+  
ATOM    816  N81 MOL    16      48.821  67.989  36.322  1.00  0.00           N1+  
ATOM    817  N81 MOL    16      59.874  67.168  35.897  1.00  0.00           N1+  
ATOM    818  N81 MOL    16      62.735  66.808  35.849  1.00  0.00           N1+  
ATOM    819  C81 MOL    16      52.918  65.515  35.790  1.00  0.00           C    
ATOM    820  C82 MOL    16      52.349  64.171  35.574  1.00  0.00           C    
ATOM    821  C82 MOL    16      53.137  63.231  36.415  1.00  0.00           C    
ATOM    822  C82 MOL    16      54.687  63.325  36.373  1.00  0.00           C    
ATOM    823  C82 MOL    16      55.334  64.669  35.949  1.00  0.00           C    
ATOM    824  C82 MOL    16      54.396  65.790  35.552  1.00  0.00           C    
ATOM    825  C82 MOL    16      52.382  62.002  36.812  1.00  0.00           C    
ATOM    826  C82 MOL    16      47.147  77.063  35.966  1.00  0.00           C    
ATOM    827  C82 MOL    16      45.832  76.783  36.637  1.00  0.00           C    
ATOM    828  C82 MOL    16      45.195  75.502  36.170  1.00  0.00           C    
ATOM    829  C82 MOL    16      46.059  74.295  35.900  1.00  0.00           C    
ATOM    830  C83 MOL    16      47.383  74.687  35.273  1.00  0.00           C    
ATOM    831  C83 MOL    16      47.707  76.120  34.942  1.00  0.00           C    
ATOM    832  C83 MOL    16      47.919  78.293  36.342  1.00  0.00           C    
ATOM    833  C83 MOL    16      43.799  75.593  35.771  1.00  0.00           C    
ATOM    834  C83 MOL    16      42.638  75.719  35.465  1.00  0.00           C    
ATOM    835  O83 MOL    16      52.788  55.740  36.821  1.00  0.00           O    
ATOM    836  O83 MOL    16      54.183  58.623  36.451  1.00  0.00           O    
ATOM    837  O83 MOL    16      46.721  70.181  36.096  1.00  0.00           O    
ATOM    838  O83 MOL    16      49.464  67.165  36.933  1.00  0.00           O    
ATOM    839  O83 MOL    16      59.188  67.745  35.084  1.00  0.00           O    
ATOM    840  O84 MOL    16      62.473  67.835  35.233  1.00  0.00           O    
ATOM    841  O84 MOL    16      63.657  66.669  36.656  1.00  0.00           O1-  
ATOM    842  O84 MOL    16      60.208  67.527  36.994  1.00  0.00           O1-  
ATOM    843  O84 MOL    16      47.025  71.285  34.341  1.00  0.00           O1-  
ATOM    844  O84 MOL    16      47.654  67.963  36.095  1.00  0.00           O1-  
ATOM    845  O84 MOL    16      51.472  55.249  35.120  1.00  0.00           O1-  
ATOM    846  O84 MOL    16      53.505  57.100  35.048  1.00  0.00           O1-  
ATOM    847  C84 MOL    17      68.532  60.674  36.193  1.00  0.00           C    
ATOM    848  C84 MOL    17      69.053  59.400  35.796  1.00  0.00           C    
ATOM    849  C84 MOL    17      68.245  58.366  35.407  1.00  0.00           C    
ATOM    850  C85 MOL    17      68.860  57.102  35.335  1.00  0.00           C    
ATOM    851  C85 MOL    17      70.210  56.820  35.742  1.00  0.00           C    
ATOM    852  C85 MOL    17      70.967  57.890  35.993  1.00  0.00           C    
ATOM    853  C85 MOL    17      70.354  59.112  36.041  1.00  0.00           C    
ATOM    854  N85 MOL    17      72.248  57.754  36.450  1.00  0.00           N    
ATOM    855  S85 MOL    17      72.770  59.379  36.662  1.00  0.00           S    
ATOM    856  N85 MOL    17      71.171  59.993  36.624  1.00  0.00           N    
ATOM    857  C85 MOL    17      70.937  55.549  35.960  1.00  0.00           C    
ATOM    858  C85 MOL    17      70.338  44.714  35.901  1.00  0.00           C    
ATOM    859  C85 MOL    17      71.695  44.958  36.018  1.00  0.00           C    
ATOM    860  C86 MOL    17      72.171  46.229  35.763  1.00  0.00           C    
ATOM    861  C86 MOL    17      71.382  47.292  35.358  1.00  0.00           C    
ATOM    862  C86 MOL    17      70.066  46.965  35.110  1.00  0.00           C    
ATOM    863  C86 MOL    17      69.552  45.713  35.379  1.00  0.00           C    
ATOM    864  N86 MOL    17      69.192  47.851  34.600  1.00  0.00           N    
ATOM    865  S86 MOL    17      67.600  47.124  34.724  1.00  0.00           S    
ATOM    866  N86 MOL    17      68.203  45.594  35.375  1.00  0.00           N    
ATOM    867  C86 MOL    17      67.934  61.657  36.525  1.00  0.00           C    
ATOM    868  C86 MOL    17      71.749  54.696  36.223  1.00  0.00           C    
ATOM    869  C86 MOL    17      76.240  52.544  36.696  1.00  0.00           C    
ATOM    870  C87 MOL    17      77.616  52.681  37.048  1.00  0.00           C    
ATOM    871  C87 MOL    17      71.910  48.655  35.494  1.00  0.00           C    
ATOM    872  N87 MOL    17      72.628  43.985  36.413  1.00  0.00           N1+  
ATOM    873  N87 MOL    17      73.537  46.399  35.871  1.00  0.00           N1+  
ATOM    874  N87 MOL    17      66.829  58.491  35.044  1.00  0.00           N1+  
ATOM    875  N87 MOL    17      68.307  55.832  35.037  1.00  0.00           N1+  
ATOM    876  C87 MOL    17      72.642  53.529  36.447  1.00  0.00           C    
ATOM    877  C87 MOL    17      72.141  52.173  37.023  1.00  0.00           C    
ATOM    878  C87 MOL    17      72.903  50.975  36.387  1.00  0.00           C    
ATOM    879  C87 MOL    17      74.345  50.981  36.702  1.00  0.00           C    
ATOM    880  C88 MOL    17      74.868  52.341  36.390  1.00  0.00           C    
ATOM    881  C88 MOL    17      74.032  53.498  35.854  1.00  0.00           C    
ATOM    882  C88 MOL    17      72.377  49.739  35.746  1.00  0.00           C    
ATOM    883  C88 MOL    17      67.303  65.346  37.471  1.00  0.00           C    
ATOM    884  C88 MOL    17      66.126  65.224  38.399  1.00  0.00           C    
ATOM    885  C88 MOL    17      65.519  63.869  38.202  1.00  0.00           C    
ATOM    886  C88 MOL    17      66.404  62.684  38.281  1.00  0.00           C    
ATOM    887  C88 MOL    17      67.312  62.836  37.108  1.00  0.00           C    
ATOM    888  C88 MOL    17      67.698  64.200  36.570  1.00  0.00           C    
ATOM    889  C88 MOL    17      68.074  66.633  37.413  1.00  0.00           C    
ATOM    890  C89 MOL    17      64.358  63.780  37.341  1.00  0.00           C    
ATOM    891  C89 MOL    17      63.421  63.851  36.582  1.00  0.00           C    
ATOM    892  O89 MOL    17      73.802  44.254  36.597  1.00  0.00           O    
ATOM    893  O89 MOL    17      73.904  46.602  37.013  1.00  0.00           O    
ATOM    894  O89 MOL    17      66.416  57.360  34.805  1.00  0.00           O    
ATOM    895  O89 MOL    17      68.047  55.328  36.120  1.00  0.00           O    
ATOM    896  O89 MOL    17      66.291  59.569  34.941  1.00  0.00           O1-  
ATOM    897  O89 MOL    17      68.474  55.383  33.912  1.00  0.00           O1-  
ATOM    898  O89 MOL    17      72.160  42.893  36.639  1.00  0.00           O1-  
ATOM    899  O89 MOL    17      74.122  46.337  34.803  1.00  0.00           O1-  
ATOM    900  C90 MOL    18      49.165   1.051  35.438  1.00  0.00           C    
ATOM    901  C90 MOL    18      49.126   8.598  36.952  1.00  0.00           C    
ATOM    902  C90 MOL    18      48.502   2.209  36.034  1.00  0.00           C    
ATOM    903  C90 MOL    18      48.096   6.077  36.667  1.00  0.00           C    
ATOM    904  C90 MOL    18      46.826   5.993  35.853  1.00  0.00           C    
ATOM    905  C90 MOL    18      45.857   4.894  36.256  1.00  0.00           C    
ATOM    906  C90 MOL    18      46.422   3.566  36.712  1.00  0.00           C    
ATOM    907  C90 MOL    18      47.923   3.474  36.530  1.00  0.00           C    
ATOM    908  C90 MOL    18      48.822   4.729  36.784  1.00  0.00           C    
ATOM    909  C90 MOL    18      48.675   7.455  37.001  1.00  0.00           C    
ATOM    910  C91 MOL    18      44.378   5.038  36.098  1.00  0.00           C    
ATOM    911  C91 MOL    18      43.163   5.050  36.119  1.00  0.00           C    
ATOM    912  S91 MOL    19      19.344  13.390  35.962  1.00  0.00           S    
ATOM    913  C91 MOL    19       7.839  26.060  35.924  1.00  0.00           C    
ATOM    914  C91 MOL    19       8.660  24.861  35.701  1.00  0.00           C    
ATOM    915  C91 MOL    19       8.157  23.545  35.607  1.00  0.00           C    
ATOM    916  C91 MOL    19       9.011  22.431  35.677  1.00  0.00           C    
ATOM    917  C91 MOL    19      10.376  22.656  35.707  1.00  0.00           C    
ATOM    918  C91 MOL    19      10.868  23.921  35.802  1.00  0.00           C    
ATOM    919  C91 MOL    19      10.028  25.008  35.752  1.00  0.00           C    
ATOM    920  N92 MOL    19      12.195  24.257  35.799  1.00  0.00           N    
ATOM    921  S92 MOL    19      12.255  25.836  35.079  1.00  0.00           S    
ATOM    922  N92 MOL    19      10.641  26.200  35.582  1.00  0.00           N    
ATOM    923  C92 MOL    19      11.262  21.546  35.450  1.00  0.00           C    
ATOM    924  C92 MOL    19       8.363  32.032  35.890  1.00  0.00           C    
ATOM    925  C92 MOL    19       7.076  26.901  36.344  1.00  0.00           C    
ATOM    926  C92 MOL    19      11.807  20.479  35.343  1.00  0.00           C    
ATOM    927  C92 MOL    19      15.329  17.112  36.022  1.00  0.00           C    
ATOM    928  C92 MOL    19      16.497  16.868  35.826  1.00  0.00           C    
ATOM    929  C92 MOL    19       9.903  14.389  35.508  1.00  0.00           C    
ATOM    930  C93 MOL    19      20.840  16.727  35.366  1.00  0.00           C    
ATOM    931  C93 MOL    19      20.063  17.868  35.099  1.00  0.00           C    
ATOM    932  C93 MOL    19      18.658  17.918  35.078  1.00  0.00           C    
ATOM    933  C93 MOL    19      17.943  16.780  35.470  1.00  0.00           C    
ATOM    934  C93 MOL    19      18.736  15.675  35.768  1.00  0.00           C    
ATOM    935  C93 MOL    19      20.112  15.607  35.703  1.00  0.00           C    
ATOM    936  N93 MOL    19      18.163  14.589  36.322  1.00  0.00           N    
ATOM    937  N93 MOL    19      20.714  14.435  36.141  1.00  0.00           N    
ATOM    938  N93 MOL    19       6.729  23.536  35.551  1.00  0.00           N1+  
ATOM    939  N93 MOL    19       8.668  20.984  35.752  1.00  0.00           N1+  
ATOM    940  N94 MOL    19      17.925  19.117  35.026  1.00  0.00           N1+  
ATOM    941  N94 MOL    19      20.939  18.966  35.378  1.00  0.00           N1+  
ATOM    942  C94 MOL    19      12.099  19.158  35.808  1.00  0.00           C    
ATOM    943  C94 MOL    19      10.985  18.163  35.631  1.00  0.00           C    
ATOM    944  C94 MOL    19      11.526  16.795  35.383  1.00  0.00           C    
ATOM    945  C94 MOL    19      12.998  16.548  35.229  1.00  0.00           C    
ATOM    946  C94 MOL    19      13.892  17.445  36.034  1.00  0.00           C    
ATOM    947  C94 MOL    19      13.401  18.800  36.489  1.00  0.00           C    
ATOM    948  C94 MOL    19      10.695  15.610  35.462  1.00  0.00           C    
ATOM    949  C94 MOL    19       6.442  30.222  36.507  1.00  0.00           C    
ATOM    950  C95 MOL    19       4.986  30.359  36.034  1.00  0.00           C    
ATOM    951  C95 MOL    19       4.046  29.177  36.356  1.00  0.00           C    
ATOM    952  C95 MOL    19       4.652  27.826  36.712  1.00  0.00           C    
ATOM    953  C95 MOL    19       6.164  27.903  36.873  1.00  0.00           C    
ATOM    954  C95 MOL    19       6.776  29.127  37.458  1.00  0.00           C    
ATOM    955  C95 MOL    19       7.486  31.236  36.186  1.00  0.00           C    
ATOM    956  C95 MOL    19       2.605  29.368  36.274  1.00  0.00           C    
ATOM    957  C95 MOL    19       1.191  29.599  36.144  1.00  0.00           C    
ATOM    958  O95 MOL    19       6.341  24.156  36.546  1.00  0.00           O    
ATOM    959  O95 MOL    19       9.303  20.336  36.578  1.00  0.00           O    
ATOM    960  O96 MOL    19      18.002  19.852  34.059  1.00  0.00           O    
ATOM    961  O96 MOL    19      21.566  19.514  34.501  1.00  0.00           O    
ATOM    962  O96 MOL    19      20.977  19.146  36.593  1.00  0.00           O1-  
ATOM    963  O96 MOL    19      17.304  19.277  36.068  1.00  0.00           O1-  
ATOM    964  O96 MOL    19       6.224  22.993  34.595  1.00  0.00           O1-  
ATOM    965  O96 MOL    19       7.882  20.541  34.958  1.00  0.00           O1-  
ATOM    966  S96 MOL    20      41.502   0.994  37.198  1.00  0.00           S    
ATOM    967  C96 MOL    20      28.577  13.795  36.427  1.00  0.00           C    
ATOM    968  C96 MOL    20      29.463  12.595  36.182  1.00  0.00           C    
ATOM    969  C96 MOL    20      29.028  11.354  35.618  1.00  0.00           C    
ATOM    970  C97 MOL    20      29.877  10.244  35.692  1.00  0.00           C    
ATOM    971  C97 MOL    20      31.210  10.331  36.067  1.00  0.00           C    
ATOM    972  C97 MOL    20      31.671  11.652  36.182  1.00  0.00           C    
ATOM    973  C97 MOL    20      30.795  12.692  36.465  1.00  0.00           C    
ATOM    974  N97 MOL    20      32.973  12.007  36.150  1.00  0.00           N    
ATOM    975  S97 MOL    20      32.981  13.754  36.292  1.00  0.00           S    
ATOM    976  N97 MOL    20      31.333  13.865  36.878  1.00  0.00           N    
ATOM    977  C97 MOL    20      31.987   9.055  36.262  1.00  0.00           C    
ATOM    978  C97 MOL    20      28.169  20.415  36.178  1.00  0.00           C    
ATOM    979  C97 MOL    20      27.901  14.785  36.561  1.00  0.00           C    
ATOM    980  C98 MOL    20      32.520   7.964  36.350  1.00  0.00           C    
ATOM    981  C98 MOL    20      36.351   3.939  36.468  1.00  0.00           C    
ATOM    982  C98 MOL    20      37.506   3.555  36.549  1.00  0.00           C    
ATOM    983  C98 MOL    20      30.510   2.088  35.386  1.00  0.00           C    
ATOM    984  C98 MOL    20      41.714   4.682  36.211  1.00  0.00           C    
ATOM    985  C98 MOL    20      40.637   5.582  36.262  1.00  0.00           C    
ATOM    986  C98 MOL    20      39.327   5.100  36.375  1.00  0.00           C    
ATOM    987  C98 MOL    20      38.985   3.766  36.449  1.00  0.00           C    
ATOM    988  C98 MOL    20      40.055   2.896  36.453  1.00  0.00           C    
ATOM    989  C98 MOL    20      41.349   3.344  36.399  1.00  0.00           C    
ATOM    990  N99 MOL    20      39.898   1.561  36.748  1.00  0.00           N    
ATOM    991  N99 MOL    20      42.280   2.393  36.685  1.00  0.00           N    
ATOM    992  N99 MOL    20      27.684  11.450  35.174  1.00  0.00           N1+  
ATOM    993  N99 MOL    20      29.419   8.970  35.372  1.00  0.00           N1+  
ATOM    994  N99 MOL    20      38.140   5.914  36.514  1.00  0.00           N1+  
ATOM    995  N99 MOL    20      40.677   7.061  36.192  1.00  0.00           N1+  
ATOM    996  C99 MOL    20      33.057   6.534  36.411  1.00  0.00           C    
ATOM    997  C99 MOL    20      32.033   5.421  36.459  1.00  0.00           C    
ATOM    998  C99 MOL    20      32.508   3.999  36.177  1.00  0.00           C    
ATOM    999  C99 MOL    20      33.909   3.494  36.230  1.00  0.00           C    
ATOM   1000  C10 MOL    20      34.964   4.536  36.312  1.00  0.00           C    
ATOM   1001  C10 MOL    20      34.575   6.087  36.278  1.00  0.00           C    
ATOM   1002  C10 MOL    20      31.530   3.016  35.775  1.00  0.00           C    
ATOM   1003  C10 MOL    20      26.770  18.363  37.104  1.00  0.00           C    
ATOM   1004  C10 MOL    20      25.299  18.399  36.865  1.00  0.00           C    
ATOM   1005  C10 MOL    20      24.920  17.221  36.016  1.00  0.00           C    
ATOM   1006  C10 MOL    20      25.930  16.162  35.602  1.00  0.00           C    
ATOM   1007  C10 MOL    20      27.078  15.989  36.576  1.00  0.00           C    
ATOM   1008  C10 MOL    20      27.417  17.085  37.546  1.00  0.00           C    
ATOM   1009  C10 MOL    20      27.589  19.504  36.728  1.00  0.00           C    
ATOM   1010  C10 MOL    20      23.499  17.064  35.675  1.00  0.00           C    
ATOM   1011  C10 MOL    20      22.319  16.849  35.516  1.00  0.00           C    
ATOM   1012  O10 MOL    20      26.628  10.806  35.127  1.00  0.00           O    
ATOM   1013  O10 MOL    20      29.133   8.350  36.397  1.00  0.00           O    
ATOM   1014  O10 MOL    20      37.304   6.034  35.634  1.00  0.00           O    
ATOM   1015  O10 MOL    20      41.447   7.623  35.431  1.00  0.00           O    
ATOM   1016  O10 MOL    20      40.071   7.531  37.158  1.00  0.00           O1-  
ATOM   1017  O10 MOL    20      38.013   6.378  37.612  1.00  0.00           O1-  
ATOM   1018  O10 MOL    20      27.540  12.527  34.635  1.00  0.00           O1-  
ATOM   1019  O10 MOL    20      29.420   8.724  34.186  1.00  0.00           O1-  
ATOM   1020  S10 MOL    21      20.347  38.267  34.918  1.00  0.00           S    
ATOM   1021  C10 MOL    21       9.063  48.788  34.998  1.00  0.00           C    
ATOM   1022  C10 MOL    21       9.324  47.375  35.421  1.00  0.00           C    
ATOM   1023  C10 MOL    21       8.404  46.263  35.622  1.00  0.00           C    
ATOM   1024  C10 MOL    21       8.856  44.941  35.682  1.00  0.00           C    
ATOM   1025  C10 MOL    21      10.215  44.738  35.879  1.00  0.00           C    
ATOM   1026  C10 MOL    21      11.045  45.814  35.945  1.00  0.00           C    
ATOM   1027  C10 MOL    21      10.630  47.084  35.714  1.00  0.00           C    
ATOM   1028  N10 MOL    21      12.295  45.641  36.472  1.00  0.00           N    
ATOM   1029  S10 MOL    21      12.863  47.227  36.930  1.00  0.00           S    
ATOM   1030  N10 MOL    21      11.656  48.013  35.864  1.00  0.00           N    
ATOM   1031  C10 MOL    21      10.917  43.472  35.930  1.00  0.00           C    
ATOM   1032  C10 MOL    21       8.021  56.000  36.301  1.00  0.00           C    
ATOM   1033  C10 MOL    21       9.256  33.195  35.596  1.00  0.00           C    
ATOM   1034  C10 MOL    21      10.680  33.271  35.645  1.00  0.00           C    
ATOM   1035  C10 MOL    21      11.283  34.552  35.455  1.00  0.00           C    
ATOM   1036  C10 MOL    21      10.551  35.739  35.347  1.00  0.00           C    
ATOM   1037  C10 MOL    21       9.188  35.623  35.291  1.00  0.00           C    
ATOM   1038  C10 MOL    21       8.640  34.350  35.220  1.00  0.00           C    
ATOM   1039  N10 MOL    21       8.237  36.579  35.245  1.00  0.00           N    
ATOM   1040  S10 MOL    21       6.779  35.706  35.764  1.00  0.00           S    
ATOM   1041  N10 MOL    21       7.325  34.353  34.895  1.00  0.00           N    
ATOM   1042  C10 MOL    21       8.635  49.916  35.087  1.00  0.00           C    
ATOM   1043  C10 MOL    21      11.793  42.638  35.977  1.00  0.00           C    
ATOM   1044  C10 MOL    21      16.108  40.507  36.534  1.00  0.00           C    
ATOM   1045  C10 MOL    21      17.193  41.006  36.391  1.00  0.00           C    
ATOM   1046  C10 MOL    21      11.250  36.990  35.175  1.00  0.00           C    
ATOM   1047  C10 MOL    21      21.214  41.774  35.686  1.00  0.00           C    
ATOM   1048  C10 MOL    21      20.331  42.846  35.761  1.00  0.00           C    
ATOM   1049  C10 MOL    21      18.967  42.774  35.888  1.00  0.00           C    
ATOM   1050  C10 MOL    21      18.505  41.452  36.033  1.00  0.00           C    
ATOM   1051  C10 MOL    21      19.337  40.402  35.757  1.00  0.00           C    
ATOM   1052  C10 MOL    21      20.655  40.565  35.613  1.00  0.00           C    
ATOM   1053  N10 MOL    21      18.960  39.118  35.583  1.00  0.00           N    
ATOM   1054  N10 MOL    21      21.419  39.483  35.509  1.00  0.00           N    
ATOM   1055  N10 MOL    21      11.268  31.953  36.006  1.00  0.00           N1+  
ATOM   1056  N10 MOL    21      12.687  34.787  35.286  1.00  0.00           N1+  
ATOM   1057  N10 MOL    21       7.031  46.241  35.521  1.00  0.00           N1+  
ATOM   1058  N10 MOL    21       8.093  43.688  35.684  1.00  0.00           N1+  
ATOM   1059  N10 MOL    21      18.578  44.160  35.903  1.00  0.00           N1+  
ATOM   1060  N10 MOL    21      21.152  43.904  35.938  1.00  0.00           N1+  
ATOM   1061  C10 MOL    21      12.613  41.456  36.167  1.00  0.00           C    
ATOM   1062  C10 MOL    21      11.900  40.237  36.672  1.00  0.00           C    
ATOM   1063  C10 MOL    21      12.598  39.015  36.171  1.00  0.00           C    
ATOM   1064  C10 MOL    21      14.087  38.874  36.380  1.00  0.00           C    
ATOM   1065  C10 MOL    21      14.713  40.241  36.294  1.00  0.00           C    
ATOM   1066  C10 MOL    21      13.988  41.359  35.604  1.00  0.00           C    
ATOM   1067  C10 MOL    21      11.855  37.994  35.437  1.00  0.00           C    
ATOM   1068  C10 MOL    21       7.404  53.466  35.878  1.00  0.00           C    
ATOM   1069  C10 MOL    21       5.945  53.194  35.848  1.00  0.00           C    
ATOM   1070  C10 MOL    21       5.511  51.795  36.116  1.00  0.00           C    
ATOM   1071  C10 MOL    21       6.467  50.638  36.234  1.00  0.00           C    
ATOM   1072  C10 MOL    21       7.867  50.981  35.740  1.00  0.00           C    
ATOM   1073  C10 MOL    21       8.442  52.374  35.871  1.00  0.00           C    
ATOM   1074  C10 MOL    21       7.710  54.843  36.215  1.00  0.00           C    
ATOM   1075  C10 MOL    21       4.070  51.754  36.073  1.00  0.00           C    
ATOM   1076  C10 MOL    21       2.656  51.951  36.019  1.00  0.00           C    
ATOM   1077  O10 MOL    21      11.717  32.060  37.131  1.00  0.00           O    
ATOM   1078  O10 MOL    21      13.284  35.400  36.134  1.00  0.00           O    
ATOM   1079  O10 MOL    21       6.364  45.510  36.224  1.00  0.00           O    
ATOM   1080  O10 MOL    21       8.470  42.895  36.542  1.00  0.00           O    
ATOM   1081  O10 MOL    21      18.552  44.680  34.792  1.00  0.00           O    
ATOM   1082  O10 MOL    21      21.712  44.252  34.935  1.00  0.00           O    
ATOM   1083  O10 MOL    21      21.545  43.870  37.089  1.00  0.00           O1-  
ATOM   1084  O10 MOL    21      18.558  44.859  36.906  1.00  0.00           O1-  
ATOM   1085  O10 MOL    21       6.646  46.978  34.643  1.00  0.00           O1-  
ATOM   1086  O10 MOL    21       7.393  43.368  34.754  1.00  0.00           O1-  
ATOM   1087  O10 MOL    21      10.919  30.952  35.404  1.00  0.00           O1-  
ATOM   1088  O10 MOL    21      13.075  33.987  34.434  1.00  0.00           O1-  
ATOM   1089  S10 MOL    22      40.043  25.626  35.101  1.00  0.00           S    
ATOM   1090  C10 MOL    22      28.510  37.196  36.913  1.00  0.00           C    
ATOM   1091  C10 MOL    22      29.043  35.819  36.721  1.00  0.00           C    
ATOM   1092  C10 MOL    22      28.322  34.709  36.222  1.00  0.00           C    
ATOM   1093  C10 MOL    22      28.789  33.447  35.975  1.00  0.00           C    
ATOM   1094  C10 MOL    22      29.955  33.033  36.567  1.00  0.00           C    
ATOM   1095  C10 MOL    22      30.704  34.177  37.057  1.00  0.00           C    
ATOM   1096  C10 MOL    22      30.336  35.526  36.942  1.00  0.00           C    
ATOM   1097  N10 MOL    22      31.967  34.244  37.531  1.00  0.00           N    
ATOM   1098  S10 MOL    22      32.674  35.464  36.593  1.00  0.00           S    
ATOM   1099  N10 MOL    22      31.325  36.477  37.062  1.00  0.00           N    
ATOM   1100  C11 MOL    22      30.392  31.509  36.259  1.00  0.00           C    
ATOM   1101  C11 MOL    22      28.328  44.240  36.225  1.00  0.00           C    
ATOM   1102  C11 MOL    22      29.016  21.366  35.454  1.00  0.00           C    
ATOM   1103  C11 MOL    22      30.357  21.390  35.768  1.00  0.00           C    
ATOM   1104  C11 MOL    22      31.182  22.509  35.347  1.00  0.00           C    
ATOM   1105  C11 MOL    22      30.586  23.500  34.540  1.00  0.00           C    
ATOM   1106  C11 MOL    22      29.236  23.400  34.245  1.00  0.00           C    
ATOM   1107  C11 MOL    22      28.456  22.357  34.735  1.00  0.00           C    
ATOM   1108  N11 MOL    22      28.435  24.428  33.938  1.00  0.00           N    
ATOM   1109  S11 MOL    22      27.014  24.188  34.969  1.00  0.00           S    
ATOM   1110  N11 MOL    22      27.120  22.474  34.740  1.00  0.00           N    
ATOM   1111  C11 MOL    22      27.849  38.214  36.970  1.00  0.00           C    
ATOM   1112  C11 MOL    22      31.003  30.566  35.769  1.00  0.00           C    
ATOM   1113  C11 MOL    22      35.952  28.759  35.468  1.00  0.00           C    
ATOM   1114  C11 MOL    22      37.143  29.021  35.440  1.00  0.00           C    
ATOM   1115  C11 MOL    22      31.340  24.740  34.306  1.00  0.00           C    
ATOM   1116  C11 MOL    22      41.450  29.236  35.245  1.00  0.00           C    
ATOM   1117  C11 MOL    22      40.701  30.364  34.739  1.00  0.00           C    
ATOM   1118  C11 MOL    22      39.299  30.296  34.823  1.00  0.00           C    
ATOM   1119  C11 MOL    22      38.575  29.124  35.079  1.00  0.00           C    
ATOM   1120  C11 MOL    22      39.310  27.986  35.034  1.00  0.00           C    
ATOM   1121  C11 MOL    22      40.697  28.068  35.115  1.00  0.00           C    
ATOM   1122  N11 MOL    22      38.702  26.761  35.134  1.00  0.00           N    
ATOM   1123  N11 MOL    22      41.308  26.842  35.275  1.00  0.00           N    
ATOM   1124  N11 MOL    22      30.678  19.987  36.154  1.00  0.00           N1+  
ATOM   1125  N11 MOL    22      32.590  22.958  35.692  1.00  0.00           N1+  
ATOM   1126  N11 MOL    22      27.053  35.027  35.795  1.00  0.00           N1+  
ATOM   1127  N11 MOL    22      27.936  32.661  35.103  1.00  0.00           N1+  
ATOM   1128  N11 MOL    22      38.536  31.460  35.023  1.00  0.00           N1+  
ATOM   1129  N11 MOL    22      41.310  31.647  34.550  1.00  0.00           N1+  
ATOM   1130  C11 MOL    22      31.935  29.448  35.253  1.00  0.00           C    
ATOM   1131  C11 MOL    22      31.402  28.049  35.305  1.00  0.00           C    
ATOM   1132  C11 MOL    22      32.461  27.018  34.989  1.00  0.00           C    
ATOM   1133  C11 MOL    22      33.892  27.135  35.480  1.00  0.00           C    
ATOM   1134  C11 MOL    22      34.448  28.518  35.265  1.00  0.00           C    
ATOM   1135  C11 MOL    22      33.419  29.575  34.734  1.00  0.00           C    
ATOM   1136  C11 MOL    22      31.988  25.749  34.462  1.00  0.00           C    
ATOM   1137  C11 MOL    22      27.159  41.883  36.418  1.00  0.00           C    
ATOM   1138  C11 MOL    22      26.162  41.633  35.343  1.00  0.00           C    
ATOM   1139  C11 MOL    22      25.107  40.779  35.922  1.00  0.00           C    
ATOM   1140  C11 MOL    22      25.535  39.458  36.568  1.00  0.00           C    
ATOM   1141  C11 MOL    22      27.036  39.441  36.888  1.00  0.00           C    
ATOM   1142  C11 MOL    22      27.729  40.742  37.215  1.00  0.00           C    
ATOM   1143  C11 MOL    22      27.767  43.190  36.399  1.00  0.00           C    
ATOM   1144  C11 MOL    22      23.774  41.347  36.049  1.00  0.00           C    
ATOM   1145  C11 MOL    22      22.643  41.701  35.874  1.00  0.00           C    
ATOM   1146  O11 MOL    22      29.975  19.169  36.733  1.00  0.00           O    
ATOM   1147  O11 MOL    22      32.794  23.671  36.660  1.00  0.00           O    
ATOM   1148  O11 MOL    22      26.479  35.877  36.439  1.00  0.00           O    
ATOM   1149  O11 MOL    22      27.364  31.709  35.607  1.00  0.00           O    
ATOM   1150  O11 MOL    22      37.838  31.724  34.086  1.00  0.00           O    
ATOM   1151  O11 MOL    22      40.792  32.678  34.137  1.00  0.00           O    
ATOM   1152  O11 MOL    22      42.326  31.766  35.217  1.00  0.00           O1-  
ATOM   1153  O11 MOL    22      38.710  32.039  36.097  1.00  0.00           O1-  
ATOM   1154  O11 MOL    22      26.554  34.520  34.809  1.00  0.00           O1-  
ATOM   1155  O11 MOL    22      28.161  32.816  33.889  1.00  0.00           O1-  
ATOM   1156  O11 MOL    22      31.697  19.660  35.614  1.00  0.00           O1-  
ATOM   1157  O11 MOL    22      33.485  22.678  34.912  1.00  0.00           O1-  
ATOM   1158  S11 MOL    23      60.768  13.789  34.211  1.00  0.00           S    
ATOM   1159  C11 MOL    23      48.519  25.314  36.102  1.00  0.00           C    
ATOM   1160  C11 MOL    23      49.523  24.174  36.030  1.00  0.00           C    
ATOM   1161  C11 MOL    23      49.390  22.838  35.609  1.00  0.00           C    
ATOM   1162  C11 MOL    23      50.454  21.920  35.892  1.00  0.00           C    
ATOM   1163  C11 MOL    23      51.757  22.310  36.237  1.00  0.00           C    
ATOM   1164  C11 MOL    23      51.919  23.681  36.449  1.00  0.00           C    
ATOM   1165  C11 MOL    23      50.831  24.527  36.299  1.00  0.00           C    
ATOM   1166  N11 MOL    23      53.101  24.330  36.737  1.00  0.00           N    
ATOM   1167  S11 MOL    23      52.764  26.073  36.609  1.00  0.00           S    
ATOM   1168  N11 MOL    23      51.032  25.886  36.247  1.00  0.00           N    
ATOM   1169  C11 MOL    23      52.749  21.215  36.170  1.00  0.00           C    
ATOM   1170  C11 MOL    23      48.928  32.502  36.014  1.00  0.00           C    
ATOM   1171  C11 MOL    23      49.661   9.897  36.311  1.00  0.00           C    
ATOM   1172  C11 MOL    23      50.909   9.930  35.682  1.00  0.00           C    
ATOM   1173  C11 MOL    23      51.464  11.191  35.282  1.00  0.00           C    
ATOM   1174  C11 MOL    23      50.655  12.372  35.192  1.00  0.00           C    
ATOM   1175  C11 MOL    23      49.302  12.186  35.494  1.00  0.00           C    
ATOM   1176  C11 MOL    23      48.980  11.086  36.244  1.00  0.00           C    
ATOM   1177  N11 MOL    23      48.177  13.001  35.310  1.00  0.00           N    
ATOM   1178  S11 MOL    23      46.842  12.626  36.336  1.00  0.00           S    
ATOM   1179  N11 MOL    23      47.760  11.236  36.824  1.00  0.00           N    
ATOM   1180  C11 MOL    23      48.042  26.383  36.424  1.00  0.00           C    
ATOM   1181  C11 MOL    23      53.116  20.091  35.903  1.00  0.00           C    
ATOM   1182  C11 MOL    23      56.192  16.623  35.231  1.00  0.00           C    
ATOM   1183  C11 MOL    23      57.349  16.692  34.903  1.00  0.00           C    
ATOM   1184  C11 MOL    23      51.300  13.741  34.975  1.00  0.00           C    
ATOM   1185  C11 MOL    23      61.528  17.347  35.632  1.00  0.00           C    
ATOM   1186  C11 MOL    23      60.580  18.409  35.745  1.00  0.00           C    
ATOM   1187  C11 MOL    23      59.203  18.213  35.490  1.00  0.00           C    
ATOM   1188  C11 MOL    23      58.760  16.964  35.027  1.00  0.00           C    
ATOM   1189  C11 MOL    23      59.680  15.943  34.962  1.00  0.00           C    
ATOM   1190  C11 MOL    23      61.010  16.128  35.240  1.00  0.00           C    
ATOM   1191  N11 MOL    23      59.360  14.651  34.648  1.00  0.00           N    
ATOM   1192  N11 MOL    23      61.770  15.011  34.963  1.00  0.00           N    
ATOM   1193  N11 MOL    23      51.352   8.559  35.804  1.00  0.00           N1+  
ATOM   1194  N11 MOL    23      52.883  11.473  35.226  1.00  0.00           N1+  
ATOM   1195  N11 MOL    23      48.227  22.476  34.733  1.00  0.00           N1+  
ATOM   1196  N11 MOL    23      50.105  20.524  35.804  1.00  0.00           N1+  
ATOM   1197  N11 MOL    23      58.174  19.234  35.791  1.00  0.00           N1+  
ATOM   1198  N11 MOL    23      60.838  19.690  36.334  1.00  0.00           N1+  
ATOM   1199  C11 MOL    23      53.413  18.627  35.788  1.00  0.00           C    
ATOM   1200  C12 MOL    23      52.349  17.541  35.320  1.00  0.00           C    
ATOM   1201  C12 MOL    23      52.694  16.008  35.470  1.00  0.00           C    
ATOM   1202  C12 MOL    23      54.001  15.659  36.118  1.00  0.00           C    
ATOM   1203  C12 MOL    23      54.950  16.803  35.943  1.00  0.00           C    
ATOM   1204  C12 MOL    23      54.631  18.145  36.492  1.00  0.00           C    
ATOM   1205  C12 MOL    23      51.839  14.835  35.069  1.00  0.00           C    
ATOM   1206  C12 MOL    23      47.376  30.414  36.994  1.00  0.00           C    
ATOM   1207  C12 MOL    23      45.973  30.345  37.745  1.00  0.00           C    
ATOM   1208  C12 MOL    23      45.153  28.978  37.601  1.00  0.00           C    
ATOM   1209  C12 MOL    23      46.035  27.676  37.725  1.00  0.00           C    
ATOM   1210  C12 MOL    23      47.397  27.684  36.915  1.00  0.00           C    
ATOM   1211  C12 MOL    23      48.127  29.047  36.790  1.00  0.00           C    
ATOM   1212  C12 MOL    23      48.109  31.679  36.443  1.00  0.00           C    
ATOM   1213  C12 MOL    23      43.764  29.028  36.872  1.00  0.00           C    
ATOM   1214  C12 MOL    23      42.802  29.165  36.112  1.00  0.00           C    
ATOM   1215  O12 MOL    23      52.218   8.286  36.596  1.00  0.00           O    
ATOM   1216  O12 MOL    23      53.380  11.975  36.232  1.00  0.00           O    
ATOM   1217  O12 MOL    23      47.192  22.233  35.319  1.00  0.00           O    
ATOM   1218  O12 MOL    23      50.890  19.642  36.085  1.00  0.00           O    
ATOM   1219  O12 MOL    23      57.030  18.995  35.483  1.00  0.00           O    
ATOM   1220  O12 MOL    23      61.670  20.464  35.908  1.00  0.00           O    
ATOM   1221  O12 MOL    23      60.339  19.591  37.458  1.00  0.00           O1-  
ATOM   1222  O12 MOL    23      58.430  20.216  36.441  1.00  0.00           O1-  
ATOM   1223  O12 MOL    23      48.209  22.565  33.497  1.00  0.00           O1-  
ATOM   1224  O12 MOL    23      48.951  20.341  35.409  1.00  0.00           O1-  
ATOM   1225  O12 MOL    23      50.618   7.799  35.167  1.00  0.00           O1-  
ATOM   1226  O12 MOL    23      53.418  11.486  34.143  1.00  0.00           O1-  
ATOM   1227  C12 MOL    24      68.771  13.084  36.185  1.00  0.00           C    
ATOM   1228  C12 MOL    24      68.956  21.007  35.838  1.00  0.00           C    
ATOM   1229  C12 MOL    24      68.308  14.469  36.339  1.00  0.00           C    
ATOM   1230  C12 MOL    24      67.896  18.534  36.277  1.00  0.00           C    
ATOM   1231  C12 MOL    24      66.403  18.636  36.382  1.00  0.00           C    
ATOM   1232  C12 MOL    24      65.653  17.375  36.078  1.00  0.00           C    
ATOM   1233  C12 MOL    24      66.273  16.007  36.341  1.00  0.00           C    
ATOM   1234  C12 MOL    24      67.782  15.873  36.453  1.00  0.00           C    
ATOM   1235  C12 MOL    24      68.627  17.179  36.568  1.00  0.00           C    
ATOM   1236  C12 MOL    24      68.560  19.865  36.024  1.00  0.00           C    
ATOM   1237  C12 MOL    24      64.205  17.452  35.849  1.00  0.00           C    
ATOM   1238  C12 MOL    24      62.995  17.482  35.795  1.00  0.00           C    
ATOM   1239  S12 MOL    25      20.530  60.824  34.978  1.00  0.00           S    
ATOM   1240  C12 MOL    25      12.017  67.954  35.318  1.00  0.00           C    
ATOM   1241  C12 MOL    25       8.880  57.143  36.316  1.00  0.00           C    
ATOM   1242  C12 MOL    25      10.198  56.826  35.984  1.00  0.00           C    
ATOM   1243  C12 MOL    25      11.163  57.806  35.950  1.00  0.00           C    
ATOM   1244  C12 MOL    25      10.745  59.201  36.041  1.00  0.00           C    
ATOM   1245  C12 MOL    25       9.470  59.487  36.474  1.00  0.00           C    
ATOM   1246  C12 MOL    25       8.552  58.472  36.640  1.00  0.00           C    
ATOM   1247  N12 MOL    25       9.012  60.797  36.805  1.00  0.00           N    
ATOM   1248  S12 MOL    25       7.258  60.558  36.658  1.00  0.00           S    
ATOM   1249  N12 MOL    25       7.346  58.929  37.136  1.00  0.00           N    
ATOM   1250  C12 MOL    25      12.158  66.610  34.795  1.00  0.00           C    
ATOM   1251  C12 MOL    25      15.684  63.445  34.692  1.00  0.00           C    
ATOM   1252  C12 MOL    25      16.832  63.358  35.059  1.00  0.00           C    
ATOM   1253  C12 MOL    25      11.461  60.362  35.542  1.00  0.00           C    
ATOM   1254  C12 MOL    25      20.946  64.460  35.866  1.00  0.00           C    
ATOM   1255  C12 MOL    25      19.925  65.470  36.022  1.00  0.00           C    
ATOM   1256  C12 MOL    25      18.642  65.066  35.654  1.00  0.00           C    
ATOM   1257  C12 MOL    25      18.225  63.764  35.312  1.00  0.00           C    
ATOM   1258  C12 MOL    25      19.227  62.901  35.071  1.00  0.00           C    
ATOM   1259  C12 MOL    25      20.509  63.264  35.307  1.00  0.00           C    
ATOM   1260  N12 MOL    25      19.044  61.614  34.614  1.00  0.00           N    
ATOM   1261  N12 MOL    25      21.394  62.338  34.842  1.00  0.00           N    
ATOM   1262  N12 MOL    25      10.739  55.431  35.779  1.00  0.00           N1+  
ATOM   1263  N12 MOL    25      12.525  57.348  36.170  1.00  0.00           N1+  
ATOM   1264  N12 MOL    25      17.580  65.935  35.517  1.00  0.00           N1+  
ATOM   1265  N12 MOL    25      20.271  66.885  36.386  1.00  0.00           N1+  
ATOM   1266  C12 MOL    25      12.437  65.210  34.318  1.00  0.00           C    
ATOM   1267  C12 MOL    25      11.564  63.970  34.535  1.00  0.00           C    
ATOM   1268  C12 MOL    25      12.333  62.632  34.447  1.00  0.00           C    
ATOM   1269  C12 MOL    25      13.580  62.510  33.639  1.00  0.00           C    
ATOM   1270  C12 MOL    25      14.413  63.684  33.999  1.00  0.00           C    
ATOM   1271  C12 MOL    25      13.792  65.016  33.671  1.00  0.00           C    
ATOM   1272  C12 MOL    25      11.786  61.381  34.978  1.00  0.00           C    
ATOM   1273  O12 MOL    25      11.172  54.972  36.848  1.00  0.00           O    
ATOM   1274  O12 MOL    25      13.088  58.172  36.877  1.00  0.00           O    
ATOM   1275  O12 MOL    25      16.876  65.694  34.527  1.00  0.00           O    
ATOM   1276  O12 MOL    25      19.943  67.854  35.698  1.00  0.00           O    
ATOM   1277  O12 MOL    25      21.104  66.957  37.270  1.00  0.00           O1-  
ATOM   1278  O12 MOL    25      17.480  66.764  36.388  1.00  0.00           O1-  
ATOM   1279  O12 MOL    25      10.574  54.822  34.756  1.00  0.00           O1-  
ATOM   1280  O12 MOL    25      12.934  56.195  36.109  1.00  0.00           O1-  
ATOM   1281  S12 MOL    26      41.106  48.401  35.079  1.00  0.00           S    
ATOM   1282  C12 MOL    26      28.979  61.153  35.489  1.00  0.00           C    
ATOM   1283  C12 MOL    26      29.379  59.790  35.076  1.00  0.00           C    
ATOM   1284  C12 MOL    26      28.375  58.856  34.831  1.00  0.00           C    
ATOM   1285  C12 MOL    26      28.660  57.458  34.996  1.00  0.00           C    
ATOM   1286  C12 MOL    26      29.983  56.970  35.239  1.00  0.00           C    
ATOM   1287  C12 MOL    26      30.921  57.937  35.267  1.00  0.00           C    
ATOM   1288  C12 MOL    26      30.655  59.278  35.242  1.00  0.00           C    
ATOM   1289  N12 MOL    26      32.262  57.594  35.374  1.00  0.00           N    
ATOM   1290  S12 MOL    26      33.283  59.007  35.436  1.00  0.00           S    
ATOM   1291  N12 MOL    26      31.793  60.005  35.387  1.00  0.00           N    
ATOM   1292  C12 MOL    26      30.599  55.596  35.486  1.00  0.00           C    
ATOM   1293  C12 MOL    26      28.958  67.441  36.133  1.00  0.00           C    
ATOM   1294  C12 MOL    26      28.943  45.489  35.804  1.00  0.00           C    
ATOM   1295  C12 MOL    26      30.318  45.624  35.594  1.00  0.00           C    
ATOM   1296  C12 MOL    26      30.896  46.869  35.292  1.00  0.00           C    
ATOM   1297  C12 MOL    26      30.004  48.007  35.216  1.00  0.00           C    
ATOM   1298  C12 MOL    26      28.639  47.849  35.376  1.00  0.00           C    
ATOM   1299  C12 MOL    26      28.164  46.596  35.654  1.00  0.00           C    
ATOM   1300  N13 MOL    26      27.627  48.809  35.416  1.00  0.00           N    
ATOM   1301  S13 MOL    26      26.054  48.027  35.745  1.00  0.00           S    
ATOM   1302  N13 MOL    26      26.831  46.485  35.996  1.00  0.00           N    
ATOM   1303  C13 MOL    26      28.304  62.053  35.936  1.00  0.00           C    
ATOM   1304  C13 MOL    26      31.382  54.693  35.714  1.00  0.00           C    
ATOM   1305  C13 MOL    26      36.286  52.145  35.582  1.00  0.00           C    
ATOM   1306  C13 MOL    26      37.501  52.007  35.454  1.00  0.00           C    
ATOM   1307  C13 MOL    26      30.555  49.326  34.995  1.00  0.00           C    
ATOM   1308  C13 MOL    26      41.788  51.953  36.162  1.00  0.00           C    
ATOM   1309  C13 MOL    26      41.120  53.153  36.232  1.00  0.00           C    
ATOM   1310  C13 MOL    26      39.797  53.149  35.676  1.00  0.00           C    
ATOM   1311  C13 MOL    26      39.039  51.898  35.422  1.00  0.00           C    
ATOM   1312  C13 MOL    26      39.845  50.734  35.290  1.00  0.00           C    
ATOM   1313  C13 MOL    26      41.182  50.861  35.562  1.00  0.00           C    
ATOM   1314  N13 MOL    26      39.607  49.356  35.002  1.00  0.00           N    
ATOM   1315  N13 MOL    26      42.001  49.875  35.071  1.00  0.00           N    
ATOM   1316  N13 MOL    26      31.110  44.506  35.919  1.00  0.00           N1+  
ATOM   1317  N13 MOL    26      32.344  47.253  35.249  1.00  0.00           N1+  
ATOM   1318  N13 MOL    26      27.047  59.389  34.996  1.00  0.00           N1+  
ATOM   1319  N13 MOL    26      27.552  56.507  34.784  1.00  0.00           N1+  
ATOM   1320  N13 MOL    26      39.239  54.494  35.811  1.00  0.00           N1+  
ATOM   1321  N13 MOL    26      41.879  54.428  36.770  1.00  0.00           N1+  
ATOM   1322  C13 MOL    26      32.361  53.565  35.858  1.00  0.00           C    
ATOM   1323  C13 MOL    26      31.741  52.273  36.141  1.00  0.00           C    
ATOM   1324  C13 MOL    26      32.336  51.266  35.247  1.00  0.00           C    
ATOM   1325  C13 MOL    26      33.859  51.058  35.134  1.00  0.00           C    
ATOM   1326  C13 MOL    26      34.725  52.256  35.560  1.00  0.00           C    
ATOM   1327  C13 MOL    26      33.940  53.596  35.909  1.00  0.00           C    
ATOM   1328  C13 MOL    26      31.317  50.266  34.935  1.00  0.00           C    
ATOM   1329  C13 MOL    26      27.385  65.320  36.480  1.00  0.00           C    
ATOM   1330  C13 MOL    26      25.929  65.482  36.070  1.00  0.00           C    
ATOM   1331  C13 MOL    26      25.086  64.245  36.303  1.00  0.00           C    
ATOM   1332  C13 MOL    26      25.796  62.874  36.281  1.00  0.00           C    
ATOM   1333  C13 MOL    26      27.301  62.925  36.588  1.00  0.00           C    
ATOM   1334  C13 MOL    26      27.813  64.138  37.292  1.00  0.00           C    
ATOM   1335  C13 MOL    26      28.313  66.431  36.285  1.00  0.00           C    
ATOM   1336  C13 MOL    26      23.599  64.316  36.257  1.00  0.00           C    
ATOM   1337  C13 MOL    26      22.413  64.538  36.101  1.00  0.00           C    
ATOM   1338  O13 MOL    26      32.122  44.763  36.532  1.00  0.00           O    
ATOM   1339  O13 MOL    26      32.511  48.239  35.968  1.00  0.00           O    
ATOM   1340  O13 MOL    26      26.578  59.001  36.074  1.00  0.00           O    
ATOM   1341  O13 MOL    26      27.793  55.316  34.720  1.00  0.00           O    
ATOM   1342  O13 MOL    26      38.818  55.076  34.853  1.00  0.00           O    
ATOM   1343  O13 MOL    26      41.647  55.498  36.170  1.00  0.00           O    
ATOM   1344  O13 MOL    26      42.757  54.368  37.618  1.00  0.00           O1-  
ATOM   1345  O13 MOL    26      39.340  54.899  36.957  1.00  0.00           O1-  
ATOM   1346  O13 MOL    26      26.647  60.414  34.455  1.00  0.00           O1-  
ATOM   1347  O13 MOL    26      26.461  57.029  34.730  1.00  0.00           O1-  
ATOM   1348  O13 MOL    26      30.757  43.342  35.781  1.00  0.00           O1-  
ATOM   1349  O13 MOL    26      33.314  46.763  34.710  1.00  0.00           O1-  
ATOM   1350  S13 MOL    27      60.617  36.596  34.967  1.00  0.00           S    
ATOM   1351  C13 MOL    27      48.882  49.181  35.981  1.00  0.00           C    
ATOM   1352  C13 MOL    27      49.494  47.940  35.572  1.00  0.00           C    
ATOM   1353  C13 MOL    27      48.711  46.849  35.183  1.00  0.00           C    
ATOM   1354  C13 MOL    27      49.289  45.576  35.083  1.00  0.00           C    
ATOM   1355  C13 MOL    27      50.682  45.359  35.287  1.00  0.00           C    
ATOM   1356  C13 MOL    27      51.374  46.472  35.690  1.00  0.00           C    
ATOM   1357  C13 MOL    27      50.807  47.714  35.838  1.00  0.00           C    
ATOM   1358  N13 MOL    27      52.625  46.388  36.187  1.00  0.00           N    
ATOM   1359  S13 MOL    27      53.295  48.006  36.276  1.00  0.00           S    
ATOM   1360  N13 MOL    27      51.668  48.597  36.399  1.00  0.00           N    
ATOM   1361  C13 MOL    27      51.510  44.112  35.156  1.00  0.00           C    
ATOM   1362  C13 MOL    27      49.140  55.936  36.496  1.00  0.00           C    
ATOM   1363  C13 MOL    27      50.078  33.498  35.563  1.00  0.00           C    
ATOM   1364  C13 MOL    27      51.540  33.462  35.594  1.00  0.00           C    
ATOM   1365  C13 MOL    27      52.305  34.576  35.100  1.00  0.00           C    
ATOM   1366  C13 MOL    27      51.761  35.661  34.453  1.00  0.00           C    
ATOM   1367  C13 MOL    27      50.416  35.606  34.345  1.00  0.00           C    
ATOM   1368  C13 MOL    27      49.640  34.634  34.900  1.00  0.00           C    
ATOM   1369  N13 MOL    27      49.714  36.682  33.894  1.00  0.00           N    
ATOM   1370  S13 MOL    27      48.393  36.711  35.033  1.00  0.00           S    
ATOM   1371  N13 MOL    27      48.307  34.954  34.812  1.00  0.00           N    
ATOM   1372  C13 MOL    27      48.311  50.142  36.347  1.00  0.00           C    
ATOM   1373  C13 MOL    27      52.253  43.173  34.948  1.00  0.00           C    
ATOM   1374  C13 MOL    27      56.721  40.597  33.827  1.00  0.00           C    
ATOM   1375  C13 MOL    27      57.848  40.214  34.055  1.00  0.00           C    
ATOM   1376  C13 MOL    27      52.418  36.890  34.044  1.00  0.00           C    
ATOM   1377  C13 MOL    27      61.752  40.103  36.187  1.00  0.00           C    
ATOM   1378  C13 MOL    27      60.908  41.265  36.100  1.00  0.00           C    
ATOM   1379  C13 MOL    27      59.642  41.241  35.425  1.00  0.00           C    
ATOM   1380  C13 MOL    27      59.143  40.098  34.792  1.00  0.00           C    
ATOM   1381  C13 MOL    27      59.959  38.983  34.875  1.00  0.00           C    
ATOM   1382  C13 MOL    27      61.157  38.983  35.618  1.00  0.00           C    
ATOM   1383  N13 MOL    27      59.733  37.849  34.144  1.00  0.00           N    
ATOM   1384  N13 MOL    27      61.803  37.788  35.513  1.00  0.00           N    
ATOM   1385  N13 MOL    27      52.623  32.547  35.916  1.00  0.00           N1+  
ATOM   1386  N13 MOL    27      53.710  34.779  35.342  1.00  0.00           N1+  
ATOM   1387  N13 MOL    27      47.270  47.259  35.094  1.00  0.00           N1+  
ATOM   1388  N13 MOL    27      48.365  44.558  34.741  1.00  0.00           N1+  
ATOM   1389  N13 MOL    27      58.641  42.339  35.408  1.00  0.00           N1+  
ATOM   1390  N13 MOL    27      61.695  42.515  36.389  1.00  0.00           N1+  
ATOM   1391  C13 MOL    27      53.061  41.956  34.667  1.00  0.00           C    
ATOM   1392  C13 MOL    27      52.385  40.577  34.614  1.00  0.00           C    
ATOM   1393  C13 MOL    27      53.229  39.419  34.057  1.00  0.00           C    
ATOM   1394  C13 MOL    27      54.471  39.683  33.291  1.00  0.00           C    
ATOM   1395  C13 MOL    27      55.257  40.771  33.915  1.00  0.00           C    
ATOM   1396  C13 MOL    27      54.571  42.060  34.393  1.00  0.00           C    
ATOM   1397  C13 MOL    27      52.736  38.050  33.983  1.00  0.00           C    
ATOM   1398  C13 MOL    27      47.655  53.809  36.078  1.00  0.00           C    
ATOM   1399  C13 MOL    27      46.171  53.840  36.195  1.00  0.00           C    
ATOM   1400  C14 MOL    27      45.761  52.537  36.803  1.00  0.00           C    
ATOM   1401  C14 MOL    27      46.745  51.726  37.563  1.00  0.00           C    
ATOM   1402  C14 MOL    27      47.916  51.490  36.671  1.00  0.00           C    
ATOM   1403  C14 MOL    27      48.407  52.566  35.772  1.00  0.00           C    
ATOM   1404  C14 MOL    27      48.490  54.922  36.424  1.00  0.00           C    
ATOM   1405  C14 MOL    27      44.354  52.152  36.739  1.00  0.00           C    
ATOM   1406  C14 MOL    27      43.174  51.906  36.615  1.00  0.00           C    
ATOM   1407  O14 MOL    27      52.795  31.776  36.884  1.00  0.00           O    
ATOM   1408  O14 MOL    27      53.943  34.836  36.540  1.00  0.00           O    
ATOM   1409  O14 MOL    27      46.490  46.924  35.969  1.00  0.00           O    
ATOM   1410  O14 MOL    27      48.712  43.429  35.028  1.00  0.00           O    
ATOM   1411  O14 MOL    27      58.032  42.685  34.408  1.00  0.00           O    
ATOM   1412  O14 MOL    27      61.993  43.217  35.443  1.00  0.00           O    
ATOM   1413  O14 MOL    27      62.218  42.594  37.483  1.00  0.00           O1-  
ATOM   1414  O14 MOL    27      58.449  42.780  36.538  1.00  0.00           O1-  
ATOM   1415  O14 MOL    27      47.054  48.172  34.284  1.00  0.00           O1-  
ATOM   1416  O14 MOL    27      47.365  44.829  34.094  1.00  0.00           O1-  
ATOM   1417  O14 MOL    27      53.240  32.322  34.852  1.00  0.00           O1-  
ATOM   1418  O14 MOL    27      54.430  34.892  34.369  1.00  0.00           O1-  
ATOM   1419  C14 MOL    28      69.787  36.663  35.887  1.00  0.00           C    
ATOM   1420  C14 MOL    28      70.355  35.320  35.782  1.00  0.00           C    
ATOM   1421  C14 MOL    28      69.532  34.241  35.398  1.00  0.00           C    
ATOM   1422  C14 MOL    28      69.999  32.945  35.677  1.00  0.00           C    
ATOM   1423  C14 MOL    28      71.380  32.694  36.099  1.00  0.00           C    
ATOM   1424  C14 MOL    28      72.127  33.803  36.341  1.00  0.00           C    
ATOM   1425  C14 MOL    28      71.620  35.062  36.268  1.00  0.00           C    
ATOM   1426  N14 MOL    28      73.429  33.701  36.753  1.00  0.00           N    
ATOM   1427  S14 MOL    28      74.094  35.282  36.522  1.00  0.00           S    
ATOM   1428  N14 MOL    28      72.484  35.992  36.767  1.00  0.00           N    
ATOM   1429  C14 MOL    28      72.255  31.485  35.951  1.00  0.00           C    
ATOM   1430  C14 MOL    28      69.720  43.500  36.362  1.00  0.00           C    
ATOM   1431  C14 MOL    28      69.853  22.182  35.536  1.00  0.00           C    
ATOM   1432  C14 MOL    28      71.218  21.912  35.489  1.00  0.00           C    
ATOM   1433  C14 MOL    28      72.191  22.931  35.401  1.00  0.00           C    
ATOM   1434  C14 MOL    28      71.828  24.263  35.231  1.00  0.00           C    
ATOM   1435  C14 MOL    28      70.477  24.492  35.196  1.00  0.00           C    
ATOM   1436  C14 MOL    28      69.518  23.499  35.286  1.00  0.00           C    
ATOM   1437  N14 MOL    28      70.010  25.742  35.025  1.00  0.00           N    
ATOM   1438  S14 MOL    28      68.291  25.719  34.812  1.00  0.00           S    
ATOM   1439  N14 MOL    28      68.254  23.958  35.101  1.00  0.00           N    
ATOM   1440  C14 MOL    28      69.207  37.720  35.930  1.00  0.00           C    
ATOM   1441  C14 MOL    28      73.196  30.755  35.702  1.00  0.00           C    
ATOM   1442  C14 MOL    28      77.904  28.439  36.302  1.00  0.00           C    
ATOM   1443  C14 MOL    28      79.142  28.164  36.968  1.00  0.00           C    
ATOM   1444  C14 MOL    28      72.828  25.296  34.910  1.00  0.00           C    
ATOM   1445  N14 MOL    28      71.439  20.514  35.702  1.00  0.00           N1+  
ATOM   1446  N14 MOL    28      73.568  22.721  35.514  1.00  0.00           N1+  
ATOM   1447  N14 MOL    28      68.267  34.618  34.701  1.00  0.00           N1+  
ATOM   1448  N14 MOL    28      69.214  31.807  35.352  1.00  0.00           N1+  
ATOM   1449  C14 MOL    28      74.228  29.741  35.379  1.00  0.00           C    
ATOM   1450  C14 MOL    28      73.765  28.548  34.592  1.00  0.00           C    
ATOM   1451  C14 MOL    28      74.557  27.289  34.795  1.00  0.00           C    
ATOM   1452  C14 MOL    28      76.063  27.337  34.945  1.00  0.00           C    
ATOM   1453  C14 MOL    28      76.610  28.595  35.614  1.00  0.00           C    
ATOM   1454  C14 MOL    28      75.731  29.873  35.738  1.00  0.00           C    
ATOM   1455  C14 MOL    28      73.765  26.057  34.814  1.00  0.00           C    
ATOM   1456  C14 MOL    28      68.256  41.312  36.248  1.00  0.00           C    
ATOM   1457  C14 MOL    28      66.735  41.351  36.226  1.00  0.00           C    
ATOM   1458  C14 MOL    28      65.999  40.009  36.172  1.00  0.00           C    
ATOM   1459  C14 MOL    28      66.809  38.716  36.059  1.00  0.00           C    
ATOM   1460  C14 MOL    28      68.340  38.902  35.992  1.00  0.00           C    
ATOM   1461  C14 MOL    28      68.951  40.191  35.567  1.00  0.00           C    
ATOM   1462  C14 MOL    28      69.031  42.522  36.484  1.00  0.00           C    
ATOM   1463  C14 MOL    28      64.487  40.105  36.386  1.00  0.00           C    
ATOM   1464  C14 MOL    28      63.270  40.156  36.453  1.00  0.00           C    
ATOM   1465  O14 MOL    28      72.005  20.292  36.753  1.00  0.00           O    
ATOM   1466  O14 MOL    28      74.160  23.417  36.338  1.00  0.00           O    
ATOM   1467  O14 MOL    28      67.176  34.212  35.053  1.00  0.00           O    
ATOM   1468  O14 MOL    28      69.700  30.909  36.021  1.00  0.00           O    
ATOM   1469  O14 MOL    28      68.408  35.578  33.944  1.00  0.00           O1-  
ATOM   1470  O14 MOL    28      68.239  31.835  34.645  1.00  0.00           O1-  
ATOM   1471  O14 MOL    28      70.949  19.686  34.943  1.00  0.00           O1-  
ATOM   1472  O14 MOL    28      74.106  21.867  34.829  1.00  0.00           O1-  
ATOM   1473  S14 MOL    29      40.751  72.636  37.623  1.00  0.00           S    
ATOM   1474  C14 MOL    29      32.659  79.461  40.425  1.00  0.00           C    
ATOM   1475  C14 MOL    29      28.865  68.759  40.714  1.00  0.00           C    
ATOM   1476  C14 MOL    29      30.127  68.643  40.078  1.00  0.00           C    
ATOM   1477  C14 MOL    29      30.855  69.734  39.471  1.00  0.00           C    
ATOM   1478  C14 MOL    29      30.149  70.942  39.283  1.00  0.00           C    
ATOM   1479  C14 MOL    29      28.972  71.034  40.021  1.00  0.00           C    
ATOM   1480  C14 MOL    29      28.394  70.039  40.796  1.00  0.00           C    
ATOM   1481  N14 MOL    29      28.222  72.156  39.986  1.00  0.00           N    
ATOM   1482  S14 MOL    29      27.267  72.176  41.455  1.00  0.00           S    
ATOM   1483  N14 MOL    29      27.374  70.451  41.578  1.00  0.00           N    
ATOM   1484  C14 MOL    29      32.816  78.085  40.048  1.00  0.00           C    
ATOM   1485  C14 MOL    29      36.172  75.091  39.371  1.00  0.00           C    
ATOM   1486  C14 MOL    29      37.382  75.221  39.404  1.00  0.00           C    
ATOM   1487  C14 MOL    29      30.672  72.145  38.531  1.00  0.00           C    
ATOM   1488  C14 MOL    29      41.646  76.048  39.133  1.00  0.00           C    
ATOM   1489  C14 MOL    29      40.785  77.054  39.593  1.00  0.00           C    
ATOM   1490  C14 MOL    29      39.385  76.954  39.385  1.00  0.00           C    
ATOM   1491  C14 MOL    29      38.828  75.631  39.239  1.00  0.00           C    
ATOM   1492  C14 MOL    29      39.704  74.723  38.725  1.00  0.00           C    
ATOM   1493  C14 MOL    29      41.046  74.965  38.567  1.00  0.00           C    
ATOM   1494  N14 MOL    29      39.316  73.534  38.137  1.00  0.00           N    
ATOM   1495  N14 MOL    29      41.717  74.018  37.863  1.00  0.00           N    
ATOM   1496  N14 MOL    29      30.327  67.219  39.880  1.00  0.00           N1+  
ATOM   1497  N14 MOL    29      32.197  69.465  38.936  1.00  0.00           N1+  
ATOM   1498  N14 MOL    29      38.437  78.001  39.389  1.00  0.00           N1+  
ATOM   1499  N14 MOL    29      41.597  78.198  39.973  1.00  0.00           N1+  
ATOM   1500  C15 MOL    29      32.937  76.673  39.595  1.00  0.00           C    
ATOM   1501  C15 MOL    29      31.820  75.605  39.562  1.00  0.00           C    
ATOM   1502  C15 MOL    29      32.278  74.224  39.007  1.00  0.00           C    
ATOM   1503  C15 MOL    29      33.771  73.855  39.180  1.00  0.00           C    
ATOM   1504  C15 MOL    29      34.714  75.061  39.086  1.00  0.00           C    
ATOM   1505  C15 MOL    29      34.129  76.394  38.744  1.00  0.00           C    
ATOM   1506  C15 MOL    29      31.309  73.183  38.539  1.00  0.00           C    
ATOM   1507  O15 MOL    29      31.331  66.719  40.310  1.00  0.00           O    
ATOM   1508  O15 MOL    29      32.584  68.344  39.200  1.00  0.00           O    
ATOM   1509  O15 MOL    29      37.293  77.625  39.080  1.00  0.00           O    
ATOM   1510  O15 MOL    29      41.309  79.323  39.608  1.00  0.00           O    
ATOM   1511  O15 MOL    29      42.591  77.955  40.663  1.00  0.00           O1-  
ATOM   1512  O15 MOL    29      38.762  79.146  39.604  1.00  0.00           O1-  
ATOM   1513  O15 MOL    29      29.337  66.754  39.267  1.00  0.00           O1-  
ATOM   1514  O15 MOL    29      32.858  70.228  38.237  1.00  0.00           O1-  
ATOM   1515  S15 MOL    30      60.231  60.667  38.400  1.00  0.00           S    
ATOM   1516  C15 MOL    30      49.428  72.641  40.056  1.00  0.00           C    
ATOM   1517  C15 MOL    30      50.193  71.411  40.029  1.00  0.00           C    
ATOM   1518  C15 MOL    30      49.483  70.198  40.030  1.00  0.00           C    
ATOM   1519  C15 MOL    30      50.116  69.019  39.709  1.00  0.00           C    
ATOM   1520  C15 MOL    30      51.508  68.959  39.765  1.00  0.00           C    
ATOM   1521  C15 MOL    30      52.235  70.126  39.922  1.00  0.00           C    
ATOM   1522  C15 MOL    30      51.581  71.345  39.906  1.00  0.00           C    
ATOM   1523  N15 MOL    30      53.597  70.177  40.084  1.00  0.00           N    
ATOM   1524  S15 MOL    30      54.073  71.840  39.871  1.00  0.00           S    
ATOM   1525  N15 MOL    30      52.436  72.402  40.087  1.00  0.00           N    
ATOM   1526  C15 MOL    30      52.105  67.653  39.709  1.00  0.00           C    
ATOM   1527  C15 MOL    30      48.745  57.237  40.200  1.00  0.00           C    
ATOM   1528  C15 MOL    30      50.115  57.157  40.110  1.00  0.00           C    
ATOM   1529  C15 MOL    30      50.851  58.298  39.981  1.00  0.00           C    
ATOM   1530  C15 MOL    30      50.240  59.533  39.780  1.00  0.00           C    
ATOM   1531  C15 MOL    30      48.874  59.538  39.543  1.00  0.00           C    
ATOM   1532  C15 MOL    30      48.143  58.410  39.831  1.00  0.00           C    
ATOM   1533  N15 MOL    30      48.117  60.638  39.267  1.00  0.00           N    
ATOM   1534  S15 MOL    30      46.551  59.993  38.811  1.00  0.00           S    
ATOM   1535  N15 MOL    30      46.819  58.587  39.809  1.00  0.00           N    
ATOM   1536  C15 MOL    30      48.707  73.448  39.543  1.00  0.00           C    
ATOM   1537  C15 MOL    30      52.420  66.496  39.763  1.00  0.00           C    
ATOM   1538  C15 MOL    30      56.009  63.694  38.612  1.00  0.00           C    
ATOM   1539  C15 MOL    30      57.196  63.765  38.586  1.00  0.00           C    
ATOM   1540  C15 MOL    30      51.076  60.690  39.943  1.00  0.00           C    
ATOM   1541  C15 MOL    30      61.072  64.058  40.253  1.00  0.00           C    
ATOM   1542  C15 MOL    30      60.229  65.240  40.274  1.00  0.00           C    
ATOM   1543  C15 MOL    30      58.894  65.199  39.771  1.00  0.00           C    
ATOM   1544  C15 MOL    30      58.391  63.946  39.355  1.00  0.00           C    
ATOM   1545  C15 MOL    30      59.197  62.842  39.336  1.00  0.00           C    
ATOM   1546  C15 MOL    30      60.481  62.930  39.746  1.00  0.00           C    
ATOM   1547  N15 MOL    30      58.927  61.809  38.475  1.00  0.00           N    
ATOM   1548  N15 MOL    30      61.211  61.864  39.276  1.00  0.00           N    
ATOM   1549  N15 MOL    30      50.683  55.812  40.168  1.00  0.00           N1+  
ATOM   1550  N15 MOL    30      52.194  57.961  40.214  1.00  0.00           N1+  
ATOM   1551  N15 MOL    30      48.094  69.951  40.451  1.00  0.00           N1+  
ATOM   1552  N15 MOL    30      49.256  67.894  39.301  1.00  0.00           N1+  
ATOM   1553  N15 MOL    30      57.991  66.357  39.268  1.00  0.00           N1+  
ATOM   1554  N15 MOL    30      60.801  66.549  40.203  1.00  0.00           N1+  
ATOM   1555  C15 MOL    30      52.801  65.152  39.501  1.00  0.00           C    
ATOM   1556  C15 MOL    30      51.825  64.020  39.519  1.00  0.00           C    
ATOM   1557  C15 MOL    30      52.614  62.787  39.850  1.00  0.00           C    
ATOM   1558  C15 MOL    30      54.104  62.831  40.007  1.00  0.00           C    
ATOM   1559  C15 MOL    30      54.708  63.892  39.136  1.00  0.00           C    
ATOM   1560  C15 MOL    30      53.987  65.072  38.653  1.00  0.00           C    
ATOM   1561  C15 MOL    30      51.916  61.548  40.029  1.00  0.00           C    
ATOM   1562  C15 MOL    30      48.048  76.785  39.272  1.00  0.00           C    
ATOM   1563  C15 MOL    30      46.604  77.052  39.592  1.00  0.00           C    
ATOM   1564  C15 MOL    30      45.733  75.838  39.350  1.00  0.00           C    
ATOM   1565  C15 MOL    30      46.313  74.429  39.338  1.00  0.00           C    
ATOM   1566  C15 MOL    30      47.794  74.417  39.010  1.00  0.00           C    
ATOM   1567  C15 MOL    30      48.398  75.634  38.378  1.00  0.00           C    
ATOM   1568  C15 MOL    30      49.127  77.566  39.963  1.00  0.00           C    
ATOM   1569  C15 MOL    30      44.330  76.098  39.112  1.00  0.00           C    
ATOM   1570  C15 MOL    30      43.127  76.149  39.126  1.00  0.00           C    
ATOM   1571  O15 MOL    30      50.949  55.383  41.275  1.00  0.00           O    
ATOM   1572  O15 MOL    30      52.334  57.362  41.294  1.00  0.00           O    
ATOM   1573  O15 MOL    30      47.896  68.786  40.796  1.00  0.00           O    
ATOM   1574  O15 MOL    30      49.764  66.819  39.072  1.00  0.00           O    
ATOM   1575  O15 MOL    30      57.015  66.055  38.591  1.00  0.00           O    
ATOM   1576  O15 MOL    30      60.479  66.939  39.093  1.00  0.00           O    
ATOM   1577  O15 MOL    30      61.630  66.863  41.041  1.00  0.00           O1-  
ATOM   1578  O15 MOL    30      58.266  67.494  39.617  1.00  0.00           O1-  
ATOM   1579  O15 MOL    30      47.426  70.825  40.878  1.00  0.00           O1-  
ATOM   1580  O15 MOL    30      48.120  68.127  38.907  1.00  0.00           O1-  
ATOM   1581  O15 MOL    30      50.368  55.079  39.227  1.00  0.00           O1-  
ATOM   1582  O15 MOL    30      52.922  58.107  39.252  1.00  0.00           O1-  
ATOM   1583  C15 MOL    31      68.300  59.436  40.246  1.00  0.00           C    
ATOM   1584  C15 MOL    31      69.298  58.378  40.148  1.00  0.00           C    
ATOM   1585  C15 MOL    31      69.084  57.089  39.662  1.00  0.00           C    
ATOM   1586  C15 MOL    31      70.191  56.236  39.482  1.00  0.00           C    
ATOM   1587  C15 MOL    31      71.502  56.657  39.589  1.00  0.00           C    
ATOM   1588  C15 MOL    31      71.672  57.898  40.094  1.00  0.00           C    
ATOM   1589  C15 MOL    31      70.606  58.660  40.478  1.00  0.00           C    
ATOM   1590  N15 MOL    31      72.901  58.465  40.229  1.00  0.00           N    
ATOM   1591  S15 MOL    31      72.381  60.104  39.929  1.00  0.00           S    
ATOM   1592  N15 MOL    31      70.959  59.877  40.933  1.00  0.00           N    
ATOM   1593  C15 MOL    31      72.624  55.816  39.255  1.00  0.00           C    
ATOM   1594  C15 MOL    31      69.047  45.856  39.541  1.00  0.00           C    
ATOM   1595  C15 MOL    31      70.425  45.866  39.909  1.00  0.00           C    
ATOM   1596  C15 MOL    31      71.264  46.898  39.484  1.00  0.00           C    
ATOM   1597  C15 MOL    31      70.695  48.079  39.070  1.00  0.00           C    
ATOM   1598  C15 MOL    31      69.336  48.128  38.900  1.00  0.00           C    
ATOM   1599  C15 MOL    31      68.549  46.995  38.964  1.00  0.00           C    
ATOM   1600  N16 MOL    31      68.797  49.196  38.271  1.00  0.00           N    
ATOM   1601  S16 MOL    31      67.314  48.617  37.543  1.00  0.00           S    
ATOM   1602  N16 MOL    31      67.333  47.071  38.354  1.00  0.00           N    
ATOM   1603  C16 MOL    31      67.732  60.459  40.544  1.00  0.00           C    
ATOM   1604  C16 MOL    31      73.219  54.781  39.114  1.00  0.00           C    
ATOM   1605  C16 MOL    31      76.808  52.185  40.731  1.00  0.00           C    
ATOM   1606  C16 MOL    31      78.173  52.306  41.216  1.00  0.00           C    
ATOM   1607  C16 MOL    31      71.607  49.187  38.798  1.00  0.00           C    
ATOM   1608  N16 MOL    31      71.064  44.728  40.484  1.00  0.00           N1+  
ATOM   1609  N16 MOL    31      72.705  47.008  39.692  1.00  0.00           N1+  
ATOM   1610  N16 MOL    31      67.817  56.661  39.159  1.00  0.00           N1+  
ATOM   1611  N16 MOL    31      69.922  54.901  39.202  1.00  0.00           N1+  
ATOM   1612  C16 MOL    31      73.717  53.443  39.307  1.00  0.00           C    
ATOM   1613  C16 MOL    31      72.768  52.338  39.655  1.00  0.00           C    
ATOM   1614  C16 MOL    31      73.401  50.996  39.443  1.00  0.00           C    
ATOM   1615  C16 MOL    31      74.799  50.724  39.948  1.00  0.00           C    
ATOM   1616  C16 MOL    31      75.513  52.037  40.117  1.00  0.00           C    
ATOM   1617  C16 MOL    31      75.175  53.194  39.242  1.00  0.00           C    
ATOM   1618  C16 MOL    31      72.544  49.925  38.952  1.00  0.00           C    
ATOM   1619  C16 MOL    31      67.360  64.147  40.930  1.00  0.00           C    
ATOM   1620  C16 MOL    31      65.940  64.378  41.359  1.00  0.00           C    
ATOM   1621  C16 MOL    31      65.038  63.187  41.151  1.00  0.00           C    
ATOM   1622  C16 MOL    31      65.582  61.770  41.150  1.00  0.00           C    
ATOM   1623  C16 MOL    31      67.081  61.698  40.899  1.00  0.00           C    
ATOM   1624  C16 MOL    31      68.010  62.834  41.188  1.00  0.00           C    
ATOM   1625  C16 MOL    31      68.208  65.282  40.443  1.00  0.00           C    
ATOM   1626  C16 MOL    31      63.638  63.463  40.835  1.00  0.00           C    
ATOM   1627  C16 MOL    31      62.518  63.866  40.597  1.00  0.00           C    
ATOM   1628  O16 MOL    31      72.254  44.789  40.811  1.00  0.00           O    
ATOM   1629  O16 MOL    31      72.912  48.022  40.356  1.00  0.00           O    
ATOM   1630  O16 MOL    31      66.786  56.736  39.803  1.00  0.00           O    
ATOM   1631  O16 MOL    31      70.759  54.066  39.475  1.00  0.00           O    
ATOM   1632  O16 MOL    31      67.862  56.868  37.934  1.00  0.00           O1-  
ATOM   1633  O16 MOL    31      68.814  54.610  38.807  1.00  0.00           O1-  
ATOM   1634  O16 MOL    31      70.401  43.715  40.540  1.00  0.00           O1-  
ATOM   1635  O16 MOL    31      73.548  46.297  39.206  1.00  0.00           O1-  
ATOM   1636  C16 MOL    32      49.492   2.811  39.127  1.00  0.00           C    
ATOM   1637  C16 MOL    32      48.779   9.153  40.301  1.00  0.00           C    
ATOM   1638  C16 MOL    32      48.578   3.909  39.437  1.00  0.00           C    
ATOM   1639  C16 MOL    32      47.299   7.106  40.919  1.00  0.00           C    
ATOM   1640  C16 MOL    32      45.805   6.996  40.929  1.00  0.00           C    
ATOM   1641  C16 MOL    32      45.370   6.322  39.666  1.00  0.00           C    
ATOM   1642  C16 MOL    32      46.469   5.525  38.924  1.00  0.00           C    
ATOM   1643  C16 MOL    32      47.671   5.031  39.784  1.00  0.00           C    
ATOM   1644  C16 MOL    32      48.147   5.890  40.885  1.00  0.00           C    
ATOM   1645  C16 MOL    32      47.977   8.353  40.705  1.00  0.00           C    
ATOM   1646  C16 MOL    32      43.911   6.399  39.261  1.00  0.00           C    
ATOM   1647  C16 MOL    32      42.726   6.147  39.317  1.00  0.00           C    
ATOM   1648  S16 MOL    33      19.960  13.639  39.212  1.00  0.00           S    
ATOM   1649  C16 MOL    33       6.917  25.479  39.435  1.00  0.00           C    
ATOM   1650  C16 MOL    33       7.574  24.169  39.355  1.00  0.00           C    
ATOM   1651  C16 MOL    33       6.915  23.001  38.999  1.00  0.00           C    
ATOM   1652  C16 MOL    33       7.659  21.781  38.874  1.00  0.00           C    
ATOM   1653  C16 MOL    33       9.050  21.645  39.270  1.00  0.00           C    
ATOM   1654  C16 MOL    33       9.622  22.858  39.640  1.00  0.00           C    
ATOM   1655  C16 MOL    33       8.933  24.029  39.542  1.00  0.00           C    
ATOM   1656  N16 MOL    33      10.965  23.085  40.013  1.00  0.00           N    
ATOM   1657  S16 MOL    33      11.328  24.830  40.078  1.00  0.00           S    
ATOM   1658  N16 MOL    33       9.734  25.131  39.526  1.00  0.00           N    
ATOM   1659  C16 MOL    33       9.916  20.404  39.193  1.00  0.00           C    
ATOM   1660  C16 MOL    33       7.576  32.117  40.186  1.00  0.00           C    
ATOM   1661  C16 MOL    33       6.239  26.471  39.587  1.00  0.00           C    
ATOM   1662  C16 MOL    33      10.629  19.425  39.178  1.00  0.00           C    
ATOM   1663  C16 MOL    33      15.214  16.676  39.751  1.00  0.00           C    
ATOM   1664  C16 MOL    33      16.383  16.558  40.055  1.00  0.00           C    
ATOM   1665  C16 MOL    33      10.300  13.688  39.610  1.00  0.00           C    
ATOM   1666  C16 MOL    33      20.696  17.282  40.075  1.00  0.00           C    
ATOM   1667  C16 MOL    33      19.808  18.340  40.226  1.00  0.00           C    
ATOM   1668  C16 MOL    33      18.418  18.084  40.119  1.00  0.00           C    
ATOM   1669  C16 MOL    33      17.867  16.762  40.154  1.00  0.00           C    
ATOM   1670  C16 MOL    33      18.811  15.743  40.097  1.00  0.00           C    
ATOM   1671  C16 MOL    33      20.105  16.060  39.928  1.00  0.00           C    
ATOM   1672  N16 MOL    33      18.602  14.385  40.006  1.00  0.00           N    
ATOM   1673  N16 MOL    33      20.919  15.067  39.502  1.00  0.00           N    
ATOM   1674  N16 MOL    33       5.468  23.151  38.634  1.00  0.00           N1+  
ATOM   1675  N16 MOL    33       6.849  20.737  38.328  1.00  0.00           N1+  
ATOM   1676  N16 MOL    33      17.524  19.186  39.883  1.00  0.00           N1+  
ATOM   1677  N16 MOL    33      20.465  19.610  40.436  1.00  0.00           N1+  
ATOM   1678  C16 MOL    33      11.511  18.258  39.019  1.00  0.00           C    
ATOM   1679  C16 MOL    33      10.971  17.127  38.210  1.00  0.00           C    
ATOM   1680  C16 MOL    33      11.752  15.891  38.488  1.00  0.00           C    
ATOM   1681  C16 MOL    33      13.240  15.885  38.372  1.00  0.00           C    
ATOM   1682  C16 MOL    33      13.812  16.922  39.295  1.00  0.00           C    
ATOM   1683  C16 MOL    33      12.974  18.206  39.578  1.00  0.00           C    
ATOM   1684  C16 MOL    33      11.061  14.752  39.030  1.00  0.00           C    
ATOM   1685  C16 MOL    33       5.809  30.195  40.060  1.00  0.00           C    
ATOM   1686  C16 MOL    33       4.344  30.434  39.747  1.00  0.00           C    
ATOM   1687  C16 MOL    33       3.390  29.259  39.886  1.00  0.00           C    
ATOM   1688  C16 MOL    33       3.955  27.829  39.871  1.00  0.00           C    
ATOM   1689  C16 MOL    33       5.490  27.702  39.940  1.00  0.00           C    
ATOM   1690  C16 MOL    33       6.309  28.841  40.472  1.00  0.00           C    
ATOM   1691  C16 MOL    33       6.652  31.353  40.302  1.00  0.00           C    
ATOM   1692  C16 MOL    33       1.956  29.610  39.839  1.00  0.00           C    
ATOM   1693  C16 MOL    33       0.565  29.994  39.790  1.00  0.00           C    
ATOM   1694  O16 MOL    33       4.771  22.167  38.513  1.00  0.00           O    
ATOM   1695  O16 MOL    33       6.717  19.716  38.966  1.00  0.00           O    
ATOM   1696  O16 MOL    33      16.330  18.959  39.833  1.00  0.00           O    
ATOM   1697  O16 MOL    33      21.215  20.008  39.570  1.00  0.00           O    
ATOM   1698  O16 MOL    33      20.196  20.136  41.496  1.00  0.00           O1-  
ATOM   1699  O16 MOL    33      17.954  20.315  39.589  1.00  0.00           O1-  
ATOM   1700  O17 MOL    33       5.000  24.288  38.495  1.00  0.00           O1-  
ATOM   1701  O17 MOL    33       6.540  21.029  37.178  1.00  0.00           O1-  
ATOM   1702  S17 MOL    34      41.101   2.027  39.793  1.00  0.00           S    
ATOM   1703  C17 MOL    34      27.760  12.809  39.735  1.00  0.00           C    
ATOM   1704  C17 MOL    34      28.450  11.431  39.571  1.00  0.00           C    
ATOM   1705  C17 MOL    34      27.926  10.112  39.185  1.00  0.00           C    
ATOM   1706  C17 MOL    34      28.714   8.918  39.350  1.00  0.00           C    
ATOM   1707  C17 MOL    34      30.095   9.053  39.497  1.00  0.00           C    
ATOM   1708  C17 MOL    34      30.620  10.316  39.586  1.00  0.00           C    
ATOM   1709  C17 MOL    34      29.823  11.455  39.658  1.00  0.00           C    
ATOM   1710  N17 MOL    34      31.954  10.587  39.459  1.00  0.00           N    
ATOM   1711  S17 MOL    34      32.185  12.264  39.866  1.00  0.00           S    
ATOM   1712  N17 MOL    34      30.554  12.606  39.514  1.00  0.00           N    
ATOM   1713  C17 MOL    34      31.029   7.956  39.397  1.00  0.00           C    
ATOM   1714  C17 MOL    34      28.530  20.173  39.964  1.00  0.00           C    
ATOM   1715  C17 MOL    34      27.326  13.920  40.010  1.00  0.00           C    
ATOM   1716  C17 MOL    34      31.737   7.007  39.206  1.00  0.00           C    
ATOM   1717  C17 MOL    34      36.047   4.199  39.073  1.00  0.00           C    
ATOM   1718  C17 MOL    34      37.203   4.451  39.384  1.00  0.00           C    
ATOM   1719  C17 MOL    34      29.840   1.471  38.429  1.00  0.00           C    
ATOM   1720  C17 MOL    34      41.376   5.648  39.726  1.00  0.00           C    
ATOM   1721  C17 MOL    34      40.423   6.504  40.237  1.00  0.00           C    
ATOM   1722  C17 MOL    34      39.056   6.078  40.300  1.00  0.00           C    
ATOM   1723  C17 MOL    34      38.601   4.778  39.913  1.00  0.00           C    
ATOM   1724  C17 MOL    34      39.630   3.878  39.764  1.00  0.00           C    
ATOM   1725  C17 MOL    34      40.915   4.359  39.580  1.00  0.00           C    
ATOM   1726  N17 MOL    34      39.509   2.556  39.358  1.00  0.00           N    
ATOM   1727  N17 MOL    34      41.663   3.455  38.950  1.00  0.00           N    
ATOM   1728  N17 MOL    34      26.512  10.133  38.802  1.00  0.00           N1+  
ATOM   1729  N17 MOL    34      28.179   7.605  39.096  1.00  0.00           N1+  
ATOM   1730  N17 MOL    34      38.136   7.110  40.468  1.00  0.00           N1+  
ATOM   1731  N17 MOL    34      40.964   7.864  40.442  1.00  0.00           N1+  
ATOM   1732  C17 MOL    34      32.436   5.737  39.178  1.00  0.00           C    
ATOM   1733  C17 MOL    34      31.635   4.566  39.663  1.00  0.00           C    
ATOM   1734  C17 MOL    34      32.047   3.308  38.975  1.00  0.00           C    
ATOM   1735  C17 MOL    34      33.570   2.987  38.965  1.00  0.00           C    
ATOM   1736  C17 MOL    34      34.515   4.229  39.059  1.00  0.00           C    
ATOM   1737  C17 MOL    34      33.932   5.637  39.049  1.00  0.00           C    
ATOM   1738  C17 MOL    34      30.955   2.390  38.597  1.00  0.00           C    
ATOM   1739  C17 MOL    34      27.216  17.942  40.572  1.00  0.00           C    
ATOM   1740  C17 MOL    34      25.713  18.186  40.412  1.00  0.00           C    
ATOM   1741  C17 MOL    34      24.829  17.004  40.053  1.00  0.00           C    
ATOM   1742  C17 MOL    34      25.333  15.612  40.461  1.00  0.00           C    
ATOM   1743  C17 MOL    34      26.829  15.335  40.274  1.00  0.00           C    
ATOM   1744  C17 MOL    34      27.809  16.511  40.493  1.00  0.00           C    
ATOM   1745  C17 MOL    34      28.057  19.171  40.472  1.00  0.00           C    
ATOM   1746  C17 MOL    34      23.373  17.241  39.849  1.00  0.00           C    
ATOM   1747  C17 MOL    34      22.173  17.338  39.945  1.00  0.00           C    
ATOM   1748  O17 MOL    34      25.966  10.903  39.609  1.00  0.00           O    
ATOM   1749  O17 MOL    34      28.183   6.810  40.023  1.00  0.00           O    
ATOM   1750  O17 MOL    34      38.184   7.896  39.539  1.00  0.00           O    
ATOM   1751  O17 MOL    34      40.412   8.781  39.881  1.00  0.00           O    
ATOM   1752  O17 MOL    34      42.017   7.976  41.059  1.00  0.00           O1-  
ATOM   1753  O17 MOL    34      37.501   7.078  41.496  1.00  0.00           O1-  
ATOM   1754  O17 MOL    34      25.929   9.519  37.945  1.00  0.00           O1-  
ATOM   1755  O17 MOL    34      27.545   7.511  38.062  1.00  0.00           O1-  
ATOM   1756  S17 MOL    35      18.731  37.415  37.955  1.00  0.00           S    
ATOM   1757  C17 MOL    35      10.208  49.040  40.448  1.00  0.00           C    
ATOM   1758  C17 MOL    35      10.236  47.565  40.461  1.00  0.00           C    
ATOM   1759  C17 MOL    35       9.179  46.692  40.669  1.00  0.00           C    
ATOM   1760  C17 MOL    35       9.370  45.436  40.069  1.00  0.00           C    
ATOM   1761  C17 MOL    35      10.618  44.875  39.743  1.00  0.00           C    
ATOM   1762  C17 MOL    35      11.719  45.615  40.006  1.00  0.00           C    
ATOM   1763  C17 MOL    35      11.468  46.923  40.351  1.00  0.00           C    
ATOM   1764  N17 MOL    35      13.009  45.231  39.801  1.00  0.00           N    
ATOM   1765  S17 MOL    35      13.937  46.604  40.319  1.00  0.00           S    
ATOM   1766  N17 MOL    35      12.556  47.671  40.610  1.00  0.00           N    
ATOM   1767  C17 MOL    35      10.671  43.492  39.299  1.00  0.00           C    
ATOM   1768  C17 MOL    35       8.048  56.209  39.799  1.00  0.00           C    
ATOM   1769  C17 MOL    35       8.454  33.176  39.687  1.00  0.00           C    
ATOM   1770  C17 MOL    35       9.826  33.285  39.857  1.00  0.00           C    
ATOM   1771  C17 MOL    35      10.557  34.362  39.308  1.00  0.00           C    
ATOM   1772  C17 MOL    35       9.918  35.498  38.787  1.00  0.00           C    
ATOM   1773  C17 MOL    35       8.548  35.382  38.742  1.00  0.00           C    
ATOM   1774  C17 MOL    35       7.858  34.275  39.173  1.00  0.00           C    
ATOM   1775  N17 MOL    35       7.678  36.370  38.484  1.00  0.00           N    
ATOM   1776  S17 MOL    35       6.441  36.058  39.704  1.00  0.00           S    
ATOM   1777  N17 MOL    35       6.511  34.432  39.233  1.00  0.00           N    
ATOM   1778  C17 MOL    35       9.964  50.182  40.079  1.00  0.00           C    
ATOM   1779  C17 MOL    35      10.825  42.297  39.315  1.00  0.00           C    
ATOM   1780  C17 MOL    35      15.639  40.812  39.378  1.00  0.00           C    
ATOM   1781  C17 MOL    35      16.825  41.034  39.406  1.00  0.00           C    
ATOM   1782  C17 MOL    35      10.708  36.758  38.530  1.00  0.00           C    
ATOM   1783  C17 MOL    35      21.049  40.366  38.801  1.00  0.00           C    
ATOM   1784  C17 MOL    35      20.569  41.677  39.042  1.00  0.00           C    
ATOM   1785  C17 MOL    35      19.183  41.961  39.116  1.00  0.00           C    
ATOM   1786  C17 MOL    35      18.265  40.896  39.176  1.00  0.00           C    
ATOM   1787  C17 MOL    35      18.741  39.661  38.912  1.00  0.00           C    
ATOM   1788  C17 MOL    35      20.061  39.420  38.676  1.00  0.00           C    
ATOM   1789  N17 MOL    35      17.930  38.592  38.864  1.00  0.00           N    
ATOM   1790  N17 MOL    35      20.270  38.137  38.311  1.00  0.00           N    
ATOM   1791  N17 MOL    35      10.329  32.070  40.414  1.00  0.00           N1+  
ATOM   1792  N17 MOL    35      11.901  34.526  39.672  1.00  0.00           N1+  
ATOM   1793  N17 MOL    35       7.790  46.570  41.115  1.00  0.00           N1+  
ATOM   1794  N17 MOL    35       8.388  44.478  39.772  1.00  0.00           N1+  
ATOM   1795  N17 MOL    35      18.450  43.155  39.653  1.00  0.00           N1+  
ATOM   1796  N17 MOL    35      21.630  42.596  39.289  1.00  0.00           N1+  
ATOM   1797  C17 MOL    35      11.764  41.225  39.581  1.00  0.00           C    
ATOM   1798  C17 MOL    35      11.350  39.862  40.016  1.00  0.00           C    
ATOM   1799  C17 MOL    35      12.191  38.878  39.257  1.00  0.00           C    
ATOM   1800  C18 MOL    35      13.716  39.005  39.280  1.00  0.00           C    
ATOM   1801  C18 MOL    35      14.218  40.446  39.407  1.00  0.00           C    
ATOM   1802  C18 MOL    35      13.233  41.592  39.504  1.00  0.00           C    
ATOM   1803  C18 MOL    35      11.473  37.689  38.716  1.00  0.00           C    
ATOM   1804  C18 MOL    35       8.125  53.647  39.178  1.00  0.00           C    
ATOM   1805  C18 MOL    35       6.876  53.222  38.501  1.00  0.00           C    
ATOM   1806  C18 MOL    35       6.498  51.904  39.014  1.00  0.00           C    
ATOM   1807  C18 MOL    35       7.641  50.909  39.001  1.00  0.00           C    
ATOM   1808  C18 MOL    35       9.052  51.287  39.548  1.00  0.00           C    
ATOM   1809  C18 MOL    35       9.385  52.763  39.385  1.00  0.00           C    
ATOM   1810  C18 MOL    35       8.127  55.045  39.514  1.00  0.00           C    
ATOM   1811  C18 MOL    35       5.088  51.722  39.336  1.00  0.00           C    
ATOM   1812  C18 MOL    35       3.688  51.598  39.650  1.00  0.00           C    
ATOM   1813  O18 MOL    35      10.733  31.954  41.555  1.00  0.00           O    
ATOM   1814  O18 MOL    35      11.889  35.256  40.679  1.00  0.00           O    
ATOM   1815  O18 MOL    35       7.913  45.543  41.789  1.00  0.00           O    
ATOM   1816  O18 MOL    35       8.022  43.616  40.550  1.00  0.00           O    
ATOM   1817  O18 MOL    35      17.940  44.051  38.998  1.00  0.00           O    
ATOM   1818  O18 MOL    35      21.459  43.782  39.308  1.00  0.00           O    
ATOM   1819  O18 MOL    35      22.702  42.136  39.711  1.00  0.00           O1-  
ATOM   1820  O18 MOL    35      18.456  43.117  40.875  1.00  0.00           O1-  
ATOM   1821  O18 MOL    35       6.778  47.212  41.095  1.00  0.00           O1-  
ATOM   1822  O18 MOL    35       8.209  44.397  38.547  1.00  0.00           O1-  
ATOM   1823  O18 MOL    35      10.098  31.145  39.624  1.00  0.00           O1-  
ATOM   1824  O18 MOL    35      12.832  34.338  38.901  1.00  0.00           O1-  
ATOM   1825  S18 MOL    36      41.490  25.567  37.746  1.00  0.00           S    
ATOM   1826  C18 MOL    36      29.029  37.240  40.072  1.00  0.00           C    
ATOM   1827  C18 MOL    36      29.670  35.836  39.887  1.00  0.00           C    
ATOM   1828  C18 MOL    36      28.849  34.657  39.463  1.00  0.00           C    
ATOM   1829  C18 MOL    36      29.400  33.318  39.326  1.00  0.00           C    
ATOM   1830  C18 MOL    36      30.775  33.182  39.553  1.00  0.00           C    
ATOM   1831  C18 MOL    36      31.455  34.293  39.982  1.00  0.00           C    
ATOM   1832  C18 MOL    36      31.038  35.576  40.121  1.00  0.00           C    
ATOM   1833  N18 MOL    36      32.689  33.952  40.380  1.00  0.00           N    
ATOM   1834  S18 MOL    36      33.477  35.390  40.962  1.00  0.00           S    
ATOM   1835  N18 MOL    36      32.015  36.403  40.700  1.00  0.00           N    
ATOM   1836  C18 MOL    36      31.637  31.956  39.230  1.00  0.00           C    
ATOM   1837  C18 MOL    36      28.499  44.327  39.824  1.00  0.00           C    
ATOM   1838  C18 MOL    36      29.374  21.180  39.176  1.00  0.00           C    
ATOM   1839  C18 MOL    36      30.762  20.940  39.075  1.00  0.00           C    
ATOM   1840  C18 MOL    36      31.660  22.096  39.181  1.00  0.00           C    
ATOM   1841  C18 MOL    36      31.161  23.353  38.801  1.00  0.00           C    
ATOM   1842  C18 MOL    36      29.818  23.435  38.631  1.00  0.00           C    
ATOM   1843  C18 MOL    36      28.924  22.414  38.720  1.00  0.00           C    
ATOM   1844  N18 MOL    36      29.310  24.695  38.765  1.00  0.00           N    
ATOM   1845  S18 MOL    36      27.594  24.542  38.843  1.00  0.00           S    
ATOM   1846  N18 MOL    36      27.610  22.787  38.604  1.00  0.00           N    
ATOM   1847  C18 MOL    36      28.338  38.247  40.046  1.00  0.00           C    
ATOM   1848  C18 MOL    36      32.185  30.988  38.747  1.00  0.00           C    
ATOM   1849  C18 MOL    36      36.588  28.254  38.340  1.00  0.00           C    
ATOM   1850  C18 MOL    36      37.806  28.284  38.314  1.00  0.00           C    
ATOM   1851  C18 MOL    36      31.875  24.668  38.701  1.00  0.00           C    
ATOM   1852  C18 MOL    36      41.947  28.881  39.285  1.00  0.00           C    
ATOM   1853  C18 MOL    36      40.955  29.817  39.673  1.00  0.00           C    
ATOM   1854  C18 MOL    36      39.631  29.653  39.223  1.00  0.00           C    
ATOM   1855  C18 MOL    36      39.263  28.496  38.530  1.00  0.00           C    
ATOM   1856  C18 MOL    36      40.238  27.593  38.137  1.00  0.00           C    
ATOM   1857  C18 MOL    36      41.568  27.837  38.447  1.00  0.00           C    
ATOM   1858  N18 MOL    36      39.959  26.412  37.485  1.00  0.00           N    
ATOM   1859  N18 MOL    36      42.493  26.969  37.919  1.00  0.00           N    
ATOM   1860  N18 MOL    36      30.809  19.590  39.619  1.00  0.00           N1+  
ATOM   1861  N18 MOL    36      32.903  22.396  39.970  1.00  0.00           N1+  
ATOM   1862  N18 MOL    36      27.398  35.077  39.153  1.00  0.00           N1+  
ATOM   1863  N18 MOL    36      29.102  31.857  38.999  1.00  0.00           N1+  
ATOM   1864  N18 MOL    36      38.671  30.767  39.074  1.00  0.00           N1+  
ATOM   1865  N18 MOL    36      41.382  31.124  40.118  1.00  0.00           N1+  
ATOM   1866  C18 MOL    36      32.906  29.767  38.269  1.00  0.00           C    
ATOM   1867  C18 MOL    36      32.129  28.449  38.093  1.00  0.00           C    
ATOM   1868  C18 MOL    36      32.878  27.152  38.437  1.00  0.00           C    
ATOM   1869  C18 MOL    36      34.323  27.199  38.863  1.00  0.00           C    
ATOM   1870  C18 MOL    36      35.105  28.378  38.348  1.00  0.00           C    
ATOM   1871  C18 MOL    36      34.439  29.743  38.217  1.00  0.00           C    
ATOM   1872  C18 MOL    36      32.233  25.808  38.472  1.00  0.00           C    
ATOM   1873  C18 MOL    36      27.044  42.085  39.923  1.00  0.00           C    
ATOM   1874  C18 MOL    36      25.567  41.800  39.544  1.00  0.00           C    
ATOM   1875  C18 MOL    36      25.057  40.326  39.505  1.00  0.00           C    
ATOM   1876  C18 MOL    36      25.927  39.216  40.071  1.00  0.00           C    
ATOM   1877  C18 MOL    36      27.435  39.459  40.114  1.00  0.00           C    
ATOM   1878  C18 MOL    36      28.000  40.892  40.146  1.00  0.00           C    
ATOM   1879  C18 MOL    36      27.663  43.451  39.819  1.00  0.00           C    
ATOM   1880  C18 MOL    36      23.685  40.013  39.028  1.00  0.00           C    
ATOM   1881  C18 MOL    36      22.514  40.021  38.709  1.00  0.00           C    
ATOM   1882  O18 MOL    36      31.369  19.624  40.696  1.00  0.00           O    
ATOM   1883  O18 MOL    36      32.822  23.492  40.567  1.00  0.00           O    
ATOM   1884  O18 MOL    36      26.693  34.276  38.605  1.00  0.00           O    
ATOM   1885  O18 MOL    36      29.496  31.220  40.003  1.00  0.00           O    
ATOM   1886  O18 MOL    36      38.086  30.769  37.981  1.00  0.00           O    
ATOM   1887  O18 MOL    36      40.647  32.101  40.089  1.00  0.00           O    
ATOM   1888  O18 MOL    36      42.588  31.308  40.096  1.00  0.00           O1-  
ATOM   1889  O18 MOL    36      38.593  31.693  39.865  1.00  0.00           O1-  
ATOM   1890  O18 MOL    36      27.077  36.241  39.478  1.00  0.00           O1-  
ATOM   1891  O18 MOL    36      28.510  31.383  38.066  1.00  0.00           O1-  
ATOM   1892  O18 MOL    36      30.447  18.598  38.994  1.00  0.00           O1-  
ATOM   1893  O18 MOL    36      33.714  21.564  40.267  1.00  0.00           O1-  
ATOM   1894  S18 MOL    37      61.023  13.365  40.963  1.00  0.00           S    
ATOM   1895  C18 MOL    37      48.460  24.819  39.345  1.00  0.00           C    
ATOM   1896  C18 MOL    37      49.064  23.619  39.938  1.00  0.00           C    
ATOM   1897  C18 MOL    37      48.500  22.378  40.010  1.00  0.00           C    
ATOM   1898  C18 MOL    37      49.335  21.253  40.047  1.00  0.00           C    
ATOM   1899  C18 MOL    37      50.791  21.389  40.000  1.00  0.00           C    
ATOM   1900  C19 MOL    37      51.257  22.700  40.223  1.00  0.00           C    
ATOM   1901  C19 MOL    37      50.369  23.747  40.259  1.00  0.00           C    
ATOM   1902  N19 MOL    37      52.555  23.153  40.052  1.00  0.00           N    
ATOM   1903  S19 MOL    37      52.337  24.902  39.654  1.00  0.00           S    
ATOM   1904  N19 MOL    37      50.809  25.018  40.449  1.00  0.00           N    
ATOM   1905  C19 MOL    37      51.673  20.196  39.742  1.00  0.00           C    
ATOM   1906  C19 MOL    37      49.397  32.092  39.007  1.00  0.00           C    
ATOM   1907  C19 MOL    37      49.837  10.052  39.854  1.00  0.00           C    
ATOM   1908  C19 MOL    37      51.227   9.753  39.987  1.00  0.00           C    
ATOM   1909  C19 MOL    37      52.116  10.691  39.485  1.00  0.00           C    
ATOM   1910  C19 MOL    37      51.712  11.979  39.054  1.00  0.00           C    
ATOM   1911  C19 MOL    37      50.383  12.192  38.847  1.00  0.00           C    
ATOM   1912  C19 MOL    37      49.469  11.246  39.267  1.00  0.00           C    
ATOM   1913  N19 MOL    37      49.847  13.393  38.412  1.00  0.00           N    
ATOM   1914  S19 MOL    37      48.509  13.302  39.515  1.00  0.00           S    
ATOM   1915  N19 MOL    37      48.152  11.639  39.140  1.00  0.00           N    
ATOM   1916  C19 MOL    37      48.121  25.976  39.347  1.00  0.00           C    
ATOM   1917  C19 MOL    37      52.429  19.288  39.489  1.00  0.00           C    
ATOM   1918  C19 MOL    37      56.888  17.080  40.326  1.00  0.00           C    
ATOM   1919  C19 MOL    37      57.992  16.909  40.764  1.00  0.00           C    
ATOM   1920  C19 MOL    37      52.598  13.166  39.114  1.00  0.00           C    
ATOM   1921  C19 MOL    37      62.198  16.899  40.051  1.00  0.00           C    
ATOM   1922  C19 MOL    37      61.435  18.133  40.279  1.00  0.00           C    
ATOM   1923  C19 MOL    37      60.063  18.034  40.605  1.00  0.00           C    
ATOM   1924  C19 MOL    37      59.432  16.857  40.919  1.00  0.00           C    
ATOM   1925  C19 MOL    37      60.237  15.750  41.021  1.00  0.00           C    
ATOM   1926  C19 MOL    37      61.547  15.817  40.619  1.00  0.00           C    
ATOM   1927  N19 MOL    37      59.724  14.509  41.217  1.00  0.00           N    
ATOM   1928  N19 MOL    37      62.161  14.594  40.579  1.00  0.00           N    
ATOM   1929  N19 MOL    37      51.697   8.403  40.275  1.00  0.00           N1+  
ATOM   1930  N19 MOL    37      53.478  10.413  39.229  1.00  0.00           N1+  
ATOM   1931  N19 MOL    37      47.049  22.458  40.059  1.00  0.00           N1+  
ATOM   1932  N19 MOL    37      48.741  19.990  39.654  1.00  0.00           N1+  
ATOM   1933  N19 MOL    37      59.042  19.090  40.744  1.00  0.00           N1+  
ATOM   1934  N19 MOL    37      61.614  19.613  40.369  1.00  0.00           N1+  
ATOM   1935  C19 MOL    37      53.345  18.164  39.280  1.00  0.00           C    
ATOM   1936  C19 MOL    37      52.825  16.839  38.753  1.00  0.00           C    
ATOM   1937  C19 MOL    37      53.592  15.658  39.316  1.00  0.00           C    
ATOM   1938  C19 MOL    37      54.646  15.895  40.354  1.00  0.00           C    
ATOM   1939  C19 MOL    37      55.486  17.080  39.997  1.00  0.00           C    
ATOM   1940  C19 MOL    37      54.830  18.347  39.493  1.00  0.00           C    
ATOM   1941  C19 MOL    37      53.059  14.284  39.217  1.00  0.00           C    
ATOM   1942  C19 MOL    37      48.070  29.858  39.532  1.00  0.00           C    
ATOM   1943  C19 MOL    37      46.777  30.106  40.285  1.00  0.00           C    
ATOM   1944  C19 MOL    37      45.907  28.894  40.431  1.00  0.00           C    
ATOM   1945  C19 MOL    37      46.498  27.523  40.580  1.00  0.00           C    
ATOM   1946  C19 MOL    37      47.764  27.330  39.812  1.00  0.00           C    
ATOM   1947  C19 MOL    37      48.727  28.488  39.612  1.00  0.00           C    
ATOM   1948  C19 MOL    37      48.875  31.002  39.089  1.00  0.00           C    
ATOM   1949  C19 MOL    37      44.462  29.006  40.222  1.00  0.00           C    
ATOM   1950  C19 MOL    37      43.348  29.004  39.746  1.00  0.00           C    
ATOM   1951  O19 MOL    37      52.868   8.209  40.489  1.00  0.00           O    
ATOM   1952  O19 MOL    37      54.257  10.510  40.157  1.00  0.00           O    
ATOM   1953  O19 MOL    37      46.350  21.504  40.299  1.00  0.00           O    
ATOM   1954  O19 MOL    37      48.015  19.233  40.312  1.00  0.00           O    
ATOM   1955  O19 MOL    37      58.449  19.427  39.729  1.00  0.00           O    
ATOM   1956  O19 MOL    37      61.038  20.368  39.615  1.00  0.00           O    
ATOM   1957  O19 MOL    37      62.202  20.074  41.330  1.00  0.00           O1-  
ATOM   1958  O19 MOL    37      58.763  19.314  41.913  1.00  0.00           O1-  
ATOM   1959  O19 MOL    37      46.457  23.463  39.645  1.00  0.00           O1-  
ATOM   1960  O19 MOL    37      49.164  19.722  38.526  1.00  0.00           O1-  
ATOM   1961  O19 MOL    37      50.831   7.549  39.992  1.00  0.00           O1-  
ATOM   1962  O19 MOL    37      53.761  10.345  38.062  1.00  0.00           O1-  
ATOM   1963  C19 MOL    38      71.415  15.564  39.157  1.00  0.00           C    
ATOM   1964  C19 MOL    38      69.005  21.198  39.972  1.00  0.00           C    
ATOM   1965  C19 MOL    38      70.136  16.070  39.603  1.00  0.00           C    
ATOM   1966  C19 MOL    38      67.917  18.813  40.351  1.00  0.00           C    
ATOM   1967  C19 MOL    38      66.480  18.365  40.363  1.00  0.00           C    
ATOM   1968  C19 MOL    38      66.274  16.910  39.941  1.00  0.00           C    
ATOM   1969  C19 MOL    38      67.492  15.964  39.814  1.00  0.00           C    
ATOM   1970  C19 MOL    38      68.870  16.585  40.123  1.00  0.00           C    
ATOM   1971  C19 MOL    38      68.917  17.852  40.920  1.00  0.00           C    
ATOM   1972  C19 MOL    38      68.368  20.177  40.067  1.00  0.00           C    
ATOM   1973  C19 MOL    38      64.881  16.479  39.604  1.00  0.00           C    
ATOM   1974  C19 MOL    38      63.667  16.540  39.632  1.00  0.00           C    
ATOM   1975  S19 MOL    39      20.091  60.874  39.086  1.00  0.00           S    
ATOM   1976  C19 MOL    39      10.251  67.048  38.805  1.00  0.00           C    
ATOM   1977  C19 MOL    39       8.545  57.492  40.245  1.00  0.00           C    
ATOM   1978  C19 MOL    39       9.918  57.494  40.410  1.00  0.00           C    
ATOM   1979  C19 MOL    39      10.601  58.738  40.444  1.00  0.00           C    
ATOM   1980  C19 MOL    39       9.942  59.915  40.355  1.00  0.00           C    
ATOM   1981  C19 MOL    39       8.608  59.871  40.519  1.00  0.00           C    
ATOM   1982  C19 MOL    39       7.891  58.688  40.538  1.00  0.00           C    
ATOM   1983  N19 MOL    39       7.939  61.039  40.495  1.00  0.00           N    
ATOM   1984  S19 MOL    39       6.277  60.552  40.235  1.00  0.00           S    
ATOM   1985  N19 MOL    39       6.576  58.920  40.702  1.00  0.00           N    
ATOM   1986  C19 MOL    39      11.168  65.997  38.399  1.00  0.00           C    
ATOM   1987  C19 MOL    39      15.528  63.746  38.639  1.00  0.00           C    
ATOM   1988  C19 MOL    39      16.715  63.782  38.843  1.00  0.00           C    
ATOM   1989  C19 MOL    39      10.619  61.142  40.010  1.00  0.00           C    
ATOM   1990  C19 MOL    39      20.952  64.667  38.829  1.00  0.00           C    
ATOM   1991  C19 MOL    39      20.027  65.695  39.046  1.00  0.00           C    
ATOM   1992  C19 MOL    39      18.638  65.482  38.811  1.00  0.00           C    
ATOM   1993  C19 MOL    39      18.136  64.176  38.800  1.00  0.00           C    
ATOM   1994  C19 MOL    39      19.087  63.218  38.863  1.00  0.00           C    
ATOM   1995  C19 MOL    39      20.410  63.424  38.697  1.00  0.00           C    
ATOM   1996  N19 MOL    39      18.759  61.945  39.088  1.00  0.00           N    
ATOM   1997  N19 MOL    39      21.139  62.280  38.759  1.00  0.00           N    
ATOM   1998  N19 MOL    39      10.991  56.502  40.429  1.00  0.00           N1+  
ATOM   1999  N19 MOL    39      12.083  58.790  40.397  1.00  0.00           N1+  
ATOM   2000  N20 MOL    39      17.697  66.533  38.885  1.00  0.00           N1+  
ATOM   2001  N20 MOL    39      20.378  66.831  39.787  1.00  0.00           N1+  
ATOM   2002  C20 MOL    39      12.035  64.938  37.936  1.00  0.00           C    
ATOM   2003  C20 MOL    39      11.354  63.690  37.508  1.00  0.00           C    
ATOM   2004  C20 MOL    39      12.007  62.667  38.353  1.00  0.00           C    
ATOM   2005  C20 MOL    39      13.458  62.427  38.127  1.00  0.00           C    
ATOM   2006  C20 MOL    39      14.161  63.759  38.189  1.00  0.00           C    
ATOM   2007  C20 MOL    39      13.519  65.064  37.795  1.00  0.00           C    
ATOM   2008  C20 MOL    39      11.211  61.933  39.309  1.00  0.00           C    
ATOM   2009  O20 MOL    39      11.684  56.812  41.421  1.00  0.00           O    
ATOM   2010  O20 MOL    39      12.595  59.160  41.438  1.00  0.00           O    
ATOM   2011  O20 MOL    39      16.493  66.221  38.766  1.00  0.00           O    
ATOM   2012  O20 MOL    39      21.526  67.273  39.791  1.00  0.00           O    
ATOM   2013  O20 MOL    39      19.513  67.002  40.619  1.00  0.00           O1-  
ATOM   2014  O20 MOL    39      18.058  67.682  39.029  1.00  0.00           O1-  
ATOM   2015  O20 MOL    39      11.127  55.482  39.809  1.00  0.00           O1-  
ATOM   2016  O20 MOL    39      12.557  58.107  39.482  1.00  0.00           O1-  
ATOM   2017  S20 MOL    40      40.740  48.949  39.063  1.00  0.00           S    
ATOM   2018  C20 MOL    40      27.729  60.217  40.039  1.00  0.00           C    
ATOM   2019  C20 MOL    40      28.630  59.072  40.083  1.00  0.00           C    
ATOM   2020  C20 MOL    40      28.181  57.787  39.706  1.00  0.00           C    
ATOM   2021  C20 MOL    40      29.137  56.753  39.753  1.00  0.00           C    
ATOM   2022  C20 MOL    40      30.529  57.069  39.874  1.00  0.00           C    
ATOM   2023  C20 MOL    40      30.940  58.388  40.055  1.00  0.00           C    
ATOM   2024  C20 MOL    40      29.982  59.357  40.132  1.00  0.00           C    
ATOM   2025  N20 MOL    40      32.188  58.977  39.893  1.00  0.00           N    
ATOM   2026  S20 MOL    40      32.117  60.684  40.397  1.00  0.00           S    
ATOM   2027  N20 MOL    40      30.551  60.549  39.809  1.00  0.00           N    
ATOM   2028  C20 MOL    40      31.487  56.014  39.576  1.00  0.00           C    
ATOM   2029  C20 MOL    40      28.039  67.534  41.040  1.00  0.00           C    
ATOM   2030  C20 MOL    40      29.356  45.500  39.579  1.00  0.00           C    
ATOM   2031  C20 MOL    40      30.735  45.411  39.326  1.00  0.00           C    
ATOM   2032  C20 MOL    40      31.455  46.524  38.825  1.00  0.00           C    
ATOM   2033  C20 MOL    40      30.867  47.790  38.685  1.00  0.00           C    
ATOM   2034  C20 MOL    40      29.517  47.777  38.803  1.00  0.00           C    
ATOM   2035  C20 MOL    40      28.807  46.685  39.166  1.00  0.00           C    
ATOM   2036  N20 MOL    40      28.807  48.916  38.571  1.00  0.00           N    
ATOM   2037  S20 MOL    40      27.259  48.679  39.317  1.00  0.00           S    
ATOM   2038  N20 MOL    40      27.459  46.936  39.154  1.00  0.00           N    
ATOM   2039  C20 MOL    40      27.190  61.289  39.901  1.00  0.00           C    
ATOM   2040  C20 MOL    40      32.268  55.160  39.251  1.00  0.00           C    
ATOM   2041  C20 MOL    40      36.270  52.268  39.073  1.00  0.00           C    
ATOM   2042  C20 MOL    40      37.461  52.123  39.193  1.00  0.00           C    
ATOM   2043  C20 MOL    40      31.523  49.114  38.504  1.00  0.00           C    
ATOM   2044  C20 MOL    40      41.654  52.685  39.779  1.00  0.00           C    
ATOM   2045  C20 MOL    40      40.797  53.803  39.836  1.00  0.00           C    
ATOM   2046  C20 MOL    40      39.406  53.584  39.756  1.00  0.00           C    
ATOM   2047  C20 MOL    40      38.881  52.305  39.537  1.00  0.00           C    
ATOM   2048  C20 MOL    40      39.732  51.250  39.563  1.00  0.00           C    
ATOM   2049  C20 MOL    40      41.078  51.440  39.663  1.00  0.00           C    
ATOM   2050  N20 MOL    40      39.332  49.953  39.450  1.00  0.00           N    
ATOM   2051  N20 MOL    40      41.789  50.284  39.470  1.00  0.00           N    
ATOM   2052  N20 MOL    40      31.421  44.222  39.694  1.00  0.00           N1+  
ATOM   2053  N20 MOL    40      32.753  46.254  38.446  1.00  0.00           N1+  
ATOM   2054  N20 MOL    40      26.923  57.780  38.967  1.00  0.00           N1+  
ATOM   2055  N20 MOL    40      28.987  55.376  39.225  1.00  0.00           N1+  
ATOM   2056  N20 MOL    40      38.215  54.392  39.782  1.00  0.00           N1+  
ATOM   2057  N20 MOL    40      41.372  55.105  39.856  1.00  0.00           N1+  
ATOM   2058  C20 MOL    40      32.887  53.971  38.757  1.00  0.00           C    
ATOM   2059  C20 MOL    40      31.943  52.808  38.655  1.00  0.00           C    
ATOM   2060  C20 MOL    40      32.659  51.516  38.791  1.00  0.00           C    
ATOM   2061  C20 MOL    40      33.971  51.435  39.483  1.00  0.00           C    
ATOM   2062  C20 MOL    40      34.870  52.572  39.166  1.00  0.00           C    
ATOM   2063  C20 MOL    40      34.377  53.888  38.660  1.00  0.00           C    
ATOM   2064  C20 MOL    40      32.030  50.224  38.502  1.00  0.00           C    
ATOM   2065  C20 MOL    40      26.930  65.109  40.643  1.00  0.00           C    
ATOM   2066  C20 MOL    40      25.458  65.058  40.771  1.00  0.00           C    
ATOM   2067  C20 MOL    40      24.873  64.233  39.694  1.00  0.00           C    
ATOM   2068  C20 MOL    40      25.469  62.962  39.168  1.00  0.00           C    
ATOM   2069  C20 MOL    40      26.815  62.680  39.759  1.00  0.00           C    
ATOM   2070  C20 MOL    40      27.708  63.846  40.237  1.00  0.00           C    
ATOM   2071  C20 MOL    40      27.509  66.443  40.908  1.00  0.00           C    
ATOM   2072  C20 MOL    40      23.550  64.603  39.313  1.00  0.00           C    
ATOM   2073  C20 MOL    40      22.389  64.715  39.020  1.00  0.00           C    
ATOM   2074  O20 MOL    40      31.800  44.356  40.861  1.00  0.00           O    
ATOM   2075  O20 MOL    40      33.199  45.139  38.612  1.00  0.00           O    
ATOM   2076  O20 MOL    40      25.925  58.104  39.581  1.00  0.00           O    
ATOM   2077  O20 MOL    40      29.052  54.414  39.971  1.00  0.00           O    
ATOM   2078  O20 MOL    40      38.030  55.299  38.999  1.00  0.00           O    
ATOM   2079  O20 MOL    40      40.847  55.991  39.204  1.00  0.00           O    
ATOM   2080  O20 MOL    40      42.320  55.325  40.624  1.00  0.00           O1-  
ATOM   2081  O20 MOL    40      37.363  54.046  40.616  1.00  0.00           O1-  
ATOM   2082  O20 MOL    40      26.850  57.363  37.816  1.00  0.00           O1-  
ATOM   2083  O20 MOL    40      28.912  55.359  38.000  1.00  0.00           O1-  
ATOM   2084  O20 MOL    40      31.516  43.259  38.974  1.00  0.00           O1-  
ATOM   2085  O20 MOL    40      33.353  47.106  37.822  1.00  0.00           O1-  
ATOM   2086  S20 MOL    41      61.463  36.466  38.544  1.00  0.00           S    
ATOM   2087  C20 MOL    41      48.871  48.722  39.152  1.00  0.00           C    
ATOM   2088  C20 MOL    41      49.528  47.381  39.291  1.00  0.00           C    
ATOM   2089  C20 MOL    41      48.876  46.105  39.335  1.00  0.00           C    
ATOM   2090  C20 MOL    41      49.562  44.902  39.429  1.00  0.00           C    
ATOM   2091  C20 MOL    41      50.952  44.959  39.681  1.00  0.00           C    
ATOM   2092  C20 MOL    41      51.514  46.238  39.720  1.00  0.00           C    
ATOM   2093  C20 MOL    41      50.851  47.419  39.522  1.00  0.00           C    
ATOM   2094  N20 MOL    41      52.815  46.492  40.008  1.00  0.00           N    
ATOM   2095  S20 MOL    41      52.996  48.142  40.513  1.00  0.00           S    
ATOM   2096  N20 MOL    41      51.575  48.584  39.666  1.00  0.00           N    
ATOM   2097  C20 MOL    41      51.754  43.754  39.853  1.00  0.00           C    
ATOM   2098  C20 MOL    41      48.100  56.037  40.663  1.00  0.00           C    
ATOM   2099  C20 MOL    41      49.910  33.477  39.258  1.00  0.00           C    
ATOM   2100  C21 MOL    41      51.056  33.822  40.075  1.00  0.00           C    
ATOM   2101  C21 MOL    41      51.617  35.080  39.858  1.00  0.00           C    
ATOM   2102  C21 MOL    41      50.768  36.134  39.515  1.00  0.00           C    
ATOM   2103  C21 MOL    41      49.469  35.814  39.083  1.00  0.00           C    
ATOM   2104  C21 MOL    41      49.223  34.524  38.655  1.00  0.00           C    
ATOM   2105  N21 MOL    41      48.565  36.743  38.647  1.00  0.00           N    
ATOM   2106  S21 MOL    41      47.215  35.699  38.250  1.00  0.00           S    
ATOM   2107  N21 MOL    41      48.255  34.408  37.645  1.00  0.00           N    
ATOM   2108  C21 MOL    41      48.445  49.783  39.533  1.00  0.00           C    
ATOM   2109  C21 MOL    41      52.488  42.798  39.720  1.00  0.00           C    
ATOM   2110  C21 MOL    41      56.586  39.833  39.624  1.00  0.00           C    
ATOM   2111  C21 MOL    41      57.674  39.406  39.367  1.00  0.00           C    
ATOM   2112  C21 MOL    41      51.342  37.461  39.323  1.00  0.00           C    
ATOM   2113  C21 MOL    41      61.877  39.996  39.630  1.00  0.00           C    
ATOM   2114  C21 MOL    41      60.932  41.012  39.713  1.00  0.00           C    
ATOM   2115  C21 MOL    41      59.598  40.700  39.594  1.00  0.00           C    
ATOM   2116  C21 MOL    41      59.113  39.437  39.291  1.00  0.00           C    
ATOM   2117  C21 MOL    41      60.028  38.433  39.090  1.00  0.00           C    
ATOM   2118  C21 MOL    41      61.349  38.741  39.403  1.00  0.00           C    
ATOM   2119  N21 MOL    41      59.847  37.129  38.731  1.00  0.00           N    
ATOM   2120  N21 MOL    41      62.140  37.664  39.534  1.00  0.00           N    
ATOM   2121  N21 MOL    41      51.664  32.686  40.870  1.00  0.00           N1+  
ATOM   2122  N21 MOL    41      53.017  35.213  40.057  1.00  0.00           N1+  
ATOM   2123  N21 MOL    41      47.554  46.577  39.507  1.00  0.00           N1+  
ATOM   2124  N21 MOL    41      48.935  43.548  39.371  1.00  0.00           N1+  
ATOM   2125  N21 MOL    41      58.641  41.671  39.901  1.00  0.00           N1+  
ATOM   2126  N21 MOL    41      61.233  42.314  40.326  1.00  0.00           N1+  
ATOM   2127  C21 MOL    41      53.402  41.785  39.222  1.00  0.00           C    
ATOM   2128  C21 MOL    41      52.910  40.633  38.429  1.00  0.00           C    
ATOM   2129  C21 MOL    41      53.100  39.401  39.271  1.00  0.00           C    
ATOM   2130  C21 MOL    41      54.228  39.317  40.275  1.00  0.00           C    
ATOM   2131  C21 MOL    41      55.290  40.348  40.012  1.00  0.00           C    
ATOM   2132  C21 MOL    41      54.853  41.764  39.695  1.00  0.00           C    
ATOM   2133  C21 MOL    41      52.105  38.362  39.223  1.00  0.00           C    
ATOM   2134  C21 MOL    41      47.719  53.469  40.829  1.00  0.00           C    
ATOM   2135  C21 MOL    41      46.284  53.326  41.095  1.00  0.00           C    
ATOM   2136  C21 MOL    41      45.680  52.313  40.221  1.00  0.00           C    
ATOM   2137  C21 MOL    41      46.280  50.945  40.092  1.00  0.00           C    
ATOM   2138  C21 MOL    41      47.785  51.009  39.991  1.00  0.00           C    
ATOM   2139  C21 MOL    41      48.570  52.299  40.319  1.00  0.00           C    
ATOM   2140  C21 MOL    41      48.079  54.861  40.889  1.00  0.00           C    
ATOM   2141  C21 MOL    41      44.285  52.573  39.983  1.00  0.00           C    
ATOM   2142  C21 MOL    41      43.110  52.763  39.790  1.00  0.00           C    
ATOM   2143  O21 MOL    41      52.562  32.716  41.664  1.00  0.00           O    
ATOM   2144  O21 MOL    41      53.514  36.250  40.460  1.00  0.00           O    
ATOM   2145  O21 MOL    41      47.374  47.243  40.524  1.00  0.00           O    
ATOM   2146  O21 MOL    41      49.280  42.909  40.361  1.00  0.00           O    
ATOM   2147  O21 MOL    41      58.378  42.596  39.106  1.00  0.00           O    
ATOM   2148  O21 MOL    41      60.287  42.932  40.702  1.00  0.00           O    
ATOM   2149  O21 MOL    41      62.391  42.492  40.652  1.00  0.00           O1-  
ATOM   2150  O21 MOL    41      58.101  41.588  40.998  1.00  0.00           O1-  
ATOM   2151  O21 MOL    41      46.807  46.556  38.570  1.00  0.00           O1-  
ATOM   2152  O21 MOL    41      48.324  43.314  38.335  1.00  0.00           O1-  
ATOM   2153  O21 MOL    41      51.127  31.575  40.663  1.00  0.00           O1-  
ATOM   2154  O21 MOL    41      53.619  34.194  39.718  1.00  0.00           O1-  
ATOM   2155  C21 MOL    42      69.575  37.249  39.062  1.00  0.00           C    
ATOM   2156  C21 MOL    42      69.904  35.839  39.147  1.00  0.00           C    
ATOM   2157  C21 MOL    42      69.105  34.726  39.044  1.00  0.00           C    
ATOM   2158  C21 MOL    42      69.639  33.425  38.886  1.00  0.00           C    
ATOM   2159  C21 MOL    42      71.012  33.193  39.169  1.00  0.00           C    
ATOM   2160  C21 MOL    42      71.705  34.333  39.599  1.00  0.00           C    
ATOM   2161  C21 MOL    42      71.174  35.588  39.455  1.00  0.00           C    
ATOM   2162  N21 MOL    42      72.859  34.469  40.301  1.00  0.00           N    
ATOM   2163  S21 MOL    42      73.441  35.987  39.648  1.00  0.00           S    
ATOM   2164  N21 MOL    42      71.873  36.686  39.882  1.00  0.00           N    
ATOM   2165  C21 MOL    42      71.679  31.885  38.957  1.00  0.00           C    
ATOM   2166  C21 MOL    42      68.265  44.621  39.570  1.00  0.00           C    
ATOM   2167  C21 MOL    42      69.980  22.308  39.825  1.00  0.00           C    
ATOM   2168  C21 MOL    42      71.450  22.186  39.885  1.00  0.00           C    
ATOM   2169  C21 MOL    42      72.162  23.400  39.792  1.00  0.00           C    
ATOM   2170  C21 MOL    42      71.565  24.596  39.367  1.00  0.00           C    
ATOM   2171  C21 MOL    42      70.230  24.622  39.194  1.00  0.00           C    
ATOM   2172  C21 MOL    42      69.442  23.569  39.531  1.00  0.00           C    
ATOM   2173  N21 MOL    42      69.645  25.803  38.840  1.00  0.00           N    
ATOM   2174  S21 MOL    42      68.008  25.730  39.331  1.00  0.00           S    
ATOM   2175  N21 MOL    42      68.142  23.995  39.566  1.00  0.00           N    
ATOM   2176  C21 MOL    42      69.204  38.379  38.887  1.00  0.00           C    
ATOM   2177  C21 MOL    42      72.455  30.963  38.826  1.00  0.00           C    
ATOM   2178  C21 MOL    42      77.097  28.986  39.943  1.00  0.00           C    
ATOM   2179  C21 MOL    42      78.337  28.924  40.683  1.00  0.00           C    
ATOM   2180  C21 MOL    42      72.258  25.795  39.027  1.00  0.00           C    
ATOM   2181  N21 MOL    42      72.098  20.784  40.194  1.00  0.00           N1+  
ATOM   2182  N21 MOL    42      73.552  23.582  39.935  1.00  0.00           N1+  
ATOM   2183  N21 MOL    42      67.783  34.997  38.884  1.00  0.00           N1+  
ATOM   2184  N21 MOL    42      68.671  32.318  38.719  1.00  0.00           N1+  
ATOM   2185  C21 MOL    42      73.553  30.026  38.605  1.00  0.00           C    
ATOM   2186  C21 MOL    42      73.283  28.877  37.714  1.00  0.00           C    
ATOM   2187  C21 MOL    42      73.937  27.703  38.315  1.00  0.00           C    
ATOM   2188  C21 MOL    42      75.425  27.706  38.553  1.00  0.00           C    
ATOM   2189  C21 MOL    42      75.868  29.019  39.168  1.00  0.00           C    
ATOM   2190  C21 MOL    42      74.963  30.252  39.160  1.00  0.00           C    
ATOM   2191  C21 MOL    42      73.046  26.646  38.667  1.00  0.00           C    
ATOM   2192  C21 MOL    42      67.693  42.025  39.367  1.00  0.00           C    
ATOM   2193  C21 MOL    42      66.500  41.540  40.119  1.00  0.00           C    
ATOM   2194  C21 MOL    42      65.936  40.311  39.494  1.00  0.00           C    
ATOM   2195  C21 MOL    42      66.830  39.242  38.904  1.00  0.00           C    
ATOM   2196  C21 MOL    42      68.321  39.540  38.975  1.00  0.00           C    
ATOM   2197  C21 MOL    42      68.789  41.001  38.996  1.00  0.00           C    
ATOM   2198  C21 MOL    42      67.921  43.473  39.421  1.00  0.00           C    
ATOM   2199  C21 MOL    42      64.506  40.154  39.686  1.00  0.00           C    
ATOM   2200  C22 MOL    42      63.309  40.176  39.840  1.00  0.00           C    
ATOM   2201  O22 MOL    42      73.112  20.563  40.790  1.00  0.00           O    
ATOM   2202  O22 MOL    42      74.044  24.669  40.230  1.00  0.00           O    
ATOM   2203  O22 MOL    42      66.945  34.154  39.125  1.00  0.00           O    
ATOM   2204  O22 MOL    42      68.510  31.821  39.839  1.00  0.00           O    
ATOM   2205  O22 MOL    42      67.514  36.018  38.246  1.00  0.00           O1-  
ATOM   2206  O22 MOL    42      68.223  31.917  37.646  1.00  0.00           O1-  
ATOM   2207  O22 MOL    42      71.254  19.864  40.082  1.00  0.00           O1-  
ATOM   2208  O22 MOL    42      74.205  22.587  39.729  1.00  0.00           O1-  
ATOM   2209  S22 MOL    43      40.404  72.308  42.089  1.00  0.00           S    
ATOM   2210  C22 MOL    43      31.880  78.855  43.033  1.00  0.00           C    
ATOM   2211  C22 MOL    43      28.781  68.193  43.735  1.00  0.00           C    
ATOM   2212  C22 MOL    43      30.137  68.084  43.673  1.00  0.00           C    
ATOM   2213  C22 MOL    43      31.051  69.129  43.793  1.00  0.00           C    
ATOM   2214  C22 MOL    43      30.601  70.434  44.182  1.00  0.00           C    
ATOM   2215  C22 MOL    43      29.182  70.527  44.165  1.00  0.00           C    
ATOM   2216  C22 MOL    43      28.342  69.452  43.979  1.00  0.00           C    
ATOM   2217  N22 MOL    43      28.445  71.564  44.633  1.00  0.00           N    
ATOM   2218  S22 MOL    43      26.709  71.261  44.527  1.00  0.00           S    
ATOM   2219  N22 MOL    43      27.000  69.577  44.310  1.00  0.00           N    
ATOM   2220  C22 MOL    43      32.226  77.457  42.932  1.00  0.00           C    
ATOM   2221  C22 MOL    43      36.312  75.906  43.300  1.00  0.00           C    
ATOM   2222  C22 MOL    43      37.525  75.849  43.316  1.00  0.00           C    
ATOM   2223  C22 MOL    43      31.676  71.470  44.649  1.00  0.00           C    
ATOM   2224  C22 MOL    43      41.919  75.651  43.316  1.00  0.00           C    
ATOM   2225  C22 MOL    43      41.169  76.792  43.629  1.00  0.00           C    
ATOM   2226  C22 MOL    43      39.779  76.853  43.539  1.00  0.00           C    
ATOM   2227  C22 MOL    43      39.015  75.716  43.323  1.00  0.00           C    
ATOM   2228  C22 MOL    43      39.774  74.564  43.127  1.00  0.00           C    
ATOM   2229  C22 MOL    43      41.151  74.537  43.073  1.00  0.00           C    
ATOM   2230  N22 MOL    43      39.295  73.317  42.919  1.00  0.00           N    
ATOM   2231  N22 MOL    43      41.643  73.302  42.766  1.00  0.00           N    
ATOM   2232  N22 MOL    43      30.585  66.778  43.799  1.00  0.00           N1+  
ATOM   2233  N22 MOL    43      32.399  68.645  44.119  1.00  0.00           N1+  
ATOM   2234  N22 MOL    43      39.038  78.022  43.940  1.00  0.00           N1+  
ATOM   2235  N22 MOL    43      41.843  77.965  43.902  1.00  0.00           N1+  
ATOM   2236  C22 MOL    43      32.634  76.040  42.804  1.00  0.00           C    
ATOM   2237  C22 MOL    43      32.030  74.886  43.586  1.00  0.00           C    
ATOM   2238  C22 MOL    43      33.000  73.766  44.057  1.00  0.00           C    
ATOM   2239  C22 MOL    43      34.493  74.127  44.124  1.00  0.00           C    
ATOM   2240  C22 MOL    43      34.946  75.309  43.239  1.00  0.00           C    
ATOM   2241  C22 MOL    43      33.982  75.790  42.184  1.00  0.00           C    
ATOM   2242  C22 MOL    43      32.423  72.432  44.574  1.00  0.00           C    
ATOM   2243  O22 MOL    43      30.810  66.477  44.960  1.00  0.00           O    
ATOM   2244  O22 MOL    43      32.379  67.998  45.165  1.00  0.00           O    
ATOM   2245  O22 MOL    43      38.354  78.564  43.110  1.00  0.00           O    
ATOM   2246  O22 MOL    43      41.697  78.928  43.153  1.00  0.00           O    
ATOM   2247  O22 MOL    43      42.604  77.810  44.842  1.00  0.00           O1-  
ATOM   2248  O22 MOL    43      39.131  78.178  45.133  1.00  0.00           O1-  
ATOM   2249  O22 MOL    43      30.941  66.336  42.718  1.00  0.00           O1-  
ATOM   2250  O22 MOL    43      33.376  69.279  43.811  1.00  0.00           O1-  
ATOM   2251  S22 MOL    44      59.513  60.720  42.075  1.00  0.00           S    
ATOM   2252  C22 MOL    44      47.791  72.025  42.842  1.00  0.00           C    
ATOM   2253  C22 MOL    44      48.500  70.764  43.103  1.00  0.00           C    
ATOM   2254  C22 MOL    44      47.950  69.537  43.342  1.00  0.00           C    
ATOM   2255  C22 MOL    44      48.659  68.337  43.473  1.00  0.00           C    
ATOM   2256  C22 MOL    44      50.046  68.373  43.308  1.00  0.00           C    
ATOM   2257  C22 MOL    44      50.603  69.615  43.186  1.00  0.00           C    
ATOM   2258  C22 MOL    44      49.849  70.760  43.047  1.00  0.00           C    
ATOM   2259  N22 MOL    44      51.891  69.739  42.786  1.00  0.00           N    
ATOM   2260  S22 MOL    44      52.109  71.459  42.564  1.00  0.00           S    
ATOM   2261  N22 MOL    44      50.444  71.824  42.490  1.00  0.00           N    
ATOM   2262  C22 MOL    44      50.945  67.263  43.067  1.00  0.00           C    
ATOM   2263  C22 MOL    44      50.029  57.245  43.598  1.00  0.00           C    
ATOM   2264  C22 MOL    44      51.439  57.505  43.821  1.00  0.00           C    
ATOM   2265  C22 MOL    44      52.073  58.732  43.547  1.00  0.00           C    
ATOM   2266  C22 MOL    44      51.264  59.780  43.345  1.00  0.00           C    
ATOM   2267  C22 MOL    44      49.979  59.506  43.080  1.00  0.00           C    
ATOM   2268  C22 MOL    44      49.336  58.325  43.119  1.00  0.00           C    
ATOM   2269  N22 MOL    44      49.217  60.494  42.614  1.00  0.00           N    
ATOM   2270  S22 MOL    44      47.512  60.214  42.764  1.00  0.00           S    
ATOM   2271  N22 MOL    44      48.015  58.514  42.701  1.00  0.00           N    
ATOM   2272  C22 MOL    44      47.822  73.212  42.633  1.00  0.00           C    
ATOM   2273  C22 MOL    44      51.804  66.481  43.063  1.00  0.00           C    
ATOM   2274  C22 MOL    44      56.281  64.750  43.033  1.00  0.00           C    
ATOM   2275  C22 MOL    44      57.453  64.474  43.079  1.00  0.00           C    
ATOM   2276  C22 MOL    44      51.690  61.142  43.453  1.00  0.00           C    
ATOM   2277  C22 MOL    44      61.576  63.672  43.852  1.00  0.00           C    
ATOM   2278  C22 MOL    44      60.985  64.950  44.149  1.00  0.00           C    
ATOM   2279  C22 MOL    44      59.606  65.167  43.974  1.00  0.00           C    
ATOM   2280  C22 MOL    44      58.808  64.195  43.453  1.00  0.00           C    
ATOM   2281  C22 MOL    44      59.402  63.023  43.154  1.00  0.00           C    
ATOM   2282  C22 MOL    44      60.719  62.668  43.347  1.00  0.00           C    
ATOM   2283  N22 MOL    44      58.670  62.193  42.404  1.00  0.00           N    
ATOM   2284  N22 MOL    44      61.007  61.408  42.797  1.00  0.00           N    
ATOM   2285  N22 MOL    44      52.340  56.615  44.376  1.00  0.00           N1+  
ATOM   2286  N22 MOL    44      53.433  59.134  43.473  1.00  0.00           N1+  
ATOM   2287  N22 MOL    44      46.526  69.496  43.279  1.00  0.00           N1+  
ATOM   2288  N22 MOL    44      47.545  67.387  43.518  1.00  0.00           N1+  
ATOM   2289  N22 MOL    44      58.911  66.363  44.370  1.00  0.00           N1+  
ATOM   2290  N22 MOL    44      61.721  66.147  44.466  1.00  0.00           N1+  
ATOM   2291  C22 MOL    44      52.784  65.435  42.977  1.00  0.00           C    
ATOM   2292  C22 MOL    44      52.489  64.286  42.096  1.00  0.00           C    
ATOM   2293  C22 MOL    44      53.150  63.076  42.653  1.00  0.00           C    
ATOM   2294  C22 MOL    44      54.579  63.045  42.980  1.00  0.00           C    
ATOM   2295  C22 MOL    44      54.922  64.453  43.255  1.00  0.00           C    
ATOM   2296  C22 MOL    44      53.995  65.464  43.832  1.00  0.00           C    
ATOM   2297  C22 MOL    44      52.328  62.134  43.326  1.00  0.00           C    
ATOM   2298  C22 MOL    44      48.285  76.488  44.081  1.00  0.00           C    
ATOM   2299  C22 MOL    44      46.802  76.373  44.334  1.00  0.00           C    
ATOM   2300  C23 MOL    44      46.049  75.906  43.119  1.00  0.00           C    
ATOM   2301  C23 MOL    44      46.823  75.420  41.954  1.00  0.00           C    
ATOM   2302  C23 MOL    44      47.923  74.650  42.579  1.00  0.00           C    
ATOM   2303  C23 MOL    44      48.985  75.388  43.335  1.00  0.00           C    
ATOM   2304  C23 MOL    44      49.032  77.724  44.494  1.00  0.00           C    
ATOM   2305  C23 MOL    44      44.605  75.715  43.162  1.00  0.00           C    
ATOM   2306  C23 MOL    44      43.400  75.655  43.252  1.00  0.00           C    
ATOM   2307  O23 MOL    44      53.303  57.125  44.915  1.00  0.00           O    
ATOM   2308  O23 MOL    44      53.608  59.944  42.515  1.00  0.00           O    
ATOM   2309  O23 MOL    44      45.989  68.650  42.580  1.00  0.00           O    
ATOM   2310  O23 MOL    44      46.881  67.530  44.537  1.00  0.00           O    
ATOM   2311  O23 MOL    44      58.054  66.906  43.701  1.00  0.00           O    
ATOM   2312  O23 MOL    44      61.308  67.057  43.762  1.00  0.00           O    
ATOM   2313  O23 MOL    44      62.580  66.094  45.313  1.00  0.00           O1-  
ATOM   2314  O23 MOL    44      59.249  66.726  45.467  1.00  0.00           O1-  
ATOM   2315  O23 MOL    44      45.955  70.182  44.119  1.00  0.00           O1-  
ATOM   2316  O23 MOL    44      47.411  66.728  42.504  1.00  0.00           O1-  
ATOM   2317  O23 MOL    44      52.054  55.420  44.456  1.00  0.00           O1-  
ATOM   2318  O23 MOL    44      54.374  58.763  44.148  1.00  0.00           O1-  
ATOM   2319  C23 MOL    45      69.353  60.645  44.741  1.00  0.00           C    
ATOM   2320  C23 MOL    45      69.906  59.328  44.557  1.00  0.00           C    
ATOM   2321  C23 MOL    45      69.061  58.305  44.175  1.00  0.00           C    
ATOM   2322  C23 MOL    45      69.605  57.148  43.588  1.00  0.00           C    
ATOM   2323  C23 MOL    45      70.956  56.876  43.795  1.00  0.00           C    
ATOM   2324  C23 MOL    45      71.764  57.838  44.362  1.00  0.00           C    
ATOM   2325  C23 MOL    45      71.251  59.077  44.616  1.00  0.00           C    
ATOM   2326  N23 MOL    45      73.117  57.677  44.499  1.00  0.00           N    
ATOM   2327  S23 MOL    45      73.657  59.122  45.409  1.00  0.00           S    
ATOM   2328  N23 MOL    45      72.173  60.009  44.978  1.00  0.00           N    
ATOM   2329  C23 MOL    45      71.514  55.574  43.448  1.00  0.00           C    
ATOM   2330  C23 MOL    45      70.345  44.557  43.559  1.00  0.00           C    
ATOM   2331  C23 MOL    45      71.703  44.606  43.244  1.00  0.00           C    
ATOM   2332  C23 MOL    45      72.324  45.866  43.015  1.00  0.00           C    
ATOM   2333  C23 MOL    45      71.582  47.073  43.024  1.00  0.00           C    
ATOM   2334  C23 MOL    45      70.227  46.908  43.272  1.00  0.00           C    
ATOM   2335  C23 MOL    45      69.639  45.696  43.475  1.00  0.00           C    
ATOM   2336  N23 MOL    45      69.330  47.921  43.231  1.00  0.00           N    
ATOM   2337  S23 MOL    45      67.689  47.291  43.536  1.00  0.00           S    
ATOM   2338  N23 MOL    45      68.283  45.690  43.519  1.00  0.00           N    
ATOM   2339  C23 MOL    45      68.702  61.611  44.447  1.00  0.00           C    
ATOM   2340  C23 MOL    45      71.898  54.472  43.164  1.00  0.00           C    
ATOM   2341  C23 MOL    45      75.788  54.002  43.882  1.00  0.00           C    
ATOM   2342  C23 MOL    45      76.766  54.881  44.547  1.00  0.00           C    
ATOM   2343  C23 MOL    45      72.171  48.480  42.795  1.00  0.00           C    
ATOM   2344  N23 MOL    45      72.193  43.253  43.109  1.00  0.00           N1+  
ATOM   2345  N23 MOL    45      73.720  46.219  42.786  1.00  0.00           N1+  
ATOM   2346  N23 MOL    45      67.692  58.684  44.181  1.00  0.00           N1+  
ATOM   2347  N23 MOL    45      68.971  56.267  42.626  1.00  0.00           N1+  
ATOM   2348  C23 MOL    45      72.666  53.389  42.592  1.00  0.00           C    
ATOM   2349  C23 MOL    45      72.145  52.014  42.314  1.00  0.00           C    
ATOM   2350  C23 MOL    45      73.253  51.001  42.483  1.00  0.00           C    
ATOM   2351  C23 MOL    45      74.610  51.531  43.166  1.00  0.00           C    
ATOM   2352  C23 MOL    45      74.896  53.094  43.093  1.00  0.00           C    
ATOM   2353  C23 MOL    45      74.022  53.776  42.123  1.00  0.00           C    
ATOM   2354  C23 MOL    45      72.708  49.567  42.604  1.00  0.00           C    
ATOM   2355  C23 MOL    45      67.718  65.260  43.980  1.00  0.00           C    
ATOM   2356  C23 MOL    45      66.354  65.091  44.595  1.00  0.00           C    
ATOM   2357  C23 MOL    45      65.684  63.845  44.085  1.00  0.00           C    
ATOM   2358  C23 MOL    45      66.541  62.676  43.686  1.00  0.00           C    
ATOM   2359  C23 MOL    45      67.965  62.800  44.130  1.00  0.00           C    
ATOM   2360  C23 MOL    45      68.692  64.111  43.966  1.00  0.00           C    
ATOM   2361  C23 MOL    45      68.118  66.586  43.402  1.00  0.00           C    
ATOM   2362  C23 MOL    45      64.228  63.773  43.972  1.00  0.00           C    
ATOM   2363  C23 MOL    45      63.041  63.559  43.904  1.00  0.00           C    
ATOM   2364  O23 MOL    45      73.315  42.940  43.473  1.00  0.00           O    
ATOM   2365  O23 MOL    45      73.958  47.010  41.890  1.00  0.00           O    
ATOM   2366  O23 MOL    45      67.075  58.688  45.233  1.00  0.00           O    
ATOM   2367  O23 MOL    45      69.701  55.663  41.839  1.00  0.00           O    
ATOM   2368  O23 MOL    45      67.220  58.817  43.059  1.00  0.00           O1-  
ATOM   2369  O23 MOL    45      67.771  56.213  42.475  1.00  0.00           O1-  
ATOM   2370  O23 MOL    45      71.497  42.529  42.366  1.00  0.00           O1-  
ATOM   2371  O23 MOL    45      74.522  45.966  43.694  1.00  0.00           O1-  
ATOM   2372  C23 MOL    46      49.233   1.158  44.268  1.00  0.00           C    
ATOM   2373  C23 MOL    46      49.199   8.228  43.788  1.00  0.00           C    
ATOM   2374  C23 MOL    46      48.372   2.232  43.931  1.00  0.00           C    
ATOM   2375  C23 MOL    46      47.745   5.942  43.488  1.00  0.00           C    
ATOM   2376  C23 MOL    46      46.227   5.940  43.305  1.00  0.00           C    
ATOM   2377  C23 MOL    46      45.479   4.605  43.168  1.00  0.00           C    
ATOM   2378  C23 MOL    46      46.254   3.331  42.944  1.00  0.00           C    
ATOM   2379  C23 MOL    46      47.653   3.414  43.509  1.00  0.00           C    
ATOM   2380  C23 MOL    46      48.498   4.648  43.310  1.00  0.00           C    
ATOM   2381  C23 MOL    46      48.536   7.204  43.735  1.00  0.00           C    
ATOM   2382  C23 MOL    46      43.978   4.549  43.295  1.00  0.00           C    
ATOM   2383  C23 MOL    46      42.772   4.519  43.485  1.00  0.00           C    
ATOM   2384  S23 MOL    47      19.111  13.230  42.844  1.00  0.00           S    
ATOM   2385  C23 MOL    47       8.647  25.351  43.314  1.00  0.00           C    
ATOM   2386  C23 MOL    47       9.101  24.006  43.155  1.00  0.00           C    
ATOM   2387  C23 MOL    47       8.175  22.974  42.803  1.00  0.00           C    
ATOM   2388  C23 MOL    47       8.682  21.725  42.407  1.00  0.00           C    
ATOM   2389  C23 MOL    47      10.080  21.545  42.397  1.00  0.00           C    
ATOM   2390  C23 MOL    47      10.887  22.591  42.740  1.00  0.00           C    
ATOM   2391  C23 MOL    47      10.456  23.787  43.188  1.00  0.00           C    
ATOM   2392  N23 MOL    47      12.254  22.554  42.665  1.00  0.00           N    
ATOM   2393  S23 MOL    47      12.915  23.574  43.870  1.00  0.00           S    
ATOM   2394  N23 MOL    47      11.500  24.632  43.529  1.00  0.00           N    
ATOM   2395  C23 MOL    47      10.760  20.260  42.220  1.00  0.00           C    
ATOM   2396  C23 MOL    47       8.756  31.741  44.118  1.00  0.00           C    
ATOM   2397  C23 MOL    47       8.054  26.389  43.210  1.00  0.00           C    
ATOM   2398  C23 MOL    47      11.193  19.136  42.248  1.00  0.00           C    
ATOM   2399  C23 MOL    47      15.145  16.803  43.157  1.00  0.00           C    
ATOM   2400  C24 MOL    47      16.332  16.955  43.148  1.00  0.00           C    
ATOM   2401  C24 MOL    47       9.609  13.863  43.856  1.00  0.00           C    
ATOM   2402  C24 MOL    47      20.550  16.706  42.981  1.00  0.00           C    
ATOM   2403  C24 MOL    47      19.959  17.800  43.530  1.00  0.00           C    
ATOM   2404  C24 MOL    47      18.540  17.927  43.437  1.00  0.00           C    
ATOM   2405  C24 MOL    47      17.757  16.844  43.099  1.00  0.00           C    
ATOM   2406  C24 MOL    47      18.393  15.644  42.958  1.00  0.00           C    
ATOM   2407  C24 MOL    47      19.746  15.634  42.774  1.00  0.00           C    
ATOM   2408  N24 MOL    47      17.841  14.433  43.016  1.00  0.00           N    
ATOM   2409  N24 MOL    47      20.308  14.443  42.575  1.00  0.00           N    
ATOM   2410  N24 MOL    47       6.684  23.330  42.987  1.00  0.00           N1+  
ATOM   2411  N24 MOL    47       7.852  20.615  41.921  1.00  0.00           N1+  
ATOM   2412  N24 MOL    47      18.054  19.132  43.883  1.00  0.00           N1+  
ATOM   2413  N24 MOL    47      20.991  18.675  44.006  1.00  0.00           N1+  
ATOM   2414  C24 MOL    47      11.723  17.832  42.603  1.00  0.00           C    
ATOM   2415  C24 MOL    47      11.311  16.587  41.869  1.00  0.00           C    
ATOM   2416  C24 MOL    47      11.742  15.401  42.688  1.00  0.00           C    
ATOM   2417  C24 MOL    47      13.174  15.202  43.054  1.00  0.00           C    
ATOM   2418  C24 MOL    47      13.734  16.563  43.318  1.00  0.00           C    
ATOM   2419  C24 MOL    47      12.855  17.757  43.589  1.00  0.00           C    
ATOM   2420  C24 MOL    47      10.728  14.603  43.302  1.00  0.00           C    
ATOM   2421  C24 MOL    47       6.950  29.806  43.808  1.00  0.00           C    
ATOM   2422  C24 MOL    47       5.515  29.920  43.303  1.00  0.00           C    
ATOM   2423  C24 MOL    47       4.807  28.574  43.114  1.00  0.00           C    
ATOM   2424  C24 MOL    47       5.618  27.282  42.992  1.00  0.00           C    
ATOM   2425  C24 MOL    47       7.058  27.391  43.472  1.00  0.00           C    
ATOM   2426  C24 MOL    47       7.454  28.521  44.356  1.00  0.00           C    
ATOM   2427  C24 MOL    47       7.894  30.926  43.893  1.00  0.00           C    
ATOM   2428  C24 MOL    47       3.328  28.512  43.029  1.00  0.00           C    
ATOM   2429  C24 MOL    47       1.879  28.451  42.920  1.00  0.00           C    
ATOM   2430  O24 MOL    47       5.931  22.506  43.425  1.00  0.00           O    
ATOM   2431  O24 MOL    47       8.265  19.478  42.069  1.00  0.00           O    
ATOM   2432  O24 MOL    47      16.928  19.473  43.614  1.00  0.00           O    
ATOM   2433  O24 MOL    47      21.423  19.485  43.190  1.00  0.00           O    
ATOM   2434  O24 MOL    47      21.310  18.435  45.165  1.00  0.00           O1-  
ATOM   2435  O24 MOL    47      18.907  19.705  44.566  1.00  0.00           O1-  
ATOM   2436  O24 MOL    47       6.467  24.364  42.350  1.00  0.00           O1-  
ATOM   2437  O24 MOL    47       6.928  21.006  41.232  1.00  0.00           O1-  
ATOM   2438  S24 MOL    48      38.952   1.564  42.228  1.00  0.00           S    
ATOM   2439  C24 MOL    48      27.932  12.921  43.839  1.00  0.00           C    
ATOM   2440  C24 MOL    48      28.623  11.650  43.872  1.00  0.00           C    
ATOM   2441  C24 MOL    48      28.025  10.356  43.976  1.00  0.00           C    
ATOM   2442  C24 MOL    48      28.771   9.193  43.737  1.00  0.00           C    
ATOM   2443  C24 MOL    48      30.129   9.328  43.415  1.00  0.00           C    
ATOM   2444  C24 MOL    48      30.691  10.594  43.488  1.00  0.00           C    
ATOM   2445  C24 MOL    48      29.969  11.718  43.696  1.00  0.00           C    
ATOM   2446  N24 MOL    48      31.944  10.907  43.068  1.00  0.00           N    
ATOM   2447  S24 MOL    48      32.331  12.328  44.013  1.00  0.00           S    
ATOM   2448  N24 MOL    48      30.750  12.857  43.439  1.00  0.00           N    
ATOM   2449  C24 MOL    48      30.889   8.322  42.727  1.00  0.00           C    
ATOM   2450  C24 MOL    48      27.853  20.415  43.755  1.00  0.00           C    
ATOM   2451  C24 MOL    48      27.465  14.029  43.749  1.00  0.00           C    
ATOM   2452  C24 MOL    48      31.567   7.349  42.555  1.00  0.00           C    
ATOM   2453  C24 MOL    48      35.795   5.062  43.898  1.00  0.00           C    
ATOM   2454  C24 MOL    48      36.978   5.266  43.819  1.00  0.00           C    
ATOM   2455  C24 MOL    48      30.341   1.984  42.022  1.00  0.00           C    
ATOM   2456  C24 MOL    48      41.261   4.560  43.646  1.00  0.00           C    
ATOM   2457  C24 MOL    48      40.687   5.699  44.203  1.00  0.00           C    
ATOM   2458  C24 MOL    48      39.302   6.070  44.151  1.00  0.00           C    
ATOM   2459  C24 MOL    48      38.413   5.127  43.699  1.00  0.00           C    
ATOM   2460  C24 MOL    48      38.968   3.965  43.254  1.00  0.00           C    
ATOM   2461  C24 MOL    48      40.292   3.665  43.201  1.00  0.00           C    
ATOM   2462  N24 MOL    48      38.126   2.987  42.822  1.00  0.00           N    
ATOM   2463  N24 MOL    48      40.422   2.449  42.603  1.00  0.00           N    
ATOM   2464  N24 MOL    48      26.596  10.363  43.954  1.00  0.00           N1+  
ATOM   2465  N24 MOL    48      28.024   8.018  43.400  1.00  0.00           N1+  
ATOM   2466  N24 MOL    48      38.827   7.208  44.913  1.00  0.00           N1+  
ATOM   2467  N24 MOL    48      41.577   6.714  44.635  1.00  0.00           N1+  
ATOM   2468  C24 MOL    48      32.353   6.183  42.854  1.00  0.00           C    
ATOM   2469  C24 MOL    48      31.623   5.075  43.499  1.00  0.00           C    
ATOM   2470  C24 MOL    48      32.297   3.830  43.093  1.00  0.00           C    
ATOM   2471  C24 MOL    48      33.776   3.676  43.251  1.00  0.00           C    
ATOM   2472  C24 MOL    48      34.384   5.021  43.597  1.00  0.00           C    
ATOM   2473  C24 MOL    48      33.807   6.324  43.119  1.00  0.00           C    
ATOM   2474  C24 MOL    48      31.363   2.869  42.562  1.00  0.00           C    
ATOM   2475  C24 MOL    48      26.794  17.936  43.507  1.00  0.00           C    
ATOM   2476  C24 MOL    48      25.304  17.874  43.756  1.00  0.00           C    
ATOM   2477  C24 MOL    48      24.633  16.612  43.269  1.00  0.00           C    
ATOM   2478  C24 MOL    48      25.305  15.273  43.423  1.00  0.00           C    
ATOM   2479  C24 MOL    48      26.813  15.311  43.527  1.00  0.00           C    
ATOM   2480  C24 MOL    48      27.607  16.633  43.469  1.00  0.00           C    
ATOM   2481  C24 MOL    48      27.420  19.290  43.622  1.00  0.00           C    
ATOM   2482  C24 MOL    48      23.208  16.660  42.943  1.00  0.00           C    
ATOM   2483  C24 MOL    48      22.004  16.645  42.906  1.00  0.00           C    
ATOM   2484  O24 MOL    48      25.899   9.657  44.676  1.00  0.00           O    
ATOM   2485  O24 MOL    48      28.620   7.017  43.021  1.00  0.00           O    
ATOM   2486  O24 MOL    48      37.987   8.063  44.747  1.00  0.00           O    
ATOM   2487  O24 MOL    48      40.999   7.776  44.383  1.00  0.00           O    
ATOM   2488  O24 MOL    48      42.567   6.481  45.277  1.00  0.00           O1-  
ATOM   2489  O24 MOL    48      39.328   6.983  46.026  1.00  0.00           O1-  
ATOM   2490  O24 MOL    48      26.209  11.181  43.122  1.00  0.00           O1-  
ATOM   2491  O24 MOL    48      26.825   8.188  43.157  1.00  0.00           O1-  
ATOM   2492  S24 MOL    49      19.962  37.044  43.124  1.00  0.00           S    
ATOM   2493  C24 MOL    49       9.286  49.026  43.232  1.00  0.00           C    
ATOM   2494  C24 MOL    49       9.746  47.659  43.585  1.00  0.00           C    
ATOM   2495  C24 MOL    49       8.808  46.595  43.720  1.00  0.00           C    
ATOM   2496  C24 MOL    49       9.198  45.199  43.580  1.00  0.00           C    
ATOM   2497  C24 MOL    49      10.534  44.930  43.658  1.00  0.00           C    
ATOM   2498  C24 MOL    49      11.389  45.980  43.577  1.00  0.00           C    
ATOM   2499  C24 MOL    49      11.070  47.294  43.503  1.00  0.00           C    
ATOM   2500  N25 MOL    49      12.674  45.660  43.337  1.00  0.00           N    
ATOM   2501  S25 MOL    49      13.692  47.059  43.266  1.00  0.00           S    
ATOM   2502  N25 MOL    49      12.207  48.064  43.262  1.00  0.00           N    
ATOM   2503  C25 MOL    49      11.108  43.611  43.800  1.00  0.00           C    
ATOM   2504  C25 MOL    49       8.851  56.041  44.110  1.00  0.00           C    
ATOM   2505  C25 MOL    49       9.684  32.872  44.243  1.00  0.00           C    
ATOM   2506  C25 MOL    49      11.125  32.799  44.351  1.00  0.00           C    
ATOM   2507  C25 MOL    49      11.921  33.949  44.198  1.00  0.00           C    
ATOM   2508  C25 MOL    49      11.231  35.160  44.250  1.00  0.00           C    
ATOM   2509  C25 MOL    49       9.837  35.215  44.338  1.00  0.00           C    
ATOM   2510  C25 MOL    49       9.077  34.104  44.190  1.00  0.00           C    
ATOM   2511  N25 MOL    49       8.999  36.338  44.440  1.00  0.00           N    
ATOM   2512  S25 MOL    49       7.370  36.027  43.908  1.00  0.00           S    
ATOM   2513  N25 MOL    49       7.676  34.329  44.101  1.00  0.00           N    
ATOM   2514  C25 MOL    49       8.952  50.107  42.765  1.00  0.00           C    
ATOM   2515  C25 MOL    49      11.719  42.600  43.582  1.00  0.00           C    
ATOM   2516  C25 MOL    49      15.844  40.219  42.591  1.00  0.00           C    
ATOM   2517  C25 MOL    49      16.968  40.404  42.964  1.00  0.00           C    
ATOM   2518  C25 MOL    49      12.018  36.362  44.220  1.00  0.00           C    
ATOM   2519  C25 MOL    49      21.105  40.525  44.115  1.00  0.00           C    
ATOM   2520  C25 MOL    49      20.402  41.733  43.869  1.00  0.00           C    
ATOM   2521  C25 MOL    49      18.982  41.739  43.711  1.00  0.00           C    
ATOM   2522  C25 MOL    49      18.307  40.500  43.525  1.00  0.00           C    
ATOM   2523  C25 MOL    49      19.020  39.320  43.658  1.00  0.00           C    
ATOM   2524  C25 MOL    49      20.349  39.377  43.986  1.00  0.00           C    
ATOM   2525  N25 MOL    49      18.548  38.066  43.313  1.00  0.00           N    
ATOM   2526  N25 MOL    49      21.045  38.195  43.847  1.00  0.00           N    
ATOM   2527  N25 MOL    49      11.689  31.520  44.656  1.00  0.00           N1+  
ATOM   2528  N25 MOL    49      13.409  33.999  44.145  1.00  0.00           N1+  
ATOM   2529  N25 MOL    49       7.397  46.916  43.789  1.00  0.00           N1+  
ATOM   2530  N25 MOL    49       8.504  43.908  43.114  1.00  0.00           N1+  
ATOM   2531  N25 MOL    49      18.216  43.040  43.541  1.00  0.00           N1+  
ATOM   2532  N25 MOL    49      21.007  42.994  43.492  1.00  0.00           N1+  
ATOM   2533  C25 MOL    49      12.439  41.362  43.327  1.00  0.00           C    
ATOM   2534  C25 MOL    49      11.958  39.980  43.833  1.00  0.00           C    
ATOM   2535  C25 MOL    49      12.797  38.744  43.418  1.00  0.00           C    
ATOM   2536  C25 MOL    49      13.737  38.874  42.275  1.00  0.00           C    
ATOM   2537  C25 MOL    49      14.410  40.185  42.465  1.00  0.00           C    
ATOM   2538  C25 MOL    49      13.631  41.460  42.425  1.00  0.00           C    
ATOM   2539  C25 MOL    49      12.602  37.390  44.000  1.00  0.00           C    
ATOM   2540  C25 MOL    49       8.468  53.872  43.062  1.00  0.00           C    
ATOM   2541  C25 MOL    49       7.491  54.334  42.044  1.00  0.00           C    
ATOM   2542  C25 MOL    49       6.651  53.184  41.671  1.00  0.00           C    
ATOM   2543  C25 MOL    49       7.445  51.935  41.377  1.00  0.00           C    
ATOM   2544  C25 MOL    49       8.609  51.520  42.317  1.00  0.00           C    
ATOM   2545  C25 MOL    49       9.378  52.673  42.886  1.00  0.00           C    
ATOM   2546  C25 MOL    49       8.766  54.853  44.043  1.00  0.00           C    
ATOM   2547  C25 MOL    49       5.209  53.435  41.480  1.00  0.00           C    
ATOM   2548  C25 MOL    49       3.787  53.732  41.316  1.00  0.00           C    
ATOM   2549  O25 MOL    49      12.198  31.398  45.782  1.00  0.00           O    
ATOM   2550  O25 MOL    49      13.968  34.452  43.154  1.00  0.00           O    
ATOM   2551  O25 MOL    49       6.811  45.904  44.094  1.00  0.00           O    
ATOM   2552  O25 MOL    49       9.228  42.982  42.701  1.00  0.00           O    
ATOM   2553  O25 MOL    49      17.168  42.898  42.915  1.00  0.00           O    
ATOM   2554  O25 MOL    49      20.968  43.053  42.257  1.00  0.00           O    
ATOM   2555  O25 MOL    49      21.601  43.728  44.238  1.00  0.00           O1-  
ATOM   2556  O25 MOL    49      18.603  44.152  43.838  1.00  0.00           O1-  
ATOM   2557  O25 MOL    49       6.842  48.000  43.554  1.00  0.00           O1-  
ATOM   2558  O25 MOL    49       7.306  43.764  43.104  1.00  0.00           O1-  
ATOM   2559  O25 MOL    49      11.413  30.576  43.949  1.00  0.00           O1-  
ATOM   2560  O25 MOL    49      13.963  33.743  45.209  1.00  0.00           O1-  
ATOM   2561  S25 MOL    50      39.108  25.631  45.024  1.00  0.00           S    
ATOM   2562  C25 MOL    50      28.917  36.780  43.004  1.00  0.00           C    
ATOM   2563  C25 MOL    50      29.532  35.460  42.904  1.00  0.00           C    
ATOM   2564  C25 MOL    50      28.829  34.259  42.808  1.00  0.00           C    
ATOM   2565  C25 MOL    50      29.455  33.010  43.102  1.00  0.00           C    
ATOM   2566  C25 MOL    50      30.826  32.937  42.921  1.00  0.00           C    
ATOM   2567  C25 MOL    50      31.487  34.123  43.055  1.00  0.00           C    
ATOM   2568  C25 MOL    50      30.852  35.344  43.123  1.00  0.00           C    
ATOM   2569  N25 MOL    50      32.769  34.253  43.352  1.00  0.00           N    
ATOM   2570  S25 MOL    50      33.033  35.745  44.235  1.00  0.00           S    
ATOM   2571  N25 MOL    50      31.619  36.389  43.436  1.00  0.00           N    
ATOM   2572  C25 MOL    50      31.473  31.711  42.530  1.00  0.00           C    
ATOM   2573  C25 MOL    50      28.289  43.800  42.941  1.00  0.00           C    
ATOM   2574  C25 MOL    50      28.614  21.679  43.841  1.00  0.00           C    
ATOM   2575  C25 MOL    50      29.995  21.725  43.889  1.00  0.00           C    
ATOM   2576  C25 MOL    50      30.721  22.942  43.784  1.00  0.00           C    
ATOM   2577  C25 MOL    50      30.087  24.105  43.384  1.00  0.00           C    
ATOM   2578  C25 MOL    50      28.756  24.070  43.740  1.00  0.00           C    
ATOM   2579  C25 MOL    50      28.061  22.901  43.981  1.00  0.00           C    
ATOM   2580  N25 MOL    50      27.993  25.125  44.034  1.00  0.00           N    
ATOM   2581  S25 MOL    50      26.513  24.420  43.415  1.00  0.00           S    
ATOM   2582  N25 MOL    50      26.810  23.100  44.432  1.00  0.00           N    
ATOM   2583  C25 MOL    50      28.272  37.791  42.958  1.00  0.00           C    
ATOM   2584  C25 MOL    50      31.818  30.711  41.957  1.00  0.00           C    
ATOM   2585  C25 MOL    50      36.076  28.620  42.011  1.00  0.00           C    
ATOM   2586  C25 MOL    50      37.219  28.797  42.350  1.00  0.00           C    
ATOM   2587  C25 MOL    50      30.869  25.215  42.761  1.00  0.00           C    
ATOM   2588  C25 MOL    50      41.148  28.978  44.232  1.00  0.00           C    
ATOM   2589  C25 MOL    50      40.559  30.059  43.506  1.00  0.00           C    
ATOM   2590  C25 MOL    50      39.201  30.045  43.161  1.00  0.00           C    
ATOM   2591  C25 MOL    50      38.529  28.855  42.991  1.00  0.00           C    
ATOM   2592  C25 MOL    50      39.161  27.785  43.572  1.00  0.00           C    
ATOM   2593  C25 MOL    50      40.302  27.877  44.328  1.00  0.00           C    
ATOM   2594  N25 MOL    50      38.587  26.567  43.747  1.00  0.00           N    
ATOM   2595  N25 MOL    50      40.489  26.693  45.017  1.00  0.00           N    
ATOM   2596  N25 MOL    50      30.556  20.428  44.130  1.00  0.00           N1+  
ATOM   2597  N25 MOL    50      32.096  23.000  43.922  1.00  0.00           N1+  
ATOM   2598  N25 MOL    50      27.439  34.456  42.913  1.00  0.00           N1+  
ATOM   2599  N25 MOL    50      28.797  31.733  43.192  1.00  0.00           N1+  
ATOM   2600  N26 MOL    50      38.518  31.279  43.089  1.00  0.00           N1+  
ATOM   2601  N26 MOL    50      41.336  31.205  43.228  1.00  0.00           N1+  
ATOM   2602  C26 MOL    50      32.496  29.598  41.338  1.00  0.00           C    
ATOM   2603  C26 MOL    50      31.733  28.353  41.030  1.00  0.00           C    
ATOM   2604  C26 MOL    50      32.361  27.257  41.823  1.00  0.00           C    
ATOM   2605  C26 MOL    50      33.874  27.214  42.045  1.00  0.00           C    
ATOM   2606  C26 MOL    50      34.625  28.524  41.832  1.00  0.00           C    
ATOM   2607  C26 MOL    50      33.969  29.670  41.131  1.00  0.00           C    
ATOM   2608  C26 MOL    50      31.539  26.113  42.300  1.00  0.00           C    
ATOM   2609  C26 MOL    50      27.028  41.467  42.828  1.00  0.00           C    
ATOM   2610  C26 MOL    50      25.569  41.236  42.531  1.00  0.00           C    
ATOM   2611  C26 MOL    50      25.045  39.959  43.144  1.00  0.00           C    
ATOM   2612  C26 MOL    50      25.874  38.695  42.978  1.00  0.00           C    
ATOM   2613  C26 MOL    50      27.381  38.934  42.814  1.00  0.00           C    
ATOM   2614  C26 MOL    50      27.972  40.306  43.046  1.00  0.00           C    
ATOM   2615  C26 MOL    50      27.574  42.824  42.950  1.00  0.00           C    
ATOM   2616  C26 MOL    50      23.766  40.033  43.932  1.00  0.00           C    
ATOM   2617  C26 MOL    50      22.600  40.283  44.186  1.00  0.00           C    
ATOM   2618  O26 MOL    50      31.565  20.449  44.808  1.00  0.00           O    
ATOM   2619  O26 MOL    50      32.607  24.023  44.415  1.00  0.00           O    
ATOM   2620  O26 MOL    50      26.992  33.803  43.837  1.00  0.00           O    
ATOM   2621  O26 MOL    50      29.223  30.762  43.789  1.00  0.00           O    
ATOM   2622  O26 MOL    50      37.469  31.427  42.500  1.00  0.00           O    
ATOM   2623  O26 MOL    50      41.216  32.217  43.905  1.00  0.00           O    
ATOM   2624  O26 MOL    50      42.324  30.986  42.526  1.00  0.00           O1-  
ATOM   2625  O26 MOL    50      38.998  32.077  43.894  1.00  0.00           O1-  
ATOM   2626  O26 MOL    50      26.856  35.290  42.233  1.00  0.00           O1-  
ATOM   2627  O26 MOL    50      27.823  31.675  42.466  1.00  0.00           O1-  
ATOM   2628  O26 MOL    50      29.940  19.511  43.578  1.00  0.00           O1-  
ATOM   2629  O26 MOL    50      32.751  21.969  43.750  1.00  0.00           O1-  
ATOM   2630  S26 MOL    51      60.293  13.345  43.734  1.00  0.00           S    
ATOM   2631  C26 MOL    51      48.535  25.154  42.918  1.00  0.00           C    
ATOM   2632  C26 MOL    51      49.439  24.001  43.161  1.00  0.00           C    
ATOM   2633  C26 MOL    51      48.955  22.681  43.346  1.00  0.00           C    
ATOM   2634  C26 MOL    51      49.850  21.604  43.534  1.00  0.00           C    
ATOM   2635  C26 MOL    51      51.199  21.847  43.385  1.00  0.00           C    
ATOM   2636  C26 MOL    51      51.670  23.131  43.284  1.00  0.00           C    
ATOM   2637  C26 MOL    51      50.810  24.182  43.092  1.00  0.00           C    
ATOM   2638  N26 MOL    51      52.987  23.330  43.059  1.00  0.00           N    
ATOM   2639  S26 MOL    51      53.076  24.958  42.450  1.00  0.00           S    
ATOM   2640  N26 MOL    51      51.372  25.372  42.720  1.00  0.00           N    
ATOM   2641  C26 MOL    51      52.042  20.693  43.064  1.00  0.00           C    
ATOM   2642  C26 MOL    51      48.856  32.018  44.342  1.00  0.00           C    
ATOM   2643  C26 MOL    51      49.946   9.511  43.758  1.00  0.00           C    
ATOM   2644  C26 MOL    51      51.361   9.585  43.808  1.00  0.00           C    
ATOM   2645  C26 MOL    51      51.965  10.852  43.726  1.00  0.00           C    
ATOM   2646  C26 MOL    51      51.325  12.057  43.442  1.00  0.00           C    
ATOM   2647  C26 MOL    51      49.985  11.916  43.317  1.00  0.00           C    
ATOM   2648  C26 MOL    51      49.303  10.731  43.544  1.00  0.00           C    
ATOM   2649  N26 MOL    51      49.220  13.017  43.106  1.00  0.00           N    
ATOM   2650  S26 MOL    51      47.679  12.681  43.773  1.00  0.00           S    
ATOM   2651  N26 MOL    51      47.942  10.962  43.457  1.00  0.00           N    
ATOM   2652  C26 MOL    51      47.885  26.172  42.875  1.00  0.00           C    
ATOM   2653  C26 MOL    51      52.663  19.747  42.647  1.00  0.00           C    
ATOM   2654  C26 MOL    51      56.935  17.135  43.447  1.00  0.00           C    
ATOM   2655  C26 MOL    51      58.017  17.079  43.983  1.00  0.00           C    
ATOM   2656  C26 MOL    51      51.994  13.399  43.264  1.00  0.00           C    
ATOM   2657  C26 MOL    51      62.111  16.492  44.609  1.00  0.00           C    
ATOM   2658  C26 MOL    51      61.472  17.639  45.132  1.00  0.00           C    
ATOM   2659  C26 MOL    51      60.080  17.875  45.134  1.00  0.00           C    
ATOM   2660  C26 MOL    51      59.310  16.847  44.652  1.00  0.00           C    
ATOM   2661  C26 MOL    51      59.922  15.638  44.439  1.00  0.00           C    
ATOM   2662  C26 MOL    51      61.270  15.462  44.245  1.00  0.00           C    
ATOM   2663  N26 MOL    51      59.166  14.658  43.906  1.00  0.00           N    
ATOM   2664  N26 MOL    51      61.564  14.483  43.371  1.00  0.00           N    
ATOM   2665  N26 MOL    51      52.426   8.611  43.888  1.00  0.00           N1+  
ATOM   2666  N26 MOL    51      53.318  11.122  43.980  1.00  0.00           N1+  
ATOM   2667  N26 MOL    51      47.544  22.567  43.240  1.00  0.00           N1+  
ATOM   2668  N26 MOL    51      49.609  20.212  43.296  1.00  0.00           N1+  
ATOM   2669  N26 MOL    51      59.598  19.275  45.203  1.00  0.00           N1+  
ATOM   2670  N26 MOL    51      62.335  18.748  45.222  1.00  0.00           N1+  
ATOM   2671  C26 MOL    51      53.324  18.427  42.621  1.00  0.00           C    
ATOM   2672  C26 MOL    51      52.492  17.128  42.652  1.00  0.00           C    
ATOM   2673  C26 MOL    51      53.202  15.826  43.070  1.00  0.00           C    
ATOM   2674  C26 MOL    51      54.703  15.839  43.367  1.00  0.00           C    
ATOM   2675  C26 MOL    51      55.496  17.128  43.121  1.00  0.00           C    
ATOM   2676  C26 MOL    51      54.840  18.382  42.567  1.00  0.00           C    
ATOM   2677  C26 MOL    51      52.473  14.507  43.110  1.00  0.00           C    
ATOM   2678  C26 MOL    51      47.252  30.011  43.526  1.00  0.00           C    
ATOM   2679  C26 MOL    51      45.769  30.181  43.514  1.00  0.00           C    
ATOM   2680  C26 MOL    51      45.077  28.856  43.723  1.00  0.00           C    
ATOM   2681  C26 MOL    51      45.711  27.485  43.497  1.00  0.00           C    
ATOM   2682  C26 MOL    51      47.177  27.473  43.125  1.00  0.00           C    
ATOM   2683  C26 MOL    51      47.734  28.814  42.695  1.00  0.00           C    
ATOM   2684  C26 MOL    51      48.105  31.092  44.095  1.00  0.00           C    
ATOM   2685  C26 MOL    51      43.759  28.896  44.338  1.00  0.00           C    
ATOM   2686  C26 MOL    51      42.578  28.955  44.599  1.00  0.00           C    
ATOM   2687  O26 MOL    51      53.242   8.911  44.756  1.00  0.00           O    
ATOM   2688  O26 MOL    51      53.522  11.708  45.027  1.00  0.00           O    
ATOM   2689  O26 MOL    51      46.932  21.801  43.925  1.00  0.00           O    
ATOM   2690  O26 MOL    51      50.084  19.321  44.006  1.00  0.00           O    
ATOM   2691  O26 MOL    51      59.091  19.628  44.155  1.00  0.00           O    
ATOM   2692  O26 MOL    51      62.612  19.144  44.102  1.00  0.00           O    
ATOM   2693  O26 MOL    51      62.628  19.265  46.278  1.00  0.00           O1-  
ATOM   2694  O26 MOL    51      60.166  20.041  45.965  1.00  0.00           O1-  
ATOM   2695  O26 MOL    51      47.074  23.226  42.290  1.00  0.00           O1-  
ATOM   2696  O26 MOL    51      49.200  20.022  42.144  1.00  0.00           O1-  
ATOM   2697  O26 MOL    51      52.423   7.702  43.066  1.00  0.00           O1-  
ATOM   2698  O26 MOL    51      54.149  10.774  43.191  1.00  0.00           O1-  
ATOM   2699  C26 MOL    52      69.461  12.673  43.632  1.00  0.00           C    
ATOM   2700  C27 MOL    52      69.869  20.156  44.086  1.00  0.00           C    
ATOM   2701  C27 MOL    52      68.830  13.983  43.655  1.00  0.00           C    
ATOM   2702  C27 MOL    52      68.470  17.888  44.030  1.00  0.00           C    
ATOM   2703  C27 MOL    52      66.962  18.077  43.885  1.00  0.00           C    
ATOM   2704  C27 MOL    52      66.171  16.780  43.810  1.00  0.00           C    
ATOM   2705  C27 MOL    52      66.819  15.551  43.212  1.00  0.00           C    
ATOM   2706  C27 MOL    52      68.236  15.332  43.690  1.00  0.00           C    
ATOM   2707  C27 MOL    52      69.086  16.501  44.168  1.00  0.00           C    
ATOM   2708  C27 MOL    52      69.360  19.059  44.045  1.00  0.00           C    
ATOM   2709  C27 MOL    52      64.731  16.733  44.082  1.00  0.00           C    
ATOM   2710  C27 MOL    52      63.555  16.565  44.295  1.00  0.00           C    
ATOM   2711  S27 MOL    53      19.312  59.963  42.336  1.00  0.00           S    
ATOM   2712  C27 MOL    53      10.203  65.984  44.769  1.00  0.00           C    
ATOM   2713  C27 MOL    53       9.586  57.187  43.709  1.00  0.00           C    
ATOM   2714  C27 MOL    53      10.952  57.083  43.799  1.00  0.00           C    
ATOM   2715  C27 MOL    53      11.772  58.205  44.028  1.00  0.00           C    
ATOM   2716  C27 MOL    53      11.199  59.425  43.665  1.00  0.00           C    
ATOM   2717  C27 MOL    53       9.868  59.462  43.311  1.00  0.00           C    
ATOM   2718  C27 MOL    53       9.015  58.410  43.524  1.00  0.00           C    
ATOM   2719  N27 MOL    53       9.243  60.639  43.040  1.00  0.00           N    
ATOM   2720  S27 MOL    53       7.526  60.352  43.411  1.00  0.00           S    
ATOM   2721  N27 MOL    53       7.709  58.607  43.696  1.00  0.00           N    
ATOM   2722  C27 MOL    53      11.118  65.600  43.721  1.00  0.00           C    
ATOM   2723  C27 MOL    53      15.662  64.329  42.128  1.00  0.00           C    
ATOM   2724  C27 MOL    53      16.800  64.022  42.402  1.00  0.00           C    
ATOM   2725  C27 MOL    53      11.902  60.665  43.506  1.00  0.00           C    
ATOM   2726  C27 MOL    53      20.962  63.498  43.026  1.00  0.00           C    
ATOM   2727  C27 MOL    53      20.462  64.800  43.260  1.00  0.00           C    
ATOM   2728  C27 MOL    53      19.104  65.017  42.825  1.00  0.00           C    
ATOM   2729  C27 MOL    53      18.257  63.852  42.613  1.00  0.00           C    
ATOM   2730  C27 MOL    53      18.791  62.566  42.612  1.00  0.00           C    
ATOM   2731  C27 MOL    53      20.114  62.428  42.755  1.00  0.00           C    
ATOM   2732  N27 MOL    53      18.178  61.329  42.339  1.00  0.00           N    
ATOM   2733  N27 MOL    53      20.553  61.179  42.428  1.00  0.00           N    
ATOM   2734  N27 MOL    53      11.464  55.822  44.134  1.00  0.00           N1+  
ATOM   2735  N27 MOL    53      13.142  58.085  44.634  1.00  0.00           N1+  
ATOM   2736  N27 MOL    53      18.274  66.316  42.658  1.00  0.00           N1+  
ATOM   2737  N27 MOL    53      21.667  66.010  43.672  1.00  0.00           N1+  
ATOM   2738  C27 MOL    53      11.994  65.104  42.657  1.00  0.00           C    
ATOM   2739  C27 MOL    53      11.416  63.880  42.048  1.00  0.00           C    
ATOM   2740  C27 MOL    53      12.461  62.857  42.176  1.00  0.00           C    
ATOM   2741  C27 MOL    53      13.673  63.058  41.324  1.00  0.00           C    
ATOM   2742  C27 MOL    53      14.269  64.390  41.695  1.00  0.00           C    
ATOM   2743  C27 MOL    53      13.347  65.583  42.102  1.00  0.00           C    
ATOM   2744  C27 MOL    53      12.221  61.691  42.974  1.00  0.00           C    
ATOM   2745  O27 MOL    53      11.612  55.993  45.357  1.00  0.00           O    
ATOM   2746  O27 MOL    53      13.039  58.486  45.796  1.00  0.00           O    
ATOM   2747  O27 MOL    53      17.229  66.341  42.013  1.00  0.00           O    
ATOM   2748  O27 MOL    53      21.153  67.090  43.796  1.00  0.00           O    
ATOM   2749  O27 MOL    53      22.856  65.842  43.674  1.00  0.00           O1-  
ATOM   2750  O27 MOL    53      18.782  67.249  43.235  1.00  0.00           O1-  
ATOM   2751  O27 MOL    53      11.767  55.116  43.213  1.00  0.00           O1-  
ATOM   2752  O27 MOL    53      14.055  57.913  43.854  1.00  0.00           O1-  
ATOM   2753  S27 MOL    54      39.939  49.140  42.353  1.00  0.00           S    
ATOM   2754  C27 MOL    54      27.967  60.107  44.295  1.00  0.00           C    
ATOM   2755  C27 MOL    54      28.647  58.953  43.760  1.00  0.00           C    
ATOM   2756  C27 MOL    54      27.954  57.769  43.470  1.00  0.00           C    
ATOM   2757  C27 MOL    54      28.667  56.572  43.573  1.00  0.00           C    
ATOM   2758  C27 MOL    54      30.019  56.557  43.287  1.00  0.00           C    
ATOM   2759  C27 MOL    54      30.632  57.757  43.180  1.00  0.00           C    
ATOM   2760  C27 MOL    54      30.016  58.940  43.460  1.00  0.00           C    
ATOM   2761  N27 MOL    54      31.924  57.809  42.809  1.00  0.00           N    
ATOM   2762  S27 MOL    54      32.423  59.436  42.909  1.00  0.00           S    
ATOM   2763  N27 MOL    54      30.865  59.963  43.423  1.00  0.00           N    
ATOM   2764  C27 MOL    54      30.700  55.283  42.865  1.00  0.00           C    
ATOM   2765  C27 MOL    54      27.943  66.980  43.772  1.00  0.00           C    
ATOM   2766  C27 MOL    54      29.328  44.850  42.742  1.00  0.00           C    
ATOM   2767  C27 MOL    54      30.687  44.825  43.119  1.00  0.00           C    
ATOM   2768  C27 MOL    54      31.493  46.031  43.054  1.00  0.00           C    
ATOM   2769  C27 MOL    54      30.897  47.262  42.653  1.00  0.00           C    
ATOM   2770  C27 MOL    54      29.565  47.180  42.404  1.00  0.00           C    
ATOM   2771  C27 MOL    54      28.813  46.060  42.475  1.00  0.00           C    
ATOM   2772  N27 MOL    54      28.687  48.199  42.378  1.00  0.00           N    
ATOM   2773  S27 MOL    54      27.415  47.790  43.433  1.00  0.00           S    
ATOM   2774  N27 MOL    54      27.467  46.245  42.606  1.00  0.00           N    
ATOM   2775  C27 MOL    54      27.451  61.056  44.831  1.00  0.00           C    
ATOM   2776  C27 MOL    54      31.331  54.302  42.516  1.00  0.00           C    
ATOM   2777  C27 MOL    54      36.253  52.553  42.803  1.00  0.00           C    
ATOM   2778  C27 MOL    54      37.426  52.717  43.073  1.00  0.00           C    
ATOM   2779  C27 MOL    54      31.476  48.637  42.652  1.00  0.00           C    
ATOM   2780  C27 MOL    54      41.727  52.399  43.290  1.00  0.00           C    
ATOM   2781  C27 MOL    54      41.129  53.585  43.731  1.00  0.00           C    
ATOM   2782  C27 MOL    54      39.794  53.902  43.452  1.00  0.00           C    
ATOM   2783  C27 MOL    54      38.904  52.779  43.244  1.00  0.00           C    
ATOM   2784  C27 MOL    54      39.500  51.551  43.032  1.00  0.00           C    
ATOM   2785  C27 MOL    54      40.842  51.437  42.842  1.00  0.00           C    
ATOM   2786  N27 MOL    54      38.800  50.371  42.853  1.00  0.00           N    
ATOM   2787  N27 MOL    54      41.238  50.320  42.142  1.00  0.00           N    
ATOM   2788  N27 MOL    54      30.791  43.536  43.907  1.00  0.00           N1+  
ATOM   2789  N27 MOL    54      32.662  46.093  43.891  1.00  0.00           N1+  
ATOM   2790  N27 MOL    54      26.658  57.681  42.887  1.00  0.00           N1+  
ATOM   2791  N27 MOL    54      28.383  55.177  43.739  1.00  0.00           N1+  
ATOM   2792  N27 MOL    54      39.331  55.299  43.440  1.00  0.00           N1+  
ATOM   2793  N27 MOL    54      41.983  54.647  44.008  1.00  0.00           N1+  
ATOM   2794  C27 MOL    54      32.344  53.327  41.997  1.00  0.00           C    
ATOM   2795  C27 MOL    54      31.889  51.995  41.496  1.00  0.00           C    
ATOM   2796  C27 MOL    54      32.749  50.886  42.045  1.00  0.00           C    
ATOM   2797  C27 MOL    54      34.284  50.976  42.083  1.00  0.00           C    
ATOM   2798  C27 MOL    54      34.846  52.391  42.269  1.00  0.00           C    
ATOM   2799  C27 MOL    54      33.888  53.603  41.993  1.00  0.00           C    
ATOM   2800  C28 MOL    54      32.027  49.693  42.466  1.00  0.00           C    
ATOM   2801  C28 MOL    54      26.966  64.475  43.948  1.00  0.00           C    
ATOM   2802  C28 MOL    54      26.083  63.834  42.867  1.00  0.00           C    
ATOM   2803  C28 MOL    54      24.968  62.939  43.377  1.00  0.00           C    
ATOM   2804  C28 MOL    54      25.269  62.225  44.664  1.00  0.00           C    
ATOM   2805  C28 MOL    54      26.754  62.311  44.937  1.00  0.00           C    
ATOM   2806  C28 MOL    54      27.400  63.645  45.125  1.00  0.00           C    
ATOM   2807  C28 MOL    54      27.424  65.891  43.833  1.00  0.00           C    
ATOM   2808  C28 MOL    54      23.576  63.014  42.911  1.00  0.00           C    
ATOM   2809  C28 MOL    54      22.386  63.188  42.947  1.00  0.00           C    
ATOM   2810  O28 MOL    54      30.902  43.732  45.100  1.00  0.00           O    
ATOM   2811  O28 MOL    54      33.732  46.440  43.475  1.00  0.00           O    
ATOM   2812  O28 MOL    54      26.110  58.738  42.683  1.00  0.00           O    
ATOM   2813  O28 MOL    54      28.943  54.866  44.827  1.00  0.00           O    
ATOM   2814  O28 MOL    54      38.097  55.307  43.462  1.00  0.00           O    
ATOM   2815  O28 MOL    54      42.052  55.487  43.116  1.00  0.00           O    
ATOM   2816  O28 MOL    54      42.544  54.695  45.090  1.00  0.00           O1-  
ATOM   2817  O28 MOL    54      39.866  56.395  43.186  1.00  0.00           O1-  
ATOM   2818  O28 MOL    54      26.315  56.576  42.460  1.00  0.00           O1-  
ATOM   2819  O28 MOL    54      27.754  54.425  43.046  1.00  0.00           O1-  
ATOM   2820  O28 MOL    54      30.351  42.524  43.406  1.00  0.00           O1-  
ATOM   2821  O28 MOL    54      32.449  45.847  45.066  1.00  0.00           O1-  
ATOM   2822  S28 MOL    55      60.301  36.731  42.044  1.00  0.00           S    
ATOM   2823  C28 MOL    55      49.145  48.646  43.592  1.00  0.00           C    
ATOM   2824  C28 MOL    55      49.707  47.340  43.363  1.00  0.00           C    
ATOM   2825  C28 MOL    55      49.021  46.128  43.223  1.00  0.00           C    
ATOM   2826  C28 MOL    55      49.725  44.948  42.941  1.00  0.00           C    
ATOM   2827  C28 MOL    55      51.123  44.926  42.851  1.00  0.00           C    
ATOM   2828  C28 MOL    55      51.760  46.156  42.929  1.00  0.00           C    
ATOM   2829  C28 MOL    55      51.065  47.294  43.273  1.00  0.00           C    
ATOM   2830  N28 MOL    55      53.101  46.378  42.879  1.00  0.00           N    
ATOM   2831  S28 MOL    55      53.547  47.927  43.526  1.00  0.00           S    
ATOM   2832  N28 MOL    55      51.861  48.339  43.664  1.00  0.00           N    
ATOM   2833  C28 MOL    55      51.880  43.699  42.753  1.00  0.00           C    
ATOM   2834  C28 MOL    55      49.394  55.886  43.753  1.00  0.00           C    
ATOM   2835  C28 MOL    55      49.747  33.212  44.067  1.00  0.00           C    
ATOM   2836  C28 MOL    55      51.069  33.006  43.696  1.00  0.00           C    
ATOM   2837  C28 MOL    55      51.905  34.110  43.401  1.00  0.00           C    
ATOM   2838  C28 MOL    55      51.333  35.331  43.070  1.00  0.00           C    
ATOM   2839  C28 MOL    55      50.032  35.515  43.380  1.00  0.00           C    
ATOM   2840  C28 MOL    55      49.343  34.554  44.063  1.00  0.00           C    
ATOM   2841  N28 MOL    55      49.548  36.813  43.438  1.00  0.00           N    
ATOM   2842  S28 MOL    55      47.974  36.627  44.104  1.00  0.00           S    
ATOM   2843  N28 MOL    55      48.253  35.056  44.706  1.00  0.00           N    
ATOM   2844  C28 MOL    55      48.756  49.781  43.528  1.00  0.00           C    
ATOM   2845  C28 MOL    55      52.505  42.680  42.728  1.00  0.00           C    
ATOM   2846  C28 MOL    55      56.656  40.196  43.149  1.00  0.00           C    
ATOM   2847  C28 MOL    55      57.849  40.102  43.144  1.00  0.00           C    
ATOM   2848  C28 MOL    55      52.049  36.526  42.704  1.00  0.00           C    
ATOM   2849  C28 MOL    55      62.076  39.838  43.491  1.00  0.00           C    
ATOM   2850  C28 MOL    55      61.480  41.112  43.668  1.00  0.00           C    
ATOM   2851  C28 MOL    55      60.075  41.133  43.705  1.00  0.00           C    
ATOM   2852  C28 MOL    55      59.279  40.062  43.254  1.00  0.00           C    
ATOM   2853  C28 MOL    55      59.913  38.974  42.773  1.00  0.00           C    
ATOM   2854  C28 MOL    55      61.281  38.842  42.920  1.00  0.00           C    
ATOM   2855  N28 MOL    55      59.244  38.077  41.972  1.00  0.00           N    
ATOM   2856  N28 MOL    55      61.726  37.771  42.228  1.00  0.00           N    
ATOM   2857  N28 MOL    55      51.666  31.752  43.778  1.00  0.00           N1+  
ATOM   2858  N28 MOL    55      53.378  34.257  43.343  1.00  0.00           N1+  
ATOM   2859  N28 MOL    55      47.583  45.847  43.497  1.00  0.00           N1+  
ATOM   2860  N28 MOL    55      48.829  43.858  43.092  1.00  0.00           N1+  
ATOM   2861  N28 MOL    55      59.386  42.278  44.142  1.00  0.00           N1+  
ATOM   2862  N28 MOL    55      62.423  42.170  43.938  1.00  0.00           N1+  
ATOM   2863  C28 MOL    55      53.218  41.437  42.852  1.00  0.00           C    
ATOM   2864  C28 MOL    55      52.555  40.144  42.404  1.00  0.00           C    
ATOM   2865  C28 MOL    55      53.261  38.881  42.856  1.00  0.00           C    
ATOM   2866  C28 MOL    55      54.539  38.936  43.625  1.00  0.00           C    
ATOM   2867  C28 MOL    55      55.235  40.208  43.291  1.00  0.00           C    
ATOM   2868  C28 MOL    55      54.555  41.504  43.501  1.00  0.00           C    
ATOM   2869  C28 MOL    55      52.640  37.580  42.730  1.00  0.00           C    
ATOM   2870  C28 MOL    55      48.069  53.537  43.691  1.00  0.00           C    
ATOM   2871  C28 MOL    55      46.538  53.381  43.885  1.00  0.00           C    
ATOM   2872  C28 MOL    55      45.857  52.094  43.335  1.00  0.00           C    
ATOM   2873  C28 MOL    55      46.739  51.032  42.764  1.00  0.00           C    
ATOM   2874  C28 MOL    55      48.116  51.067  43.358  1.00  0.00           C    
ATOM   2875  C28 MOL    55      48.925  52.321  43.514  1.00  0.00           C    
ATOM   2876  C28 MOL    55      48.781  54.841  43.815  1.00  0.00           C    
ATOM   2877  C28 MOL    55      44.381  52.069  43.113  1.00  0.00           C    
ATOM   2878  C28 MOL    55      43.182  52.236  43.124  1.00  0.00           C    
ATOM   2879  O28 MOL    55      52.285  31.602  44.820  1.00  0.00           O    
ATOM   2880  O28 MOL    55      53.827  34.482  44.461  1.00  0.00           O    
ATOM   2881  O28 MOL    55      47.399  45.666  44.673  1.00  0.00           O    
ATOM   2882  O28 MOL    55      48.934  43.337  44.196  1.00  0.00           O    
ATOM   2883  O28 MOL    55      58.160  42.309  44.199  1.00  0.00           O    
ATOM   2884  O28 MOL    55      62.347  43.266  44.430  1.00  0.00           O    
ATOM   2885  O28 MOL    55      63.548  41.960  43.426  1.00  0.00           O1-  
ATOM   2886  O28 MOL    55      60.078  43.224  44.456  1.00  0.00           O1-  
ATOM   2887  O28 MOL    55      46.773  46.157  42.605  1.00  0.00           O1-  
ATOM   2888  O28 MOL    55      47.853  43.866  42.360  1.00  0.00           O1-  
ATOM   2889  O28 MOL    55      51.512  30.910  42.906  1.00  0.00           O1-  
ATOM   2890  O28 MOL    55      53.971  34.247  42.293  1.00  0.00           O1-  
ATOM   2891  C28 MOL    56      69.943  36.961  44.868  1.00  0.00           C    
ATOM   2892  C28 MOL    56      70.623  35.757  44.396  1.00  0.00           C    
ATOM   2893  C28 MOL    56      69.894  34.665  43.954  1.00  0.00           C    
ATOM   2894  C28 MOL    56      70.525  33.530  43.448  1.00  0.00           C    
ATOM   2895  C28 MOL    56      71.870  33.360  43.754  1.00  0.00           C    
ATOM   2896  C28 MOL    56      72.632  34.517  43.937  1.00  0.00           C    
ATOM   2897  C28 MOL    56      71.977  35.696  44.211  1.00  0.00           C    
ATOM   2898  N28 MOL    56      73.957  34.632  43.869  1.00  0.00           N    
ATOM   2899  S28 MOL    56      74.356  36.208  44.487  1.00  0.00           S    
ATOM   2900  N29 MOL    56      72.720  36.790  44.428  1.00  0.00           N    
ATOM   2901  C29 MOL    56      72.306  31.969  43.852  1.00  0.00           C    
ATOM   2902  C29 MOL    56      69.650  43.344  43.958  1.00  0.00           C    
ATOM   2903  C29 MOL    56      70.306  21.554  44.254  1.00  0.00           C    
ATOM   2904  C29 MOL    56      71.616  21.847  44.633  1.00  0.00           C    
ATOM   2905  C29 MOL    56      72.043  23.159  44.526  1.00  0.00           C    
ATOM   2906  C29 MOL    56      71.212  24.184  44.100  1.00  0.00           C    
ATOM   2907  C29 MOL    56      69.943  23.919  43.746  1.00  0.00           C    
ATOM   2908  C29 MOL    56      69.545  22.621  43.770  1.00  0.00           C    
ATOM   2909  N29 MOL    56      69.252  24.733  42.844  1.00  0.00           N    
ATOM   2910  S29 MOL    56      67.661  24.017  42.693  1.00  0.00           S    
ATOM   2911  N29 MOL    56      68.512  22.500  42.920  1.00  0.00           N    
ATOM   2912  C29 MOL    56      69.145  37.858  45.027  1.00  0.00           C    
ATOM   2913  C29 MOL    56      72.638  30.808  43.812  1.00  0.00           C    
ATOM   2914  C29 MOL    56      76.561  27.884  43.245  1.00  0.00           C    
ATOM   2915  C29 MOL    56      77.883  27.531  43.683  1.00  0.00           C    
ATOM   2916  C29 MOL    56      71.784  25.276  43.377  1.00  0.00           C    
ATOM   2917  N29 MOL    56      72.457  20.728  44.963  1.00  0.00           N1+  
ATOM   2918  N29 MOL    56      73.366  23.462  44.538  1.00  0.00           N1+  
ATOM   2919  N29 MOL    56      68.476  34.872  43.883  1.00  0.00           N1+  
ATOM   2920  N29 MOL    56      69.647  32.601  42.706  1.00  0.00           N1+  
ATOM   2921  C29 MOL    56      73.235  29.568  43.405  1.00  0.00           C    
ATOM   2922  C29 MOL    56      72.360  28.587  42.684  1.00  0.00           C    
ATOM   2923  C29 MOL    56      73.115  27.319  42.461  1.00  0.00           C    
ATOM   2924  C29 MOL    56      74.490  27.372  41.896  1.00  0.00           C    
ATOM   2925  C29 MOL    56      75.247  28.252  42.833  1.00  0.00           C    
ATOM   2926  C29 MOL    56      74.724  29.594  43.221  1.00  0.00           C    
ATOM   2927  C29 MOL    56      72.533  26.077  42.890  1.00  0.00           C    
ATOM   2928  C29 MOL    56      68.051  41.299  44.147  1.00  0.00           C    
ATOM   2929  C29 MOL    56      66.581  41.441  44.396  1.00  0.00           C    
ATOM   2930  C29 MOL    56      66.001  40.099  44.747  1.00  0.00           C    
ATOM   2931  C29 MOL    56      66.848  39.021  45.392  1.00  0.00           C    
ATOM   2932  C29 MOL    56      68.231  38.971  44.796  1.00  0.00           C    
ATOM   2933  C29 MOL    56      68.667  39.993  43.804  1.00  0.00           C    
ATOM   2934  C29 MOL    56      68.944  42.419  44.261  1.00  0.00           C    
ATOM   2935  C29 MOL    56      64.617  39.811  44.367  1.00  0.00           C    
ATOM   2936  C29 MOL    56      63.488  39.666  43.936  1.00  0.00           C    
ATOM   2937  O29 MOL    56      72.596  20.613  46.156  1.00  0.00           O    
ATOM   2938  O29 MOL    56      73.762  24.394  45.202  1.00  0.00           O    
ATOM   2939  O29 MOL    56      67.811  34.176  44.608  1.00  0.00           O    
ATOM   2940  O29 MOL    56      70.027  31.491  42.422  1.00  0.00           O    
ATOM   2941  O29 MOL    56      68.269  35.626  42.961  1.00  0.00           O1-  
ATOM   2942  O29 MOL    56      68.546  33.086  42.483  1.00  0.00           O1-  
ATOM   2943  O29 MOL    56      72.634  19.909  44.079  1.00  0.00           O1-  
ATOM   2944  O29 MOL    56      74.040  22.705  43.835  1.00  0.00           O1-  
ATOM   2945  C29 MOL    57      49.901   2.996  48.153  1.00  0.00           C    
ATOM   2946  C29 MOL    57      48.159   8.664  46.828  1.00  0.00           C    
ATOM   2947  C29 MOL    57      48.618   3.403  47.599  1.00  0.00           C    
ATOM   2948  C29 MOL    57      46.930   6.279  46.979  1.00  0.00           C    
ATOM   2949  C29 MOL    57      45.675   6.072  47.820  1.00  0.00           C    
ATOM   2950  C29 MOL    57      44.967   4.756  47.506  1.00  0.00           C    
ATOM   2951  C29 MOL    57      45.889   3.506  47.435  1.00  0.00           C    
ATOM   2952  C29 MOL    57      47.341   3.890  47.032  1.00  0.00           C    
ATOM   2953  C29 MOL    57      47.484   5.122  46.201  1.00  0.00           C    
ATOM   2954  C29 MOL    57      47.578   7.600  46.876  1.00  0.00           C    
ATOM   2955  C29 MOL    57      43.484   4.797  47.363  1.00  0.00           C    
ATOM   2956  C29 MOL    57      42.319   5.076  47.496  1.00  0.00           C    
ATOM   2957  S29 MOL    58      39.545  73.123  46.280  1.00  0.00           S    
ATOM   2958  C29 MOL    58      31.242  79.299  47.347  1.00  0.00           C    
ATOM   2959  C29 MOL    58      28.717  68.902  48.947  1.00  0.00           C    
ATOM   2960  C29 MOL    58      30.103  69.000  48.667  1.00  0.00           C    
ATOM   2961  C29 MOL    58      30.822  70.239  48.644  1.00  0.00           C    
ATOM   2962  C29 MOL    58      30.029  71.371  48.323  1.00  0.00           C    
ATOM   2963  C29 MOL    58      28.665  71.158  48.132  1.00  0.00           C    
ATOM   2964  C29 MOL    58      28.024  70.032  48.606  1.00  0.00           C    
ATOM   2965  N29 MOL    58      27.800  71.989  47.528  1.00  0.00           N    
ATOM   2966  S29 MOL    58      26.220  71.258  47.394  1.00  0.00           S    
ATOM   2967  N29 MOL    58      26.673  70.023  48.539  1.00  0.00           N    
ATOM   2968  C29 MOL    58      31.872  78.015  47.246  1.00  0.00           C    
ATOM   2969  C29 MOL    58      36.103  76.290  47.587  1.00  0.00           C    
ATOM   2970  C29 MOL    58      37.267  76.606  47.750  1.00  0.00           C    
ATOM   2971  C29 MOL    58      30.707  72.650  48.086  1.00  0.00           C    
ATOM   2972  C29 MOL    58      41.618  76.059  47.554  1.00  0.00           C    
ATOM   2973  C29 MOL    58      41.132  77.348  47.669  1.00  0.00           C    
ATOM   2974  C29 MOL    58      39.761  77.626  47.831  1.00  0.00           C    
ATOM   2975  C29 MOL    58      38.777  76.586  47.740  1.00  0.00           C    
ATOM   2976  C29 MOL    58      39.327  75.367  47.335  1.00  0.00           C    
ATOM   2977  C29 MOL    58      40.678  75.091  47.293  1.00  0.00           C    
ATOM   2978  N29 MOL    58      38.624  74.571  46.506  1.00  0.00           N    
ATOM   2979  N29 MOL    58      41.026  74.003  46.568  1.00  0.00           N    
ATOM   2980  N29 MOL    58      30.460  67.641  48.388  1.00  0.00           N1+  
ATOM   2981  N29 MOL    58      32.361  70.131  48.501  1.00  0.00           N1+  
ATOM   2982  N29 MOL    58      39.379  79.030  47.845  1.00  0.00           N1+  
ATOM   2983  N29 MOL    58      42.095  78.391  47.830  1.00  0.00           N1+  
ATOM   2984  C29 MOL    58      32.578  76.778  47.205  1.00  0.00           C    
ATOM   2985  C29 MOL    58      32.105  75.759  48.164  1.00  0.00           C    
ATOM   2986  C29 MOL    58      32.600  74.461  47.661  1.00  0.00           C    
ATOM   2987  C29 MOL    58      34.143  74.336  47.626  1.00  0.00           C    
ATOM   2988  C29 MOL    58      34.760  75.713  47.253  1.00  0.00           C    
ATOM   2989  C29 MOL    58      33.864  76.611  46.444  1.00  0.00           C    
ATOM   2990  C29 MOL    58      31.577  73.430  47.781  1.00  0.00           C    
ATOM   2991  O29 MOL    58      30.889  66.979  49.281  1.00  0.00           O    
ATOM   2992  O29 MOL    58      33.195  70.892  48.933  1.00  0.00           O    
ATOM   2993  O29 MOL    58      39.346  79.592  46.765  1.00  0.00           O    
ATOM   2994  O29 MOL    58      41.937  79.340  47.084  1.00  0.00           O    
ATOM   2995  O29 MOL    58      42.549  78.473  48.981  1.00  0.00           O1-  
ATOM   2996  O29 MOL    58      39.123  79.486  48.944  1.00  0.00           O1-  
ATOM   2997  O29 MOL    58      29.985  67.114  47.399  1.00  0.00           O1-  
ATOM   2998  O29 MOL    58      32.618  69.175  47.762  1.00  0.00           O1-  
ATOM   2999  S29 MOL    59      60.539  61.161  46.623  1.00  0.00           S    
ATOM   3000  C30 MOL    59      48.279  72.645  47.836  1.00  0.00           C    
ATOM   3001  C30 MOL    59      49.105  71.428  47.772  1.00  0.00           C    
ATOM   3002  C30 MOL    59      48.679  70.077  47.653  1.00  0.00           C    
ATOM   3003  C30 MOL    59      49.648  69.062  47.429  1.00  0.00           C    
ATOM   3004  C30 MOL    59      51.005  69.185  47.727  1.00  0.00           C    
ATOM   3005  C30 MOL    59      51.314  70.466  48.175  1.00  0.00           C    
ATOM   3006  C30 MOL    59      50.418  71.529  48.190  1.00  0.00           C    
ATOM   3007  N30 MOL    59      52.622  70.844  48.352  1.00  0.00           N    
ATOM   3008  S30 MOL    59      52.476  72.329  49.277  1.00  0.00           S    
ATOM   3009  N30 MOL    59      50.892  72.710  48.724  1.00  0.00           N    
ATOM   3010  C30 MOL    59      51.933  68.038  47.496  1.00  0.00           C    
ATOM   3011  C30 MOL    59      49.476  57.217  48.470  1.00  0.00           C    
ATOM   3012  C30 MOL    59      50.841  56.971  48.197  1.00  0.00           C    
ATOM   3013  C30 MOL    59      51.736  58.111  48.167  1.00  0.00           C    
ATOM   3014  C30 MOL    59      51.184  59.331  47.729  1.00  0.00           C    
ATOM   3015  C30 MOL    59      49.814  59.380  47.658  1.00  0.00           C    
ATOM   3016  C30 MOL    59      48.977  58.483  48.294  1.00  0.00           C    
ATOM   3017  N30 MOL    59      49.120  60.282  46.918  1.00  0.00           N    
ATOM   3018  S30 MOL    59      47.444  59.729  46.877  1.00  0.00           S    
ATOM   3019  N30 MOL    59      47.648  58.834  48.340  1.00  0.00           N    
ATOM   3020  C30 MOL    59      48.065  73.820  47.950  1.00  0.00           C    
ATOM   3021  C30 MOL    59      52.505  66.984  47.347  1.00  0.00           C    
ATOM   3022  C30 MOL    59      56.687  64.308  46.586  1.00  0.00           C    
ATOM   3023  C30 MOL    59      57.867  64.397  46.836  1.00  0.00           C    
ATOM   3024  C30 MOL    59      51.901  60.620  47.371  1.00  0.00           C    
ATOM   3025  C30 MOL    59      62.035  64.634  47.717  1.00  0.00           C    
ATOM   3026  C30 MOL    59      61.196  65.791  48.034  1.00  0.00           C    
ATOM   3027  C30 MOL    59      59.785  65.634  48.038  1.00  0.00           C    
ATOM   3028  C30 MOL    59      59.212  64.529  47.389  1.00  0.00           C    
ATOM   3029  C30 MOL    59      60.038  63.534  47.044  1.00  0.00           C    
ATOM   3030  C30 MOL    59      61.358  63.501  47.340  1.00  0.00           C    
ATOM   3031  N30 MOL    59      59.681  62.546  46.158  1.00  0.00           N    
ATOM   3032  N30 MOL    59      61.858  62.359  46.759  1.00  0.00           N    
ATOM   3033  N30 MOL    59      51.058  55.531  48.200  1.00  0.00           N1+  
ATOM   3034  N30 MOL    59      53.148  58.216  48.304  1.00  0.00           N1+  
ATOM   3035  N30 MOL    59      47.334  69.534  47.606  1.00  0.00           N1+  
ATOM   3036  N30 MOL    59      49.246  67.758  47.061  1.00  0.00           N1+  
ATOM   3037  N30 MOL    59      58.720  66.566  48.375  1.00  0.00           N1+  
ATOM   3038  N30 MOL    59      61.630  67.152  48.250  1.00  0.00           N1+  
ATOM   3039  C30 MOL    59      53.135  65.683  47.074  1.00  0.00           C    
ATOM   3040  C30 MOL    59      52.282  64.391  47.035  1.00  0.00           C    
ATOM   3041  C30 MOL    59      53.017  63.058  46.801  1.00  0.00           C    
ATOM   3042  C30 MOL    59      54.432  63.105  46.260  1.00  0.00           C    
ATOM   3043  C30 MOL    59      55.228  64.343  46.640  1.00  0.00           C    
ATOM   3044  C30 MOL    59      54.593  65.699  46.736  1.00  0.00           C    
ATOM   3045  C30 MOL    59      52.400  61.706  47.093  1.00  0.00           C    
ATOM   3046  C30 MOL    59      47.578  77.638  48.178  1.00  0.00           C    
ATOM   3047  C30 MOL    59      46.084  77.679  47.967  1.00  0.00           C    
ATOM   3048  C30 MOL    59      45.640  76.414  47.277  1.00  0.00           C    
ATOM   3049  C30 MOL    59      46.667  75.473  46.741  1.00  0.00           C    
ATOM   3050  C30 MOL    59      47.713  75.211  47.775  1.00  0.00           C    
ATOM   3051  C30 MOL    59      48.249  76.350  48.610  1.00  0.00           C    
ATOM   3052  C30 MOL    59      48.411  78.832  47.812  1.00  0.00           C    
ATOM   3053  C30 MOL    59      44.257  75.969  47.340  1.00  0.00           C    
ATOM   3054  C30 MOL    59      43.054  75.888  47.427  1.00  0.00           C    
ATOM   3055  O30 MOL    59      51.942  55.111  48.926  1.00  0.00           O    
ATOM   3056  O30 MOL    59      53.601  58.446  49.436  1.00  0.00           O    
ATOM   3057  O30 MOL    59      47.096  68.691  48.450  1.00  0.00           O    
ATOM   3058  O30 MOL    59      49.021  67.097  48.031  1.00  0.00           O    
ATOM   3059  O30 MOL    59      57.751  66.576  47.606  1.00  0.00           O    
ATOM   3060  O30 MOL    59      61.443  67.953  47.347  1.00  0.00           O    
ATOM   3061  O30 MOL    59      62.266  67.352  49.303  1.00  0.00           O1-  
ATOM   3062  O30 MOL    59      58.754  67.253  49.364  1.00  0.00           O1-  
ATOM   3063  O30 MOL    59      46.474  69.886  46.808  1.00  0.00           O1-  
ATOM   3064  O30 MOL    59      49.222  67.326  45.933  1.00  0.00           O1-  
ATOM   3065  O30 MOL    59      50.333  54.816  47.477  1.00  0.00           O1-  
ATOM   3066  O30 MOL    59      53.859  58.268  47.326  1.00  0.00           O1-  
ATOM   3067  C30 MOL    60      69.549  60.403  48.672  1.00  0.00           C    
ATOM   3068  C30 MOL    60      70.162  59.079  48.496  1.00  0.00           C    
ATOM   3069  C30 MOL    60      69.360  58.010  48.156  1.00  0.00           C    
ATOM   3070  C30 MOL    60      69.866  56.719  47.882  1.00  0.00           C    
ATOM   3071  C30 MOL    60      71.266  56.606  47.787  1.00  0.00           C    
ATOM   3072  C30 MOL    60      72.052  57.617  48.307  1.00  0.00           C    
ATOM   3073  C30 MOL    60      71.485  58.808  48.702  1.00  0.00           C    
ATOM   3074  N30 MOL    60      73.394  57.523  48.540  1.00  0.00           N    
ATOM   3075  S30 MOL    60      73.888  59.195  48.715  1.00  0.00           S    
ATOM   3076  N30 MOL    60      72.310  59.742  49.269  1.00  0.00           N    
ATOM   3077  C30 MOL    60      71.939  55.416  47.315  1.00  0.00           C    
ATOM   3078  C30 MOL    60      69.576  45.212  47.613  1.00  0.00           C    
ATOM   3079  C30 MOL    60      70.929  45.333  47.895  1.00  0.00           C    
ATOM   3080  C30 MOL    60      71.459  46.587  48.251  1.00  0.00           C    
ATOM   3081  C30 MOL    60      70.734  47.753  48.008  1.00  0.00           C    
ATOM   3082  C30 MOL    60      69.512  47.605  47.381  1.00  0.00           C    
ATOM   3083  C30 MOL    60      68.938  46.365  47.213  1.00  0.00           C    
ATOM   3084  N30 MOL    60      68.691  48.579  46.907  1.00  0.00           N    
ATOM   3085  S30 MOL    60      67.097  47.882  47.020  1.00  0.00           S    
ATOM   3086  N30 MOL    60      67.780  46.380  46.522  1.00  0.00           N    
ATOM   3087  C30 MOL    60      68.923  61.436  48.573  1.00  0.00           C    
ATOM   3088  C30 MOL    60      72.486  54.375  47.065  1.00  0.00           C    
ATOM   3089  C30 MOL    60      76.166  52.471  47.493  1.00  0.00           C    
ATOM   3090  C30 MOL    60      77.272  53.017  48.235  1.00  0.00           C    
ATOM   3091  C30 MOL    60      71.463  49.019  48.114  1.00  0.00           C    
ATOM   3092  N30 MOL    60      71.648  44.135  47.906  1.00  0.00           N1+  
ATOM   3093  N30 MOL    60      72.857  46.778  48.328  1.00  0.00           N1+  
ATOM   3094  N30 MOL    60      68.011  58.294  47.837  1.00  0.00           N1+  
ATOM   3095  N30 MOL    60      69.121  55.436  47.662  1.00  0.00           N1+  
ATOM   3096  C30 MOL    60      73.083  53.055  47.010  1.00  0.00           C    
ATOM   3097  C30 MOL    60      72.999  52.271  48.303  1.00  0.00           C    
ATOM   3098  C30 MOL    60      73.379  50.841  48.053  1.00  0.00           C    
ATOM   3099  C30 MOL    60      74.649  50.543  47.331  1.00  0.00           C    
ATOM   3100  C31 MOL    60      75.095  51.847  46.757  1.00  0.00           C    
ATOM   3101  C31 MOL    60      74.108  52.672  45.991  1.00  0.00           C    
ATOM   3102  C31 MOL    60      72.303  49.886  48.066  1.00  0.00           C    
ATOM   3103  C31 MOL    60      68.508  64.654  46.973  1.00  0.00           C    
ATOM   3104  C31 MOL    60      67.088  64.981  47.330  1.00  0.00           C    
ATOM   3105  C31 MOL    60      66.096  63.852  47.409  1.00  0.00           C    
ATOM   3106  C31 MOL    60      66.623  62.469  47.783  1.00  0.00           C    
ATOM   3107  C31 MOL    60      68.152  62.387  47.760  1.00  0.00           C    
ATOM   3108  C31 MOL    60      68.939  63.238  46.821  1.00  0.00           C    
ATOM   3109  C31 MOL    60      69.509  65.760  46.804  1.00  0.00           C    
ATOM   3110  C31 MOL    60      64.648  64.167  47.312  1.00  0.00           C    
ATOM   3111  C31 MOL    60      63.489  64.484  47.494  1.00  0.00           C    
ATOM   3112  O31 MOL    60      72.665  44.041  48.576  1.00  0.00           O    
ATOM   3113  O31 MOL    60      73.398  47.050  49.371  1.00  0.00           O    
ATOM   3114  O31 MOL    60      67.282  57.383  48.171  1.00  0.00           O    
ATOM   3115  O31 MOL    60      69.794  54.419  47.900  1.00  0.00           O    
ATOM   3116  O31 MOL    60      67.692  59.264  47.182  1.00  0.00           O1-  
ATOM   3117  O31 MOL    60      67.982  55.179  47.208  1.00  0.00           O1-  
ATOM   3118  O31 MOL    60      71.231  43.228  47.156  1.00  0.00           O1-  
ATOM   3119  O31 MOL    60      73.365  46.554  47.229  1.00  0.00           O1-  
ATOM   3120  S31 MOL    61      19.551  13.199  46.226  1.00  0.00           S    
ATOM   3121  C31 MOL    61       8.625  25.080  46.897  1.00  0.00           C    
ATOM   3122  C31 MOL    61       9.191  23.840  47.423  1.00  0.00           C    
ATOM   3123  C31 MOL    61       8.484  22.729  47.888  1.00  0.00           C    
ATOM   3124  C31 MOL    61       9.147  21.499  48.215  1.00  0.00           C    
ATOM   3125  C31 MOL    61      10.529  21.393  48.004  1.00  0.00           C    
ATOM   3126  C31 MOL    61      11.196  22.569  47.818  1.00  0.00           C    
ATOM   3127  C31 MOL    61      10.554  23.660  47.334  1.00  0.00           C    
ATOM   3128  N31 MOL    61      12.548  22.741  47.826  1.00  0.00           N    
ATOM   3129  S31 MOL    61      12.865  24.367  47.199  1.00  0.00           S    
ATOM   3130  N31 MOL    61      11.298  24.473  46.528  1.00  0.00           N    
ATOM   3131  C31 MOL    61      11.189  20.162  47.555  1.00  0.00           C    
ATOM   3132  C31 MOL    61       8.043  31.754  47.716  1.00  0.00           C    
ATOM   3133  C31 MOL    61       8.119  26.163  46.736  1.00  0.00           C    
ATOM   3134  C31 MOL    61      11.709  19.147  47.164  1.00  0.00           C    
ATOM   3135  C31 MOL    61      15.527  16.383  46.149  1.00  0.00           C    
ATOM   3136  C31 MOL    61      16.724  16.505  46.178  1.00  0.00           C    
ATOM   3137  C31 MOL    61       9.449  14.188  47.124  1.00  0.00           C    
ATOM   3138  C31 MOL    61      20.776  16.769  47.310  1.00  0.00           C    
ATOM   3139  C31 MOL    61      19.982  17.895  47.637  1.00  0.00           C    
ATOM   3140  C31 MOL    61      18.553  17.818  47.369  1.00  0.00           C    
ATOM   3141  C31 MOL    61      18.046  16.640  46.782  1.00  0.00           C    
ATOM   3142  C31 MOL    61      18.862  15.583  46.602  1.00  0.00           C    
ATOM   3143  C31 MOL    61      20.178  15.588  46.884  1.00  0.00           C    
ATOM   3144  N31 MOL    61      18.455  14.474  45.869  1.00  0.00           N    
ATOM   3145  N31 MOL    61      20.802  14.435  46.419  1.00  0.00           N    
ATOM   3146  N31 MOL    61       7.099  22.678  47.972  1.00  0.00           N1+  
ATOM   3147  N31 MOL    61       8.459  20.230  48.098  1.00  0.00           N1+  
ATOM   3148  N31 MOL    61      17.407  18.809  47.587  1.00  0.00           N1+  
ATOM   3149  N31 MOL    61      20.852  19.020  48.031  1.00  0.00           N1+  
ATOM   3150  C31 MOL    61      12.365  17.923  46.784  1.00  0.00           C    
ATOM   3151  C31 MOL    61      11.641  17.011  45.836  1.00  0.00           C    
ATOM   3152  C31 MOL    61      11.853  15.597  46.262  1.00  0.00           C    
ATOM   3153  C31 MOL    61      13.278  15.111  46.489  1.00  0.00           C    
ATOM   3154  C31 MOL    61      14.210  16.285  46.762  1.00  0.00           C    
ATOM   3155  C31 MOL    61      13.649  17.498  47.456  1.00  0.00           C    
ATOM   3156  C31 MOL    61      10.670  14.846  46.692  1.00  0.00           C    
ATOM   3157  C31 MOL    61       6.670  29.548  47.334  1.00  0.00           C    
ATOM   3158  C31 MOL    61       5.176  29.461  47.132  1.00  0.00           C    
ATOM   3159  C31 MOL    61       4.827  28.028  46.821  1.00  0.00           C    
ATOM   3160  C31 MOL    61       5.850  27.197  46.104  1.00  0.00           C    
ATOM   3161  C31 MOL    61       7.189  27.282  46.807  1.00  0.00           C    
ATOM   3162  C31 MOL    61       7.419  28.350  47.812  1.00  0.00           C    
ATOM   3163  C31 MOL    61       7.398  30.793  47.404  1.00  0.00           C    
ATOM   3164  C31 MOL    61       3.672  27.354  47.395  1.00  0.00           C    
ATOM   3165  C31 MOL    61       2.543  26.632  47.925  1.00  0.00           C    
ATOM   3166  O31 MOL    61       6.710  23.065  49.061  1.00  0.00           O    
ATOM   3167  O31 MOL    61       8.322  19.378  48.964  1.00  0.00           O    
ATOM   3168  O31 MOL    61      17.465  19.566  46.623  1.00  0.00           O    
ATOM   3169  O31 MOL    61      20.848  19.898  47.139  1.00  0.00           O    
ATOM   3170  O31 MOL    61      21.726  18.928  48.878  1.00  0.00           O1-  
ATOM   3171  O31 MOL    61      16.542  18.772  48.425  1.00  0.00           O1-  
ATOM   3172  O31 MOL    61       6.693  21.866  47.147  1.00  0.00           O1-  
ATOM   3173  O31 MOL    61       8.289  20.112  46.882  1.00  0.00           O1-  
ATOM   3174  S31 MOL    62      39.231   2.073  45.858  1.00  0.00           S    
ATOM   3175  C31 MOL    62      27.371  13.334  47.793  1.00  0.00           C    
ATOM   3176  C31 MOL    62      28.255  12.182  47.885  1.00  0.00           C    
ATOM   3177  C31 MOL    62      27.766  10.877  47.783  1.00  0.00           C    
ATOM   3178  C31 MOL    62      28.644   9.786  47.751  1.00  0.00           C    
ATOM   3179  C31 MOL    62      29.946  10.081  47.296  1.00  0.00           C    
ATOM   3180  C31 MOL    62      30.402  11.404  47.319  1.00  0.00           C    
ATOM   3181  C31 MOL    62      29.593  12.420  47.735  1.00  0.00           C    
ATOM   3182  N31 MOL    62      31.513  11.833  46.627  1.00  0.00           N    
ATOM   3183  S31 MOL    62      31.737  13.495  47.047  1.00  0.00           S    
ATOM   3184  N31 MOL    62      30.092  13.691  47.635  1.00  0.00           N    
ATOM   3185  C31 MOL    62      30.748   9.067  46.625  1.00  0.00           C    
ATOM   3186  C31 MOL    62      28.689  20.339  47.500  1.00  0.00           C    
ATOM   3187  C31 MOL    62      26.939  14.451  47.650  1.00  0.00           C    
ATOM   3188  C31 MOL    62      31.379   8.113  46.244  1.00  0.00           C    
ATOM   3189  C31 MOL    62      35.501   5.184  47.133  1.00  0.00           C    
ATOM   3190  C31 MOL    62      36.649   5.255  47.499  1.00  0.00           C    
ATOM   3191  C31 MOL    62      29.613   2.946  48.293  1.00  0.00           C    
ATOM   3192  C31 MOL    62      40.873   5.151  47.738  1.00  0.00           C    
ATOM   3193  C31 MOL    62      40.192   6.238  48.424  1.00  0.00           C    
ATOM   3194  C31 MOL    62      38.773   6.281  48.571  1.00  0.00           C    
ATOM   3195  C31 MOL    62      38.062   5.255  47.889  1.00  0.00           C    
ATOM   3196  C31 MOL    62      38.774   4.250  47.243  1.00  0.00           C    
ATOM   3197  C31 MOL    62      40.128   4.129  47.183  1.00  0.00           C    
ATOM   3198  N31 MOL    62      38.179   3.357  46.377  1.00  0.00           N    
ATOM   3199  N31 MOL    62      40.562   3.106  46.308  1.00  0.00           N    
ATOM   3200  N32 MOL    62      26.378  10.873  47.557  1.00  0.00           N1+  
ATOM   3201  N32 MOL    62      28.100   8.456  47.773  1.00  0.00           N1+  
ATOM   3202  N32 MOL    62      37.889   7.248  49.401  1.00  0.00           N1+  
ATOM   3203  N32 MOL    62      40.742   7.490  48.729  1.00  0.00           N1+  
ATOM   3204  C32 MOL    62      32.057   6.834  46.111  1.00  0.00           C    
ATOM   3205  C32 MOL    62      31.212   5.611  46.068  1.00  0.00           C    
ATOM   3206  C32 MOL    62      31.633   4.730  47.193  1.00  0.00           C    
ATOM   3207  C32 MOL    62      33.092   4.468  47.492  1.00  0.00           C    
ATOM   3208  C32 MOL    62      34.083   5.424  46.862  1.00  0.00           C    
ATOM   3209  C32 MOL    62      33.583   6.688  46.147  1.00  0.00           C    
ATOM   3210  C32 MOL    62      30.641   3.848  47.790  1.00  0.00           C    
ATOM   3211  C32 MOL    62      26.954  18.367  48.069  1.00  0.00           C    
ATOM   3212  C32 MOL    62      25.464  18.617  47.930  1.00  0.00           C    
ATOM   3213  C32 MOL    62      24.800  17.519  47.122  1.00  0.00           C    
ATOM   3214  C32 MOL    62      25.648  16.403  46.534  1.00  0.00           C    
ATOM   3215  C32 MOL    62      26.677  15.891  47.518  1.00  0.00           C    
ATOM   3216  C32 MOL    62      27.432  16.935  48.342  1.00  0.00           C    
ATOM   3217  C32 MOL    62      27.907  19.427  47.691  1.00  0.00           C    
ATOM   3218  C32 MOL    62      23.343  17.354  47.074  1.00  0.00           C    
ATOM   3219  C32 MOL    62      22.221  16.927  47.175  1.00  0.00           C    
ATOM   3220  O32 MOL    62      25.622  10.915  48.515  1.00  0.00           O    
ATOM   3221  O32 MOL    62      28.137   7.860  48.837  1.00  0.00           O    
ATOM   3222  O32 MOL    62      37.044   6.481  49.886  1.00  0.00           O    
ATOM   3223  O32 MOL    62      41.434   8.000  47.858  1.00  0.00           O    
ATOM   3224  O32 MOL    62      40.337   7.959  49.780  1.00  0.00           O1-  
ATOM   3225  O32 MOL    62      38.058   8.366  49.839  1.00  0.00           O1-  
ATOM   3226  O32 MOL    62      26.063  11.150  46.409  1.00  0.00           O1-  
ATOM   3227  O32 MOL    62      27.744   7.966  46.704  1.00  0.00           O1-  
ATOM   3228  S32 MOL    63      19.967  36.422  47.076  1.00  0.00           S    
ATOM   3229  C32 MOL    63       9.069  48.719  48.209  1.00  0.00           C    
ATOM   3230  C32 MOL    63       9.564  47.406  47.963  1.00  0.00           C    
ATOM   3231  C32 MOL    63       8.797  46.243  47.962  1.00  0.00           C    
ATOM   3232  C32 MOL    63       9.407  45.014  47.628  1.00  0.00           C    
ATOM   3233  C32 MOL    63      10.797  44.921  47.250  1.00  0.00           C    
ATOM   3234  C32 MOL    63      11.390  46.146  46.997  1.00  0.00           C    
ATOM   3235  C32 MOL    63      10.810  47.313  47.397  1.00  0.00           C    
ATOM   3236  N32 MOL    63      12.418  46.401  46.096  1.00  0.00           N    
ATOM   3237  S32 MOL    63      13.063  48.026  46.259  1.00  0.00           S    
ATOM   3238  N32 MOL    63      11.555  48.394  46.997  1.00  0.00           N    
ATOM   3239  C32 MOL    63      11.568  43.674  46.981  1.00  0.00           C    
ATOM   3240  C32 MOL    63       8.967  54.589  47.562  1.00  0.00           C    
ATOM   3241  C32 MOL    63       8.868  32.936  47.814  1.00  0.00           C    
ATOM   3242  C32 MOL    63      10.256  32.903  48.079  1.00  0.00           C    
ATOM   3243  C32 MOL    63      10.969  34.150  47.963  1.00  0.00           C    
ATOM   3244  C32 MOL    63      10.260  35.338  47.604  1.00  0.00           C    
ATOM   3245  C32 MOL    63       8.908  35.305  47.402  1.00  0.00           C    
ATOM   3246  C32 MOL    63       8.224  34.123  47.519  1.00  0.00           C    
ATOM   3247  N32 MOL    63       8.141  36.376  46.923  1.00  0.00           N    
ATOM   3248  S32 MOL    63       6.510  35.864  46.942  1.00  0.00           S    
ATOM   3249  N32 MOL    63       6.900  34.185  47.119  1.00  0.00           N    
ATOM   3250  C32 MOL    63       8.329  49.648  48.166  1.00  0.00           C    
ATOM   3251  C32 MOL    63      12.277  42.711  46.760  1.00  0.00           C    
ATOM   3252  C32 MOL    63      16.214  39.454  45.709  1.00  0.00           C    
ATOM   3253  C32 MOL    63      17.413  39.586  45.889  1.00  0.00           C    
ATOM   3254  C32 MOL    63      10.921  36.623  47.390  1.00  0.00           C    
ATOM   3255  C32 MOL    63      21.569  39.870  47.440  1.00  0.00           C    
ATOM   3256  C32 MOL    63      20.787  41.039  47.404  1.00  0.00           C    
ATOM   3257  C32 MOL    63      19.494  41.118  46.847  1.00  0.00           C    
ATOM   3258  C32 MOL    63      18.807  39.885  46.518  1.00  0.00           C    
ATOM   3259  C32 MOL    63      19.579  38.762  46.772  1.00  0.00           C    
ATOM   3260  C32 MOL    63      20.839  38.709  47.358  1.00  0.00           C    
ATOM   3261  N32 MOL    63      19.261  37.641  46.061  1.00  0.00           N    
ATOM   3262  N32 MOL    63      21.359  37.430  47.426  1.00  0.00           N    
ATOM   3263  N32 MOL    63      10.801  31.666  48.606  1.00  0.00           N1+  
ATOM   3264  N32 MOL    63      12.398  34.529  48.164  1.00  0.00           N1+  
ATOM   3265  N32 MOL    63       7.374  46.210  48.077  1.00  0.00           N1+  
ATOM   3266  N32 MOL    63       8.610  43.831  47.558  1.00  0.00           N1+  
ATOM   3267  N32 MOL    63      19.254  42.682  46.534  1.00  0.00           N1+  
ATOM   3268  N32 MOL    63      21.561  42.168  47.741  1.00  0.00           N1+  
ATOM   3269  C32 MOL    63      12.823  41.346  46.554  1.00  0.00           C    
ATOM   3270  C32 MOL    63      11.941  40.210  47.059  1.00  0.00           C    
ATOM   3271  C32 MOL    63      12.397  38.793  46.791  1.00  0.00           C    
ATOM   3272  C32 MOL    63      13.873  38.523  46.455  1.00  0.00           C    
ATOM   3273  C32 MOL    63      14.753  39.698  45.997  1.00  0.00           C    
ATOM   3274  C32 MOL    63      14.160  41.099  45.858  1.00  0.00           C    
ATOM   3275  C32 MOL    63      11.495  37.658  47.141  1.00  0.00           C    
ATOM   3276  C32 MOL    63       7.148  52.677  47.166  1.00  0.00           C    
ATOM   3277  C32 MOL    63       5.767  52.635  47.811  1.00  0.00           C    
ATOM   3278  C32 MOL    63       5.151  51.224  47.888  1.00  0.00           C    
ATOM   3279  C32 MOL    63       5.917  49.980  47.575  1.00  0.00           C    
ATOM   3280  C32 MOL    63       7.341  50.360  47.430  1.00  0.00           C    
ATOM   3281  C32 MOL    63       7.668  51.456  46.483  1.00  0.00           C    
ATOM   3282  C32 MOL    63       8.128  53.753  47.316  1.00  0.00           C    
ATOM   3283  C32 MOL    63       3.740  51.032  48.174  1.00  0.00           C    
ATOM   3284  C32 MOL    63       2.335  50.771  48.376  1.00  0.00           C    
ATOM   3285  O32 MOL    63      11.821  31.761  49.285  1.00  0.00           O    
ATOM   3286  O32 MOL    63      12.793  34.632  49.319  1.00  0.00           O    
ATOM   3287  O32 MOL    63       6.752  45.942  49.109  1.00  0.00           O    
ATOM   3288  O32 MOL    63       7.839  43.493  48.454  1.00  0.00           O    
ATOM   3289  O32 MOL    63      18.636  43.583  47.078  1.00  0.00           O    
ATOM   3290  O32 MOL    63      22.515  42.357  46.994  1.00  0.00           O    
ATOM   3291  O32 MOL    63      21.141  42.898  48.629  1.00  0.00           O1-  
ATOM   3292  O32 MOL    63      19.822  42.997  45.531  1.00  0.00           O1-  
ATOM   3293  O32 MOL    63       6.843  46.465  47.013  1.00  0.00           O1-  
ATOM   3294  O32 MOL    63       8.841  43.096  46.594  1.00  0.00           O1-  
ATOM   3295  O32 MOL    63      10.159  30.616  48.704  1.00  0.00           O1-  
ATOM   3296  O32 MOL    63      12.958  34.731  47.121  1.00  0.00           O1-  
ATOM   3297  S32 MOL    64      40.781  25.728  47.944  1.00  0.00           S    
ATOM   3298  C32 MOL    64      29.587  36.983  47.217  1.00  0.00           C    
ATOM   3299  C32 MOL    64      30.300  35.726  47.281  1.00  0.00           C    
ATOM   3300  C33 MOL    64      29.430  34.639  47.185  1.00  0.00           C    
ATOM   3301  C33 MOL    64      29.941  33.332  47.265  1.00  0.00           C    
ATOM   3302  C33 MOL    64      31.321  33.056  47.108  1.00  0.00           C    
ATOM   3303  C33 MOL    64      32.130  34.158  47.263  1.00  0.00           C    
ATOM   3304  C33 MOL    64      31.651  35.445  47.431  1.00  0.00           C    
ATOM   3305  N33 MOL    64      33.465  34.028  47.209  1.00  0.00           N    
ATOM   3306  S33 MOL    64      34.241  35.530  47.452  1.00  0.00           S    
ATOM   3307  N33 MOL    64      32.674  36.341  47.642  1.00  0.00           N    
ATOM   3308  C33 MOL    64      31.897  31.723  46.924  1.00  0.00           C    
ATOM   3309  C33 MOL    64      28.297  43.820  46.364  1.00  0.00           C    
ATOM   3310  C33 MOL    64      29.671  21.466  47.460  1.00  0.00           C    
ATOM   3311  C33 MOL    64      31.081  21.390  47.786  1.00  0.00           C    
ATOM   3312  C33 MOL    64      31.962  22.466  47.544  1.00  0.00           C    
ATOM   3313  C33 MOL    64      31.422  23.677  47.154  1.00  0.00           C    
ATOM   3314  C33 MOL    64      30.067  23.739  46.951  1.00  0.00           C    
ATOM   3315  C33 MOL    64      29.208  22.707  47.119  1.00  0.00           C    
ATOM   3316  N33 MOL    64      29.468  24.887  46.547  1.00  0.00           N    
ATOM   3317  S33 MOL    64      27.755  24.844  46.917  1.00  0.00           S    
ATOM   3318  N33 MOL    64      27.929  23.091  46.775  1.00  0.00           N    
ATOM   3319  C33 MOL    64      28.734  37.760  46.872  1.00  0.00           C    
ATOM   3320  C33 MOL    64      32.412  30.675  46.640  1.00  0.00           C    
ATOM   3321  C33 MOL    64      36.385  28.436  45.969  1.00  0.00           C    
ATOM   3322  C33 MOL    64      37.472  28.714  46.431  1.00  0.00           C    
ATOM   3323  C33 MOL    64      32.224  24.875  46.928  1.00  0.00           C    
ATOM   3324  C33 MOL    64      41.680  29.369  47.457  1.00  0.00           C    
ATOM   3325  C33 MOL    64      40.912  30.466  47.010  1.00  0.00           C    
ATOM   3326  C33 MOL    64      39.466  30.310  46.837  1.00  0.00           C    
ATOM   3327  C33 MOL    64      38.892  29.002  46.821  1.00  0.00           C    
ATOM   3328  C33 MOL    64      39.723  27.994  47.314  1.00  0.00           C    
ATOM   3329  C33 MOL    64      41.023  28.198  47.637  1.00  0.00           C    
ATOM   3330  N33 MOL    64      39.306  26.709  47.709  1.00  0.00           N    
ATOM   3331  N33 MOL    64      41.587  27.171  48.357  1.00  0.00           N    
ATOM   3332  N33 MOL    64      31.332  20.160  48.451  1.00  0.00           N1+  
ATOM   3333  N33 MOL    64      33.298  22.604  48.045  1.00  0.00           N1+  
ATOM   3334  N33 MOL    64      27.955  34.925  46.701  1.00  0.00           N1+  
ATOM   3335  N33 MOL    64      29.002  32.308  47.221  1.00  0.00           N1+  
ATOM   3336  N33 MOL    64      38.444  31.398  47.053  1.00  0.00           N1+  
ATOM   3337  N33 MOL    64      41.938  31.524  46.904  1.00  0.00           N1+  
ATOM   3338  C33 MOL    64      33.066  29.568  45.989  1.00  0.00           C    
ATOM   3339  C33 MOL    64      32.268  28.297  45.823  1.00  0.00           C    
ATOM   3340  C33 MOL    64      33.159  27.085  45.768  1.00  0.00           C    
ATOM   3341  C33 MOL    64      34.427  27.161  44.965  1.00  0.00           C    
ATOM   3342  C33 MOL    64      35.105  28.469  45.277  1.00  0.00           C    
ATOM   3343  C33 MOL    64      34.332  29.754  45.201  1.00  0.00           C    
ATOM   3344  C33 MOL    64      32.738  25.850  46.429  1.00  0.00           C    
ATOM   3345  C33 MOL    64      27.710  41.309  46.654  1.00  0.00           C    
ATOM   3346  C33 MOL    64      26.380  41.079  47.299  1.00  0.00           C    
ATOM   3347  C33 MOL    64      25.685  39.865  46.761  1.00  0.00           C    
ATOM   3348  C33 MOL    64      26.480  38.777  46.044  1.00  0.00           C    
ATOM   3349  C33 MOL    64      27.972  38.870  46.339  1.00  0.00           C    
ATOM   3350  C33 MOL    64      28.650  40.204  46.257  1.00  0.00           C    
ATOM   3351  C33 MOL    64      27.978  42.666  46.244  1.00  0.00           C    
ATOM   3352  C33 MOL    64      24.231  39.774  46.925  1.00  0.00           C    
ATOM   3353  C33 MOL    64      23.048  39.841  47.200  1.00  0.00           C    
ATOM   3354  O33 MOL    64      30.369  19.853  49.189  1.00  0.00           O    
ATOM   3355  O33 MOL    64      33.330  22.565  49.262  1.00  0.00           O    
ATOM   3356  O33 MOL    64      27.102  35.062  47.564  1.00  0.00           O    
ATOM   3357  O33 MOL    64      28.006  32.397  47.921  1.00  0.00           O    
ATOM   3358  O33 MOL    64      37.357  31.385  46.534  1.00  0.00           O    
ATOM   3359  O33 MOL    64      42.298  31.959  45.836  1.00  0.00           O    
ATOM   3360  O33 MOL    64      42.303  31.850  48.013  1.00  0.00           O1-  
ATOM   3361  O33 MOL    64      38.920  32.207  47.841  1.00  0.00           O1-  
ATOM   3362  O33 MOL    64      27.973  35.170  45.502  1.00  0.00           O1-  
ATOM   3363  O33 MOL    64      29.246  31.530  46.334  1.00  0.00           O1-  
ATOM   3364  O33 MOL    64      32.212  19.370  48.269  1.00  0.00           O1-  
ATOM   3365  O33 MOL    64      34.199  22.761  47.257  1.00  0.00           O1-  
ATOM   3366  S33 MOL    65      59.742  13.909  47.924  1.00  0.00           S    
ATOM   3367  C33 MOL    65      48.679  25.056  47.228  1.00  0.00           C    
ATOM   3368  C33 MOL    65      49.544  23.854  47.366  1.00  0.00           C    
ATOM   3369  C33 MOL    65      48.891  22.620  47.269  1.00  0.00           C    
ATOM   3370  C33 MOL    65      49.528  21.429  46.943  1.00  0.00           C    
ATOM   3371  C33 MOL    65      50.901  21.459  46.894  1.00  0.00           C    
ATOM   3372  C33 MOL    65      51.554  22.642  47.030  1.00  0.00           C    
ATOM   3373  C33 MOL    65      50.921  23.839  47.305  1.00  0.00           C    
ATOM   3374  N33 MOL    65      52.891  22.691  46.774  1.00  0.00           N    
ATOM   3375  S33 MOL    65      53.298  24.048  47.806  1.00  0.00           S    
ATOM   3376  N33 MOL    65      51.862  24.799  47.210  1.00  0.00           N    
ATOM   3377  C33 MOL    65      51.630  20.222  46.770  1.00  0.00           C    
ATOM   3378  C33 MOL    65      47.984  32.200  47.898  1.00  0.00           C    
ATOM   3379  C33 MOL    65      49.141   9.768  46.914  1.00  0.00           C    
ATOM   3380  C33 MOL    65      50.531   9.445  46.967  1.00  0.00           C    
ATOM   3381  C33 MOL    65      51.463  10.480  47.237  1.00  0.00           C    
ATOM   3382  C33 MOL    65      51.083  11.795  46.947  1.00  0.00           C    
ATOM   3383  C33 MOL    65      49.773  12.042  46.727  1.00  0.00           C    
ATOM   3384  C33 MOL    65      48.797  11.103  46.812  1.00  0.00           C    
ATOM   3385  N33 MOL    65      49.376  13.219  46.203  1.00  0.00           N    
ATOM   3386  S33 MOL    65      47.718  13.478  46.574  1.00  0.00           S    
ATOM   3387  N33 MOL    65      47.576  11.674  46.512  1.00  0.00           N    
ATOM   3388  C33 MOL    65      47.947  26.022  47.207  1.00  0.00           C    
ATOM   3389  C33 MOL    65      52.179  19.153  46.684  1.00  0.00           C    
ATOM   3390  C33 MOL    65      56.342  17.228  46.707  1.00  0.00           C    
ATOM   3391  C33 MOL    65      57.419  17.497  47.173  1.00  0.00           C    
ATOM   3392  C33 MOL    65      52.010  12.923  46.660  1.00  0.00           C    
ATOM   3393  C33 MOL    65      61.094  17.269  49.186  1.00  0.00           C    
ATOM   3394  C33 MOL    65      60.461  18.519  49.105  1.00  0.00           C    
ATOM   3395  C33 MOL    65      59.163  18.662  48.516  1.00  0.00           C    
ATOM   3396  C33 MOL    65      58.603  17.517  47.959  1.00  0.00           C    
ATOM   3397  C33 MOL    65      59.291  16.339  47.973  1.00  0.00           C    
ATOM   3398  C33 MOL    65      60.347  16.178  48.810  1.00  0.00           C    
ATOM   3399  N33 MOL    65      59.207  15.340  47.046  1.00  0.00           N    
ATOM   3400  N34 MOL    65      60.608  14.880  49.138  1.00  0.00           N    
ATOM   3401  N34 MOL    65      50.924   8.086  47.113  1.00  0.00           N1+  
ATOM   3402  N34 MOL    65      52.840  10.750  47.624  1.00  0.00           N1+  
ATOM   3403  N34 MOL    65      47.589  22.751  46.792  1.00  0.00           N1+  
ATOM   3404  N34 MOL    65      48.964  20.122  46.646  1.00  0.00           N1+  
ATOM   3405  N34 MOL    65      58.618  20.032  48.101  1.00  0.00           N1+  
ATOM   3406  N34 MOL    65      61.098  19.744  49.245  1.00  0.00           N1+  
ATOM   3407  C34 MOL    65      52.736  17.886  46.259  1.00  0.00           C    
ATOM   3408  C34 MOL    65      52.043  16.598  46.637  1.00  0.00           C    
ATOM   3409  C34 MOL    65      52.983  15.411  46.707  1.00  0.00           C    
ATOM   3410  C34 MOL    65      54.466  15.551  46.816  1.00  0.00           C    
ATOM   3411  C34 MOL    65      54.934  16.935  46.510  1.00  0.00           C    
ATOM   3412  C34 MOL    65      54.106  17.860  45.677  1.00  0.00           C    
ATOM   3413  C34 MOL    65      52.441  14.048  46.571  1.00  0.00           C    
ATOM   3414  C34 MOL    65      47.316  29.621  48.076  1.00  0.00           C    
ATOM   3415  C34 MOL    65      46.496  29.255  49.284  1.00  0.00           C    
ATOM   3416  C34 MOL    65      45.396  28.374  48.775  1.00  0.00           C    
ATOM   3417  C34 MOL    65      45.795  27.021  48.227  1.00  0.00           C    
ATOM   3418  C34 MOL    65      47.039  27.176  47.379  1.00  0.00           C    
ATOM   3419  C34 MOL    65      47.376  28.592  46.933  1.00  0.00           C    
ATOM   3420  C34 MOL    65      47.737  31.021  47.987  1.00  0.00           C    
ATOM   3421  C34 MOL    65      44.117  28.944  48.383  1.00  0.00           C    
ATOM   3422  C34 MOL    65      43.085  29.296  47.860  1.00  0.00           C    
ATOM   3423  O34 MOL    65      52.057   7.995  47.498  1.00  0.00           O    
ATOM   3424  O34 MOL    65      52.767  11.241  48.747  1.00  0.00           O    
ATOM   3425  O34 MOL    65      46.703  21.964  46.943  1.00  0.00           O    
ATOM   3426  O34 MOL    65      49.296  19.182  47.349  1.00  0.00           O    
ATOM   3427  O34 MOL    65      57.514  20.197  47.624  1.00  0.00           O    
ATOM   3428  O34 MOL    65      61.689  20.053  48.190  1.00  0.00           O    
ATOM   3429  O34 MOL    65      60.716  20.540  50.097  1.00  0.00           O1-  
ATOM   3430  O34 MOL    65      59.485  20.896  48.041  1.00  0.00           O1-  
ATOM   3431  O34 MOL    65      47.700  23.324  45.708  1.00  0.00           O1-  
ATOM   3432  O34 MOL    65      48.315  19.931  45.624  1.00  0.00           O1-  
ATOM   3433  O34 MOL    65      50.102   7.163  47.137  1.00  0.00           O1-  
ATOM   3434  O34 MOL    65      53.783  10.558  46.877  1.00  0.00           O1-  
ATOM   3435  C34 MOL    66      69.780  14.098  47.849  1.00  0.00           C    
ATOM   3436  C34 MOL    66      68.764  19.757  47.289  1.00  0.00           C    
ATOM   3437  C34 MOL    66      68.533  14.838  47.723  1.00  0.00           C    
ATOM   3438  C34 MOL    66      66.959  17.939  46.993  1.00  0.00           C    
ATOM   3439  C34 MOL    66      65.749  18.194  47.872  1.00  0.00           C    
ATOM   3440  C34 MOL    66      65.158  16.914  48.442  1.00  0.00           C    
ATOM   3441  C34 MOL    66      66.031  15.641  48.531  1.00  0.00           C    
ATOM   3442  C34 MOL    66      67.268  15.647  47.597  1.00  0.00           C    
ATOM   3443  C34 MOL    66      67.186  16.574  46.438  1.00  0.00           C    
ATOM   3444  C34 MOL    66      68.024  18.894  46.930  1.00  0.00           C    
ATOM   3445  C34 MOL    66      63.682  16.842  48.667  1.00  0.00           C    
ATOM   3446  C34 MOL    66      62.537  17.026  49.042  1.00  0.00           C    
ATOM   3447  S34 MOL    67      20.889  59.614  47.150  1.00  0.00           S    
ATOM   3448  C34 MOL    67      11.151  66.043  47.596  1.00  0.00           C    
ATOM   3449  C34 MOL    67       9.807  55.776  47.760  1.00  0.00           C    
ATOM   3450  C34 MOL    67      11.235  55.870  47.840  1.00  0.00           C    
ATOM   3451  C34 MOL    67      11.879  57.102  47.637  1.00  0.00           C    
ATOM   3452  C34 MOL    67      11.111  58.274  47.402  1.00  0.00           C    
ATOM   3453  C34 MOL    67       9.754  58.094  47.329  1.00  0.00           C    
ATOM   3454  C34 MOL    67       9.099  56.948  47.691  1.00  0.00           C    
ATOM   3455  N34 MOL    67       8.924  59.151  47.196  1.00  0.00           N    
ATOM   3456  S34 MOL    67       7.278  58.665  47.401  1.00  0.00           S    
ATOM   3457  N34 MOL    67       7.777  57.121  48.023  1.00  0.00           N    
ATOM   3458  C34 MOL    67      12.140  65.117  47.165  1.00  0.00           C    
ATOM   3459  C34 MOL    67      16.158  62.726  48.740  1.00  0.00           C    
ATOM   3460  C34 MOL    67      17.343  62.488  48.638  1.00  0.00           C    
ATOM   3461  C34 MOL    67      11.504  59.687  47.560  1.00  0.00           C    
ATOM   3462  C34 MOL    67      21.593  62.998  48.563  1.00  0.00           C    
ATOM   3463  C34 MOL    67      20.779  64.175  48.504  1.00  0.00           C    
ATOM   3464  C34 MOL    67      19.371  64.054  48.583  1.00  0.00           C    
ATOM   3465  C34 MOL    67      18.799  62.718  48.523  1.00  0.00           C    
ATOM   3466  C34 MOL    67      19.670  61.638  48.361  1.00  0.00           C    
ATOM   3467  C34 MOL    67      20.995  61.781  48.503  1.00  0.00           C    
ATOM   3468  N34 MOL    67      19.475  60.336  47.923  1.00  0.00           N    
ATOM   3469  N34 MOL    67      21.727  60.618  48.260  1.00  0.00           N    
ATOM   3470  N34 MOL    67      12.072  54.681  48.108  1.00  0.00           N1+  
ATOM   3471  N34 MOL    67      13.299  56.838  47.932  1.00  0.00           N1+  
ATOM   3472  N34 MOL    67      18.392  65.119  48.565  1.00  0.00           N1+  
ATOM   3473  N34 MOL    67      21.808  65.194  48.379  1.00  0.00           N1+  
ATOM   3474  C34 MOL    67      13.150  64.150  46.802  1.00  0.00           C    
ATOM   3475  C34 MOL    67      12.545  62.854  46.444  1.00  0.00           C    
ATOM   3476  C34 MOL    67      12.476  62.133  47.745  1.00  0.00           C    
ATOM   3477  C34 MOL    67      13.512  62.449  48.862  1.00  0.00           C    
ATOM   3478  C34 MOL    67      14.788  63.166  48.370  1.00  0.00           C    
ATOM   3479  C34 MOL    67      14.578  64.229  47.314  1.00  0.00           C    
ATOM   3480  C34 MOL    67      11.774  60.851  47.748  1.00  0.00           C    
ATOM   3481  O34 MOL    67      13.294  54.672  48.121  1.00  0.00           O    
ATOM   3482  O34 MOL    67      13.762  56.671  49.037  1.00  0.00           O    
ATOM   3483  O34 MOL    67      17.388  64.985  47.853  1.00  0.00           O    
ATOM   3484  O34 MOL    67      22.678  64.979  47.521  1.00  0.00           O    
ATOM   3485  O34 MOL    67      21.906  65.989  49.318  1.00  0.00           O1-  
ATOM   3486  O34 MOL    67      18.555  66.136  49.213  1.00  0.00           O1-  
ATOM   3487  O34 MOL    67      11.353  53.718  48.176  1.00  0.00           O1-  
ATOM   3488  O34 MOL    67      13.920  56.541  46.882  1.00  0.00           O1-  
ATOM   3489  S34 MOL    68      40.038  48.978  47.149  1.00  0.00           S    
ATOM   3490  C34 MOL    68      29.178  60.188  49.530  1.00  0.00           C    
ATOM   3491  C34 MOL    68      30.001  59.012  49.165  1.00  0.00           C    
ATOM   3492  C34 MOL    68      29.441  57.684  49.031  1.00  0.00           C    
ATOM   3493  C34 MOL    68      30.168  56.651  48.426  1.00  0.00           C    
ATOM   3494  C34 MOL    68      31.454  56.885  47.971  1.00  0.00           C    
ATOM   3495  C34 MOL    68      32.036  58.117  48.250  1.00  0.00           C    
ATOM   3496  C34 MOL    68      31.341  59.143  48.829  1.00  0.00           C    
ATOM   3497  N34 MOL    68      33.305  58.553  47.896  1.00  0.00           N    
ATOM   3498  S34 MOL    68      33.305  60.269  47.543  1.00  0.00           S    
ATOM   3499  N34 MOL    68      32.221  60.225  48.904  1.00  0.00           N    
ATOM   3500  C35 MOL    68      32.046  55.848  47.181  1.00  0.00           C    
ATOM   3501  C35 MOL    68      28.074  67.588  49.324  1.00  0.00           C    
ATOM   3502  C35 MOL    68      29.204  44.925  46.503  1.00  0.00           C    
ATOM   3503  C35 MOL    68      30.377  44.871  47.231  1.00  0.00           C    
ATOM   3504  C35 MOL    68      31.297  45.939  47.107  1.00  0.00           C    
ATOM   3505  C35 MOL    68      30.831  47.178  46.566  1.00  0.00           C    
ATOM   3506  C35 MOL    68      29.570  47.263  46.063  1.00  0.00           C    
ATOM   3507  C35 MOL    68      28.824  46.127  45.986  1.00  0.00           C    
ATOM   3508  N35 MOL    68      28.801  48.373  45.916  1.00  0.00           N    
ATOM   3509  S35 MOL    68      27.271  47.938  46.545  1.00  0.00           S    
ATOM   3510  N35 MOL    68      27.529  46.392  45.776  1.00  0.00           N    
ATOM   3511  C35 MOL    68      28.512  61.184  49.337  1.00  0.00           C    
ATOM   3512  C35 MOL    68      32.355  54.771  46.742  1.00  0.00           C    
ATOM   3513  C35 MOL    68      36.198  51.821  46.483  1.00  0.00           C    
ATOM   3514  C35 MOL    68      37.362  52.131  46.452  1.00  0.00           C    
ATOM   3515  C35 MOL    68      31.447  48.484  46.648  1.00  0.00           C    
ATOM   3516  C35 MOL    68      41.526  52.512  47.109  1.00  0.00           C    
ATOM   3517  C35 MOL    68      40.730  53.655  47.375  1.00  0.00           C    
ATOM   3518  C35 MOL    68      39.370  53.569  46.966  1.00  0.00           C    
ATOM   3519  C35 MOL    68      38.766  52.389  46.572  1.00  0.00           C    
ATOM   3520  C35 MOL    68      39.510  51.286  46.492  1.00  0.00           C    
ATOM   3521  C35 MOL    68      40.833  51.355  46.750  1.00  0.00           C    
ATOM   3522  N35 MOL    68      38.962  50.045  46.278  1.00  0.00           N    
ATOM   3523  N35 MOL    68      41.300  50.092  46.696  1.00  0.00           N    
ATOM   3524  N35 MOL    68      30.494  43.670  47.998  1.00  0.00           N1+  
ATOM   3525  N35 MOL    68      32.593  46.063  47.668  1.00  0.00           N1+  
ATOM   3526  N35 MOL    68      28.081  57.338  49.434  1.00  0.00           N1+  
ATOM   3527  N35 MOL    68      29.614  55.308  48.568  1.00  0.00           N1+  
ATOM   3528  N35 MOL    68      38.483  54.673  46.868  1.00  0.00           N1+  
ATOM   3529  N35 MOL    68      40.956  55.109  47.718  1.00  0.00           N1+  
ATOM   3530  C35 MOL    68      32.848  53.406  46.731  1.00  0.00           C    
ATOM   3531  C35 MOL    68      31.875  52.233  46.758  1.00  0.00           C    
ATOM   3532  C35 MOL    68      32.544  50.866  46.682  1.00  0.00           C    
ATOM   3533  C35 MOL    68      33.992  50.658  47.044  1.00  0.00           C    
ATOM   3534  C35 MOL    68      34.801  51.887  46.808  1.00  0.00           C    
ATOM   3535  C35 MOL    68      34.256  53.221  47.211  1.00  0.00           C    
ATOM   3536  C35 MOL    68      31.792  49.636  46.549  1.00  0.00           C    
ATOM   3537  C35 MOL    68      27.298  65.036  48.931  1.00  0.00           C    
ATOM   3538  C35 MOL    68      26.128  64.863  47.976  1.00  0.00           C    
ATOM   3539  C35 MOL    68      25.624  63.438  47.930  1.00  0.00           C    
ATOM   3540  C35 MOL    68      26.643  62.311  47.863  1.00  0.00           C    
ATOM   3541  C35 MOL    68      27.716  62.406  48.935  1.00  0.00           C    
ATOM   3542  C35 MOL    68      28.042  63.803  49.511  1.00  0.00           C    
ATOM   3543  C35 MOL    68      27.735  66.423  49.294  1.00  0.00           C    
ATOM   3544  C35 MOL    68      24.265  63.089  48.354  1.00  0.00           C    
ATOM   3545  C35 MOL    68      23.088  62.940  48.615  1.00  0.00           C    
ATOM   3546  O35 MOL    68      30.651  43.799  49.208  1.00  0.00           O    
ATOM   3547  O35 MOL    68      32.671  45.826  48.868  1.00  0.00           O    
ATOM   3548  O35 MOL    68      27.627  58.003  50.349  1.00  0.00           O    
ATOM   3549  O35 MOL    68      29.553  55.088  49.798  1.00  0.00           O    
ATOM   3550  O35 MOL    68      38.353  55.188  45.759  1.00  0.00           O    
ATOM   3551  O35 MOL    68      40.419  55.706  46.783  1.00  0.00           O    
ATOM   3552  O35 MOL    68      41.639  55.654  48.524  1.00  0.00           O1-  
ATOM   3553  O35 MOL    68      37.997  55.017  47.914  1.00  0.00           O1-  
ATOM   3554  O35 MOL    68      27.373  56.695  48.654  1.00  0.00           O1-  
ATOM   3555  O35 MOL    68      29.450  54.527  47.656  1.00  0.00           O1-  
ATOM   3556  O35 MOL    68      30.570  42.645  47.360  1.00  0.00           O1-  
ATOM   3557  O35 MOL    68      33.520  46.573  47.042  1.00  0.00           O1-  
ATOM   3558  S35 MOL    69      60.481  37.234  48.339  1.00  0.00           S    
ATOM   3559  C35 MOL    69      49.641  49.136  47.230  1.00  0.00           C    
ATOM   3560  C35 MOL    69      50.255  47.773  47.121  1.00  0.00           C    
ATOM   3561  C35 MOL    69      49.378  46.708  47.336  1.00  0.00           C    
ATOM   3562  C35 MOL    69      49.640  45.386  47.008  1.00  0.00           C    
ATOM   3563  C35 MOL    69      50.921  45.027  46.639  1.00  0.00           C    
ATOM   3564  C35 MOL    69      51.861  46.042  46.589  1.00  0.00           C    
ATOM   3565  C35 MOL    69      51.578  47.379  46.805  1.00  0.00           C    
ATOM   3566  N35 MOL    69      53.173  45.793  46.274  1.00  0.00           N    
ATOM   3567  S35 MOL    69      54.134  47.184  46.670  1.00  0.00           S    
ATOM   3568  N35 MOL    69      52.697  48.181  46.680  1.00  0.00           N    
ATOM   3569  C35 MOL    69      51.310  43.662  46.424  1.00  0.00           C    
ATOM   3570  C35 MOL    69      48.601  56.067  48.732  1.00  0.00           C    
ATOM   3571  C35 MOL    69      48.578  33.516  47.601  1.00  0.00           C    
ATOM   3572  C35 MOL    69      49.965  33.543  47.641  1.00  0.00           C    
ATOM   3573  C35 MOL    69      50.596  34.776  47.613  1.00  0.00           C    
ATOM   3574  C35 MOL    69      49.945  35.986  47.318  1.00  0.00           C    
ATOM   3575  C35 MOL    69      48.607  35.946  47.171  1.00  0.00           C    
ATOM   3576  C35 MOL    69      47.939  34.751  47.384  1.00  0.00           C    
ATOM   3577  N35 MOL    69      47.833  37.092  46.947  1.00  0.00           N    
ATOM   3578  S35 MOL    69      46.360  36.595  47.788  1.00  0.00           S    
ATOM   3579  N35 MOL    69      46.613  34.955  47.322  1.00  0.00           N    
ATOM   3580  C35 MOL    69      48.903  50.102  47.277  1.00  0.00           C    
ATOM   3581  C35 MOL    69      51.714  42.533  46.448  1.00  0.00           C    
ATOM   3582  C35 MOL    69      55.996  40.297  47.934  1.00  0.00           C    
ATOM   3583  C35 MOL    69      57.184  40.381  48.188  1.00  0.00           C    
ATOM   3584  C35 MOL    69      50.683  37.223  47.027  1.00  0.00           C    
ATOM   3585  C35 MOL    69      61.423  40.750  48.017  1.00  0.00           C    
ATOM   3586  C35 MOL    69      60.582  41.895  47.809  1.00  0.00           C    
ATOM   3587  C35 MOL    69      59.243  41.837  48.253  1.00  0.00           C    
ATOM   3588  C35 MOL    69      58.648  40.558  48.345  1.00  0.00           C    
ATOM   3589  C35 MOL    69      59.455  39.481  48.501  1.00  0.00           C    
ATOM   3590  C35 MOL    69      60.813  39.646  48.589  1.00  0.00           C    
ATOM   3591  N35 MOL    69      59.013  38.209  48.351  1.00  0.00           N    
ATOM   3592  N35 MOL    69      61.538  38.528  48.854  1.00  0.00           N    
ATOM   3593  N35 MOL    69      50.667  32.295  47.831  1.00  0.00           N1+  
ATOM   3594  N35 MOL    69      51.934  34.998  47.955  1.00  0.00           N1+  
ATOM   3595  N35 MOL    69      47.986  46.976  47.485  1.00  0.00           N1+  
ATOM   3596  N35 MOL    69      48.569  44.473  47.183  1.00  0.00           N1+  
ATOM   3597  N35 MOL    69      58.128  42.833  48.187  1.00  0.00           N1+  
ATOM   3598  N35 MOL    69      61.336  42.996  47.332  1.00  0.00           N1+  
ATOM   3599  C35 MOL    69      52.647  41.425  46.236  1.00  0.00           C    
ATOM   3600  C36 MOL    69      52.249  40.179  45.528  1.00  0.00           C    
ATOM   3601  C36 MOL    69      52.533  39.044  46.459  1.00  0.00           C    
ATOM   3602  C36 MOL    69      53.879  38.922  47.164  1.00  0.00           C    
ATOM   3603  C36 MOL    69      54.642  40.240  47.289  1.00  0.00           C    
ATOM   3604  C36 MOL    69      54.072  41.536  46.733  1.00  0.00           C    
ATOM   3605  C36 MOL    69      51.453  38.072  46.625  1.00  0.00           C    
ATOM   3606  C36 MOL    69      47.558  53.808  47.802  1.00  0.00           C    
ATOM   3607  C36 MOL    69      46.359  53.884  46.879  1.00  0.00           C    
ATOM   3608  C36 MOL    69      45.667  52.552  46.671  1.00  0.00           C    
ATOM   3609  C36 MOL    69      46.528  51.256  46.662  1.00  0.00           C    
ATOM   3610  C36 MOL    69      48.007  51.320  47.129  1.00  0.00           C    
ATOM   3611  C36 MOL    69      48.536  52.641  47.671  1.00  0.00           C    
ATOM   3612  C36 MOL    69      48.047  55.025  48.473  1.00  0.00           C    
ATOM   3613  C36 MOL    69      44.166  52.557  46.691  1.00  0.00           C    
ATOM   3614  C36 MOL    69      42.980  52.613  46.933  1.00  0.00           C    
ATOM   3615  O36 MOL    69      50.739  31.874  48.994  1.00  0.00           O    
ATOM   3616  O36 MOL    69      52.261  34.477  49.010  1.00  0.00           O    
ATOM   3617  O36 MOL    69      47.539  47.036  48.609  1.00  0.00           O    
ATOM   3618  O36 MOL    69      48.149  44.573  48.339  1.00  0.00           O    
ATOM   3619  O36 MOL    69      57.675  42.856  47.051  1.00  0.00           O    
ATOM   3620  O36 MOL    69      61.104  43.601  46.317  1.00  0.00           O    
ATOM   3621  O36 MOL    69      62.232  43.150  48.158  1.00  0.00           O1-  
ATOM   3622  O36 MOL    69      57.818  43.479  49.158  1.00  0.00           O1-  
ATOM   3623  O36 MOL    69      47.503  47.387  46.434  1.00  0.00           O1-  
ATOM   3624  O36 MOL    69      48.305  43.642  46.368  1.00  0.00           O1-  
ATOM   3625  O36 MOL    69      50.963  31.682  46.824  1.00  0.00           O1-  
ATOM   3626  O36 MOL    69      52.565  35.783  47.264  1.00  0.00           O1-  
ATOM   3627  C36 MOL    70      69.567  37.269  48.501  1.00  0.00           C    
ATOM   3628  C36 MOL    70      70.189  35.903  48.353  1.00  0.00           C    
ATOM   3629  C36 MOL    70      69.330  34.819  48.078  1.00  0.00           C    
ATOM   3630  C36 MOL    70      69.704  33.427  47.976  1.00  0.00           C    
ATOM   3631  C36 MOL    70      71.065  33.126  48.067  1.00  0.00           C    
ATOM   3632  C36 MOL    70      71.883  34.228  48.222  1.00  0.00           C    
ATOM   3633  C36 MOL    70      71.532  35.551  48.291  1.00  0.00           C    
ATOM   3634  N36 MOL    70      73.207  34.041  48.000  1.00  0.00           N    
ATOM   3635  S36 MOL    70      74.043  35.505  48.392  1.00  0.00           S    
ATOM   3636  N36 MOL    70      72.589  36.431  48.093  1.00  0.00           N    
ATOM   3637  C36 MOL    70      71.656  31.789  47.793  1.00  0.00           C    
ATOM   3638  C36 MOL    70      68.976  43.882  47.614  1.00  0.00           C    
ATOM   3639  C36 MOL    70      69.558  20.888  47.681  1.00  0.00           C    
ATOM   3640  C36 MOL    70      70.930  20.891  48.042  1.00  0.00           C    
ATOM   3641  C36 MOL    70      71.660  22.084  47.964  1.00  0.00           C    
ATOM   3642  C36 MOL    70      70.980  23.231  47.503  1.00  0.00           C    
ATOM   3643  C36 MOL    70      69.633  23.157  47.223  1.00  0.00           C    
ATOM   3644  C36 MOL    70      68.922  22.031  47.382  1.00  0.00           C    
ATOM   3645  N36 MOL    70      69.000  24.049  46.401  1.00  0.00           N    
ATOM   3646  S36 MOL    70      67.338  23.595  46.079  1.00  0.00           S    
ATOM   3647  N36 MOL    70      67.736  22.035  46.717  1.00  0.00           N    
ATOM   3648  C36 MOL    70      68.783  38.198  48.581  1.00  0.00           C    
ATOM   3649  C36 MOL    70      71.977  30.699  47.374  1.00  0.00           C    
ATOM   3650  C36 MOL    70      75.859  28.474  47.457  1.00  0.00           C    
ATOM   3651  C36 MOL    70      76.993  28.524  48.351  1.00  0.00           C    
ATOM   3652  C36 MOL    70      71.595  24.447  47.024  1.00  0.00           C    
ATOM   3653  N36 MOL    70      71.342  19.583  48.344  1.00  0.00           N1+  
ATOM   3654  N36 MOL    70      73.125  22.151  48.142  1.00  0.00           N1+  
ATOM   3655  N36 MOL    70      67.986  35.182  47.834  1.00  0.00           N1+  
ATOM   3656  N36 MOL    70      68.801  32.338  47.495  1.00  0.00           N1+  
ATOM   3657  C36 MOL    70      72.592  29.424  46.954  1.00  0.00           C    
ATOM   3658  C36 MOL    70      71.806  28.122  46.945  1.00  0.00           C    
ATOM   3659  C36 MOL    70      72.646  26.868  46.734  1.00  0.00           C    
ATOM   3660  C36 MOL    70      74.111  26.952  46.347  1.00  0.00           C    
ATOM   3661  C36 MOL    70      74.693  28.314  46.623  1.00  0.00           C    
ATOM   3662  C36 MOL    70      73.910  29.518  46.255  1.00  0.00           C    
ATOM   3663  C36 MOL    70      72.014  25.559  46.823  1.00  0.00           C    
ATOM   3664  C36 MOL    70      67.809  41.547  47.935  1.00  0.00           C    
ATOM   3665  C36 MOL    70      66.441  41.527  47.310  1.00  0.00           C    
ATOM   3666  C36 MOL    70      65.565  40.395  47.734  1.00  0.00           C    
ATOM   3667  C36 MOL    70      66.276  39.099  48.219  1.00  0.00           C    
ATOM   3668  C36 MOL    70      67.740  39.270  48.697  1.00  0.00           C    
ATOM   3669  C36 MOL    70      68.160  40.649  49.082  1.00  0.00           C    
ATOM   3670  C36 MOL    70      68.600  42.735  47.675  1.00  0.00           C    
ATOM   3671  C36 MOL    70      64.095  40.578  47.618  1.00  0.00           C    
ATOM   3672  C36 MOL    70      62.889  40.660  47.722  1.00  0.00           C    
ATOM   3673  O36 MOL    70      72.128  19.381  49.263  1.00  0.00           O    
ATOM   3674  O36 MOL    70      73.562  23.227  48.523  1.00  0.00           O    
ATOM   3675  O36 MOL    70      67.201  34.356  48.288  1.00  0.00           O    
ATOM   3676  O36 MOL    70      69.215  31.182  47.441  1.00  0.00           O    
ATOM   3677  O36 MOL    70      67.721  36.150  47.141  1.00  0.00           O1-  
ATOM   3678  O36 MOL    70      67.739  32.560  46.931  1.00  0.00           O1-  
ATOM   3679  O36 MOL    70      70.781  18.672  47.694  1.00  0.00           O1-  
ATOM   3680  O36 MOL    70      73.812  21.164  47.994  1.00  0.00           O1-  
ATOM   3681  N36 MOL    71      18.421  18.236  10.324  1.00  0.00           N1+  
ATOM   3682  H36 MOL    71      19.358  18.616  10.232  1.00  0.00           H    
ATOM   3683  H36 MOL    71      17.987  18.797  11.044  1.00  0.00           H    
ATOM   3684  H36 MOL    71      18.432  17.277  10.602  1.00  0.00           H    
ATOM   3685  H36 MOL    71      17.853  18.371   9.505  1.00  0.00           H    
ATOM   3686  N36 MOL    72      50.871  40.169   2.914  1.00  0.00           N1+  
ATOM   3687  H36 MOL    72      50.621  40.384   1.961  1.00  0.00           H    
ATOM   3688  H36 MOL    72      51.864  39.994   2.916  1.00  0.00           H    
ATOM   3689  H36 MOL    72      50.406  39.328   3.250  1.00  0.00           H    
ATOM   3690  H36 MOL    72      50.615  40.931   3.535  1.00  0.00           H    
ATOM   3691  N36 MOL    73      23.127  50.126  74.022  1.00  0.00           N1+  
ATOM   3692  H36 MOL    73      23.910  49.738  73.500  1.00  0.00           H    
ATOM   3693  H36 MOL    73      22.260  50.072  73.501  1.00  0.00           H    
ATOM   3694  H36 MOL    73      23.329  51.114  74.182  1.00  0.00           H    
ATOM   3695  H36 MOL    73      22.968  49.610  74.892  1.00  0.00           H    
ATOM   3696  N36 MOL    74      14.718  58.790  48.115  1.00  0.00           N1+  
ATOM   3697  H36 MOL    74      14.611  59.763  48.390  1.00  0.00           H    
ATOM   3698  H36 MOL    74      15.678  58.438  47.976  1.00  0.00           H    
ATOM   3699  H36 MOL    74      14.117  58.806  47.295  1.00  0.00           H    
ATOM   3700  H37 MOL    74      14.184  58.195  48.738  1.00  0.00           H    
ATOM   3701  N37 MOL    75      43.739  66.133  48.996  1.00  0.00           N1+  
ATOM   3702  H37 MOL    75      43.846  66.398  48.039  1.00  0.00           H    
ATOM   3703  H37 MOL    75      44.392  65.432  49.318  1.00  0.00           H    
ATOM   3704  H37 MOL    75      42.873  65.674  49.037  1.00  0.00           H    
ATOM   3705  H37 MOL    75      43.771  66.873  49.690  1.00  0.00           H    
ATOM   3706  N37 MOL    76      20.906  53.125  45.028  1.00  0.00           N1+  
ATOM   3707  H37 MOL    76      20.105  52.524  44.811  1.00  0.00           H    
ATOM   3708  H37 MOL    76      20.777  54.045  44.629  1.00  0.00           H    
ATOM   3709  H37 MOL    76      21.680  52.706  44.523  1.00  0.00           H    
ATOM   3710  H37 MOL    76      21.116  53.244  46.028  1.00  0.00           H    
ATOM   3711  N37 MOL    77      45.171   7.550  36.902  1.00  0.00           N1+  
ATOM   3712  H37 MOL    77      44.801   8.504  36.865  1.00  0.00           H    
ATOM   3713  H37 MOL    77      46.136   7.595  37.275  1.00  0.00           H    
ATOM   3714  H37 MOL    77      45.377   7.296  35.938  1.00  0.00           H    
ATOM   3715  H37 MOL    77      44.508   6.800  37.124  1.00  0.00           H    
ATOM   3716  N37 MOL    78      69.780  11.917  18.137  1.00  0.00           N1+  
ATOM   3717  H37 MOL    78      69.873  11.648  17.179  1.00  0.00           H    
ATOM   3718  H37 MOL    78      70.438  12.638  18.331  1.00  0.00           H    
ATOM   3719  H37 MOL    78      69.984  11.122  18.716  1.00  0.00           H    
ATOM   3720  H37 MOL    78      68.835  12.132  18.402  1.00  0.00           H    
ATOM   3721  N37 MOL    79      25.819  57.796  64.580  1.00  0.00           N1+  
ATOM   3722  H37 MOL    79      25.538  57.473  63.681  1.00  0.00           H    
ATOM   3723  H37 MOL    79      25.510  58.750  64.741  1.00  0.00           H    
ATOM   3724  H37 MOL    79      26.800  57.692  64.581  1.00  0.00           H    
ATOM   3725  H37 MOL    79      25.534  57.184  65.304  1.00  0.00           H    
ATOM   3726  N37 MOL    80      41.869  45.406  10.640  1.00  0.00           N1+  
ATOM   3727  H37 MOL    80      41.040  45.887  10.318  1.00  0.00           H    
ATOM   3728  H37 MOL    80      41.755  44.400  10.509  1.00  0.00           H    
ATOM   3729  H37 MOL    80      41.870  45.485  11.654  1.00  0.00           H    
ATOM   3730  H37 MOL    80      42.810  45.850  10.523  1.00  0.00           H    
ATOM   3731  N37 MOL    81      62.395  69.105  27.871  1.00  0.00           N1+  
ATOM   3732  H37 MOL    81      61.807  68.311  28.192  1.00  0.00           H    
ATOM   3733  H37 MOL    81      62.402  69.284  26.869  1.00  0.00           H    
ATOM   3734  H37 MOL    81      63.339  68.816  28.136  1.00  0.00           H    
ATOM   3735  H37 MOL    81      62.181  69.929  28.409  1.00  0.00           H    
ATOM   3736  N37 MOL    82      19.726  17.398  24.882  1.00  0.00           N1+  
ATOM   3737  H37 MOL    82      19.184  18.206  25.167  1.00  0.00           H    
ATOM   3738  H37 MOL    82      20.156  17.446  23.956  1.00  0.00           H    
ATOM   3739  H37 MOL    82      19.145  16.549  24.869  1.00  0.00           H    
ATOM   3740  H37 MOL    82      20.494  17.183  25.500  1.00  0.00           H    
ATOM   3741  N37 MOL    83      50.987  28.609  24.254  1.00  0.00           N1+  
ATOM   3742  H37 MOL    83      51.910  29.006  24.237  1.00  0.00           H    
ATOM   3743  H37 MOL    83      50.551  28.741  25.154  1.00  0.00           H    
ATOM   3744  H37 MOL    83      51.074  27.646  23.958  1.00  0.00           H    
ATOM   3745  H37 MOL    83      50.385  29.080  23.602  1.00  0.00           H    
ATOM   3746  N37 MOL    84       0.309  30.066  31.527  1.00  0.00           N1+  
ATOM   3747  H37 MOL    84       1.142  30.191  32.086  1.00  0.00           H    
ATOM   3748  H37 MOL    84       0.181  29.066  31.485  1.00  0.00           H    
ATOM   3749  H37 MOL    84       0.470  30.413  30.600  1.00  0.00           H    
ATOM   3750  H37 MOL    84      -0.472  30.527  31.973  1.00  0.00           H    
ATOM   3751  N37 MOL    85      48.097  27.625  30.722  1.00  0.00           N1+  
ATOM   3752  H37 MOL    85      47.144  27.850  30.370  1.00  0.00           H    
ATOM   3753  H37 MOL    85      48.341  28.055  31.609  1.00  0.00           H    
ATOM   3754  H37 MOL    85      48.821  27.915  30.071  1.00  0.00           H    
ATOM   3755  H37 MOL    85      48.075  26.634  30.927  1.00  0.00           H    
ATOM   3756  N37 MOL    86      26.207  55.569  44.513  1.00  0.00           N1+  
ATOM   3757  H37 MOL    86      26.223  56.457  44.039  1.00  0.00           H    
ATOM   3758  H37 MOL    86      25.400  55.054  44.268  1.00  0.00           H    
ATOM   3759  H37 MOL    86      26.308  55.660  45.500  1.00  0.00           H    
ATOM   3760  H37 MOL    86      26.880  54.901  44.185  1.00  0.00           H    
ATOM   3761  N37 MOL    87      56.452   4.486  21.701  1.00  0.00           N1+  
ATOM   3762  H37 MOL    87      56.162   5.370  21.328  1.00  0.00           H    
ATOM   3763  H37 MOL    87      56.685   4.551  22.677  1.00  0.00           H    
ATOM   3764  H37 MOL    87      57.251   4.270  21.138  1.00  0.00           H    
ATOM   3765  H37 MOL    87      55.706   3.815  21.597  1.00  0.00           H    
ATOM   3766  N37 MOL    88      71.252  22.161  24.595  1.00  0.00           N1+  
ATOM   3767  H37 MOL    88      71.422  22.207  23.580  1.00  0.00           H    
ATOM   3768  H37 MOL    88      72.060  22.215  25.196  1.00  0.00           H    
ATOM   3769  H37 MOL    88      70.726  21.325  24.817  1.00  0.00           H    
ATOM   3770  H37 MOL    88      70.737  22.973  24.887  1.00  0.00           H    
ATOM   3771  N37 MOL    89      60.251  16.023  26.138  1.00  0.00           N1+  
ATOM   3772  H37 MOL    89      59.327  16.069  25.741  1.00  0.00           H    
ATOM   3773  H37 MOL    89      60.202  15.654  27.086  1.00  0.00           H    
ATOM   3774  H37 MOL    89      60.589  16.961  26.032  1.00  0.00           H    
ATOM   3775  H37 MOL    89      60.868  15.437  25.597  1.00  0.00           H    
ATOM   3776  N37 MOL    90      65.067  54.386   9.103  1.00  0.00           N1+  
ATOM   3777  H37 MOL    90      64.859  55.362   9.248  1.00  0.00           H    
ATOM   3778  H37 MOL    90      64.753  53.787   9.864  1.00  0.00           H    
ATOM   3779  H37 MOL    90      66.063  54.284   8.995  1.00  0.00           H    
ATOM   3780  H37 MOL    90      64.537  54.111   8.288  1.00  0.00           H    
ATOM   3781  N37 MOL    91      63.742  15.451   1.753  1.00  0.00           N1+  
ATOM   3782  H37 MOL    91      63.528  14.720   2.434  1.00  0.00           H    
ATOM   3783  H37 MOL    91      63.580  16.377   2.161  1.00  0.00           H    
ATOM   3784  H37 MOL    91      63.179  15.288   0.920  1.00  0.00           H    
ATOM   3785  H37 MOL    91      64.709  15.330   1.469  1.00  0.00           H    
ATOM   3786  N37 MOL    92       2.194  51.073  42.634  1.00  0.00           N1+  
ATOM   3787  H37 MOL    92       2.864  50.387  42.926  1.00  0.00           H    
ATOM   3788  H37 MOL    92       2.737  51.907  42.489  1.00  0.00           H    
ATOM   3789  H37 MOL    92       1.675  51.236  43.455  1.00  0.00           H    
ATOM   3790  H37 MOL    92       1.696  50.717  41.856  1.00  0.00           H    
ATOM   3791  N37 MOL    93       9.876  65.521  16.659  1.00  0.00           N1+  
ATOM   3792  H37 MOL    93      10.269  66.385  17.022  1.00  0.00           H    
ATOM   3793  H37 MOL    93      10.680  64.989  16.382  1.00  0.00           H    
ATOM   3794  H37 MOL    93       9.387  65.802  15.827  1.00  0.00           H    
ATOM   3795  H37 MOL    93       9.277  64.952  17.303  1.00  0.00           H    
ATOM   3796  N37 MOL    94      60.709  66.371  60.813  1.00  0.00           N1+  
ATOM   3797  H37 MOL    94      61.682  66.154  60.699  1.00  0.00           H    
ATOM   3798  H37 MOL    94      60.541  66.802  61.704  1.00  0.00           H    
ATOM   3799  H37 MOL    94      60.155  65.588  60.529  1.00  0.00           H    
ATOM   3800  H38 MOL    94      60.484  67.057  60.128  1.00  0.00           H    
ATOM   3801  N38 MOL    95      62.989  67.600  71.379  1.00  0.00           N1+  
ATOM   3802  H38 MOL    95      62.383  67.191  72.073  1.00  0.00           H    
ATOM   3803  H38 MOL    95      62.395  67.749  70.571  1.00  0.00           H    
ATOM   3804  H38 MOL    95      63.698  66.912  71.124  1.00  0.00           H    
ATOM   3805  H38 MOL    95      63.387  68.463  71.774  1.00  0.00           H    
ATOM   3806  N38 MOL    96      23.986  66.531  65.534  1.00  0.00           N1+  
ATOM   3807  H38 MOL    96      23.367  66.237  66.283  1.00  0.00           H    
ATOM   3808  H38 MOL    96      23.651  65.940  64.794  1.00  0.00           H    
ATOM   3809  H38 MOL    96      24.937  66.295  65.768  1.00  0.00           H    
ATOM   3810  H38 MOL    96      23.832  67.492  65.284  1.00  0.00           H    
ATOM   3811  N38 MOL    97      16.370  54.339  26.643  1.00  0.00           N1+  
ATOM   3812  H38 MOL    97      17.246  54.859  26.515  1.00  0.00           H    
ATOM   3813  H38 MOL    97      15.509  54.691  27.129  1.00  0.00           H    
ATOM   3814  H38 MOL    97      16.533  53.392  26.990  1.00  0.00           H    
ATOM   3815  H38 MOL    97      16.033  54.274  25.690  1.00  0.00           H    
ATOM   3816  N38 MOL    98      34.408  -0.074  19.363  1.00  0.00           N1+  
ATOM   3817  H38 MOL    98      34.925   0.299  20.146  1.00  0.00           H    
ATOM   3818  H38 MOL    98      34.153   0.755  18.828  1.00  0.00           H    
ATOM   3819  H38 MOL    98      33.613  -0.665  19.581  1.00  0.00           H    
ATOM   3820  H38 MOL    98      35.045  -0.553  18.757  1.00  0.00           H    
ATOM   3821  N38 MOL    99      39.485  32.716  61.947  1.00  0.00           N1+  
ATOM   3822  H38 MOL    99      39.706  33.491  62.552  1.00  0.00           H    
ATOM   3823  H38 MOL    99      40.087  32.864  61.146  1.00  0.00           H    
ATOM   3824  H38 MOL    99      38.551  32.969  61.615  1.00  0.00           H    
ATOM   3825  H38 MOL    99      39.552  31.798  62.365  1.00  0.00           H    
ATOM   3826  N38 MOL   100      46.797  14.284  51.029  1.00  0.00           N1+  
ATOM   3827  H38 MOL   100      46.467  13.676  51.767  1.00  0.00           H    
ATOM   3828  H38 MOL   100      47.681  13.854  50.777  1.00  0.00           H    
ATOM   3829  H38 MOL   100      46.906  15.274  51.301  1.00  0.00           H    
ATOM   3830  H38 MOL   100      46.137  14.224  50.248  1.00  0.00           H    
ATOM   3831  N38 MOL   101      32.723  38.486   5.127  1.00  0.00           N1+  
ATOM   3832  H38 MOL   101      32.306  39.066   4.443  1.00  0.00           H    
ATOM   3833  H38 MOL   101      33.551  38.780   5.621  1.00  0.00           H    
ATOM   3834  H38 MOL   101      32.744  37.500   5.041  1.00  0.00           H    
ATOM   3835  H38 MOL   101      32.039  38.578   5.900  1.00  0.00           H    
ATOM   3836  N38 MOL   102      49.969  29.742  42.040  1.00  0.00           N1+  
ATOM   3837  H38 MOL   102      50.351  29.405  42.946  1.00  0.00           H    
ATOM   3838  H38 MOL   102      49.029  30.049  42.314  1.00  0.00           H    
ATOM   3839  H38 MOL   102      49.989  29.000  41.359  1.00  0.00           H    
ATOM   3840  H38 MOL   102      50.536  30.527  41.710  1.00  0.00           H    
ATOM   3841  N38 MOL   103      17.539  46.081  11.055  1.00  0.00           N1+  
ATOM   3842  H38 MOL   103      17.010  45.295  11.444  1.00  0.00           H    
ATOM   3843  H38 MOL   103      18.141  46.510  11.749  1.00  0.00           H    
ATOM   3844  H38 MOL   103      16.890  46.767  10.691  1.00  0.00           H    
ATOM   3845  H38 MOL   103      18.036  45.780  10.229  1.00  0.00           H    
ATOM   3846  N38 MOL   104      67.088  59.909  71.002  1.00  0.00           N1+  
ATOM   3847  H38 MOL   104      67.931  59.596  70.537  1.00  0.00           H    
ATOM   3848  H38 MOL   104      66.679  59.002  71.282  1.00  0.00           H    
ATOM   3849  H38 MOL   104      66.548  60.349  70.275  1.00  0.00           H    
ATOM   3850  H38 MOL   104      67.294  60.473  71.819  1.00  0.00           H    
ATOM   3851  N38 MOL   105       1.305  33.926  19.555  1.00  0.00           N1+  
ATOM   3852  H38 MOL   105       1.779  33.565  20.370  1.00  0.00           H    
ATOM   3853  H38 MOL   105       0.615  33.214  19.336  1.00  0.00           H    
ATOM   3854  H38 MOL   105       1.935  34.186  18.809  1.00  0.00           H    
ATOM   3855  H38 MOL   105       0.858  34.802  19.775  1.00  0.00           H    
ATOM   3856  N38 MOL   106      33.949   5.000  17.618  1.00  0.00           N1+  
ATOM   3857  H38 MOL   106      33.248   4.291  17.632  1.00  0.00           H    
ATOM   3858  H38 MOL   106      34.746   4.506  17.204  1.00  0.00           H    
ATOM   3859  H38 MOL   106      34.113   5.335  18.563  1.00  0.00           H    
ATOM   3860  H38 MOL   106      33.616   5.761  17.056  1.00  0.00           H    
ATOM   3861  N38 MOL   107      24.162  35.262  35.227  1.00  0.00           N1+  
ATOM   3862  H38 MOL   107      24.324  34.848  36.130  1.00  0.00           H    
ATOM   3863  H38 MOL   107      23.497  34.748  34.686  1.00  0.00           H    
ATOM   3864  H38 MOL   107      24.950  35.324  34.571  1.00  0.00           H    
ATOM   3865  H38 MOL   107      23.876  36.248  35.363  1.00  0.00           H    
ATOM   3866  N38 MOL   108      13.376  70.825  68.451  1.00  0.00           N1+  
ATOM   3867  H38 MOL   108      12.557  71.131  67.937  1.00  0.00           H    
ATOM   3868  H38 MOL   108      12.947  70.579  69.334  1.00  0.00           H    
ATOM   3869  H38 MOL   108      13.869  71.704  68.564  1.00  0.00           H    
ATOM   3870  H38 MOL   108      13.798  70.085  67.916  1.00  0.00           H    
ATOM   3871  N38 MOL   109       6.057  32.488  45.920  1.00  0.00           N1+  
ATOM   3872  H38 MOL   109       5.804  32.025  45.057  1.00  0.00           H    
ATOM   3873  H38 MOL   109       5.238  32.571  46.564  1.00  0.00           H    
ATOM   3874  H38 MOL   109       6.183  33.442  45.638  1.00  0.00           H    
ATOM   3875  H38 MOL   109       6.919  32.171  46.280  1.00  0.00           H    
ATOM   3876  N38 MOL   110      57.922  12.019  51.970  1.00  0.00           N1+  
ATOM   3877  H38 MOL   110      58.255  12.602  52.706  1.00  0.00           H    
ATOM   3878  H38 MOL   110      57.846  12.671  51.206  1.00  0.00           H    
ATOM   3879  H38 MOL   110      57.000  11.619  52.208  1.00  0.00           H    
ATOM   3880  H38 MOL   110      58.645  11.325  51.811  1.00  0.00           H    
ATOM   3881  N38 MOL   111      65.304  15.003  53.673  1.00  0.00           N1+  
ATOM   3882  H38 MOL   111      65.305  14.402  52.855  1.00  0.00           H    
ATOM   3883  H38 MOL   111      66.244  15.223  53.959  1.00  0.00           H    
ATOM   3884  H38 MOL   111      64.852  14.386  54.372  1.00  0.00           H    
ATOM   3885  H38 MOL   111      64.831  15.882  53.523  1.00  0.00           H    
ATOM   3886  N38 MOL   112       5.424  15.879  65.920  1.00  0.00           N1+  
ATOM   3887  H38 MOL   112       5.949  16.236  66.724  1.00  0.00           H    
ATOM   3888  H38 MOL   112       4.662  16.494  65.598  1.00  0.00           H    
ATOM   3889  H38 MOL   112       4.978  14.998  66.176  1.00  0.00           H    
ATOM   3890  H38 MOL   112       6.065  15.656  65.176  1.00  0.00           H    
ATOM   3891  N38 MOL   113      23.225  49.533  17.790  1.00  0.00           N1+  
ATOM   3892  H38 MOL   113      24.067  50.129  17.746  1.00  0.00           H    
ATOM   3893  H38 MOL   113      23.295  48.950  16.979  1.00  0.00           H    
ATOM   3894  H38 MOL   113      22.487  50.196  17.695  1.00  0.00           H    
ATOM   3895  H38 MOL   113      23.000  48.979  18.635  1.00  0.00           H    
ATOM   3896  N38 MOL   114      37.161  62.741  58.541  1.00  0.00           N1+  
ATOM   3897  H38 MOL   114      36.395  62.637  59.219  1.00  0.00           H    
ATOM   3898  H38 MOL   114      37.109  63.622  57.999  1.00  0.00           H    
ATOM   3899  H38 MOL   114      37.169  61.995  57.829  1.00  0.00           H    
ATOM   3900  H39 MOL   114      38.008  62.688  59.123  1.00  0.00           H    
ATOM   3901  N39 MOL   115      77.406  19.473   6.454  1.00  0.00           N1+  
ATOM   3902  H39 MOL   115      77.286  18.951   5.599  1.00  0.00           H    
ATOM   3903  H39 MOL   115      77.139  20.445   6.327  1.00  0.00           H    
ATOM   3904  H39 MOL   115      78.398  19.480   6.564  1.00  0.00           H    
ATOM   3905  H39 MOL   115      76.981  19.005   7.245  1.00  0.00           H    
ATOM   3906  N39 MOL   116      60.493  62.891  53.453  1.00  0.00           N1+  
ATOM   3907  H39 MOL   116      60.558  63.207  52.483  1.00  0.00           H    
ATOM   3908  H39 MOL   116      60.268  61.918  53.586  1.00  0.00           H    
ATOM   3909  H39 MOL   116      59.814  63.453  53.923  1.00  0.00           H    
ATOM   3910  H39 MOL   116      61.395  63.024  53.871  1.00  0.00           H    
ATOM   3911  N39 MOL   117       4.276  16.832  69.581  1.00  0.00           N1+  
ATOM   3912  H39 MOL   117       4.913  17.264  70.237  1.00  0.00           H    
ATOM   3913  H39 MOL   117       3.458  16.307  69.929  1.00  0.00           H    
ATOM   3914  H39 MOL   117       4.731  16.265  68.872  1.00  0.00           H    
ATOM   3915  H39 MOL   117       3.848  17.525  69.004  1.00  0.00           H    
ATOM   3916  N39 MOL   118      50.710  22.351  71.607  1.00  0.00           N1+  
ATOM   3917  H39 MOL   118      50.195  22.348  72.476  1.00  0.00           H    
ATOM   3918  H39 MOL   118      50.940  21.379  71.415  1.00  0.00           H    
ATOM   3919  H39 MOL   118      51.598  22.884  71.695  1.00  0.00           H    
ATOM   3920  H39 MOL   118      50.065  22.637  70.871  1.00  0.00           H    
ATOM   3921  N39 MOL   119      30.538  31.713  33.642  1.00  0.00           N1+  
ATOM   3922  H39 MOL   119      29.662  31.978  33.205  1.00  0.00           H    
ATOM   3923  H39 MOL   119      31.015  32.553  33.928  1.00  0.00           H    
ATOM   3924  H39 MOL   119      31.164  31.121  33.061  1.00  0.00           H    
ATOM   3925  H39 MOL   119      30.185  31.312  34.493  1.00  0.00           H    
ATOM   3926  N39 MOL   120       8.129   8.618  62.600  1.00  0.00           N1+  
ATOM   3927  H39 MOL   120       7.638   8.843  63.450  1.00  0.00           H    
ATOM   3928  H39 MOL   120       7.833   7.701  62.308  1.00  0.00           H    
ATOM   3929  H39 MOL   120       9.135   8.632  62.571  1.00  0.00           H    
ATOM   3930  H39 MOL   120       7.777   9.077  61.770  1.00  0.00           H    
ATOM   3931  N39 MOL   121      41.450  36.193  30.438  1.00  0.00           N1+  
ATOM   3932  H39 MOL   121      41.899  36.721  31.202  1.00  0.00           H    
ATOM   3933  H39 MOL   121      41.464  36.741  29.582  1.00  0.00           H    
ATOM   3934  H39 MOL   121      40.485  36.090  30.653  1.00  0.00           H    
ATOM   3935  H39 MOL   121      41.811  35.243  30.337  1.00  0.00           H    
ATOM   3936  N39 MOL   122      23.954  53.440  21.248  1.00  0.00           N1+  
ATOM   3937  H39 MOL   122      23.401  54.091  20.692  1.00  0.00           H    
ATOM   3938  H39 MOL   122      24.488  53.069  20.462  1.00  0.00           H    
ATOM   3939  H39 MOL   122      23.349  52.668  21.507  1.00  0.00           H    
ATOM   3940  H39 MOL   122      24.521  53.749  22.019  1.00  0.00           H    
ATOM   3941  N39 MOL   123      73.894  62.249  30.302  1.00  0.00           N1+  
ATOM   3942  H39 MOL   123      74.516  61.896  29.588  1.00  0.00           H    
ATOM   3943  H39 MOL   123      73.583  61.468  30.841  1.00  0.00           H    
ATOM   3944  H39 MOL   123      73.115  62.719  29.864  1.00  0.00           H    
ATOM   3945  H39 MOL   123      74.324  62.873  30.973  1.00  0.00           H    
ATOM   3946  N39 MOL   124      44.804   0.744  39.401  1.00  0.00           N1+  
ATOM   3947  H39 MOL   124      44.484  -0.194  39.590  1.00  0.00           H    
ATOM   3948  H39 MOL   124      45.797   0.786  39.502  1.00  0.00           H    
ATOM   3949  H39 MOL   124      44.472   1.379  40.117  1.00  0.00           H    
ATOM   3950  H39 MOL   124      44.426   1.159  38.537  1.00  0.00           H    
ATOM   3951  N39 MOL   125      51.590  13.005  20.580  1.00  0.00           N1+  
ATOM   3952  H39 MOL   125      51.786  13.984  20.746  1.00  0.00           H    
ATOM   3953  H39 MOL   125      52.348  12.612  20.005  1.00  0.00           H    
ATOM   3954  H39 MOL   125      50.731  12.965  20.041  1.00  0.00           H    
ATOM   3955  H39 MOL   125      51.519  12.556  21.510  1.00  0.00           H    
ATOM   3956  N39 MOL   126      64.567  71.618   8.265  1.00  0.00           N1+  
ATOM   3957  H39 MOL   126      65.413  71.089   8.517  1.00  0.00           H    
ATOM   3958  H39 MOL   126      64.861  72.208   7.497  1.00  0.00           H    
ATOM   3959  H39 MOL   126      64.205  72.161   9.073  1.00  0.00           H    
ATOM   3960  H39 MOL   126      63.916  70.946   7.859  1.00  0.00           H    
ATOM   3961  N39 MOL   127      40.426  15.238  31.362  1.00  0.00           N1+  
ATOM   3962  H39 MOL   127      41.211  14.638  31.624  1.00  0.00           H    
ATOM   3963  H39 MOL   127      40.668  15.585  30.431  1.00  0.00           H    
ATOM   3964  H39 MOL   127      40.306  16.072  31.917  1.00  0.00           H    
ATOM   3965  H39 MOL   127      39.585  14.694  31.271  1.00  0.00           H    
ATOM   3966  N39 MOL   128      61.006  66.458  23.012  1.00  0.00           N1+  
ATOM   3967  H39 MOL   128      60.788  67.355  22.571  1.00  0.00           H    
ATOM   3968  H39 MOL   128      60.275  66.150  23.641  1.00  0.00           H    
ATOM   3969  H39 MOL   128      61.827  66.536  23.592  1.00  0.00           H    
ATOM   3970  H39 MOL   128      61.187  65.712  22.360  1.00  0.00           H    
ATOM   3971  N39 MOL   129      55.237  72.581  49.100  1.00  0.00           N1+  
ATOM   3972  H39 MOL   129      56.018  72.501  49.781  1.00  0.00           H    
ATOM   3973  H39 MOL   129      54.833  73.489  48.894  1.00  0.00           H    
ATOM   3974  H39 MOL   129      54.440  72.071  49.405  1.00  0.00           H    
ATOM   3975  H39 MOL   129      55.518  72.234  48.183  1.00  0.00           H    
ATOM   3976  N39 MOL   130      28.566  59.950  56.220  1.00  0.00           N1+  
ATOM   3977  H39 MOL   130      29.357  60.502  56.514  1.00  0.00           H    
ATOM   3978  H39 MOL   130      28.115  60.446  55.434  1.00  0.00           H    
ATOM   3979  H39 MOL   130      28.002  59.684  57.048  1.00  0.00           H    
ATOM   3980  H39 MOL   130      29.095  59.172  55.836  1.00  0.00           H    
ATOM   3981  N39 MOL   131      44.140  40.151  28.507  1.00  0.00           N1+  
ATOM   3982  H39 MOL   131      44.503  39.456  27.857  1.00  0.00           H    
ATOM   3983  H39 MOL   131      43.252  39.809  28.856  1.00  0.00           H    
ATOM   3984  H39 MOL   131      44.160  41.135  28.308  1.00  0.00           H    
ATOM   3985  H39 MOL   131      44.633  40.172  29.375  1.00  0.00           H    
ATOM   3986  N39 MOL   132      45.520  71.109  62.270  1.00  0.00           N1+  
ATOM   3987  H39 MOL   132      44.824  71.517  62.888  1.00  0.00           H    
ATOM   3988  H39 MOL   132      46.230  70.999  62.980  1.00  0.00           H    
ATOM   3989  H39 MOL   132      45.742  71.870  61.679  1.00  0.00           H    
ATOM   3990  H39 MOL   132      45.401  70.265  61.704  1.00  0.00           H    
ATOM   3991  N39 MOL   133      15.783  38.316   2.202  1.00  0.00           N1+  
ATOM   3992  H39 MOL   133      16.792  38.423   2.251  1.00  0.00           H    
ATOM   3993  H39 MOL   133      15.453  38.233   3.147  1.00  0.00           H    
ATOM   3994  H39 MOL   133      15.516  37.449   1.720  1.00  0.00           H    
ATOM   3995  H39 MOL   133      15.383  39.187   1.859  1.00  0.00           H    
ATOM   3996  N39 MOL   134      14.639  49.697  59.237  1.00  0.00           N1+  
ATOM   3997  H39 MOL   134      15.172  49.115  59.914  1.00  0.00           H    
ATOM   3998  H39 MOL   134      14.791  49.191  58.370  1.00  0.00           H    
ATOM   3999  H39 MOL   134      14.951  50.706  59.238  1.00  0.00           H    
ATOM   4000  H40 MOL   134      13.646  49.639  59.441  1.00  0.00           H    
ATOM   4001  N40 MOL   135      61.758  42.897  63.492  1.00  0.00           N1+  
ATOM   4002  H40 MOL   135      60.943  43.217  64.020  1.00  0.00           H    
ATOM   4003  H40 MOL   135      62.264  43.649  63.039  1.00  0.00           H    
ATOM   4004  H40 MOL   135      61.453  42.285  62.742  1.00  0.00           H    
ATOM   4005  H40 MOL   135      62.407  42.386  64.076  1.00  0.00           H    
ATOM   4006  N40 MOL   136      22.804  12.815  36.681  1.00  0.00           N1+  
ATOM   4007  H40 MOL   136      22.804  13.327  37.543  1.00  0.00           H    
ATOM   4008  H40 MOL   136      23.185  13.368  35.929  1.00  0.00           H    
ATOM   4009  H40 MOL   136      21.852  12.615  36.446  1.00  0.00           H    
ATOM   4010  H40 MOL   136      23.322  11.960  36.809  1.00  0.00           H    
ATOM   4011  N40 MOL   137      38.568  53.563  70.634  1.00  0.00           N1+  
ATOM   4012  H40 MOL   137      38.358  53.105  69.763  1.00  0.00           H    
ATOM   4013  H40 MOL   137      39.510  53.262  70.892  1.00  0.00           H    
ATOM   4014  H40 MOL   137      37.929  53.290  71.373  1.00  0.00           H    
ATOM   4015  H40 MOL   137      38.680  54.556  70.531  1.00  0.00           H    
ATOM   4016  N40 MOL   138      11.997  49.433  61.936  1.00  0.00           N1+  
ATOM   4017  H40 MOL   138      11.529  48.874  61.230  1.00  0.00           H    
ATOM   4018  H40 MOL   138      12.536  48.888  62.611  1.00  0.00           H    
ATOM   4019  H40 MOL   138      11.333  49.950  62.483  1.00  0.00           H    
ATOM   4020  H40 MOL   138      12.552  50.093  61.387  1.00  0.00           H    
ATOM   4021  N40 MOL   139       6.370  53.145  44.359  1.00  0.00           N1+  
ATOM   4022  H40 MOL   139       7.290  52.728  44.261  1.00  0.00           H    
ATOM   4023  H40 MOL   139       5.880  53.227  43.480  1.00  0.00           H    
ATOM   4024  H40 MOL   139       6.430  53.995  44.890  1.00  0.00           H    
ATOM   4025  H40 MOL   139       5.817  52.431  44.752  1.00  0.00           H    
ATOM   4026  N40 MOL   140      54.012   6.406   4.074  1.00  0.00           N1+  
ATOM   4027  H40 MOL   140      53.921   7.039   4.875  1.00  0.00           H    
ATOM   4028  H40 MOL   140      53.949   6.914   3.176  1.00  0.00           H    
ATOM   4029  H40 MOL   140      53.184   5.810   4.218  1.00  0.00           H    
ATOM   4030  H40 MOL   140      54.926   5.935   4.234  1.00  0.00           H    
ATOM   4031  N40 MOL   141      46.411   9.986  45.178  1.00  0.00           N1+  
ATOM   4032  H40 MOL   141      46.582  10.043  44.184  1.00  0.00           H    
ATOM   4033  H40 MOL   141      47.037  10.484  45.763  1.00  0.00           H    
ATOM   4034  H40 MOL   141      46.304   8.997  45.446  1.00  0.00           H    
ATOM   4035  H40 MOL   141      45.498  10.434  45.274  1.00  0.00           H    
ATOM   4036  N40 MOL   142       5.379   9.159  24.639  1.00  0.00           N1+  
ATOM   4037  H40 MOL   142       4.697   9.681  24.087  1.00  0.00           H    
ATOM   4038  H40 MOL   142       4.789   8.386  24.947  1.00  0.00           H    
ATOM   4039  H40 MOL   142       5.724   9.707  25.394  1.00  0.00           H    
ATOM   4040  H40 MOL   142       6.011   8.741  23.958  1.00  0.00           H    
ATOM   4041  N40 MOL   143      44.773   5.639  19.205  1.00  0.00           N1+  
ATOM   4042  H40 MOL   143      43.952   5.020  19.273  1.00  0.00           H    
ATOM   4043  H40 MOL   143      45.395   5.276  18.424  1.00  0.00           H    
ATOM   4044  H40 MOL   143      45.245   5.534  20.094  1.00  0.00           H    
ATOM   4045  H40 MOL   143      44.510   6.634  19.111  1.00  0.00           H    
ATOM   4046  N40 MOL   144      48.191  65.955  52.801  1.00  0.00           N1+  
ATOM   4047  H40 MOL   144      48.760  66.425  53.512  1.00  0.00           H    
ATOM   4048  H40 MOL   144      47.988  66.501  51.962  1.00  0.00           H    
ATOM   4049  H40 MOL   144      47.262  66.085  53.194  1.00  0.00           H    
ATOM   4050  H40 MOL   144      48.224  64.974  52.533  1.00  0.00           H    
ATOM   4051  N40 MOL   145      21.251  38.081  40.763  1.00  0.00           N1+  
ATOM   4052  H40 MOL   145      21.320  39.065  41.024  1.00  0.00           H    
ATOM   4053  H40 MOL   145      21.706  37.579  41.516  1.00  0.00           H    
ATOM   4054  H40 MOL   145      21.715  37.830  39.889  1.00  0.00           H    
ATOM   4055  H40 MOL   145      20.306  37.735  40.573  1.00  0.00           H    
ATOM   4056  N40 MOL   146      12.625  69.402  58.314  1.00  0.00           N1+  
ATOM   4057  H40 MOL   146      13.517  68.944  58.174  1.00  0.00           H    
ATOM   4058  H40 MOL   146      12.496  70.120  57.625  1.00  0.00           H    
ATOM   4059  H40 MOL   146      12.605  69.720  59.286  1.00  0.00           H    
ATOM   4060  H40 MOL   146      11.947  68.636  58.201  1.00  0.00           H    
ATOM   4061  N40 MOL   147      57.277  17.932  52.288  1.00  0.00           N1+  
ATOM   4062  H40 MOL   147      57.078  17.100  52.795  1.00  0.00           H    
ATOM   4063  H40 MOL   147      58.157  17.855  51.851  1.00  0.00           H    
ATOM   4064  H40 MOL   147      57.301  18.720  52.899  1.00  0.00           H    
ATOM   4065  H40 MOL   147      56.625  17.986  51.526  1.00  0.00           H    
ATOM   4066  N40 MOL   148      17.151  20.906  60.128  1.00  0.00           N1+  
ATOM   4067  H40 MOL   148      18.105  20.761  59.850  1.00  0.00           H    
ATOM   4068  H40 MOL   148      16.585  20.093  60.025  1.00  0.00           H    
ATOM   4069  H40 MOL   148      16.695  21.717  59.743  1.00  0.00           H    
ATOM   4070  H40 MOL   148      17.202  21.133  61.075  1.00  0.00           H    
ATOM   4071  N40 MOL   149      23.159  71.560  37.011  1.00  0.00           N1+  
ATOM   4072  H40 MOL   149      23.538  71.275  36.129  1.00  0.00           H    
ATOM   4073  H40 MOL   149      23.010  72.566  36.930  1.00  0.00           H    
ATOM   4074  H40 MOL   149      23.778  71.262  37.748  1.00  0.00           H    
ATOM   4075  H40 MOL   149      22.344  71.030  37.286  1.00  0.00           H    
ATOM   4076  N40 MOL   150      16.721  69.319  36.456  1.00  0.00           N1+  
ATOM   4077  H40 MOL   150      17.058  69.814  37.253  1.00  0.00           H    
ATOM   4078  H40 MOL   150      16.713  68.347  36.660  1.00  0.00           H    
ATOM   4079  H40 MOL   150      17.276  69.619  35.675  1.00  0.00           H    
ATOM   4080  H40 MOL   150      15.825  69.779  36.351  1.00  0.00           H    
ATOM   4081  N40 MOL   151      43.859  27.594  34.652  1.00  0.00           N1+  
ATOM   4082  H40 MOL   151      42.924  27.506  35.051  1.00  0.00           H    
ATOM   4083  H40 MOL   151      44.222  28.512  34.289  1.00  0.00           H    
ATOM   4084  H40 MOL   151      44.134  26.960  33.960  1.00  0.00           H    
ATOM   4085  H40 MOL   151      44.486  27.462  35.451  1.00  0.00           H    
ATOM   4086  N40 MOL   152      75.236   5.152  43.182  1.00  0.00           N1+  
ATOM   4087  H40 MOL   152      75.072   5.562  42.263  1.00  0.00           H    
ATOM   4088  H40 MOL   152      74.690   4.291  43.136  1.00  0.00           H    
ATOM   4089  H40 MOL   152      74.625   5.709  43.767  1.00  0.00           H    
ATOM   4090  H40 MOL   152      76.215   5.031  43.459  1.00  0.00           H    
ATOM   4091  N40 MOL   153      52.072  14.549  50.515  1.00  0.00           N1+  
ATOM   4092  H40 MOL   153      51.340  15.224  50.633  1.00  0.00           H    
ATOM   4093  H40 MOL   153      52.921  15.111  50.471  1.00  0.00           H    
ATOM   4094  H40 MOL   153      51.880  13.967  49.667  1.00  0.00           H    
ATOM   4095  H40 MOL   153      52.199  14.039  51.376  1.00  0.00           H    
ATOM   4096  N40 MOL   154      58.060  74.885  12.444  1.00  0.00           N1+  
ATOM   4097  H40 MOL   154      57.674  75.212  11.557  1.00  0.00           H    
ATOM   4098  H40 MOL   154      58.246  73.888  12.418  1.00  0.00           H    
ATOM   4099  H40 MOL   154      57.395  75.026  13.177  1.00  0.00           H    
ATOM   4100  H41 MOL   154      58.902  75.349  12.770  1.00  0.00           H    
ATOM   4101  N41 MOL   155      31.303  51.979   8.968  1.00  0.00           N1+  
ATOM   4102  H41 MOL   155      32.059  52.637   8.659  1.00  0.00           H    
ATOM   4103  H41 MOL   155      30.860  51.517   8.190  1.00  0.00           H    
ATOM   4104  H41 MOL   155      30.650  52.441   9.554  1.00  0.00           H    
ATOM   4105  H41 MOL   155      31.717  51.127   9.359  1.00  0.00           H    
ATOM   4106  N41 MOL   156       5.890  65.796  32.021  1.00  0.00           N1+  
ATOM   4107  H41 MOL   156       5.846  65.511  31.038  1.00  0.00           H    
ATOM   4108  H41 MOL   156       4.988  65.530  32.390  1.00  0.00           H    
ATOM   4109  H41 MOL   156       5.928  66.812  32.063  1.00  0.00           H    
ATOM   4110  H41 MOL   156       6.670  65.380  32.572  1.00  0.00           H    
ATOM   4111  N41 MOL   157      26.564   9.944  22.904  1.00  0.00           N1+  
ATOM   4112  H41 MOL   157      25.592   9.850  23.234  1.00  0.00           H    
ATOM   4113  H41 MOL   157      27.029   9.094  23.163  1.00  0.00           H    
ATOM   4114  H41 MOL   157      27.133  10.687  23.265  1.00  0.00           H    
ATOM   4115  H41 MOL   157      26.673  10.055  21.906  1.00  0.00           H    
ATOM   4116  N41 MOL   158      70.243  39.348   4.415  1.00  0.00           N1+  
ATOM   4117  H41 MOL   158      71.017  39.541   3.799  1.00  0.00           H    
ATOM   4118  H41 MOL   158      69.377  39.500   3.908  1.00  0.00           H    
ATOM   4119  H41 MOL   158      70.327  39.981   5.193  1.00  0.00           H    
ATOM   4120  H41 MOL   158      70.285  38.395   4.758  1.00  0.00           H    
ATOM   4121  N41 MOL   159      27.225   4.981  22.799  1.00  0.00           N1+  
ATOM   4122  H41 MOL   159      28.062   4.686  23.312  1.00  0.00           H    
ATOM   4123  H41 MOL   159      27.515   5.320  21.869  1.00  0.00           H    
ATOM   4124  H41 MOL   159      26.830   5.763  23.310  1.00  0.00           H    
ATOM   4125  H41 MOL   159      26.487   4.286  22.649  1.00  0.00           H    
ATOM   4126  N41 MOL   160      48.750  10.644   8.350  1.00  0.00           N1+  
ATOM   4127  H41 MOL   160      48.820  10.055   7.555  1.00  0.00           H    
ATOM   4128  H41 MOL   160      48.343  10.109   9.089  1.00  0.00           H    
ATOM   4129  H41 MOL   160      48.129  11.380   8.106  1.00  0.00           H    
ATOM   4130  H41 MOL   160      49.697  10.944   8.512  1.00  0.00           H    
ATOM   4131  N41 MOL   161      13.747   1.653  52.320  1.00  0.00           N1+  
ATOM   4132  H41 MOL   161      14.141   1.998  53.202  1.00  0.00           H    
ATOM   4133  H41 MOL   161      14.346   1.934  51.547  1.00  0.00           H    
ATOM   4134  H41 MOL   161      12.804   2.060  52.275  1.00  0.00           H    
ATOM   4135  H41 MOL   161      13.788   0.638  52.349  1.00  0.00           H    
ATOM   4136  N41 MOL   162       8.997  59.454  18.567  1.00  0.00           N1+  
ATOM   4137  H41 MOL   162       9.883  58.961  18.590  1.00  0.00           H    
ATOM   4138  H41 MOL   162       8.519  59.611  19.446  1.00  0.00           H    
ATOM   4139  H41 MOL   162       8.398  58.982  17.909  1.00  0.00           H    
ATOM   4140  H41 MOL   162       9.079  60.377  18.148  1.00  0.00           H    
ATOM   4141  N41 MOL   163      70.090  74.570   2.203  1.00  0.00           N1+  
ATOM   4142  H41 MOL   163      69.265  74.352   2.761  1.00  0.00           H    
ATOM   4143  H41 MOL   163      70.211  75.571   2.189  1.00  0.00           H    
ATOM   4144  H41 MOL   163      70.024  74.256   1.239  1.00  0.00           H    
ATOM   4145  H41 MOL   163      70.924  74.179   2.631  1.00  0.00           H    
ATOM   4146  N41 MOL   164      18.451  71.810   6.808  1.00  0.00           N1+  
ATOM   4147  H41 MOL   164      17.577  71.372   6.554  1.00  0.00           H    
ATOM   4148  H41 MOL   164      18.193  72.787   6.931  1.00  0.00           H    
ATOM   4149  H41 MOL   164      19.063  71.639   5.998  1.00  0.00           H    
ATOM   4150  H41 MOL   164      18.713  71.363   7.692  1.00  0.00           H    
ATOM   4151  N41 MOL   165      14.201  53.065  39.847  1.00  0.00           N1+  
ATOM   4152  H41 MOL   165      14.195  53.653  39.029  1.00  0.00           H    
ATOM   4153  H41 MOL   165      13.899  52.185  39.496  1.00  0.00           H    
ATOM   4154  H41 MOL   165      13.494  53.377  40.503  1.00  0.00           H    
ATOM   4155  H41 MOL   165      15.142  52.865  40.164  1.00  0.00           H    
ATOM   4156  N41 MOL   166      10.461  31.389  63.116  1.00  0.00           N1+  
ATOM   4157  H41 MOL   166      10.028  30.711  62.467  1.00  0.00           H    
ATOM   4158  H41 MOL   166      10.029  32.300  63.202  1.00  0.00           H    
ATOM   4159  H41 MOL   166      11.395  31.523  62.741  1.00  0.00           H    
ATOM   4160  H41 MOL   166      10.533  30.994  64.052  1.00  0.00           H    
ATOM   4161  N41 MOL   167      18.437  12.611  22.562  1.00  0.00           N1+  
ATOM   4162  H41 MOL   167      19.306  12.592  22.065  1.00  0.00           H    
ATOM   4163  H41 MOL   167      18.407  13.542  22.978  1.00  0.00           H    
ATOM   4164  H41 MOL   167      18.341  11.984  23.331  1.00  0.00           H    
ATOM   4165  H41 MOL   167      17.634  12.562  21.954  1.00  0.00           H    
ATOM   4166  N41 MOL   168       8.954  -1.670  12.315  1.00  0.00           N1+  
ATOM   4167  H41 MOL   168       8.103  -1.566  11.770  1.00  0.00           H    
ATOM   4168  H41 MOL   168       8.694  -1.972  13.256  1.00  0.00           H    
ATOM   4169  H41 MOL   168       9.429  -0.768  12.361  1.00  0.00           H    
ATOM   4170  H41 MOL   168       9.535  -2.379  11.860  1.00  0.00           H    
ATOM   4171  N41 MOL   169      59.736  27.901  21.908  1.00  0.00           N1+  
ATOM   4172  H41 MOL   169      58.811  28.252  22.117  1.00  0.00           H    
ATOM   4173  H41 MOL   169      59.683  27.319  21.077  1.00  0.00           H    
ATOM   4174  H41 MOL   169      60.211  27.393  22.652  1.00  0.00           H    
ATOM   4175  H41 MOL   169      60.338  28.670  21.663  1.00  0.00           H    
ATOM   4176  N41 MOL   170      57.654  73.560  60.689  1.00  0.00           N1+  
ATOM   4177  H41 MOL   170      58.101  72.660  60.517  1.00  0.00           H    
ATOM   4178  H41 MOL   170      58.082  74.022  61.481  1.00  0.00           H    
ATOM   4179  H41 MOL   170      56.668  73.424  60.782  1.00  0.00           H    
ATOM   4180  H41 MOL   170      57.764  74.187  59.911  1.00  0.00           H    
ATOM   4181  N41 MOL   171      45.127  58.658   5.229  1.00  0.00           N1+  
ATOM   4182  H41 MOL   171      44.201  58.958   5.506  1.00  0.00           H    
ATOM   4183  H41 MOL   171      45.199  57.749   5.674  1.00  0.00           H    
ATOM   4184  H41 MOL   171      45.821  59.393   5.343  1.00  0.00           H    
ATOM   4185  H41 MOL   171      44.919  58.447   4.250  1.00  0.00           H    
ATOM   4186  N41 MOL   172      12.413  51.212  27.566  1.00  0.00           N1+  
ATOM   4187  H41 MOL   172      13.188  50.883  27.018  1.00  0.00           H    
ATOM   4188  H41 MOL   172      11.860  50.396  27.793  1.00  0.00           H    
ATOM   4189  H41 MOL   172      11.885  51.834  26.955  1.00  0.00           H    
ATOM   4190  H41 MOL   172      12.832  51.667  28.368  1.00  0.00           H    
ATOM   4191  N41 MOL   173      37.580   2.498  75.520  1.00  0.00           N1+  
ATOM   4192  H41 MOL   173      36.567   2.449  75.616  1.00  0.00           H    
ATOM   4193  H41 MOL   173      37.753   2.634  74.539  1.00  0.00           H    
ATOM   4194  H41 MOL   173      38.110   1.678  75.795  1.00  0.00           H    
ATOM   4195  H41 MOL   173      37.898   3.321  76.007  1.00  0.00           H    
ATOM   4196  N41 MOL   174      55.759  26.193   9.048  1.00  0.00           N1+  
ATOM   4197  H41 MOL   174      56.680  26.629   8.906  1.00  0.00           H    
ATOM   4198  H41 MOL   174      55.332  26.110   8.127  1.00  0.00           H    
ATOM   4199  H41 MOL   174      55.206  26.820   9.651  1.00  0.00           H    
ATOM   4200  H42 MOL   174      55.830  25.279   9.530  1.00  0.00           H    
ATOM   4201  N42 MOL   175      63.518  21.131  37.073  1.00  0.00           N1+  
ATOM   4202  H42 MOL   175      64.136  21.046  36.300  1.00  0.00           H    
ATOM   4203  H42 MOL   175      63.988  21.074  37.962  1.00  0.00           H    
ATOM   4204  H42 MOL   175      62.943  20.293  37.098  1.00  0.00           H    
ATOM   4205  H42 MOL   175      62.896  21.923  37.025  1.00  0.00           H    
ATOM   4206  N42 MOL   176      42.227  62.461  30.376  1.00  0.00           N1+  
ATOM   4207  H42 MOL   176      42.673  61.715  29.847  1.00  0.00           H    
ATOM   4208  H42 MOL   176      41.333  62.505  29.915  1.00  0.00           H    
ATOM   4209  H42 MOL   176      42.648  63.364  30.204  1.00  0.00           H    
ATOM   4210  H42 MOL   176      42.172  62.252  31.344  1.00  0.00           H    
ATOM   4211  N42 MOL   177      32.489  63.928  64.321  1.00  0.00           N1+  
ATOM   4212  H42 MOL   177      31.765  64.005  63.606  1.00  0.00           H    
ATOM   4213  H42 MOL   177      33.208  64.599  64.025  1.00  0.00           H    
ATOM   4214  H42 MOL   177      32.998  63.078  64.120  1.00  0.00           H    
ATOM   4215  H42 MOL   177      32.109  63.992  65.259  1.00  0.00           H    
ATOM   4216  N42 MOL   178      64.713  44.733  43.023  1.00  0.00           N1+  
ATOM   4217  H42 MOL   178      64.172  43.925  42.779  1.00  0.00           H    
ATOM   4218  H42 MOL   178      64.815  45.343  42.215  1.00  0.00           H    
ATOM   4219  H42 MOL   178      65.585  44.412  43.389  1.00  0.00           H    
ATOM   4220  H42 MOL   178      64.229  45.161  43.805  1.00  0.00           H    
ATOM   4221  N42 MOL   179      26.813  38.004  48.611  1.00  0.00           N1+  
ATOM   4222  H42 MOL   179      27.146  37.802  47.679  1.00  0.00           H    
ATOM   4223  H42 MOL   179      26.964  37.357  49.363  1.00  0.00           H    
ATOM   4224  H42 MOL   179      25.901  38.467  48.597  1.00  0.00           H    
ATOM   4225  H42 MOL   179      27.392  38.767  48.974  1.00  0.00           H    
ATOM   4226  N42 MOL   180      29.123  26.241   7.747  1.00  0.00           N1+  
ATOM   4227  H42 MOL   180      28.879  27.184   7.971  1.00  0.00           H    
ATOM   4228  H42 MOL   180      29.859  25.841   8.306  1.00  0.00           H    
ATOM   4229  H42 MOL   180      29.471  26.244   6.809  1.00  0.00           H    
ATOM   4230  H42 MOL   180      28.265  25.721   7.804  1.00  0.00           H    
ATOM   4231  N42 MOL   181       9.528   4.442  71.012  1.00  0.00           N1+  
ATOM   4232  H42 MOL   181       9.919   3.508  71.124  1.00  0.00           H    
ATOM   4233  H42 MOL   181      10.112   5.213  71.344  1.00  0.00           H    
ATOM   4234  H42 MOL   181       8.715   4.560  71.583  1.00  0.00           H    
ATOM   4235  H42 MOL   181       9.367   4.696  70.048  1.00  0.00           H    
ATOM   4236  N42 MOL   182      39.041  69.434   8.369  1.00  0.00           N1+  
ATOM   4237  H42 MOL   182      39.139  69.462   7.352  1.00  0.00           H    
ATOM   4238  H42 MOL   182      39.738  68.797   8.747  1.00  0.00           H    
ATOM   4239  H42 MOL   182      38.192  68.955   8.576  1.00  0.00           H    
ATOM   4240  H42 MOL   182      39.121  70.340   8.783  1.00  0.00           H    
ATOM   4241  N42 MOL   183      27.011   2.854  52.504  1.00  0.00           N1+  
ATOM   4242  H42 MOL   183      26.957   2.210  53.281  1.00  0.00           H    
ATOM   4243  H42 MOL   183      26.518   3.732  52.600  1.00  0.00           H    
ATOM   4244  H42 MOL   183      26.476   2.435  51.760  1.00  0.00           H    
ATOM   4245  H42 MOL   183      27.936   2.939  52.133  1.00  0.00           H    
ATOM   4246  N42 MOL   184      37.297  33.972  37.961  1.00  0.00           N1+  
ATOM   4247  H42 MOL   184      37.350  34.482  38.845  1.00  0.00           H    
ATOM   4248  H42 MOL   184      37.800  34.516  37.295  1.00  0.00           H    
ATOM   4249  H42 MOL   184      36.356  34.025  37.657  1.00  0.00           H    
ATOM   4250  H42 MOL   184      37.468  32.973  37.994  1.00  0.00           H    
ATOM   4251  N42 MOL   185      51.658  22.309  51.943  1.00  0.00           N1+  
ATOM   4252  H42 MOL   185      51.734  21.775  52.795  1.00  0.00           H    
ATOM   4253  H42 MOL   185      51.930  23.298  51.992  1.00  0.00           H    
ATOM   4254  H42 MOL   185      50.700  22.277  51.675  1.00  0.00           H    
ATOM   4255  H42 MOL   185      52.064  21.902  51.133  1.00  0.00           H    
ATOM   4256  N42 MOL   186      71.145  12.942  12.920  1.00  0.00           N1+  
ATOM   4257  H42 MOL   186      71.968  13.545  13.033  1.00  0.00           H    
ATOM   4258  H42 MOL   186      70.279  13.374  13.353  1.00  0.00           H    
ATOM   4259  H42 MOL   186      71.498  12.061  13.306  1.00  0.00           H    
ATOM   4260  H42 MOL   186      71.105  12.754  11.921  1.00  0.00           H    
ATOM   4261  N42 MOL   187       7.502  53.470   6.433  1.00  0.00           N1+  
ATOM   4262  H42 MOL   187       7.340  53.024   5.547  1.00  0.00           H    
ATOM   4263  H42 MOL   187       8.025  54.350   6.342  1.00  0.00           H    
ATOM   4264  H42 MOL   187       7.958  52.834   7.079  1.00  0.00           H    
ATOM   4265  H42 MOL   187       6.609  53.636   6.854  1.00  0.00           H    
ATOM   4266  N42 MOL   188      35.446  37.472  27.599  1.00  0.00           N1+  
ATOM   4267  H42 MOL   188      34.629  37.390  28.250  1.00  0.00           H    
ATOM   4268  H42 MOL   188      35.902  38.357  27.395  1.00  0.00           H    
ATOM   4269  H42 MOL   188      35.060  37.343  26.669  1.00  0.00           H    
ATOM   4270  H42 MOL   188      36.151  36.742  27.720  1.00  0.00           H    
ATOM   4271  N42 MOL   189      24.993  22.711   1.907  1.00  0.00           N1+  
ATOM   4272  H42 MOL   189      24.200  23.295   1.689  1.00  0.00           H    
ATOM   4273  H42 MOL   189      24.667  21.762   2.030  1.00  0.00           H    
ATOM   4274  H42 MOL   189      25.515  23.175   2.665  1.00  0.00           H    
ATOM   4275  H42 MOL   189      25.687  22.769   1.164  1.00  0.00           H    
ATOM   4276  N42 MOL   190      33.827   9.981  65.173  1.00  0.00           N1+  
ATOM   4277  H42 MOL   190      33.410  10.544  65.952  1.00  0.00           H    
ATOM   4278  H42 MOL   190      34.346  10.567  64.505  1.00  0.00           H    
ATOM   4279  H42 MOL   190      33.203   9.293  64.709  1.00  0.00           H    
ATOM   4280  H42 MOL   190      34.579   9.499  65.635  1.00  0.00           H    
ATOM   4281  N42 MOL   191       9.367  41.615  27.295  1.00  0.00           N1+  
ATOM   4282  H42 MOL   191       9.246  42.521  27.714  1.00  0.00           H    
ATOM   4283  H42 MOL   191       8.899  40.926  27.863  1.00  0.00           H    
ATOM   4284  H42 MOL   191      10.350  41.512  27.271  1.00  0.00           H    
ATOM   4285  H42 MOL   191       8.954  41.696  26.377  1.00  0.00           H    
ATOM   4286  N42 MOL   192      45.493  22.320  69.751  1.00  0.00           N1+  
ATOM   4287  H42 MOL   192      46.088  23.115  69.926  1.00  0.00           H    
ATOM   4288  H42 MOL   192      45.565  22.026  68.789  1.00  0.00           H    
ATOM   4289  H42 MOL   192      44.532  22.470  70.065  1.00  0.00           H    
ATOM   4290  H42 MOL   192      45.855  21.581  70.357  1.00  0.00           H    
ATOM   4291  N42 MOL   193      56.481  45.638  65.085  1.00  0.00           N1+  
ATOM   4292  H42 MOL   193      57.078  45.656  64.255  1.00  0.00           H    
ATOM   4293  H42 MOL   193      57.161  45.300  65.766  1.00  0.00           H    
ATOM   4294  H42 MOL   193      55.782  44.900  65.060  1.00  0.00           H    
ATOM   4295  H42 MOL   193      56.187  46.562  65.496  1.00  0.00           H    
ATOM   4296  N42 MOL   194      64.473  56.251   4.333  1.00  0.00           N1+  
ATOM   4297  H42 MOL   194      64.726  56.800   3.509  1.00  0.00           H    
ATOM   4298  H42 MOL   194      64.667  55.263   4.317  1.00  0.00           H    
ATOM   4299  H42 MOL   194      63.536  56.444   4.636  1.00  0.00           H    
ATOM   4300  H43 MOL   194      65.056  56.673   5.056  1.00  0.00           H    
ATOM   4301  N43 MOL   195      23.294  27.932  63.675  1.00  0.00           N1+  
ATOM   4302  H43 MOL   195      22.568  27.700  64.314  1.00  0.00           H    
ATOM   4303  H43 MOL   195      23.917  28.534  64.184  1.00  0.00           H    
ATOM   4304  H43 MOL   195      22.930  28.542  62.954  1.00  0.00           H    
ATOM   4305  H43 MOL   195      23.920  27.220  63.302  1.00  0.00           H    
ATOM   4306  N43 MOL   196       6.725  60.540  17.560  1.00  0.00           N1+  
ATOM   4307  H43 MOL   196       6.300  60.718  18.455  1.00  0.00           H    
ATOM   4308  H43 MOL   196       6.410  61.152  16.804  1.00  0.00           H    
ATOM   4309  H43 MOL   196       6.468  59.614  17.283  1.00  0.00           H    
ATOM   4310  H43 MOL   196       7.760  60.543  17.688  1.00  0.00           H    
ATOM   4311  N43 MOL   197      34.253  31.361  19.175  1.00  0.00           N1+  
ATOM   4312  H43 MOL   197      33.930  31.536  18.243  1.00  0.00           H    
ATOM   4313  H43 MOL   197      34.309  32.272  19.570  1.00  0.00           H    
ATOM   4314  H43 MOL   197      35.194  30.996  19.085  1.00  0.00           H    
ATOM   4315  H43 MOL   197      33.570  30.825  19.700  1.00  0.00           H    
ATOM   4316  N43 MOL   198      52.410   3.361  10.489  1.00  0.00           N1+  
ATOM   4317  H43 MOL   198      53.395   3.270  10.688  1.00  0.00           H    
ATOM   4318  H43 MOL   198      52.136   4.038   9.762  1.00  0.00           H    
ATOM   4319  H43 MOL   198      51.946   3.701  11.311  1.00  0.00           H    
ATOM   4320  H43 MOL   198      52.153   2.397  10.330  1.00  0.00           H    
ATOM   4321  N43 MOL   199       7.847  37.325  67.892  1.00  0.00           N1+  
ATOM   4322  H43 MOL   199       6.935  36.867  67.759  1.00  0.00           H    
ATOM   4323  H43 MOL   199       8.203  37.348  66.928  1.00  0.00           H    
ATOM   4324  H43 MOL   199       8.395  36.846  68.602  1.00  0.00           H    
ATOM   4325  H43 MOL   199       7.693  38.322  68.156  1.00  0.00           H    
ATOM   4326  N43 MOL   200      59.253  43.836  51.009  1.00  0.00           N1+  
ATOM   4327  H43 MOL   200      59.667  43.137  50.392  1.00  0.00           H    
ATOM   4328  H43 MOL   200      59.300  44.717  50.498  1.00  0.00           H    
ATOM   4329  H43 MOL   200      59.814  44.029  51.821  1.00  0.00           H    
ATOM   4330  H43 MOL   200      58.281  43.613  51.218  1.00  0.00           H    
ATOM   4331  N43 MOL   201       1.923  60.892  20.552  1.00  0.00           N1+  
ATOM   4332  H43 MOL   201       1.117  60.813  19.956  1.00  0.00           H    
ATOM   4333  H43 MOL   201       2.702  60.497  20.050  1.00  0.00           H    
ATOM   4334  H43 MOL   201       1.792  60.410  21.452  1.00  0.00           H    
ATOM   4335  H43 MOL   201       2.119  61.864  20.729  1.00  0.00           H    
ATOM   4336  N43 MOL   202      36.123  72.948  45.900  1.00  0.00           N1+  
ATOM   4337  H43 MOL   202      35.358  73.268  46.527  1.00  0.00           H    
ATOM   4338  H43 MOL   202      36.802  73.668  45.702  1.00  0.00           H    
ATOM   4339  H43 MOL   202      35.890  72.609  44.952  1.00  0.00           H    
ATOM   4340  H43 MOL   202      36.662  72.244  46.380  1.00  0.00           H    
ATOM   4341  N43 MOL   203      42.836  17.610  65.518  1.00  0.00           N1+  
ATOM   4342  H43 MOL   203      43.038  17.074  64.706  1.00  0.00           H    
ATOM   4343  H43 MOL   203      41.938  17.557  65.966  1.00  0.00           H    
ATOM   4344  H43 MOL   203      43.194  18.484  65.204  1.00  0.00           H    
ATOM   4345  H43 MOL   203      43.557  17.226  66.116  1.00  0.00           H    
ATOM   4346  N43 MOL   204      75.068  24.349  -0.869  1.00  0.00           N1+  
ATOM   4347  H43 MOL   204      74.919  24.777   0.027  1.00  0.00           H    
ATOM   4348  H43 MOL   204      75.099  23.349  -0.776  1.00  0.00           H    
ATOM   4349  H43 MOL   204      75.990  24.640  -1.153  1.00  0.00           H    
ATOM   4350  H43 MOL   204      74.312  24.572  -1.507  1.00  0.00           H    
ATOM   4351  N43 MOL   205      38.415  62.346  26.998  1.00  0.00           N1+  
ATOM   4352  H43 MOL   205      38.282  61.362  26.789  1.00  0.00           H    
ATOM   4353  H43 MOL   205      38.018  62.617  27.879  1.00  0.00           H    
ATOM   4354  H43 MOL   205      38.022  62.869  26.234  1.00  0.00           H    
ATOM   4355  H43 MOL   205      39.386  62.615  27.099  1.00  0.00           H    
ATOM   4356  N43 MOL   206      12.146  49.563  56.203  1.00  0.00           N1+  
ATOM   4357  H43 MOL   206      12.903  49.841  55.640  1.00  0.00           H    
ATOM   4358  H43 MOL   206      12.362  49.435  57.173  1.00  0.00           H    
ATOM   4359  H43 MOL   206      11.426  48.964  55.906  1.00  0.00           H    
ATOM   4360  H43 MOL   206      11.674  50.414  56.380  1.00  0.00           H    
ATOM   4361  N43 MOL   207      40.282  70.407  19.949  1.00  0.00           N1+  
ATOM   4362  H43 MOL   207      39.911  70.630  20.889  1.00  0.00           H    
ATOM   4363  H43 MOL   207      39.521  69.952  19.450  1.00  0.00           H    
ATOM   4364  H43 MOL   207      40.815  69.549  20.078  1.00  0.00           H    
ATOM   4365  H43 MOL   207      40.774  71.092  19.382  1.00  0.00           H    
ATOM   4366  N43 MOL   208      42.759  26.825  43.032  1.00  0.00           N1+  
ATOM   4367  H43 MOL   208      43.332  26.894  43.853  1.00  0.00           H    
ATOM   4368  H43 MOL   208      43.203  26.842  42.118  1.00  0.00           H    
ATOM   4369  H43 MOL   208      42.187  27.656  42.982  1.00  0.00           H    
ATOM   4370  H43 MOL   208      42.076  26.073  43.123  1.00  0.00           H    
ATOM   4371  N43 MOL   209      70.096  19.697  53.034  1.00  0.00           N1+  
ATOM   4372  H43 MOL   209      71.107  19.807  52.990  1.00  0.00           H    
ATOM   4373  H43 MOL   209      69.735  19.141  53.807  1.00  0.00           H    
ATOM   4374  H43 MOL   209      69.881  19.167  52.208  1.00  0.00           H    
ATOM   4375  H43 MOL   209      69.675  20.636  53.050  1.00  0.00           H    
ATOM   4376  N43 MOL   210      53.311  52.243  54.216  1.00  0.00           N1+  
ATOM   4377  H43 MOL   210      53.399  51.398  53.642  1.00  0.00           H    
ATOM   4378  H43 MOL   210      52.353  52.603  54.096  1.00  0.00           H    
ATOM   4379  H43 MOL   210      53.955  53.003  53.924  1.00  0.00           H    
ATOM   4380  H43 MOL   210      53.559  52.022  55.186  1.00  0.00           H    
ATOM   4381  N43 MOL   211      31.540  45.376  24.608  1.00  0.00           N1+  
ATOM   4382  H43 MOL   211      31.833  45.959  25.367  1.00  0.00           H    
ATOM   4383  H43 MOL   211      31.446  45.896  23.764  1.00  0.00           H    
ATOM   4384  H43 MOL   211      30.658  45.004  24.952  1.00  0.00           H    
ATOM   4385  H43 MOL   211      32.268  44.714  24.494  1.00  0.00           H    
ATOM   4386  N43 MOL   212      49.652  46.611   5.763  1.00  0.00           N1+  
ATOM   4387  H43 MOL   212      49.717  47.485   5.318  1.00  0.00           H    
ATOM   4388  H43 MOL   212      48.765  46.172   5.664  1.00  0.00           H    
ATOM   4389  H43 MOL   212      49.831  46.854   6.718  1.00  0.00           H    
ATOM   4390  H43 MOL   212      50.460  46.050   5.546  1.00  0.00           H    
ATOM   4391  N43 MOL   213      60.869   3.727  16.626  1.00  0.00           N1+  
ATOM   4392  H43 MOL   213      60.317   3.867  15.779  1.00  0.00           H    
ATOM   4393  H43 MOL   213      61.254   2.783  16.534  1.00  0.00           H    
ATOM   4394  H43 MOL   213      60.217   3.766  17.392  1.00  0.00           H    
ATOM   4395  H43 MOL   213      61.525   4.473  16.776  1.00  0.00           H    
ATOM   4396  N43 MOL   214      44.648  23.268  41.556  1.00  0.00           N1+  
ATOM   4397  H43 MOL   214      44.016  24.052  41.406  1.00  0.00           H    
ATOM   4398  H43 MOL   214      45.334  23.186  40.802  1.00  0.00           H    
ATOM   4399  H43 MOL   214      44.141  22.405  41.711  1.00  0.00           H    
ATOM   4400  H44 MOL   214      45.063  23.455  42.448  1.00  0.00           H    
ATOM   4401  N44 MOL   215      13.457  54.899  52.583  1.00  0.00           N1+  
ATOM   4402  H44 MOL   215      13.851  55.852  52.481  1.00  0.00           H    
ATOM   4403  H44 MOL   215      12.423  55.004  52.539  1.00  0.00           H    
ATOM   4404  H44 MOL   215      13.765  54.231  53.285  1.00  0.00           H    
ATOM   4405  H44 MOL   215      13.528  54.535  51.630  1.00  0.00           H    
ATOM   4406  N44 MOL   216      43.341  67.794  55.812  1.00  0.00           N1+  
ATOM   4407  H44 MOL   216      44.140  68.366  55.527  1.00  0.00           H    
ATOM   4408  H44 MOL   216      43.686  66.961  56.282  1.00  0.00           H    
ATOM   4409  H44 MOL   216      42.637  67.549  55.140  1.00  0.00           H    
ATOM   4410  H44 MOL   216      42.926  68.270  56.613  1.00  0.00           H    
ATOM   4411  N44 MOL   217      26.751  30.687  59.717  1.00  0.00           N1+  
ATOM   4412  H44 MOL   217      27.372  31.454  59.878  1.00  0.00           H    
ATOM   4413  H44 MOL   217      27.115  29.840  60.125  1.00  0.00           H    
ATOM   4414  H44 MOL   217      26.315  30.596  58.819  1.00  0.00           H    
ATOM   4415  H44 MOL   217      25.892  30.675  60.227  1.00  0.00           H    
ATOM   4416  N44 MOL   218      15.855  28.639  15.051  1.00  0.00           N1+  
ATOM   4417  H44 MOL   218      16.143  29.577  14.765  1.00  0.00           H    
ATOM   4418  H44 MOL   218      15.321  28.454  14.205  1.00  0.00           H    
ATOM   4419  H44 MOL   218      15.254  28.528  15.853  1.00  0.00           H    
ATOM   4420  H44 MOL   218      16.572  27.903  15.012  1.00  0.00           H    
ATOM   4421  N44 MOL   219      27.862  -0.048  44.431  1.00  0.00           N1+  
ATOM   4422  H44 MOL   219      27.618  -0.203  45.406  1.00  0.00           H    
ATOM   4423  H44 MOL   219      27.100   0.358  43.889  1.00  0.00           H    
ATOM   4424  H44 MOL   219      28.087  -0.931  44.011  1.00  0.00           H    
ATOM   4425  H44 MOL   219      28.640   0.587  44.382  1.00  0.00           H    
ATOM   4426  N44 MOL   220      37.312  37.861  61.697  1.00  0.00           N1+  
ATOM   4427  H44 MOL   220      37.505  37.681  62.671  1.00  0.00           H    
ATOM   4428  H44 MOL   220      37.288  36.968  61.145  1.00  0.00           H    
ATOM   4429  H44 MOL   220      37.996  38.472  61.296  1.00  0.00           H    
ATOM   4430  H44 MOL   220      36.488  38.442  61.794  1.00  0.00           H    
ATOM   4431  N44 MOL   221      33.775  39.056  70.181  1.00  0.00           N1+  
ATOM   4432  H44 MOL   221      33.947  39.785  69.496  1.00  0.00           H    
ATOM   4433  H44 MOL   221      34.134  38.201  69.763  1.00  0.00           H    
ATOM   4434  H44 MOL   221      32.750  39.061  70.377  1.00  0.00           H    
ATOM   4435  H44 MOL   221      34.296  39.424  70.964  1.00  0.00           H    
ATOM   4436  N44 MOL   222      30.053  75.427   9.388  1.00  0.00           N1+  
ATOM   4437  H44 MOL   222      30.389  74.488   9.675  1.00  0.00           H    
ATOM   4438  H44 MOL   222      30.387  75.687   8.430  1.00  0.00           H    
ATOM   4439  H44 MOL   222      30.295  76.211  10.002  1.00  0.00           H    
ATOM   4440  H44 MOL   222      29.044  75.408   9.408  1.00  0.00           H    
ATOM   4441  N44 MOL   223      26.572  38.481  53.262  1.00  0.00           N1+  
ATOM   4442  H44 MOL   223      25.787  38.733  53.864  1.00  0.00           H    
ATOM   4443  H44 MOL   223      27.397  38.146  53.767  1.00  0.00           H    
ATOM   4444  H44 MOL   223      26.808  39.337  52.753  1.00  0.00           H    
ATOM   4445  H44 MOL   223      26.258  37.820  52.550  1.00  0.00           H    
ATOM   4446  N44 MOL   224      37.681  31.054  15.909  1.00  0.00           N1+  
ATOM   4447  H44 MOL   224      37.812  30.520  15.035  1.00  0.00           H    
ATOM   4448  H44 MOL   224      36.849  31.602  15.822  1.00  0.00           H    
ATOM   4449  H44 MOL   224      38.319  31.807  16.082  1.00  0.00           H    
ATOM   4450  H44 MOL   224      37.503  30.516  16.737  1.00  0.00           H    
ATOM   4451  N44 MOL   225      62.975  -1.254  24.415  1.00  0.00           N1+  
ATOM   4452  H44 MOL   225      62.585  -2.093  24.028  1.00  0.00           H    
ATOM   4453  H44 MOL   225      62.820  -0.456  23.817  1.00  0.00           H    
ATOM   4454  H44 MOL   225      63.963  -1.399  24.527  1.00  0.00           H    
ATOM   4455  H44 MOL   225      62.553  -1.098  25.315  1.00  0.00           H    
ATOM   4456  N44 MOL   226      27.911  19.959  59.572  1.00  0.00           N1+  
ATOM   4457  H44 MOL   226      28.449  20.042  60.427  1.00  0.00           H    
ATOM   4458  H44 MOL   226      28.039  19.105  59.021  1.00  0.00           H    
ATOM   4459  H44 MOL   226      27.856  20.804  59.031  1.00  0.00           H    
ATOM   4460  H44 MOL   226      26.938  19.894  59.821  1.00  0.00           H    
ATOM   4461  N44 MOL   227      19.595  51.189  33.840  1.00  0.00           N1+  
ATOM   4462  H44 MOL   227      20.035  51.903  33.293  1.00  0.00           H    
ATOM   4463  H44 MOL   227      18.874  51.675  34.407  1.00  0.00           H    
ATOM   4464  H44 MOL   227      20.379  50.839  34.376  1.00  0.00           H    
ATOM   4465  H44 MOL   227      19.220  50.524  33.155  1.00  0.00           H    
ATOM   4466  N44 MOL   228       3.974  -1.198   9.254  1.00  0.00           N1+  
ATOM   4467  H44 MOL   228       3.998  -2.238   9.264  1.00  0.00           H    
ATOM   4468  H44 MOL   228       3.211  -0.847   8.671  1.00  0.00           H    
ATOM   4469  H44 MOL   228       4.856  -0.842   8.889  1.00  0.00           H    
ATOM   4470  H44 MOL   228       3.857  -0.783  10.182  1.00  0.00           H    
ATOM   4471  N44 MOL   229      53.908  16.811  20.738  1.00  0.00           N1+  
ATOM   4472  H44 MOL   229      53.878  17.598  20.134  1.00  0.00           H    
ATOM   4473  H44 MOL   229      53.553  17.021  21.678  1.00  0.00           H    
ATOM   4474  H44 MOL   229      54.888  16.478  20.852  1.00  0.00           H    
ATOM   4475  H44 MOL   229      53.198  16.198  20.347  1.00  0.00           H    
ATOM   4476  N44 MOL   230      46.350  11.363  33.351  1.00  0.00           N1+  
ATOM   4477  H44 MOL   230      47.355  11.161  33.429  1.00  0.00           H    
ATOM   4478  H44 MOL   230      46.155  12.298  33.050  1.00  0.00           H    
ATOM   4479  H44 MOL   230      45.852  11.124  34.209  1.00  0.00           H    
ATOM   4480  H44 MOL   230      46.101  10.667  32.677  1.00  0.00           H    
ATOM   4481  N44 MOL   231      11.202   8.813  23.083  1.00  0.00           N1+  
ATOM   4482  H44 MOL   231      11.727   8.442  22.303  1.00  0.00           H    
ATOM   4483  H44 MOL   231      10.849   8.088  23.711  1.00  0.00           H    
ATOM   4484  H44 MOL   231      10.483   9.506  22.943  1.00  0.00           H    
ATOM   4485  H44 MOL   231      11.917   9.192  23.698  1.00  0.00           H    
ATOM   4486  N44 MOL   232      31.176  21.653  41.674  1.00  0.00           N1+  
ATOM   4487  H44 MOL   232      31.772  21.185  41.022  1.00  0.00           H    
ATOM   4488  H44 MOL   232      31.234  22.657  41.508  1.00  0.00           H    
ATOM   4489  H44 MOL   232      31.615  21.361  42.549  1.00  0.00           H    
ATOM   4490  H44 MOL   232      30.216  21.332  41.449  1.00  0.00           H    
ATOM   4491  N44 MOL   233       1.313  49.005  34.581  1.00  0.00           N1+  
ATOM   4492  H44 MOL   233       1.743  48.491  35.351  1.00  0.00           H    
ATOM   4493  H44 MOL   233       0.319  48.768  34.454  1.00  0.00           H    
ATOM   4494  H44 MOL   233       1.881  48.868  33.750  1.00  0.00           H    
ATOM   4495  H44 MOL   233       1.331  49.994  34.796  1.00  0.00           H    
ATOM   4496  N44 MOL   234      68.168  59.255   7.455  1.00  0.00           N1+  
ATOM   4497  H44 MOL   234      67.873  60.221   7.619  1.00  0.00           H    
ATOM   4498  H44 MOL   234      68.582  58.731   8.231  1.00  0.00           H    
ATOM   4499  H44 MOL   234      68.804  59.123   6.684  1.00  0.00           H    
ATOM   4500  H45 MOL   234      67.338  58.744   7.152  1.00  0.00           H    
ATOM   4501  N45 MOL   235      70.603  46.561  63.372  1.00  0.00           N1+  
ATOM   4502  H45 MOL   235      70.216  47.419  62.980  1.00  0.00           H    
ATOM   4503  H45 MOL   235      70.354  45.694  62.940  1.00  0.00           H    
ATOM   4504  H45 MOL   235      70.236  46.587  64.309  1.00  0.00           H    
ATOM   4505  H45 MOL   235      71.583  46.737  63.363  1.00  0.00           H    
ATOM   4506  N45 MOL   236      63.904  34.826  36.138  1.00  0.00           N1+  
ATOM   4507  H45 MOL   236      63.600  35.779  36.299  1.00  0.00           H    
ATOM   4508  H45 MOL   236      64.082  34.573  37.095  1.00  0.00           H    
ATOM   4509  H45 MOL   236      64.774  34.751  35.622  1.00  0.00           H    
ATOM   4510  H45 MOL   236      63.221  34.223  35.666  1.00  0.00           H    
ATOM   4511  N45 MOL   237      68.221  69.224  51.713  1.00  0.00           N1+  
ATOM   4512  H45 MOL   237      67.469  69.861  52.017  1.00  0.00           H    
ATOM   4513  H45 MOL   237      69.064  69.758  51.826  1.00  0.00           H    
ATOM   4514  H45 MOL   237      68.334  68.888  50.769  1.00  0.00           H    
ATOM   4515  H45 MOL   237      68.178  68.386  52.279  1.00  0.00           H    
ATOM   4516  N45 MOL   238      19.743  42.150  69.996  1.00  0.00           N1+  
ATOM   4517  H45 MOL   238      19.976  41.533  69.227  1.00  0.00           H    
ATOM   4518  H45 MOL   238      18.763  42.360  69.879  1.00  0.00           H    
ATOM   4519  H45 MOL   238      20.269  42.991  69.920  1.00  0.00           H    
ATOM   4520  H45 MOL   238      20.012  41.612  70.794  1.00  0.00           H    
ATOM   4521  N45 MOL   239       1.869  62.742  48.405  1.00  0.00           N1+  
ATOM   4522  H45 MOL   239       0.909  62.507  48.243  1.00  0.00           H    
ATOM   4523  H45 MOL   239       2.376  62.181  49.067  1.00  0.00           H    
ATOM   4524  H45 MOL   239       1.948  63.744  48.556  1.00  0.00           H    
ATOM   4525  H45 MOL   239       2.378  62.644  47.519  1.00  0.00           H    
ATOM   4526  N45 MOL   240      18.408  -1.781  16.100  1.00  0.00           N1+  
ATOM   4527  H45 MOL   240      19.161  -1.248  16.557  1.00  0.00           H    
ATOM   4528  H45 MOL   240      18.026  -2.384  16.802  1.00  0.00           H    
ATOM   4529  H45 MOL   240      18.684  -2.411  15.357  1.00  0.00           H    
ATOM   4530  H45 MOL   240      17.621  -1.248  15.745  1.00  0.00           H    
ATOM   4531  N45 MOL   241      46.156  48.756  48.097  1.00  0.00           N1+  
ATOM   4532  H45 MOL   241      46.202  47.949  48.728  1.00  0.00           H    
ATOM   4533  H45 MOL   241      46.194  49.634  48.578  1.00  0.00           H    
ATOM   4534  H45 MOL   241      45.290  48.715  47.558  1.00  0.00           H    
ATOM   4535  H45 MOL   241      46.914  48.660  47.409  1.00  0.00           H    
ATOM   4536  N45 MOL   242      36.239  57.140  22.948  1.00  0.00           N1+  
ATOM   4537  H45 MOL   242      37.059  56.595  23.317  1.00  0.00           H    
ATOM   4538  H45 MOL   242      36.308  58.132  23.175  1.00  0.00           H    
ATOM   4539  H45 MOL   242      35.355  56.778  23.357  1.00  0.00           H    
ATOM   4540  H45 MOL   242      36.197  57.208  21.900  1.00  0.00           H    
ATOM   4541  N45 MOL   243      15.633   7.681  18.071  1.00  0.00           N1+  
ATOM   4542  H45 MOL   243      15.327   7.910  17.121  1.00  0.00           H    
ATOM   4543  H45 MOL   243      15.207   8.325  18.736  1.00  0.00           H    
ATOM   4544  H45 MOL   243      16.628   7.740  18.222  1.00  0.00           H    
ATOM   4545  H45 MOL   243      15.329   6.698  18.213  1.00  0.00           H    
ATOM   4546  N45 MOL   244      21.183  61.001  19.893  1.00  0.00           N1+  
ATOM   4547  H45 MOL   244      21.769  61.170  19.044  1.00  0.00           H    
ATOM   4548  H45 MOL   244      20.404  60.309  19.725  1.00  0.00           H    
ATOM   4549  H45 MOL   244      20.628  61.861  19.976  1.00  0.00           H    
ATOM   4550  H45 MOL   244      21.716  60.780  20.737  1.00  0.00           H    
ATOM   4551  N45 MOL   245      23.884  50.826  45.166  1.00  0.00           N1+  
ATOM   4552  H45 MOL   245      24.900  50.861  44.846  1.00  0.00           H    
ATOM   4553  H45 MOL   245      23.778  51.833  45.173  1.00  0.00           H    
ATOM   4554  H45 MOL   245      23.757  50.622  46.164  1.00  0.00           H    
ATOM   4555  H45 MOL   245      23.099  50.416  44.594  1.00  0.00           H    
ATOM   4556  N45 MOL   246       1.135  51.702  55.107  1.00  0.00           N1+  
ATOM   4557  H45 MOL   246       1.097  50.725  54.840  1.00  0.00           H    
ATOM   4558  H45 MOL   246       1.932  52.207  54.755  1.00  0.00           H    
ATOM   4559  H45 MOL   246       1.180  51.842  56.102  1.00  0.00           H    
ATOM   4560  H45 MOL   246       0.286  52.120  54.757  1.00  0.00           H    
ATOM   4561  N45 MOL   247      45.245   9.729  19.165  1.00  0.00           N1+  
ATOM   4562  H45 MOL   247      44.454  10.309  19.416  1.00  0.00           H    
ATOM   4563  H45 MOL   247      44.977   8.950  18.577  1.00  0.00           H    
ATOM   4564  H45 MOL   247      45.579   9.307  20.045  1.00  0.00           H    
ATOM   4565  H45 MOL   247      45.890  10.149  18.479  1.00  0.00           H    
ATOM   4566  N45 MOL   248      46.540   9.478  38.678  1.00  0.00           N1+  
ATOM   4567  H45 MOL   248      45.544   9.534  38.789  1.00  0.00           H    
ATOM   4568  H45 MOL   248      46.906   9.018  39.479  1.00  0.00           H    
ATOM   4569  H45 MOL   248      47.006  10.360  38.497  1.00  0.00           H    
ATOM   4570  H45 MOL   248      46.728   8.877  37.890  1.00  0.00           H    
ATOM   4571  N45 MOL   249      71.917  63.895  59.017  1.00  0.00           N1+  
ATOM   4572  H45 MOL   249      72.413  64.745  59.205  1.00  0.00           H    
ATOM   4573  H45 MOL   249      70.937  63.970  59.261  1.00  0.00           H    
ATOM   4574  H45 MOL   249      72.288  63.134  59.526  1.00  0.00           H    
ATOM   4575  H45 MOL   249      71.963  63.631  58.034  1.00  0.00           H    
ATOM   4576  N45 MOL   250      55.493   3.049   8.042  1.00  0.00           N1+  
ATOM   4577  H45 MOL   250      55.938   3.991   8.078  1.00  0.00           H    
ATOM   4578  H45 MOL   250      56.050   2.184   8.057  1.00  0.00           H    
ATOM   4579  H45 MOL   250      54.943   3.103   7.169  1.00  0.00           H    
ATOM   4580  H45 MOL   250      54.907   3.008   8.881  1.00  0.00           H    
ATOM   4581  N45 MOL   251      72.102  38.684  70.862  1.00  0.00           N1+  
ATOM   4582  H45 MOL   251      72.389  37.889  70.288  1.00  0.00           H    
ATOM   4583  H45 MOL   251      71.180  38.368  71.142  1.00  0.00           H    
ATOM   4584  H45 MOL   251      72.082  39.572  70.353  1.00  0.00           H    
ATOM   4585  H45 MOL   251      72.706  38.711  71.668  1.00  0.00           H    
ATOM   4586  N45 MOL   252      56.171  18.470  15.120  1.00  0.00           N1+  
ATOM   4587  H45 MOL   252      56.842  18.098  15.773  1.00  0.00           H    
ATOM   4588  H45 MOL   252      56.614  18.853  14.289  1.00  0.00           H    
ATOM   4589  H45 MOL   252      55.483  19.030  15.591  1.00  0.00           H    
ATOM   4590  H45 MOL   252      55.670  17.673  14.776  1.00  0.00           H    
ATOM   4591  N45 MOL   253      16.446  49.887  63.419  1.00  0.00           N1+  
ATOM   4592  H45 MOL   253      17.402  49.730  63.691  1.00  0.00           H    
ATOM   4593  H45 MOL   253      15.831  49.627  64.182  1.00  0.00           H    
ATOM   4594  H45 MOL   253      16.235  49.330  62.591  1.00  0.00           H    
ATOM   4595  H45 MOL   253      16.256  50.847  63.231  1.00  0.00           H    
ATOM   4596  N45 MOL   254      37.596   5.334  56.534  1.00  0.00           N1+  
ATOM   4597  H45 MOL   254      37.238   5.549  55.609  1.00  0.00           H    
ATOM   4598  H45 MOL   254      38.586   5.097  56.445  1.00  0.00           H    
ATOM   4599  H45 MOL   254      37.014   4.613  56.935  1.00  0.00           H    
ATOM   4600  H46 MOL   254      37.470   6.132  57.146  1.00  0.00           H    
ATOM   4601  N46 MOL   255      16.655  23.252  10.390  1.00  0.00           N1+  
ATOM   4602  H46 MOL   255      17.625  23.481  10.212  1.00  0.00           H    
ATOM   4603  H46 MOL   255      16.678  22.583  11.154  1.00  0.00           H    
ATOM   4604  H46 MOL   255      16.278  22.839   9.540  1.00  0.00           H    
ATOM   4605  H46 MOL   255      16.146  24.090  10.646  1.00  0.00           H    
ATOM   4606  N46 MOL   256      45.033  21.459   7.381  1.00  0.00           N1+  
ATOM   4607  H46 MOL   256      44.968  20.426   7.278  1.00  0.00           H    
ATOM   4608  H46 MOL   256      44.107  21.841   7.198  1.00  0.00           H    
ATOM   4609  H46 MOL   256      45.532  21.862   6.599  1.00  0.00           H    
ATOM   4610  H46 MOL   256      45.349  21.794   8.287  1.00  0.00           H    
ATOM   4611  N46 MOL   257      70.898   0.047  72.614  1.00  0.00           N1+  
ATOM   4612  H46 MOL   257      70.894  -0.015  73.633  1.00  0.00           H    
ATOM   4613  H46 MOL   257      70.989   1.016  72.354  1.00  0.00           H    
ATOM   4614  H46 MOL   257      70.013  -0.253  72.232  1.00  0.00           H    
ATOM   4615  H46 MOL   257      71.639  -0.516  72.198  1.00  0.00           H    
ATOM   4616  N46 MOL   258      58.590  71.575  22.421  1.00  0.00           N1+  
ATOM   4617  H46 MOL   258      58.738  71.427  23.425  1.00  0.00           H    
ATOM   4618  H46 MOL   258      58.639  70.719  21.895  1.00  0.00           H    
ATOM   4619  H46 MOL   258      59.363  72.180  22.161  1.00  0.00           H    
ATOM   4620  H46 MOL   258      57.755  72.076  22.188  1.00  0.00           H    
ATOM   4621  N46 MOL   259      42.202  62.502  54.719  1.00  0.00           N1+  
ATOM   4622  H46 MOL   259      41.608  62.721  55.524  1.00  0.00           H    
ATOM   4623  H46 MOL   259      43.152  62.745  55.013  1.00  0.00           H    
ATOM   4624  H46 MOL   259      41.866  62.997  53.910  1.00  0.00           H    
ATOM   4625  H46 MOL   259      42.138  61.487  54.615  1.00  0.00           H    
ATOM   4626  N46 MOL   260      12.957  68.371  63.433  1.00  0.00           N1+  
ATOM   4627  H46 MOL   260      12.968  68.082  64.398  1.00  0.00           H    
ATOM   4628  H46 MOL   260      12.082  68.821  63.138  1.00  0.00           H    
ATOM   4629  H46 MOL   260      13.023  67.531  62.858  1.00  0.00           H    
ATOM   4630  H46 MOL   260      13.753  68.948  63.243  1.00  0.00           H    
ATOM   4631  N46 MOL   261      72.829  50.077  44.895  1.00  0.00           N1+  
ATOM   4632  H46 MOL   261      72.423  50.517  45.687  1.00  0.00           H    
ATOM   4633  H46 MOL   261      72.738  50.655  44.081  1.00  0.00           H    
ATOM   4634  H46 MOL   261      72.416  49.152  44.690  1.00  0.00           H    
ATOM   4635  H46 MOL   261      73.831  49.950  44.970  1.00  0.00           H    
ATOM   4636  N46 MOL   262      77.263   9.738  60.236  1.00  0.00           N1+  
ATOM   4637  H46 MOL   262      76.894   9.909  61.170  1.00  0.00           H    
ATOM   4638  H46 MOL   262      77.663  10.618  59.944  1.00  0.00           H    
ATOM   4639  H46 MOL   262      76.580   9.351  59.549  1.00  0.00           H    
ATOM   4640  H46 MOL   262      78.063   9.137  60.383  1.00  0.00           H    
ATOM   4641  N46 MOL   263      63.034  29.380  17.514  1.00  0.00           N1+  
ATOM   4642  H46 MOL   263      63.222  28.427  17.368  1.00  0.00           H    
ATOM   4643  H46 MOL   263      63.661  29.795  18.214  1.00  0.00           H    
ATOM   4644  H46 MOL   263      62.058  29.435  17.727  1.00  0.00           H    
ATOM   4645  H46 MOL   263      63.291  29.823  16.632  1.00  0.00           H    
ATOM   4646  N46 MOL   264      39.236  61.128  46.000  1.00  0.00           N1+  
ATOM   4647  H46 MOL   264      39.741  61.939  45.659  1.00  0.00           H    
ATOM   4648  H46 MOL   264      39.462  60.366  45.343  1.00  0.00           H    
ATOM   4649  H46 MOL   264      38.276  61.446  45.884  1.00  0.00           H    
ATOM   4650  H46 MOL   264      39.320  60.779  46.979  1.00  0.00           H    
ATOM   4651  N46 MOL   265       0.434   2.902  56.498  1.00  0.00           N1+  
ATOM   4652  H46 MOL   265       0.599   3.862  56.225  1.00  0.00           H    
ATOM   4653  H46 MOL   265       0.398   2.367  55.628  1.00  0.00           H    
ATOM   4654  H46 MOL   265      -0.415   2.810  57.052  1.00  0.00           H    
ATOM   4655  H46 MOL   265       1.207   2.615  57.085  1.00  0.00           H    
ATOM   4656  N46 MOL   266      49.605  52.822  59.530  1.00  0.00           N1+  
ATOM   4657  H46 MOL   266      48.933  52.794  60.262  1.00  0.00           H    
ATOM   4658  H46 MOL   266      50.294  52.144  59.761  1.00  0.00           H    
ATOM   4659  H46 MOL   266      49.981  53.737  59.656  1.00  0.00           H    
ATOM   4660  H46 MOL   266      49.153  52.732  58.629  1.00  0.00           H    
ATOM   4661  N46 MOL   267      16.998  23.063  36.520  1.00  0.00           N1+  
ATOM   4662  H46 MOL   267      17.463  22.364  37.074  1.00  0.00           H    
ATOM   4663  H46 MOL   267      17.485  23.956  36.694  1.00  0.00           H    
ATOM   4664  H46 MOL   267      15.957  23.060  36.654  1.00  0.00           H    
ATOM   4665  H46 MOL   267      17.064  22.844  35.519  1.00  0.00           H    
ATOM   4666  N46 MOL   268      50.571  27.602  48.489  1.00  0.00           N1+  
ATOM   4667  H46 MOL   268      51.257  27.438  49.210  1.00  0.00           H    
ATOM   4668  H46 MOL   268      49.838  26.983  48.801  1.00  0.00           H    
ATOM   4669  H46 MOL   268      50.945  27.344  47.581  1.00  0.00           H    
ATOM   4670  H46 MOL   268      50.274  28.558  48.581  1.00  0.00           H    
ATOM   4671  N46 MOL   269      75.387  66.102  10.737  1.00  0.00           N1+  
ATOM   4672  H46 MOL   269      76.329  65.812  10.966  1.00  0.00           H    
ATOM   4673  H46 MOL   269      75.477  66.672   9.908  1.00  0.00           H    
ATOM   4674  H46 MOL   269      75.122  66.701  11.516  1.00  0.00           H    
ATOM   4675  H46 MOL   269      74.766  65.307  10.529  1.00  0.00           H    
ATOM   4676  N46 MOL   270      49.421   4.938  61.074  1.00  0.00           N1+  
ATOM   4677  H46 MOL   270      48.881   4.762  60.238  1.00  0.00           H    
ATOM   4678  H46 MOL   270      50.366   4.914  60.713  1.00  0.00           H    
ATOM   4679  H46 MOL   270      49.267   4.198  61.733  1.00  0.00           H    
ATOM   4680  H46 MOL   270      49.278   5.947  61.200  1.00  0.00           H    
ATOM   4681  N46 MOL   271       4.910  60.600  54.708  1.00  0.00           N1+  
ATOM   4682  H46 MOL   271       3.980  60.994  54.509  1.00  0.00           H    
ATOM   4683  H46 MOL   271       4.971  59.686  54.201  1.00  0.00           H    
ATOM   4684  H46 MOL   271       5.121  60.325  55.669  1.00  0.00           H    
ATOM   4685  H46 MOL   271       5.762  61.091  54.432  1.00  0.00           H    
ATOM   4686  N46 MOL   272      49.060  34.398  62.892  1.00  0.00           N1+  
ATOM   4687  H46 MOL   272      49.145  33.526  62.400  1.00  0.00           H    
ATOM   4688  H46 MOL   272      48.129  34.750  62.726  1.00  0.00           H    
ATOM   4689  H46 MOL   272      49.747  35.092  62.599  1.00  0.00           H    
ATOM   4690  H46 MOL   272      49.049  34.178  63.872  1.00  0.00           H    
ATOM   4691  N46 MOL   273      49.806   5.887  55.071  1.00  0.00           N1+  
ATOM   4692  H46 MOL   273      49.553   6.585  55.768  1.00  0.00           H    
ATOM   4693  H46 MOL   273      49.461   6.152  54.159  1.00  0.00           H    
ATOM   4694  H46 MOL   273      49.432   5.008  55.417  1.00  0.00           H    
ATOM   4695  H46 MOL   273      50.819   5.919  55.035  1.00  0.00           H    
ATOM   4696  N46 MOL   274      20.309   9.705  64.726  1.00  0.00           N1+  
ATOM   4697  H46 MOL   274      19.724  10.373  64.254  1.00  0.00           H    
ATOM   4698  H46 MOL   274      20.973   9.336  64.079  1.00  0.00           H    
ATOM   4699  H46 MOL   274      19.792   8.910  65.059  1.00  0.00           H    
ATOM   4700  H47 MOL   274      20.799  10.177  65.494  1.00  0.00           H    
ATOM   4701  N47 MOL   275      13.683  68.164   8.627  1.00  0.00           N1+  
ATOM   4702  H47 MOL   275      12.857  68.558   9.080  1.00  0.00           H    
ATOM   4703  H47 MOL   275      14.551  68.366   9.146  1.00  0.00           H    
ATOM   4704  H47 MOL   275      13.746  68.538   7.683  1.00  0.00           H    
ATOM   4705  H47 MOL   275      13.492  67.163   8.544  1.00  0.00           H    
ATOM   4706  N47 MOL   276      11.913  70.616  14.263  1.00  0.00           N1+  
ATOM   4707  H47 MOL   276      12.644  70.068  14.653  1.00  0.00           H    
ATOM   4708  H47 MOL   276      11.446  70.254  13.474  1.00  0.00           H    
ATOM   4709  H47 MOL   276      12.238  71.520  14.042  1.00  0.00           H    
ATOM   4710  H47 MOL   276      11.307  70.776  15.037  1.00  0.00           H    
ATOM   4711  N47 MOL   277      24.361   7.355  19.826  1.00  0.00           N1+  
ATOM   4712  H47 MOL   277      23.658   6.636  19.760  1.00  0.00           H    
ATOM   4713  H47 MOL   277      24.300   7.565  20.810  1.00  0.00           H    
ATOM   4714  H47 MOL   277      24.143   8.263  19.444  1.00  0.00           H    
ATOM   4715  H47 MOL   277      25.319   7.114  19.587  1.00  0.00           H    
ATOM   4716  N47 MOL   278      40.201  27.769  14.455  1.00  0.00           N1+  
ATOM   4717  H47 MOL   278      39.263  28.150  14.541  1.00  0.00           H    
ATOM   4718  H47 MOL   278      40.249  27.253  13.593  1.00  0.00           H    
ATOM   4719  H47 MOL   278      40.429  27.217  15.273  1.00  0.00           H    
ATOM   4720  H47 MOL   278      40.752  28.601  14.384  1.00  0.00           H    
ATOM   4721  N47 MOL   279      67.828  26.572  69.502  1.00  0.00           N1+  
ATOM   4722  H47 MOL   279      68.603  26.028  69.151  1.00  0.00           H    
ATOM   4723  H47 MOL   279      68.181  27.391  69.979  1.00  0.00           H    
ATOM   4724  H47 MOL   279      67.315  25.967  70.140  1.00  0.00           H    
ATOM   4725  H47 MOL   279      67.312  26.827  68.668  1.00  0.00           H    
ATOM   4726  N47 MOL   280      20.900  20.613  53.597  1.00  0.00           N1+  
ATOM   4727  H47 MOL   280      20.346  19.940  53.044  1.00  0.00           H    
ATOM   4728  H47 MOL   280      20.418  21.483  53.766  1.00  0.00           H    
ATOM   4729  H47 MOL   280      21.815  20.811  53.197  1.00  0.00           H    
ATOM   4730  H47 MOL   280      21.082  20.223  54.510  1.00  0.00           H    
ATOM   4731  N47 MOL   281      42.317  50.416  24.141  1.00  0.00           N1+  
ATOM   4732  H47 MOL   281      41.672  51.111  24.481  1.00  0.00           H    
ATOM   4733  H47 MOL   281      43.071  50.837  23.603  1.00  0.00           H    
ATOM   4734  H47 MOL   281      41.889  49.613  23.679  1.00  0.00           H    
ATOM   4735  H47 MOL   281      42.866  50.031  24.921  1.00  0.00           H    
ATOM   4736  N47 MOL   282      10.898  51.127  36.176  1.00  0.00           N1+  
ATOM   4737  H47 MOL   282      11.879  51.387  36.053  1.00  0.00           H    
ATOM   4738  H47 MOL   282      10.915  50.669  37.061  1.00  0.00           H    
ATOM   4739  H47 MOL   282      10.589  50.505  35.438  1.00  0.00           H    
ATOM   4740  H47 MOL   282      10.318  51.952  36.225  1.00  0.00           H    
ATOM   4741  N47 MOL   283      34.076  14.566  20.767  1.00  0.00           N1+  
ATOM   4742  H47 MOL   283      34.172  13.997  21.611  1.00  0.00           H    
ATOM   4743  H47 MOL   283      33.943  14.081  19.893  1.00  0.00           H    
ATOM   4744  H47 MOL   283      34.866  15.170  20.712  1.00  0.00           H    
ATOM   4745  H47 MOL   283      33.290  15.215  20.844  1.00  0.00           H    
ATOM   4746  N47 MOL   284       9.894  67.529  68.222  1.00  0.00           N1+  
ATOM   4747  H47 MOL   284       9.381  67.461  67.346  1.00  0.00           H    
ATOM   4748  H47 MOL   284      10.047  68.541  68.261  1.00  0.00           H    
ATOM   4749  H47 MOL   284      10.828  67.143  68.060  1.00  0.00           H    
ATOM   4750  H47 MOL   284       9.315  67.304  69.018  1.00  0.00           H    
ATOM   4751  N47 MOL   285      12.788  32.310  51.405  1.00  0.00           N1+  
ATOM   4752  H47 MOL   285      12.199  31.730  50.796  1.00  0.00           H    
ATOM   4753  H47 MOL   285      13.358  32.925  50.854  1.00  0.00           H    
ATOM   4754  H47 MOL   285      13.418  31.798  52.004  1.00  0.00           H    
ATOM   4755  H47 MOL   285      12.217  32.905  51.991  1.00  0.00           H    
ATOM   4756  N47 MOL   286       0.934  11.872   8.786  1.00  0.00           N1+  
ATOM   4757  H47 MOL   286       1.014  12.656   8.175  1.00  0.00           H    
ATOM   4758  H47 MOL   286       1.811  11.873   9.278  1.00  0.00           H    
ATOM   4759  H47 MOL   286       0.931  11.061   8.199  1.00  0.00           H    
ATOM   4760  H47 MOL   286       0.111  11.898   9.388  1.00  0.00           H    
ATOM   4761  N47 MOL   287       8.111  58.769  33.361  1.00  0.00           N1+  
ATOM   4762  H47 MOL   287       8.323  58.356  32.460  1.00  0.00           H    
ATOM   4763  H47 MOL   287       8.674  59.531  33.682  1.00  0.00           H    
ATOM   4764  H47 MOL   287       8.043  58.031  34.058  1.00  0.00           H    
ATOM   4765  H47 MOL   287       7.162  59.006  33.094  1.00  0.00           H    
ATOM   4766  N47 MOL   288       7.565   5.194  50.621  1.00  0.00           N1+  
ATOM   4767  H47 MOL   288       7.259   5.935  50.016  1.00  0.00           H    
ATOM   4768  H47 MOL   288       7.164   4.379  50.161  1.00  0.00           H    
ATOM   4769  H47 MOL   288       7.196   5.287  51.548  1.00  0.00           H    
ATOM   4770  H47 MOL   288       8.571   5.160  50.620  1.00  0.00           H    
ATOM   4771  N47 MOL   289      14.818  26.739  35.592  1.00  0.00           N1+  
ATOM   4772  H47 MOL   289      15.262  25.935  35.081  1.00  0.00           H    
ATOM   4773  H47 MOL   289      14.579  26.483  36.562  1.00  0.00           H    
ATOM   4774  H47 MOL   289      13.924  26.997  35.193  1.00  0.00           H    
ATOM   4775  H47 MOL   289      15.337  27.608  35.495  1.00  0.00           H    
ATOM   4776  N47 MOL   290      20.441  40.290  27.410  1.00  0.00           N1+  
ATOM   4777  H47 MOL   290      20.872  40.944  26.746  1.00  0.00           H    
ATOM   4778  H47 MOL   290      19.665  39.736  27.050  1.00  0.00           H    
ATOM   4779  H47 MOL   290      20.065  40.738  28.230  1.00  0.00           H    
ATOM   4780  H47 MOL   290      21.115  39.627  27.715  1.00  0.00           H    
ATOM   4781  N47 MOL   291      29.457  23.881  -1.343  1.00  0.00           N1+  
ATOM   4782  H47 MOL   291      28.646  23.485  -0.874  1.00  0.00           H    
ATOM   4783  H47 MOL   291      29.378  24.865  -1.537  1.00  0.00           H    
ATOM   4784  H47 MOL   291      29.705  23.367  -2.167  1.00  0.00           H    
ATOM   4785  H47 MOL   291      30.209  23.770  -0.707  1.00  0.00           H    
ATOM   4786  N47 MOL   292      62.972  36.889  51.442  1.00  0.00           N1+  
ATOM   4787  H47 MOL   292      63.025  36.342  52.287  1.00  0.00           H    
ATOM   4788  H47 MOL   292      63.660  36.512  50.808  1.00  0.00           H    
ATOM   4789  H47 MOL   292      63.292  37.827  51.625  1.00  0.00           H    
ATOM   4790  H47 MOL   292      61.996  36.952  51.145  1.00  0.00           H    
ATOM   4791  N47 MOL   293      16.947  63.183  -2.459  1.00  0.00           N1+  
ATOM   4792  H47 MOL   293      16.824  63.752  -3.289  1.00  0.00           H    
ATOM   4793  H47 MOL   293      17.893  62.827  -2.524  1.00  0.00           H    
ATOM   4794  H47 MOL   293      16.336  62.376  -2.527  1.00  0.00           H    
ATOM   4795  H47 MOL   293      16.789  63.747  -1.621  1.00  0.00           H    
ATOM   4796  N47 MOL   294      24.318  53.563   6.091  1.00  0.00           N1+  
ATOM   4797  H47 MOL   294      23.414  53.596   5.605  1.00  0.00           H    
ATOM   4798  H47 MOL   294      23.918  53.088   6.965  1.00  0.00           H    
ATOM   4799  H47 MOL   294      24.396  54.605   6.125  1.00  0.00           H    
ATOM   4800  H48 MOL   294      24.923  53.075   5.444  1.00  0.00           H    
ATOM   4801  N48 MOL   295      21.137  10.925  20.625  1.00  0.00           N1+  
ATOM   4802  H48 MOL   295      21.566  10.826  19.728  1.00  0.00           H    
ATOM   4803  H48 MOL   295      21.708  10.355  21.250  1.00  0.00           H    
ATOM   4804  H48 MOL   295      20.154  10.708  20.592  1.00  0.00           H    
ATOM   4805  H48 MOL   295      21.197  11.875  20.912  1.00  0.00           H    
ATOM   4806  N48 MOL   296      11.797  20.869  23.107  1.00  0.00           N1+  
ATOM   4807  H48 MOL   296      11.506  20.375  23.946  1.00  0.00           H    
ATOM   4808  H48 MOL   296      11.419  20.437  22.266  1.00  0.00           H    
ATOM   4809  H48 MOL   296      12.840  20.837  23.075  1.00  0.00           H    
ATOM   4810  H48 MOL   296      11.509  21.839  23.267  1.00  0.00           H    
ATOM   4811  N48 MOL   297      42.541   4.687  15.392  1.00  0.00           N1+  
ATOM   4812  H48 MOL   297      43.283   5.420  15.222  1.00  0.00           H    
ATOM   4813  H48 MOL   297      41.679   5.057  15.797  1.00  0.00           H    
ATOM   4814  H48 MOL   297      42.811   3.877  15.965  1.00  0.00           H
[truncated: 681,606 more chars]
