# Supplementary material for: Multi-electron nitrobenzothiadiazole sp-conjugated-alkynyl covalent organic frameworks for ammonium-ion batteries
Source: Nat Commun. 2026 Mar 7;17:3599. doi: 10.1038/s41467-026-70370-x (PMC13096558; doi:10.1038/s41467-026-70370-x)
Supplement: Supplementary file 5 — Source data [file 41467_2026_70370_MOESM5_ESM.xlsx]

## Sheet: Figure 1c
Experimental and simulated PXRD patterns of BTH-COF.
Experimental		Simulated		Bragg peaks
2 theta (degree)	Intensity (a.u.)	2 theta (degree)	Intensity (a.u.)	2 theta (degree)	Intensity (a.u.)
2.0001	254.678	2	2.63699	4.27586	-5
2.02061	253.958	2.05	2.63699	4.27587	-5
2.04112	253.216	2.1	2.63699	4.27587	-5
2.06163	252.453	2.15	2.63699	4.28649	-5
2.08214	251.668	2.2	2.63699	4.2865	-5
2.10266	250.862	2.25	2.63699	4.2865	-5
2.12317	250.034	2.3	2.63699	7.40945	-5
2.14368	249.184	2.35	2.63699	7.40946	-5
2.16419	248.313	2.4	2.63699	7.40947	-5
2.1847	247.421	2.45	2.63699	7.42789	-5
2.20521	246.507	2.5	2.63699	7.4279	-5
2.22572	245.572	2.55	2.63699	7.42791	-5
2.24623	244.615	2.6	2.63699	8.55769	-5
2.26674	243.636	2.65	2.63699	8.5577	-5
2.28726	242.636	2.7	2.63699	8.55771	-5
2.30777	241.615	2.75	2.63699	8.579	-5
2.32828	240.69	2.8	2.63699	8.57901	-5
2.34879	239.736	2.85	2.63699	8.57901	-5
2.3693	238.749	2.9	2.63699	11.3287	-5
2.38981	237.72	2.95	2.63699	11.3287	-5
2.41032	236.645	3	2.63699	11.3287	-5
2.43083	235.519	3.05	2.63699	11.3287	-5
2.45134	234.336	3.1	2.63699	11.3287	-5
2.47186	233.095	3.15	2.63699	11.3287	-5
2.49237	231.794	3.2	2.63699	11.3569	-5
2.51288	230.438	3.25	2.63699	11.3569	-5
2.53339	229.025	3.3	2.63699	11.3569	-5
2.5539	227.578	3.35	2.63699	11.3569	-5
2.57441	226.117	3.4	2.63699	11.3569	-5
2.59492	224.65	3.45	2.63699	11.357	-5
2.61543	223.185	3.5	2.63699	12.8515	-5
2.63595	221.757	3.55	2.63699	12.8515	-5
2.65646	220.35	3.6	2.63699	12.8516	-5
2.67697	218.939	3.65	2.63699	12.8836	-5
2.69748	217.518	3.7	2.63699	12.8836	-5
2.71799	216.08	3.75	2.63699	12.8836	-5
2.7385	214.621	3.8	2.63699	14.8501	-5
2.75901	213.143	3.85	2.69719	14.8501	-5
2.77952	211.645	3.9	2.88775	14.8501	-5
2.80003	210.129	3.95	2.96933	14.8872	-5
2.82055	208.594	4	3.09822	14.8872	-5
2.84106	207.041	4.05	3.31941	14.8872	-5
2.86157	205.612	4.1	3.74715	15.4601	-5
2.88208	204.15	4.15	4.74532	15.4601	-5
2.90259	202.65	4.2	8.03515	15.4601	-5
2.9231	201.132	4.25	63.7525	15.4602	-5
2.94361	199.525	4.3	102.637	15.4602	-5
2.96412	197.83	4.35	9.49025	15.4602	-5
2.98463	196.014	4.4	5.05669	15.4988	-5
3.00515	194.097	4.45	3.86338	15.4988	-5
3.02566	192.127	4.5	3.37463	15.4988	-5
3.04617	190.078	4.55	3.12862	15.4988	-5
3.06668	187.978	4.6	2.9878	15.4988	-5
3.08719	185.883	4.65	2.89979	15.4988	-5
3.1077	183.805	4.7	2.75574	17.1636	-5
3.12821	181.754	4.75	2.63699	17.1636	-5
3.14872	179.743	4.8	2.63699	17.1636	-5
3.16923	177.783	4.85	2.63699	17.2066	-5
3.18975	175.846	4.9	2.63699	17.2066	-5
3.21026	173.936	4.95	2.63699	17.2066	-5
3.23077	172.081	5	2.63699	18.7168	-5
3.25128	170.305	5.05	2.63699	18.7168	-5
3.27179	168.611	5.1	2.63699	18.7169	-5
3.2923	167.013	5.15	2.63699	18.7169	-5
3.31281	165.533	5.2	2.63699	18.7169	-5
3.33332	164.196	5.25	2.63699	18.7169	-5
3.35383	163.026	5.3	2.63699	18.7638	-5
3.37435	162.036	5.35	2.63699	18.7638	-5
3.39486	161.232	5.4	2.63699	18.7638	-5
3.41537	160.615	5.45	2.63699	18.7638	-5
3.43588	160.189	5.5	2.63699	18.7638	-5
3.45639	159.943	5.55	2.63699	18.7638	-5
3.4769	159.864	5.6	2.63699	19.6866	-5
3.49741	159.762	5.65	2.63699	19.6866	-5
3.51792	159.729	5.7	2.63699	19.6866	-5
3.53844	159.749	5.75	2.63699	19.6866	-5
3.55895	159.762	5.8	2.63699	19.6867	-5
3.57946	159.81	5.85	2.63699	19.6867	-5
3.59997	159.887	5.9	2.63699	19.736	-5
3.62048	160.008	5.95	2.63699	19.736	-5
3.64099	160.142	6	2.63699	19.736	-5
3.6615	160.276	6.05	2.63699	19.736	-5
3.68201	160.492	6.1	2.63699	19.7361	-5
3.70252	160.813	6.15	2.63699	19.7361	-5
3.72304	161.204	6.2	2.63699	21.5003	-5
3.74355	161.609	6.25	2.63699	21.5003	-5
3.76406	162.04	6.3	2.63699	21.5003	-5
3.78457	162.483	6.35	2.63699	21.5543	-5
3.80508	162.913	6.4	2.63699	21.5544	-5
3.82559	163.402	6.45	2.63699	21.5544	-5
3.8461	163.933	6.5	2.63699	22.3544	-5
3.86661	164.54	6.55	2.63699	22.3544	-5
3.88712	165.301	6.6	2.63699	22.3544	-5
3.90764	166.451	6.65	2.63699	22.4107	-5
3.92815	167.971	6.7	2.63699	22.4107	-5
3.94866	169.838	6.75	2.63699	22.4107	-5
3.96917	172.03	6.8	2.63699	22.77	-5
3.98968	174.474	6.85	2.63699	22.77	-5
4.01019	176.827	6.9	2.63699	22.7701	-5
4.0307	179.498	6.95	2.63699	22.7701	-5
4.05121	182.454	7	2.65683	22.7701	-5
4.07172	185.656	7.05	2.67238	22.7701	-5
4.09224	189.078	7.1	2.68445	22.8274	-5
4.11275	192.694	7.15	2.70392	22.8274	-5
4.13326	196.463	7.2	2.73835	22.8274	-5
4.15377	200.352	7.25	2.80807	22.8274	-5
4.17428	204.327	7.3	2.98407	22.8274	-5
4.19479	208.351	7.35	3.72924	22.8274	-5
4.2153	212.403	7.4	19.1976	23.976	-5
4.23581	216.556	7.45	9.04303	23.976	-5
4.25632	220.752	7.5	3.28149	23.976	-5
4.27684	225.025	7.55	2.89568	23.9761	-5
4.29735	229.358	7.6	2.77534	23.9761	-5
4.31786	233.618	7.65	2.72286	23.9761	-5
4.33837	238.123	7.7	2.69541	24.0365	-5
4.35888	242.218	7.75	2.67928	24.0365	-5
4.37939	245.93	7.8	2.66901	24.0365	-5
4.3999	249.495	7.85	2.64218	24.0365	-5
4.42041	252.741	7.9	2.63699	24.0365	-5
4.44093	255.429	7.95	2.63699	24.0365	-5
4.46144	257.341	8	2.63699	25.0814	-5
4.48195	258.523	8.05	2.63699	25.1447	-5
4.50246	258.925	8.1	2.63699	25.455	-5
4.52297	258.552	8.15	2.66472	25.455	-5
4.54348	257.205	8.2	2.685	25.455	-5
4.56399	254.878	8.25	2.70142	25.455	-5
4.5845	251.574	8.3	2.72797	25.455	-5
4.60501	247.301	8.35	2.77504	25.455	-5
4.62553	242.122	8.4	2.87072	25.5193	-5
4.64604	236.518	8.45	3.11415	25.5193	-5
4.66655	230.057	8.5	4.19035	25.5193	-5
4.68706	222.84	8.55	25.58	25.5193	-5
4.70757	215.004	8.6	11.2514	25.5193	-5
4.72808	206.685	8.65	3.50112	25.5193	-5
4.74859	198.049	8.7	2.98356	25.8684	-5
4.7691	189.273	8.75	2.82256	25.8684	-5
4.78961	180.525	8.8	2.75228	25.8684	-5
4.81013	171.982	8.85	2.71548	25.9338	-5
4.83064	163.818	8.9	2.69384	25.9338	-5
4.85115	156.194	8.95	2.68006	25.9338	-5
4.87166	149.12	9	2.64433	26.1872	-5
4.89217	142.729	9.05	2.63699	26.1872	-5
4.91268	137.076	9.1	2.63699	26.1873	-5
4.93319	132.175	9.15	2.63699	26.1873	-5
4.9537	128.111	9.2	2.63699	26.1873	-5
4.97421	124.363	9.25	2.63699	26.1873	-5
4.99473	121.367	9.3	2.63699	26.2315	-5
5.01524	119.097	9.35	2.63699	26.2315	-5
5.03575	117.119	9.4	2.63699	26.2315	-5
5.05626	115.321	9.45	2.63699	26.2315	-5
5.07677	113.724	9.5	2.63699	26.2316	-5
5.09728	112.385	9.55	2.63699	26.2316	-5
5.11779	111.24	9.6	2.63699	26.2535	-5
5.1383	110.327	9.65	2.63699	26.2535	-5
5.15881	109.63	9.7	2.63699	26.2535	-5
5.17933	109.099	9.75	2.63699	26.2535	-5
5.19984	108.678	9.8	2.63699	26.2535	-5
5.22035	108.304	9.85	2.63699	26.2535	-5
5.24086	107.912	9.9	2.63699	26.2979	-5
5.26137	107.432	9.95	2.63699	26.2979	-5
5.28188	106.787	10	2.63699	26.2979	-5
5.30239	106.129	10.05	2.63699	26.2979	-5
5.3229	105.455	10.1	2.63699	26.2979	-5
5.34342	104.766	10.15	2.63699	26.2979	-5
5.36393	104.082	10.2	2.63699	26.5463	-5
5.38444	103.407	10.25	2.63699	26.5463	-5
5.40495	102.744	10.3	2.63699	26.5463	-5
5.42546	102.097	10.35	2.63699	26.5463	-5
5.44597	101.468	10.4	2.63699	26.5464	-5
5.46648	100.861	10.45	2.63699	26.5464	-5
5.48699	100.278	10.5	2.63699	26.6135	-5
5.5075	99.7192	10.55	2.63699	26.6135	-5
5.52802	99.185	10.6	2.63699	26.6135	-5
5.54853	98.6726	10.65	2.63699	26.6135	-5
5.56904	98.1812	10.7	2.63699	26.6135	-5
5.58955	97.709	10.75	2.63699	26.6135	-5
5.61006	97.2537	10.8	2.63699	26.9441	-5
5.63057	96.8325	10.85	2.63699	26.9442	-5
5.65108	96.4498	10.9	2.64183	26.9442	-5
5.67159	96.1076	10.95	2.65938	26.9442	-5
5.6921	95.8077	11	2.66671	26.9442	-5
5.71262	95.5512	11.05	2.67793	26.9442	-5
5.73313	95.3392	11.1	2.69692	27.0124	-5
5.75364	95.1781	11.15	2.73298	27.0124	-5
5.77415	95.0688	11.2	2.81483	27.0124	-5
5.79466	94.9937	11.25	3.07159	27.0124	-5
5.81517	94.9366	11.3	6.82304	27.0124	-5
5.83568	94.8916	11.35	13.7727	27.0124	-5
5.85619	94.8519	11.4	3.78542	27.5976	-5
5.8767	94.81	11.45	2.90958	27.5976	-5
5.89722	94.7579	11.5	2.76692	27.5976	-5
5.91773	94.687	11.55	2.71277	27.5976	-5
5.93824	94.5877	11.6	2.68657	27.5976	-5
5.95875	94.4843	11.65	2.67194	27.5976	-5
5.97926	94.3778	11.7	2.66294	27.5976	-5
5.99977	94.2683	11.75	2.65244	27.5976	-5
6.02028	94.1556	11.8	2.63714	27.5976	-5
6.04079	94.0395	11.85	2.63699	27.5976	-5
6.0613	93.92	11.9	2.63699	27.5976	-5
6.08182	93.7953	11.95	2.63699	27.5976	-5
6.10233	93.6652	12	2.63699	27.6675	-5
6.12284	93.5303	12.05	2.63699	27.6675	-5
6.14335	93.3913	12.1	2.63699	27.6675	-5
6.16386	93.2496	12.15	2.63699	27.6675	-5
6.18437	93.1081	12.2	2.63699	27.6675	-5
6.20488	92.9681	12.25	2.63699	27.6675	-5
6.22539	92.831	12.3	2.63699	27.6675	-5
6.24591	92.6981	12.35	2.63699	27.6675	-5
6.26642	92.5707	12.4	2.63699	27.6675	-5
6.28693	92.4503	12.45	2.64242	27.6675	-5
6.30744	92.3401	12.5	2.64594	27.6675	-5
6.32795	92.2407	12.55	2.64904	27.6675	-5
6.34846	92.1525	12.6	2.65409	28.2784	-5
6.36897	92.0764	12.65	2.66311	28.2784	-5
6.38948	92.0045	12.7	2.68176	28.2784	-5
6.40999	91.9307	12.75	2.73064	28.2784	-5
6.43051	91.8523	12.8	2.99596	28.2784	-5
6.45102	91.7752	12.85	6.95029	28.2784	-5
6.47153	91.6951	12.9	4.30092	28.3196	-5
6.49204	91.613	12.95	2.79606	28.3196	-5
6.51255	91.5298	13	2.69954	28.3196	-5
6.53306	91.4461	13.05	2.67048	28.3196	-5
6.55357	91.3627	13.1	2.65783	28.3196	-5
6.57408	91.28	13.15	2.6512	28.3197	-5
6.59459	91.1985	13.2	2.64729	28.3501	-5
6.61511	91.1184	13.25	2.6448	28.3501	-5
6.63562	91.0399	13.3	2.63885	28.3501	-5
6.65613	90.9631	13.35	2.63699	28.3501	-5
6.67664	90.888	13.4	2.63699	28.3501	-5
6.69715	90.8144	13.45	2.63699	28.3501	-5
6.71766	90.7443	13.5	2.63699	28.3914	-5
6.73817	90.679	13.55	2.63699	28.3914	-5
6.75868	90.6187	13.6	2.63699	28.3914	-5
6.77919	90.559	13.65	2.63699	28.3915	-5
6.79971	90.4744	13.7	2.63699	28.3915	-5
6.82022	90.3767	13.75	2.63699	28.3915	-5
6.84073	90.2834	13.8	2.63699	29.2722	-5
6.86124	90.2087	13.85	2.63699	29.2722	-5
6.88175	90.1576	13.9	2.63699	29.2722	-5
6.90226	90.1343	13.95	2.63699	29.2722	-5
6.92277	90.1425	14	2.63699	29.2723	-5
6.94328	90.1828	14.05	2.63699	29.2723	-5
6.96379	90.2569	14.1	2.63699	29.3466	-5
6.98431	90.3662	14.15	2.63699	29.3466	-5
7.00482	90.4923	14.2	2.63699	29.3466	-5
7.02533	90.6246	14.25	2.63699	29.3466	-5
7.04584	90.7752	14.3	2.63699	29.3466	-5
7.06635	90.9861	14.35	2.63699	29.3466	-5
7.08686	91.2609	14.4	2.637	29.5968	-5
7.10737	91.6002	14.45	2.64092	29.5968	-5
7.12788	92.0003	14.5	2.64351	29.5968	-5
7.1484	92.4573	14.55	2.64577	29.5968	-5
7.16891	92.9664	14.6	2.64945	29.5968	-5
7.18942	93.5227	14.65	2.65605	29.5968	-5
7.20993	94.1205	14.7	2.66972	29.5968	-5
7.23044	94.7538	14.75	2.7058	29.5968	-5
7.25095	95.4161	14.8	2.91475	29.5968	-5
7.27146	96.1037	14.85	5.67908	29.5968	-5
7.29197	96.8194	14.9	3.96747	29.5968	-5
7.31248	97.5498	14.95	2.75929	29.5968	-5
7.333	98.2761	15	2.68334	29.672	-5
7.35351	98.9826	15.05	2.66264	29.672	-5
7.37402	99.659	15.1	2.65412	29.672	-5
7.39453	100.32	15.15	2.64987	29.672	-5
7.41504	100.956	15.2	2.648	29.672	-5
7.43555	101.586	15.25	2.64793	29.672	-5
7.45606	102.204	15.3	2.64732	29.672	-5
7.47657	102.795	15.35	2.65439	29.672	-5
7.49708	103.342	15.4	2.69074	29.672	-5
7.5176	103.838	15.45	3.38775	29.672	-5
7.53811	104.274	15.5	3.19135	29.672	-5
7.55862	104.642	15.55	2.6916	29.672	-5
7.57913	104.938	15.6	2.65356	29.9572	-5
7.59964	105.154	15.65	2.64537	29.9573	-5
7.62015	105.287	15.7	2.64205	29.9573	-5
7.64066	105.358	15.75	2.64037	30.0334	-5
7.66117	105.397	15.8	2.63941	30.0334	-5
7.68168	105.416	15.85	2.63881	30.0335	-5
7.7022	105.387	15.9	2.63771
7.72271	105.322	15.95	2.63699
7.74322	105.221	16	2.63699
7.76373	105.079	16.05	2.63699
7.78424	104.898	16.1	2.63699
7.80475	104.677	16.15	2.63699
7.82526	104.411	16.2	2.63699
7.84577	104.103	16.25	2.63699
7.86628	103.756	16.3	2.63699
7.8868	103.37	16.35	2.63699
7.90731	102.949	16.4	2.63699
7.92782	102.484	16.45	2.63699
7.94833	101.981	16.5	2.63699
7.96884	101.451	16.55	2.63699
7.98935	100.902	16.6	2.63699
8.00986	100.343	16.65	2.63699
8.03037	99.7553	16.7	2.63699
8.05088	99.1641	16.75	2.63743
8.0714	98.566	16.8	2.6378
8.09191	97.9582	16.85	2.63807
8.11242	97.3383	16.9	2.63849
8.13293	96.7048	16.95	2.63923
8.15344	96.0452	17	2.6407
8.17395	95.3579	17.05	2.64425
8.19446	94.6489	17.1	2.65807
8.21497	93.9241	17.15	2.92894
8.23549	93.1898	17.2	2.88759
8.256	92.4476	17.25	2.67145
8.27651	91.6971	17.3	2.64517
8.29702	90.95	17.35	2.64099
8.31753	90.218	17.4	2.63936
8.33804	89.5126	17.45	2.63856
8.35855	88.8208	17.5	2.63811
8.37906	88.1455	17.55	2.63782
8.39957	87.4888	17.6	2.6374
8.42009	86.8499	17.65	2.63702
8.4406	86.2297	17.7	2.63699
8.46111	85.6316	17.75	2.63699
8.48162	85.0581	17.8	2.63699
8.50213	84.5095	17.85	2.63699
8.52264	83.9921	17.9	2.63699
8.54315	83.5004	17.95	2.63699
8.56366	83.038	18	2.63699
8.58417	82.6082	18.05	2.63699
8.60469	82.2134	18.1	2.63699
8.6252	81.8652	18.15	2.63699
8.64571	81.5733	18.2	2.63699
8.66622	81.3428	18.25	2.63699
8.68673	81.1458	18.3	2.63713
8.70724	80.9769	18.35	2.63725
8.72775	80.8299	18.4	2.63734
8.74826	80.6978	18.45	2.63748
8.76877	80.5724	18.5	2.63772
8.78929	80.4603	18.55	2.63819
8.8098	80.3635	18.6	2.6393
8.83031	80.2781	18.65	2.64337
8.85082	80.1998	18.7	2.72233
8.87133	80.1237	18.75	2.71679
8.89184	80.0513	18.8	2.65408
8.91235	79.991	18.85	2.64005
8.93286	79.9419	18.9	2.63843
8.95337	79.9032	18.95	2.63783
8.97389	79.8739	19	2.63754
8.9944	79.8526	19.05	2.63738
9.01491	79.8381	19.1	2.63728
9.03542	79.8286	19.15	2.63716
9.05593	79.8224	19.2	2.63702
9.07644	79.8173	19.25	2.63781
9.09695	79.8109	19.3	2.63924
9.11746	79.8012	19.35	2.64031
9.13798	79.7858	19.4	2.64151
9.15849	79.7629	19.45	2.6435
9.179	79.74	19.5	2.64717
9.19951	79.7168	19.55	2.65515
9.22002	79.6939	19.6	2.6783
9.24053	79.6717	19.65	2.93265
9.26104	79.6507	19.7	3.76934
9.28155	79.6308	19.75	3.1844
9.30206	79.6121	19.8	2.68893
9.32258	79.5948	19.85	2.65718
9.34309	79.579	19.9	2.64793
9.3636	79.5649	19.95	2.64386
9.38411	79.5526	20	2.64171
9.40462	79.5422	20.05	2.64043
9.42513	79.5338	20.1	2.63961
9.44564	79.5273	20.15	2.63778
9.46615	79.5227	20.2	2.63699
9.48666	79.5201	20.25	2.63699
9.50718	79.5194	20.3	2.63699
9.52769	79.5203	20.35	2.63699
9.5482	79.523	20.4	2.63699
9.56871	79.5271	20.45	2.63699
9.58922	79.5325	20.5	2.63699
9.60973	79.5391	20.55	2.63699
9.63024	79.5458	20.6	2.63699
9.65075	79.5525	20.65	2.63699
9.67126	79.5592	20.7	2.63699
9.69178	79.5661	20.75	2.63699
9.71229	79.5733	20.8	2.63699
9.7328	79.5811	20.85	2.63699
9.75331	79.5894	20.9	2.63699
9.77382	79.5984	20.95	2.63699
9.79433	79.6077	21	2.63699
9.81484	79.6175	21.05	2.63727
9.83535	79.6284	21.1	2.63836
9.85586	79.6405	21.15	2.6393
9.87638	79.6537	21.2	2.64009
9.89689	79.6681	21.25	2.64138
9.9174	79.6837	21.3	2.64368
9.93791	79.7006	21.35	2.6484
9.95842	79.7187	21.4	2.6608
9.97893	79.738	21.45	2.73582
9.99944	79.7584	21.5	3.619
10.0199	79.7799	21.55	3.18948
10.0405	79.8024	21.6	2.71599
10.061	79.8257	21.65	2.65673
10.0815	79.8498	21.7	2.64688
10.102	79.8745	21.75	2.64295
10.1225	79.8963	21.8	2.64098
10.143	79.9161	21.85	2.63985
10.1635	79.9349	21.9	2.63935
10.184	79.9535	21.95	2.63912
10.2045	79.9728	22	2.63924
10.2251	79.9934	22.05	2.6397
10.2456	80.0159	22.1	2.6408
10.2661	80.0417	22.15	2.64274
10.2866	80.0719	22.2	2.64669
10.3071	80.1067	22.25	2.65677
10.3276	80.1475	22.3	2.70916
10.3481	80.1957	22.35	3.47831
10.3686	80.251	22.4	3.10178
10.3892	80.3127	22.45	2.73669
10.4097	80.3805	22.5	2.65721
10.4302	80.4537	22.55	2.64752
10.4507	80.5318	22.6	2.64434
10.4712	80.6141	22.65	2.64401
10.4917	80.6985	22.7	2.64839
10.5122	80.7822	22.75	2.74866
10.5327	80.8658	22.8	2.73663
10.5532	80.95	22.85	2.69014
10.5738	81.0352	22.9	2.64279
10.5943	81.1217	22.95	2.63949
10.6148	81.2097	23	2.63839
10.6353	81.2993	23.05	2.63789
10.6558	81.3925	23.1	2.63762
10.6763	81.4918	23.15	2.63745
10.6968	81.595	23.2	2.63733
10.7173	81.6997	23.25	2.6371
10.7378	81.8036	23.3	2.63699
10.7584	81.9091	23.35	2.63699
10.7789	82.0154	23.4	2.63699
10.7994	82.1217	23.45	2.63699
10.8199	82.2274	23.5	2.63699
10.8404	82.3319	23.55	2.6372
10.8609	82.4346	23.6	2.63736
10.8814	82.5404	23.65	2.63749
10.9019	82.649	23.7	2.63768
10.9224	82.7578	23.75	2.63799
10.943	82.8643	23.8	2.63859
10.9635	82.9653	23.85	2.63996
10.984	83.0567	23.9	2.64435
11.0045	83.136	23.95	2.71659
11.025	83.2007	24	2.74382
11.0455	83.2529	24.05	2.7121
11.066	83.2905	24.1	2.64415
11.0865	83.3096	24.15	2.63975
11.107	83.3022	24.2	2.63849
11.1276	83.2696	24.25	2.63794
11.1481	83.2154	24.3	2.63765
11.1686	83.141	24.35	2.63747
11.1891	83.0481	24.4	2.63736
11.2096	82.9503	24.45	2.6371
11.2301	82.849	24.5	2.637
11.2506	82.7393	24.55	2.63699
11.2711	82.6035	24.6	2.63699
11.2916	82.4442	24.65	2.64414
11.3122	82.2614	24.7	2.6488
11.3327	82.0589	24.75	2.65346
11.3532	81.8405	24.8	2.65947
11.3737	81.6098	24.85	2.66951
11.3942	81.371	24.9	2.68826
11.4147	81.1279	24.95	2.72982
11.4352	80.8846	25	2.85807
11.4557	80.6453	25.05	4.62824
11.4762	80.4142	25.1	6.81334
11.4968	80.1956	25.15	5.72646
11.5173	79.9864	25.2	2.97188
11.5378	79.7835	25.25	2.76466
11.5583	79.5885	25.3	2.73177
11.5788	79.4043	25.35	2.75191
11.5993	79.233	25.4	2.95546
11.6198	79.0768	25.45	5.99756
11.6403	78.9379	25.5	4.17855
11.6608	78.8178	25.55	3.30232
11.6814	78.7128	25.6	2.73027
11.7019	78.6163	25.65	2.67958
11.7224	78.5289	25.7	2.66203
11.7429	78.4579	25.75	2.65561
11.7634	78.4057	25.8	2.6536
11.7839	78.3739	25.85	2.67701
11.8044	78.3665	25.9	2.66788
11.8249	78.3858	25.95	2.66348
11.8454	78.415	26	2.65186
11.866	78.4438	26.05	2.66093
11.8865	78.4681	26.1	2.69107
11.907	78.5041	26.15	2.99172
11.9275	78.551	26.2	3.93564
11.948	78.6079	26.25	3.61886
11.9685	78.6738	26.3	2.91878
11.989	78.7477	26.35	2.70094
12.0095	78.8283	26.4	2.6867
12.03	78.9144	26.45	2.71204
12.0506	79.0045	26.5	2.96201
12.0711	79.0973	26.55	4.92213
12.0916	79.1915	26.6	3.72546
12.1121	79.2853	26.65	2.9623
12.1326	79.3764	26.7	2.69351
12.1531	79.4629	26.75	2.66467
12.1736	79.5465	26.8	2.65472
12.1941	79.6269	26.85	2.65188
12.2147	79.7033	26.9	2.66909
12.2352	79.7769	26.95	2.79374
12.2557	79.8522	27	2.7152
12.2762	79.9252	27.05	2.65906
12.2967	79.9924	27.1	2.64064
12.3172	80.0504	27.15	2.64078
12.3377	80.1019	27.2	2.64127
12.3582	80.1422	27.25	2.64275
12.3787	80.1722	27.3	2.64428
12.3993	80.1929	27.35	2.64698
12.4198	80.2061	27.4	2.65188
12.4403	80.2101	27.45	2.66222
12.4608	80.2032	27.5	2.69004
12.4813	80.1857	27.55	2.89208
12.5018	80.1581	27.6	4.58353
12.5223	80.1208	27.65	3.47052
12.5428	80.0745	27.7	2.98213
12.5633	80.0214	27.75	2.68718
12.5838	79.9652	27.8	2.66064
12.6044	79.905	27.85	2.65205
12.6249	79.8352	27.9	2.64829
12.6454	79.7546	27.95	2.64647
12.6659	79.6658	28	2.64593
12.6864	79.5713	28.05	2.64618
12.7069	79.4736	28.1	2.6475
12.7274	79.3746	28.15	2.65385
12.7479	79.2768	28.2	2.67728
12.7684	79.1826	28.25	3.02704
12.789	79.0964	28.3	3.28528
12.8095	79.0208	28.35	3.18787
12.83	78.9574	28.4	2.7563
12.8505	78.9078	28.45	2.66028
12.871	78.8707	28.5	2.64813
12.8915	78.8379	28.55	2.64371
12.912	78.8071	28.6	2.64151
12.9325	78.7771	28.65	2.64025
12.953	78.7465	28.7	2.63945
12.9736	78.7141	28.75	2.63821
12.9941	78.6843	28.8	2.63787
13.0146	78.6578	28.85	2.63805
13.0351	78.6344	28.9	2.63875
13.0556	78.6144	28.95	2.63932
13.0761	78.5978	29	2.6402
13.0966	78.5844	29.05	2.64168
13.1171	78.5761	29.1	2.64453
13.1377	78.5727	29.15	2.65142
13.1582	78.5732	29.2	2.67417
13.1787	78.5758	29.25	3.06656
13.1992	78.5778	29.3	3.00746
13.2197	78.5733	29.35	3.03489
13.2402	78.5598	29.4	2.68497
13.2607	78.5414	29.45	2.65438
13.2812	78.5212	29.5	2.65198
13.3017	78.4995	29.55	2.68013
13.3223	78.4764	29.6	2.90734
13.3428	78.4492	29.65	2.74003
13.3633	78.4195	29.7	2.70063
13.3838	78.3892	29.75	2.64605
13.4043	78.3598	29.8	2.64198
13.4248	78.3306	29.85	2.64126
13.4453	78.299	29.9	2.64629
13.4658	78.2656	29.95	2.72731
13.4863	78.2318	30	2.66895
13.5069	78.1984		--
13.5274	78.1673
13.5479	78.1409
13.5684	78.1205
13.5889	78.1073
13.6094	78.1023
13.6299	78.1064
13.6504	78.1209
13.6709	78.148
13.6914	78.1878
13.712	78.2419
13.7325	78.3117
13.753	78.3929
13.7735	78.475
13.794	78.5564
13.8145	78.6383
13.835	78.7211
13.8555	78.805
13.876	78.8907
13.8966	78.9785
13.9171	79.0673
13.9376	79.1558
13.9581	79.2431
13.9786	79.3329
13.9991	79.4291
14.0196	79.5294
14.0401	79.6315
14.0607	79.7331
14.0812	79.8349
14.1017	79.9364
14.1222	80.0366
14.1427	80.1349
14.1632	80.2303
14.1837	80.3225
14.2042	80.4109
14.2247	80.4951
14.2453	80.5751
14.2658	80.6488
14.2863	80.7162
14.3068	80.7752
14.3273	80.8249
14.3478	80.8631
14.3683	80.8865
14.3888	80.8939
14.4093	80.8937
14.4299	80.8887
14.4504	80.8811
14.4709	80.8774
14.4914	80.8904
14.5119	80.9162
14.5324	80.9462
14.5529	80.9764
14.5734	81.0072
14.5939	81.0395
14.6144	81.0729
14.635	81.1019
14.6555	81.1256
14.676	81.1434
14.6965	81.1543
14.717	81.1578
14.7375	81.1531
14.758	81.1397
14.7785	81.1171
14.799	81.0856
14.8196	81.0463
14.8401	80.9981
14.8606	80.9387
14.8811	80.8672
14.9016	80.7859
14.9221	80.6957
14.9426	80.598
14.9631	80.4913
14.9837	80.3699
15.0042	80.2402
15.0247	80.1035
15.0452	79.9654
15.0657	79.8357
15.0862	79.7408
15.1067	79.6776
15.1272	79.6312
15.1477	79.5977
15.1683	79.5796
15.1888	79.579
15.2093	79.5946
15.2298	79.6252
15.2503	79.6695
15.2708	79.7261
15.2913	79.7934
15.3118	79.87
15.3323	79.9542
15.3529	80.056
15.3734	80.1744
15.3939	80.3015
15.4144	80.4183
15.4349	80.5217
15.4554	80.6067
15.4759	80.6702
15.4964	80.7104
15.5169	80.7182
15.5374	80.6911
15.558	80.6293
15.5785	80.5285
15.599	80.3963
15.6195	80.2528
15.64	80.1091
15.6605	79.9753
15.681	79.8608
15.7015	79.7724
15.722	79.6936
15.7426	79.6251
15.7631	79.5675
15.7836	79.5216
15.8041	79.4881
15.8246	79.4674
15.8451	79.4603
15.8656	79.4674
15.8861	79.4897
15.9067	79.5322
15.9272	79.5935
15.9477	79.6738
15.9682	79.7731
15.9887	79.8734
16.0092	79.9616
16.0297	80.0298
16.0502	80.0853
16.0707	80.1202
16.0912	80.1325
16.1118	80.1132
16.1323	80.055
16.1528	79.9704
16.1733	79.8767
16.1938	79.7792
16.2143	79.687
16.2348	79.6047
16.2553	79.5314
16.2758	79.4624
16.2964	79.3986
16.3169	79.3411
16.3374	79.291
16.3579	79.2491
16.3784	79.2165
16.3989	79.1941
16.4194	79.1828
16.4399	79.1844
16.4605	79.2004
16.481	79.231
16.5015	79.2806
16.522	79.3477
16.5425	79.4246
16.563	79.5079
16.5835	79.5924
16.604	79.6713
16.6245	79.7398
16.6451	79.7937
16.6656	79.8273
16.6861	79.8379
16.7066	79.8273
16.7271	79.7922
16.7476	79.7413
16.7681	79.6868
16.7886	79.634
16.8091	79.5762
16.8297	79.5131
16.8502	79.4462
16.8707	79.3767
16.8912	79.3063
16.9117	79.2364
16.9322	79.1685
16.9527	79.104
16.9732	79.0446
16.9937	78.9914
17.0143	78.9461
17.0348	78.9114
17.0553	78.892
17.0758	78.8864
17.0963	78.8934
17.1168	78.9126
17.1373	78.9377
17.1578	78.9596
17.1783	78.978
17.1989	78.9926
17.2194	79.0031
17.2399	79.0099
17.2604	79.0166
17.2809	79.0233
17.3014	79.0303
17.3219	79.0364
17.3424	79.0409
17.3629	79.0457
17.3834	79.0502
17.404	79.0543
17.4245	79.0577
17.445	79.0601
17.4655	79.0615
17.486	79.0618
17.5065	79.0609
17.527	79.0575
17.5475	79.0495
17.568	79.0385
17.5886	79.0293
17.6091	79.0238
17.6296	79.0221
17.6501	79.0243
17.6706	79.0288
17.6911	79.0286
17.7116	79.0194
17.7321	79.0015
17.7526	78.9753
17.7732	78.9406
17.7937	78.9064
17.8142	78.881
17.8347	78.8645
17.8552	78.8567
17.8757	78.8574
17.8962	78.8636
17.9167	78.8728
17.9372	78.8842
17.9578	78.8972
17.9783	78.911
17.9988	78.9249
18.0193	78.938
18.0398	78.9498
18.0603	78.9594
18.0808	78.9684
18.1013	78.9761
18.1218	78.9803
18.1424	78.9757
18.1629	78.9642
18.1834	78.9497
18.2039	78.9338
18.2244	78.9134
18.2449	78.8884
18.2654	78.8583
18.2859	78.8219
18.3065	78.7781
18.327	78.7285
18.3475	78.6744
18.368	78.6142
18.3885	78.5519
18.409	78.4959
18.4295	78.449
18.45	78.4054
18.4705	78.3647
18.4911	78.3273
18.5116	78.294
18.5321	78.265
18.5526	78.2402
18.5731	78.2198
18.5936	78.2036
18.6141	78.1903
18.6346	78.1728
18.6551	78.1543
18.6757	78.1446
18.6962	78.1507
18.7167	78.167
18.7372	78.189
18.7577	78.2139
18.7782	78.2426
18.7987	78.2705
18.8192	78.2971
18.8397	78.3208
18.8603	78.3404
18.8808	78.354
18.9013	78.3719
18.9218	78.3913
18.9423	78.4043
18.9628	78.397
18.9833	78.3746
19.0038	78.3443
19.0243	78.3095
19.0449	78.2677
19.0654	78.2192
19.0859	78.1651
19.1064	78.1067
19.1269	78.0452
19.1474	77.9816
19.1679	77.9168
19.1884	77.8519
19.2089	77.7878
19.2294	77.7253
19.25	77.6676
19.2705	77.6263
19.291	77.6059
19.3115	77.6012
19.332	77.6113
19.3525	77.6374
19.373	77.6745
19.3935	77.7054
19.414	77.7301
19.4346	77.7502
19.4551	77.7608
19.4756	77.7685
19.4961	77.7907
19.5166	77.8349
19.5371	77.8845
19.5576	77.9317
19.5781	77.974
19.5986	78.0203
19.6192	78.0692
19.6397	78.1194
19.6602	78.1696
19.6807	78.2188
19.7012	78.266
19.7217	78.311
19.7422	78.3527
19.7627	78.3887
19.7832	78.4158
19.8038	78.435
19.8243	78.4476
19.8448	78.4547
19.8653	78.4577
19.8858	78.4701
19.9063	78.4887
19.9268	78.5089
19.9473	78.526
19.9678	78.5299
19.9884	78.4894
20.0089	78.3979
20.0294	78.2789
20.0499	78.1628
20.0704	78.0558
20.0909	77.9711
20.1114	77.915
20.1319	77.8792
20.1525	77.8573
20.173	77.8493
20.1935	77.8549
20.214	77.8738
20.2345	77.9054
20.255	77.952
20.2755	78.0161
20.296	78.0944
20.3165	78.183
20.3371	78.2788
20.3576	78.3779
20.3781	78.477
20.3986	78.5749
20.4191	78.6829
20.4396	78.8092
20.4601	78.9448
20.4806	79.0664
20.5011	79.1671
20.5217	79.2284
20.5422	79.2373
20.5627	79.1938
20.5832	79.1002
20.6037	78.956
20.6242	78.789
20.6447	78.6191
20.6652	78.456
20.6857	78.283
20.7063	78.1036
20.7268	77.9214
20.7473	77.7398
20.7678	77.5625
20.7883	77.3931
20.8088	77.2354
20.8293	77.093
20.8498	76.9703
20.8703	76.8745
20.8909	76.8038
20.9114	76.7526
20.9319	76.7197
20.9524	76.7057
20.9729	76.7103
20.9934	76.7336
21.0139	76.7759
21.0344	76.8374
21.0549	76.9053
21.0755	76.9571
21.096	76.9831
21.1165	76.9949
21.137	76.9952
21.1575	76.9831
21.178	76.968
21.1985	76.9509
21.219	76.9323
21.2396	76.9122
21.2601	76.8914
21.2806	76.8706
21.3011	76.8507
21.3216	76.8324
21.3421	76.816
21.3626	76.8003
21.3831	76.7872
21.4036	76.774
21.4242	76.7607
21.4447	76.7512
21.4652	76.7618
21.4857	76.7922
21.5062	76.8353
21.5267	76.8875
21.5472	76.9472
21.5677	77.0133
21.5882	77.0835
21.6088	77.1568
21.6293	77.2322
21.6498	77.3077
21.6703	77.3813
21.6908	77.4512
21.7113	77.5167
21.7318	77.5778
21.7523	77.6332
21.7728	77.6821
21.7934	77.7208
21.8139	77.7492
21.8344	77.7677
21.8549	77.7764
21.8754	77.7756
21.8959	77.7711
21.9164	77.7643
21.9369	77.7526
21.9574	77.7265
21.9779	77.6867
21.9985	77.6339
22.019	77.5641
22.0395	77.4881
22.06	77.4247
22.0805	77.3831
22.101	77.3499
22.1215	77.3221
22.142	77.299
22.1625	77.2785
22.1831	77.2573
22.2036	77.2361
22.2241	77.2156
22.2446	77.1965
22.2651	77.1787
22.2856	77.1623
22.3061	77.1475
22.3266	77.1336
22.3471	77.1193
22.3677	77.1055
22.3882	77.0927
22.4087	77.0814
22.4292	77.0764
22.4497	77.088
22.4702	77.1141
22.4907	77.1526
22.5112	77.2016
22.5317	77.252
22.5523	77.2871
22.5728	77.302
22.5933	77.3062
22.6138	77.3123
22.6343	77.3216
22.6548	77.342
22.6753	77.3748
22.6958	77.4112
22.7163	77.4414
22.7369	77.463
22.7574	77.4749
22.7779	77.4758
22.7984	77.4668
22.8189	77.4516
22.8394	77.4306
22.8599	77.4045
22.8804	77.369
22.901	77.325
22.9215	77.2753
22.942	77.2227
22.9625	77.171
22.983	77.1286
23.0035	77.1015
23.024	77.0907
23.0445	77.0953
23.065	77.116
23.0856	77.1411
23.1061	77.1643
23.1266	77.1856
23.1471	77.2102
23.1676	77.241
23.1881	77.2859
23.2086	77.3489
23.2291	77.4296
23.2496	77.5133
23.2702	77.5935
23.2907	77.6683
23.3112	77.7357
23.3317	77.7936
23.3522	77.8441
23.3727	77.8876
23.3932	77.9235
23.4137	77.9498
23.4342	77.9612
23.4548	77.9593
23.4753	77.9454
23.4958	77.9207
23.5163	77.8931
23.5368	77.8728
23.5573	77.8622
23.5778	77.8632
23.5983	77.8794
23.6188	77.9068
23.6394	77.9344
23.6599	77.958
23.6804	77.9805
23.7009	78.0114
23.7214	78.0512
23.7419	78.1052
23.7624	78.1741
23.7829	78.252
23.8034	78.3279
23.8239	78.3978
23.8445	78.4604
23.865	78.5145
23.8855	78.5595
23.906	78.5988
23.9265	78.6322
23.947	78.6597
23.9675	78.679
23.988	78.689
24.0085	78.6909
24.0291	78.6852
24.0496	78.6744
24.0701	78.6664
24.0906	78.6642
24.1111	78.6708
24.1316	78.6897
24.1521	78.7241
24.1726	78.7692
24.1931	78.8248
24.2137	78.8899
24.2342	78.9623
24.2547	79.043
24.2752	79.1353
24.2957	79.2432
24.3162	79.3669
24.3367	79.4962
24.3572	79.6282
24.3777	79.7594
24.3983	79.8866
24.4188	80.0065
24.4393	80.1194
24.4598	80.226
24.4803	80.3251
24.5008	80.415
24.5213	80.4947
24.5418	80.5629
24.5623	80.6172
24.5829	80.6547
24.6034	80.6784
24.6239	80.6983
24.6444	80.7165
24.6649	80.7315
24.6854	80.7395
24.7059	80.7404
24.7264	80.7349
24.7469	80.7241
24.7675	80.7078
24.788	80.681
24.8085	80.6444
24.829	80.6006
24.8495	80.5531
24.87	80.5033
24.8905	80.4491
24.911	80.3913
24.9316	80.3321
24.9521	80.2734
24.9726	80.2174
24.9931	80.1646
25.0136	80.1165
25.0341	80.0745
25.0546	80.04
25.0751	80.0143
25.0956	79.9981
25.1162	79.9922
25.1367	79.9971
25.1572	80.0138
25.1777	80.0492
25.1982	80.1026
25.2187	80.1724
25.2392	80.2553
25.2597	80.3438
25.2802	80.444
25.3008	80.5527
25.3213	80.6656
25.3418	80.7704
25.3623	80.8633
25.3828	80.9402
25.4033	80.9972
25.4238	81.0378
25.4443	81.0597
25.4648	81.0625
25.4854	81.0472
25.5059	81.0147
25.5264	80.9668
25.5469	80.9047
25.5674	80.8292
25.5879	80.7432
25.6084	80.65
25.6289	80.5524
25.6494	80.4539
25.67	80.3573
25.6905	80.2656
25.711	80.1816
25.7315	80.1083
25.752	80.0485
25.7725	80.0093
25.793	79.9918
25.8135	79.9891
25.834	80.0053
25.8545	80.0399
25.8751	80.093
25.8956	80.1619
25.9161	80.2317
25.9366	80.294
25.9571	80.3448
25.9776	80.3867
25.9981	80.4137
26.0186	80.4249
26.0391	80.4194
26.0597	80.3962
26.0802	80.3589
26.1007	80.3065
26.1212	80.2402
26.1417	80.1614
26.1622	80.0713
26.1827	79.9734
26.2032	79.872
26.2237	79.7696
26.2443	79.6689
26.2648	79.5705
26.2853	79.4777
26.3058	79.3934
26.3263	79.3201
26.3468	79.2613
26.3673	79.224
26.3878	79.2127
26.4083	79.2232
26.4289	79.2576
26.4494	79.3124
26.4699	79.3771
26.4904	79.447
26.5109	79.5203
26.5314	79.593
26.5519	79.661
26.5724	79.7225
26.5929	79.7754
26.6135	79.8189
26.634	79.857
26.6545	79.8896
26.675	79.9159
26.6955	79.9352
26.716	79.9465
26.7365	79.9522
26.757	79.9526
26.7776	79.9479
26.7981	79.937
26.8186	79.9179
26.8391	79.8924
26.8596	79.8623
26.8801	79.8292
26.9006	79.7974
26.9211	79.7755
26.9416	79.7643
26.9622	79.766
26.9827	79.7821
27.0032	79.8087
27.0237	79.8427
27.0442	79.8832
27.0647	79.9249
27.0852	79.9649
27.1057	80.0013
27.1262	80.0322
27.1468	80.0554
27.1673	80.0728
27.1878	80.0868
27.2083	80.0971
27.2288	80.103
27.2493	80.1039
27.2698	80.0991
27.2903	80.0871
27.3108	80.0674
27.3314	80.0393
27.3519	80.0067
27.3724	79.9691
27.3929	79.9243
27.4134	79.8702
27.4339	79.8071
27.4544	79.7365
27.4749	79.6577
27.4954	79.5724
27.516	79.4771
27.5365	79.3741
27.557	79.2597
27.5775	79.1366
27.598	79.0066
27.6185	78.8712
27.639	78.732
27.6595	78.5912
27.68	78.4507
27.7005	78.3126
27.7211	78.1794
27.7416	78.0525
27.7621	77.9342
27.7826	77.8263
27.8031	77.7309
27.8236	77.6482
27.8441	77.5791
27.8646	77.5245
27.8851	77.4851
27.9057	77.46
27.9262	77.4505
27.9467	77.4577
27.9672	77.4827
27.9877	77.5203
28.0082	77.5637
28.0287	77.6115
28.0492	77.6637
28.0697	77.7228
28.0903	77.7871
28.1108	77.8554
28.1313	77.9248
28.1518	77.9997
28.1723	78.0811
28.1928	78.1684
28.2133	78.2609
28.2338	78.3578
28.2543	78.4585
28.2749	78.5633
28.2954	78.6714
28.3159	78.782
28.3364	78.894
28.3569	79.0063
28.3774	79.1204
28.3979	79.2399
28.4184	79.3616
28.4389	79.4796
28.4595	79.5894
28.48	79.6902
28.5005	79.7807
28.521	79.8605
28.5415	79.931
28.562	79.992
28.5825	80.0434
28.603	80.0885
28.6236	80.1285
28.6441	80.1668
28.6646	80.2042
28.6851	80.2402
28.7056	80.2683
28.7261	80.2845
28.7466	80.2898
28.7671	80.2853
28.7876	80.2723
28.8082	80.2517
28.8287	80.227
28.8492	80.1989
28.8697	80.168
28.8902	80.1353
28.9107	80.1012
28.9312	80.0697
28.9517	80.0427
28.9722	80.0192
28.9928	79.9942
29.0133	79.9669
29.0338	79.9307
29.0543	79.8843
29.0748	79.8305
29.0953	79.7723
29.1158	79.7106
29.1363	79.6463
29.1568	79.5807
29.1774	79.5148
29.1979	79.4499
29.2184	79.3871
29.2389	79.3234
29.2594	79.2552
29.2799	79.1816
29.3004	79.102
29.3209	79.0159
29.3414	78.9244
29.362	78.8332
29.3825	78.7449
29.403	78.6599
29.4235	78.5751
29.444	78.4907
29.4645	78.4062
29.485	78.3229
29.5055	78.2423
29.526	78.1668
29.5466	78.099
29.5671	78.0345
29.5876	77.9698
29.6081	77.9032
29.6286	77.839
29.6491	77.7772
29.6696	77.7177
29.6901	77.6589
29.7106	77.6013
29.7312	77.5454
29.7517	77.4913
29.7722	77.4389
29.7927	77.3883
29.8132	77.3394
29.8337	77.2923
29.8542	77.2469
29.8747	77.2033
29.8952	77.1613
29.9158	77.1212
29.9363	77.0828
29.9568	77.0461
29.9773	77.0112
29.9978	76.978

## Sheet: Figure 1d
Experimental and simulated PXRD patterns of nitro-BTH-COF.
Experimental		Simulated		Bragg peaks
2 theta (degree)	Intensity (a.u.)	2 theta (degree)	Intensity (a.u.)	2 theta (degree)	Intensity (a.u.)
2.0001	128.351	2	3.97597	4.27198	-5
2.02061	128.107	2.05	3.97597	4.27592	-5
2.04112	127.858	2.1	3.97597	4.27985	-5
2.06163	127.604	2.15	3.97597	4.2826	-5
2.08214	127.346	2.2	3.97597	4.28655	-5
2.10265	127.083	2.25	3.97597	4.29049	-5
2.12316	126.815	2.3	3.97597	7.40272	-5
2.14367	126.542	2.35	3.97597	7.40954	-5
2.16418	126.264	2.4	3.97597	7.41637	-5
2.18469	125.982	2.45	3.97597	7.42114	-5
2.2052	125.695	2.5	3.97597	7.42798	-5
2.22571	125.308	2.55	3.97597	7.43483	-5
2.24622	124.961	2.6	3.97597	8.5499	-5
2.26673	124.715	2.65	3.97597	8.5578	-5
2.28724	124.528	2.7	3.97597	8.56568	-5
2.30775	124.335	2.75	3.97597	8.57119	-5
2.32826	124.054	2.8	3.97597	8.57911	-5
2.34877	123.675	2.85	3.97597	8.58701	-5
2.36928	123.208	2.9	3.97597	11.3169	-5
2.38979	122.666	2.95	3.97597	11.3214	-5
2.4103	122.057	3	3.97597	11.3243	-5
2.43081	121.393	3.05	3.97597	11.3333	-5
2.45132	120.684	3.1	3.97597	11.3363	-5
2.47183	119.938	3.15	3.97597	11.3408	-5
2.49234	119.166	3.2	3.97597	11.3451	-5
2.51285	118.376	3.25	3.97597	11.3496	-5
2.53336	117.588	3.3	3.97597	11.3526	-5
2.55387	116.829	3.35	3.97597	11.3616	-5
2.57438	116.119	3.4	3.97597	11.3646	-5
2.59489	115.479	3.45	3.97597	11.369	-5
2.6154	114.937	3.5	3.97597	12.8398	-5
2.63591	114.559	3.55	3.97597	12.8517	-5
2.65642	114.335	3.6	3.97597	12.8636	-5
2.67693	114.206	3.65	3.97597	12.8719	-5
2.69744	114.021	3.7	3.97597	12.8838	-5
2.71795	113.721	3.75	3.97597	12.8957	-5
2.73846	113.287	3.8	3.97597	14.8366	-5
2.75897	112.749	3.85	4.0368	14.8503	-5
2.77948	112.12	3.9	4.22547	14.864	-5
2.79999	111.409	3.95	4.30666	14.8736	-5
2.8205	110.612	4	4.43494	14.8874	-5
2.84101	109.752	4.05	4.65513	14.9012	-5
2.86152	108.856	4.1	5.08113	15.4438	-5
2.88203	107.943	4.15	6.07622	15.4515	-5
2.90254	107.04	4.2	9.3702	15.4526	-5
2.92305	106.169	4.25	65.5324	15.468	-5
2.94356	105.354	4.3	103.976	15.4691	-5
2.96407	104.616	4.35	10.8618	15.4768	-5
2.98458	103.978	4.4	6.38951	15.4824	-5
3.00509	103.459	4.45	5.19787	15.4901	-5
3.0256	103.079	4.5	4.71056	15.4912	-5
3.04611	102.843	4.55	4.46544	15.5067	-5
3.06662	102.684	4.6	4.32518	15.5078	-5
3.08713	102.58	4.65	4.23755	15.5155	-5
3.10764	102.51	4.7	4.09423	17.1479	-5
3.12815	102.471	4.75	3.97597	17.1638	-5
3.14866	102.443	4.8	3.97597	17.1797	-5
3.16917	102.404	4.85	3.97597	17.1908	-5
3.18968	102.373	4.9	3.97597	17.2068	-5
3.21019	102.339	4.95	3.97597	17.2227	-5
3.2307	102.291	5	3.97597	18.6979	-5
3.25121	102.237	5.05	3.97597	18.7024	-5
3.27172	102.18	5.1	3.97597	18.7125	-5
3.29223	102.126	5.15	3.97597	18.7216	-5
3.31274	102.017	5.2	3.97597	18.7317	-5
3.33325	101.88	5.25	3.97597	18.7363	-5
3.35376	101.759	5.3	3.97597	18.7447	-5
3.37427	101.727	5.35	3.97597	18.7493	-5
3.39478	101.809	5.4	3.97597	18.7594	-5
3.41529	102.011	5.45	3.97597	18.7686	-5
3.4358	102.335	5.5	3.97597	18.7787	-5
3.45631	102.781	5.55	3.97597	18.7832	-5
3.47682	103.345	5.6	3.97597	19.6659	-5
3.49733	103.971	5.65	3.97597	19.6738	-5
3.51784	104.659	5.7	3.97597	19.679	-5
3.53835	105.436	5.75	3.97597	19.6947	-5
3.55886	106.372	5.8	3.97597	19.6999	-5
3.57937	107.474	5.85	3.97597	19.7078	-5
3.59988	108.712	5.9	3.97597	19.7153	-5
3.62039	110.05	5.95	3.97597	19.7232	-5
3.6409	111.451	6	3.97597	19.7284	-5
3.66141	112.874	6.05	3.97597	19.7441	-5
3.68192	114.292	6.1	3.97597	19.7494	-5
3.70243	115.671	6.15	3.97597	19.7572	-5
3.72294	116.969	6.2	3.97597	21.4805	-5
3.74345	118.06	6.25	3.97597	21.5006	-5
3.76396	118.942	6.3	3.97597	21.5206	-5
3.78447	119.791	6.35	3.97597	21.5345	-5
3.80498	120.81	6.4	3.97597	21.5546	-5
3.82549	122.127	6.45	3.97597	21.5747	-5
3.846	123.748	6.5	3.97597	22.3338	-5
3.86651	125.541	6.55	3.97597	22.3547	-5
3.88702	127.452	6.6	3.97597	22.3755	-5
3.90753	129.588	6.65	3.97597	22.39	-5
3.92804	132.186	6.7	3.97597	22.4109	-5
3.94855	135.407	6.75	3.97597	22.4318	-5
3.96906	139.27	6.8	3.97597	22.746	-5
3.98957	143.656	6.85	3.97597	22.7552	-5
4.01008	148.466	6.9	3.97597	22.7612	-5
4.03059	153.69	6.95	3.97597	22.7794	-5
4.0511	159.295	7	3.98136	22.7855	-5
4.07161	165.224	7.05	3.98575	22.7946	-5
4.09212	171.416	7.1	3.98909	22.8033	-5
4.11263	177.969	7.15	3.99448	22.8125	-5
4.13314	184.943	7.2	4.00401	22.8185	-5
4.15365	191.971	7.25	4.02335	22.8368	-5
4.17416	199.035	7.3	4.07239	22.8429	-5
4.19467	206.155	7.35	4.2898	22.852	-5
4.21518	213.151	7.4	8.47071	23.951	-5
4.23569	219.824	7.45	5.82527	23.959	-5
4.2562	226.006	7.5	4.1569	23.9684	-5
4.27671	231.318	7.55	4.04782	23.9843	-5
4.29722	235.622	7.6	4.0143	23.9936	-5
4.31773	238.881	7.65	3.99974	24.0016	-5
4.33824	240.996	7.7	3.99213	24.0114	-5
4.35875	241.761	7.75	3.98767	24.0194	-5
4.37926	240.929	7.8	3.98483	24.0288	-5
4.39977	238.55	7.85	3.97759	24.0448	-5
4.42028	234.816	7.9	3.97597	24.0541	-5
4.44079	230.03	7.95	3.97597	24.0621	-5
4.4613	224.358	8	3.97597	24.2369	-5
4.48181	217.973	8.05	3.97597	24.298	-5
4.50232	211.009	8.1	3.97597	24.6218	-5
4.52283	203.894	8.15	4.00543	24.6218	-5
4.54334	196.793	8.2	4.02833	24.6225	-5
4.56385	189.646	8.25	4.04627	24.6225	-5
4.58436	182.672	8.3	4.07529	24.6232	-5
4.60487	176.036	8.35	4.1268	24.6232	-5
4.62538	169.866	8.4	4.23179	24.6839	-5
4.64589	164.317	8.45	4.50059	24.6839	-5
4.6664	159.372	8.5	5.77503	24.6846	-5
4.68691	154.756	8.55	28.2659	24.6846	-5
4.70742	150.453	8.6	13.8325	24.6853	-5
4.72793	146.419	8.65	4.93798	24.6853	-5
4.74844	142.519	8.7	4.35611	25.3752	-5
4.76895	138.738	8.75	4.17889	25.3752	-5
4.78946	135.113	8.8	4.10187	25.3772	-5
4.80997	131.771	8.85	4.06163	25.3772	-5
4.83048	128.77	8.9	4.03799	25.3793	-5
4.85099	126.105	8.95	4.02294	25.3793	-5
4.8715	123.651	9	3.98504	25.4393	-5
4.89201	121.342	9.05	3.97597	25.4393	-5
4.91252	119.168	9.1	3.97597	25.4413	-5
4.93303	117.422	9.15	3.97597	25.4413	-5
4.95354	116.053	9.2	3.97597	25.4434	-5
4.97405	115.011	9.25	3.97597	25.4434	-5
4.99456	114.23	9.3	3.97597	25.7441	-5
5.01507	113.656	9.35	3.97597	25.7441	-5
5.03558	113.222	9.4	3.97597	25.7468	-5
5.05609	112.743	9.45	3.97597	25.7468	-5
5.0766	112.176	9.5	3.97597	25.7495	-5
5.09711	111.487	9.55	3.97597	25.7495	-5
5.11762	110.695	9.6	3.97597	25.8092	-5
5.13813	109.768	9.65	3.97597	25.8092	-5
5.15864	108.682	9.7	3.97597	25.8119	-5
5.17915	107.551	9.75	3.97597	25.8119	-5
5.19966	106.382	9.8	3.97597	25.8146	-5
5.22017	105.182	9.85	3.97597	25.8146	-5
5.24068	104.064	9.9	3.97597	25.8445	-5
5.26119	103.045	9.95	3.97597	25.8687	-5
5.2817	102.135	10	3.97597	25.8929	-5
5.30221	101.3	10.05	3.97597	25.9098	-5
5.32272	100.575	10.1	3.97597	25.9341	-5
5.34323	100.013	10.15	3.97597	25.9584	-5
5.36374	99.4943	10.2	3.97597	26.2053	-5
5.38425	99.0003	10.25	3.97597	26.2099	-5
5.40476	98.5074	10.3	3.97597	26.2272	-5
5.42527	97.9972	10.35	3.97597	26.2365	-5
5.44578	97.4392	10.4	3.97597	26.2538	-5
5.46629	96.7979	10.45	3.97597	26.2584	-5
5.4868	96.1673	10.5	3.97597	26.2716	-5
5.50731	95.5647	10.55	3.97597	26.2762	-5
5.52782	95.0027	10.6	3.97597	26.2935	-5
5.54833	94.4883	10.65	3.97597	26.3028	-5
5.56884	94.0346	10.7	3.97597	26.3202	-5
5.58935	93.6581	10.75	3.97597	26.3248	-5
5.60986	93.3557	10.8	3.97597	26.8219	-5
5.63037	93.1325	10.85	3.97597	26.8219	-5
5.65088	92.9936	10.9	3.97758	26.8239	-5
5.67139	92.8799	10.95	3.98293	26.8239	-5
5.6919	92.7573	11	3.9854	26.8252	-5
5.71241	92.5939	11.05	3.98896	26.8252	-5
5.73292	92.4535	11.1	3.995	26.8291	-5
5.75343	92.3483	11.15	4.00651	26.8291	-5
5.77394	92.2626	11.2	4.0328	26.8304	-5
5.79445	92.1647	11.25	4.11763	26.8304	-5
5.81496	92.0388	11.3	5.42489	26.8324	-5
5.83547	91.8882	11.35	7.44614	26.8324	-5
5.85598	91.7158	11.4	4.39712	26.8898	-5
5.87649	91.5239	11.45	4.06427	26.8898	-5
5.897	91.3146	11.5	4.01761	26.8918	-5
5.91751	91.0896	11.55	4.00015	26.8918	-5
5.93802	90.8502	11.6	3.99176	26.8931	-5
5.95853	90.5972	11.65	3.98709	26.8931	-5
5.97904	90.3401	11.7	3.98422	26.897	-5
5.99955	90.0867	11.75	3.98085	26.897	-5
6.02006	89.8423	11.8	3.97617	26.8983	-5
6.04057	89.6123	11.85	3.97597	26.8983	-5
6.06108	89.4022	11.9	3.97597	26.9003	-5
6.08159	89.2177	11.95	3.97597	26.9003	-5
6.1021	89.0642	12	3.97597	26.9153	-5
6.12261	88.9476	12.05	3.97597	26.929	-5
6.14312	88.8737	12.1	3.97597	26.9309	-5
6.16363	88.8105	12.15	3.97597	26.9581	-5
6.18414	88.7251	12.2	3.97597	26.96	-5
6.20465	88.6126	12.25	3.97597	26.9736	-5
6.22516	88.4836	12.3	3.97597	26.9835	-5
6.24567	88.3486	12.35	3.97597	26.9971	-5
6.26618	88.2269	12.4	3.97624	26.9991	-5
6.28669	88.1361	12.45	3.98518	27.0263	-5
6.3072	88.0914	12.5	3.99136	27.0283	-5
6.32771	88.104	12.55	3.9967	27.0419	-5
6.34822	88.1831	12.6	4.00539	27.5198	-5
6.36873	88.3351	12.65	4.02099	27.5198	-5
6.38924	88.5641	12.7	4.05339	27.5255	-5
6.40975	88.851	12.75	4.13958	27.5255	-5
6.43026	89.1527	12.8	4.7046	27.5312	-5
6.45077	89.5059	12.85	10.6576	27.5312	-5
6.47128	89.9346	12.9	6.99178	27.5895	-5
6.49179	90.4467	12.95	4.27057	27.5895	-5
6.5123	91.0718	13	4.08557	27.5953	-5
6.53281	91.8572	13.05	4.03416	27.5953	-5
6.55332	92.8953	13.1	4.01204	27.601	-5
6.57383	94.1262	13.15	4.00051	27.601	-5
6.59434	95.5012	13.2	3.99375	28.2902	-5
6.61485	96.9821	13.25	3.98932	28.2983	-5
6.63536	98.5188	13.3	3.97949	28.3119	-5
6.65587	100.075	13.35	3.97597	28.328	-5
6.67638	101.63	13.4	3.97597	28.3416	-5
6.69689	103.151	13.45	3.97597	28.3496	-5
6.7174	104.603	13.5	3.97597	28.362	-5
6.73791	105.954	13.55	3.97597	28.3701	-5
6.75842	107.172	13.6	3.97597	28.3837	-5
6.77893	108.23	13.65	3.97597	28.3999	-5
6.79944	109.122	13.7	3.97597	28.4135	-5
6.81995	109.807	13.75	3.97597	28.4215	-5
6.84046	110.277	13.8	3.97597	28.5361	-5
6.86097	110.598	13.85	3.97597	28.5361	-5
6.88148	110.786	13.9	3.97597	28.5434	-5
6.90199	110.877	13.95	3.97597	28.5434	-5
6.9225	110.966	14	3.97597	28.5508	-5
6.94301	111.093	14.05	3.97597	28.5508	-5
6.96352	111.263	14.1	3.97597	28.6085	-5
6.98403	111.342	14.15	3.97597	28.6085	-5
7.00454	111.332	14.2	3.97597	28.6159	-5
7.02505	111.236	14.25	3.97597	28.6159	-5
7.04556	111.06	14.3	3.97597	28.6233	-5
7.06607	110.809	14.35	3.97597	28.6233	-5
7.08658	110.493	14.4	3.97604	28.8663	-5
7.10709	110.123	14.45	3.97698	28.8663	-5
7.1276	109.712	14.5	3.97763	28.8706	-5
7.14811	109.275	14.55	3.9782	28.8706	-5
7.16862	108.844	14.6	3.97914	28.8712	-5
7.18913	108.43	14.65	3.98083	28.8712	-5
7.20964	108.042	14.7	3.98436	28.8797	-5
7.23015	107.654	14.75	3.99387	28.8797	-5
7.25066	107.264	14.8	4.06489	28.8803	-5
7.27117	106.875	14.85	4.65063	28.8803	-5
7.29168	106.488	14.9	4.31371	28.8846	-5
7.31219	106.108	14.95	4.01078	28.8846	-5
7.3327	105.738	15	3.98801	28.9396	-5
7.35321	105.389	15.05	3.98416	28.9396	-5
7.37372	105.032	15.1	3.98341	28.9439	-5
7.39423	104.618	15.15	3.98337	28.9439	-5
7.41474	104.066	15.2	3.98456	28.9445	-5
7.43525	103.375	15.25	3.98747	28.9445	-5
7.45576	102.578	15.3	3.99331	28.953	-5
7.47627	101.704	15.35	4.0102	28.953	-5
7.49678	100.786	15.4	4.10108	28.9536	-5
7.51729	99.8511	15.45	5.28967	28.9536	-5
7.5378	98.9291	15.5	4.97042	28.9579	-5
7.55831	98.0474	15.55	4.10309	28.9579	-5
7.57882	97.2327	15.6	4.00827	29.8417	-5
7.59933	96.4847	15.65	3.9921	29.8417	-5
7.61984	95.8148	15.7	3.98566	29.8512	-5
7.64035	95.2343	15.75	3.98244	29.8512	-5
7.66086	94.757	15.8	3.9806	29.8606	-5
7.68137	94.3899	15.85	3.97945	29.8606	-5
7.70188	94.1351	15.9	3.97747	29.9176	-5
7.72239	93.9929	15.95	3.97606	29.9176	-5
7.7429	93.9621	16	3.97597	29.9271	-5
7.76341	94.0402	16.05	3.97597	29.9271	-5
7.78392	94.1357	16.1	3.97597	29.9294	-5
7.80443	94.1873	16.15	3.97597	29.9365	-5
7.82494	94.1396	16.2	3.97597	29.9365	-5
7.84545	94.0473	16.25	3.97597	29.9576	-5
7.86596	93.9288	16.3	3.97597	29.9858	-5
7.88647	93.7934	16.35	3.97597	30.0055	-5
7.90698	93.6501	16.4	3.97597	30.0338	-5
7.92749	93.5069	16.45	3.97597	30.0621	-5
7.948	93.3713	16.5	3.97597
7.96851	93.2385	16.55	3.97597
7.98902	93.1102	16.6	3.97597
8.00953	93.0039	16.65	3.97597
8.03004	92.9512	16.7	3.97603
8.05055	92.9737	16.75	3.97822
8.07106	93.0661	16.8	3.98035
8.09157	93.2159	16.85	3.98188
8.11208	93.4108	16.9	3.98423
8.13259	93.6404	16.95	3.98832
8.1531	93.8938	17	3.99648
8.17361	94.1598	17.05	4.0167
8.19412	94.4264	17.1	4.11459
8.21463	94.6804	17.15	5.44002
8.23514	94.9083	17.2	5.3338
8.25565	95.0961	17.25	4.23133
8.27616	95.2483	17.3	4.02296
8.29667	95.3718	17.35	3.99841
8.31718	95.4616	17.4	3.98917
8.33769	95.5136	17.45	3.98468
8.3582	95.5244	17.5	3.98215
8.37871	95.4915	17.55	3.98058
8.39922	95.4346	17.6	3.97838
8.41973	95.3836	17.65	3.97633
8.44024	95.3498	17.7	3.97597
8.46075	95.3211	17.75	3.97597
8.48126	95.2742	17.8	3.97597
8.50177	95.2085	17.85	3.97597
8.52228	95.1239	17.9	3.97597
8.54279	95.0208	17.95	3.97597
8.5633	94.9002	18	3.97597
8.58381	94.7634	18.05	3.97597
8.60432	94.6124	18.1	3.97597
8.62483	94.4496	18.15	3.97597
8.64534	94.278	18.2	3.97597
8.66585	94.1011	18.25	3.97599
8.68636	93.9228	18.3	3.97635
8.70687	93.7446	18.35	3.97671
8.72738	93.5652	18.4	3.97698
8.74789	93.3865	18.45	3.97737
8.7684	93.211	18.5	3.97805
8.78891	93.041	18.55	3.97939
8.80942	92.8792	18.6	3.98268
8.82993	92.7259	18.65	3.99782
8.85044	92.5859	18.7	4.20519
8.87095	92.4486	18.75	4.21638
8.89146	92.3047	18.8	4.04028
8.91197	92.1302	18.85	3.98517
8.93248	91.9323	18.9	3.98015
8.95299	91.7177	18.95	3.97838
8.9735	91.4929	19	3.97755
8.99401	91.2636	19.05	3.97708
9.01452	91.0354	19.1	3.9768
9.03503	90.813	19.15	3.97645
9.05554	90.6009	19.2	3.97608
9.07605	90.4031	19.25	3.976
9.09656	90.2198	19.3	3.97606
9.11707	90.0553	19.35	3.9761
9.13758	89.9134	19.4	3.97614
9.15809	89.7973	19.45	3.97621
9.1786	89.7096	19.5	3.97635
9.19911	89.6521	19.55	3.97664
9.21962	89.6259	19.6	3.97755
9.24013	89.6316	19.65	3.98952
9.26064	89.667	19.7	4.0169
9.28115	89.7086	19.75	3.99657
9.30166	89.7449	19.8	3.97854
9.32217	89.7648	19.85	3.97678
9.34268	89.7902	19.9	3.9764
9.36319	89.8204	19.95	3.97624
9.3837	89.855	20	3.97615
9.40421	89.8931	20.05	3.9761
9.42472	89.9338	20.1	3.97607
9.44523	89.9761	20.15	3.97601
9.46574	90.0122	20.2	3.97598
9.48625	90.0425	20.25	3.97597
9.50676	90.0695	20.3	3.97597
9.52727	90.11	20.35	3.97597
9.54778	90.1651	20.4	3.97597
9.56829	90.2302	20.45	3.97597
9.5888	90.3013	20.5	3.97597
9.60931	90.3745	20.55	3.97597
9.62982	90.4464	20.6	3.97597
9.65033	90.5139	20.65	3.97597
9.67084	90.5743	20.7	3.97597
9.69135	90.6252	20.75	3.97597
9.71186	90.6627	20.8	3.97597
9.73237	90.6851	20.85	3.97597
9.75288	90.6926	20.9	3.97597
9.77339	90.6855	20.95	3.97597
9.7939	90.6643	21	3.97597
9.81441	90.6297	21.05	3.97617
9.83492	90.5825	21.1	3.97668
9.85543	90.5237	21.15	3.9771
9.87594	90.4547	21.2	3.97749
9.89645	90.3869	21.25	3.97812
9.91696	90.3291	21.3	3.97926
9.93747	90.2887	21.35	3.98165
9.95798	90.2571	21.4	3.98821
9.97849	90.2304	21.45	4.05162
9.999	90.2079	21.5	4.33148
10.0195	90.1892	21.55	4.21578
10.04	90.1732	21.6	4.03596
10.0605	90.159	21.65	3.98631
10.081	90.147	21.7	3.98096
10.1015	90.137	21.75	3.97894
10.1221	90.1254	21.8	3.97795
10.1426	90.1109	21.85	3.97738
10.1631	90.0923	21.9	3.9773
10.1836	90.0695	21.95	3.97751
10.2041	90.0425	22	3.9777
10.2246	90.0113	22.05	3.97813
10.2451	89.9761	22.1	3.97901
10.2656	89.9371	22.15	3.98059
10.2861	89.8946	22.2	3.98386
10.3066	89.849	22.25	3.99262
10.3272	89.8007	22.3	4.06722
10.3477	89.75	22.35	4.47712
10.3682	89.6977	22.4	4.34181
10.3887	89.6449	22.45	4.09047
10.4092	89.5924	22.5	3.99362
10.4297	89.5413	22.55	3.98517
10.4502	89.4927	22.6	3.98293
10.4707	89.4478	22.65	3.98371
10.4912	89.4078	22.7	3.99363
10.5117	89.3711	22.75	4.1303
10.5323	89.3349	22.8	4.14377
10.5528	89.2979	22.85	4.05347
10.5733	89.2605	22.9	3.98541
10.5938	89.2239	22.95	3.97953
10.6143	89.188	23	3.97794
10.6348	89.1526	23.05	3.97723
10.6553	89.1177	23.1	3.97685
10.6758	89.0832	23.15	3.97662
10.6963	89.0465	23.2	3.97641
10.7169	88.9979	23.25	3.97612
10.7374	88.9443	23.3	3.97599
10.7579	88.8932	23.35	3.97597
10.7784	88.8564	23.4	3.97597
10.7989	88.8346	23.45	3.97597
10.8194	88.8282	23.5	3.97598
10.8399	88.8373	23.55	3.97602
10.8604	88.8615	23.6	3.97607
10.8809	88.9002	23.65	3.9761
10.9014	88.9525	23.7	3.97615
10.922	89.0171	23.75	3.97624
10.9425	89.0927	23.8	3.98017
10.963	89.1797	23.85	3.98339
10.9835	89.2746	23.9	3.98801
11.004	89.3734	23.95	4.01219
11.0245	89.4721	24	4.02711
11.045	89.5666	24.05	4.02241
11.0655	89.6526	24.1	4.03081
11.086	89.7254	24.15	4.09519
11.1065	89.7806	24.2	4.84195
11.1271	89.8168	24.25	7.01778
11.1476	89.8481	24.3	5.95861
11.1681	89.8784	24.35	4.21236
11.1886	89.9102	24.4	4.06215
11.2091	89.9373	24.45	4.04165
11.2296	89.96	24.5	4.05521
11.2501	89.979	24.55	4.13955
11.2706	90.0047	24.6	5.75555
11.2911	90.0337	24.65	5.72278
11.3116	90.0615	24.7	5.26485
11.3322	90.0877	24.75	4.10132
11.3527	90.1079	24.8	4.02527
11.3732	90.1178	24.85	4.00313
11.3937	90.1066	24.9	3.99325
11.4142	90.0717	24.95	3.98871
11.4347	90.0124	25	3.98607
11.4552	89.9285	25.05	3.98447
11.4757	89.8207	25.1	3.98051
11.4962	89.69	25.15	3.9797
11.5167	89.5382	25.2	3.98156
11.5373	89.3676	25.25	3.98626
11.5578	89.1812	25.3	4.00367
11.5783	88.9819	25.35	4.245
11.5988	88.7741	25.4	4.35901
11.6193	88.563	25.45	4.28308
11.6398	88.3545	25.5	4.01908
11.6603	88.1548	25.55	4.00732
11.6808	87.9711	25.6	4.01768
11.7013	87.7935	25.65	4.05613
11.7218	87.6218	25.7	4.35763
11.7424	87.4575	25.75	6.74053
11.7629	87.29	25.8	5.36097
11.7834	87.1173	25.85	4.37905
11.8039	86.9429	25.9	4.09902
11.8244	86.775	25.95	4.0381
11.8449	86.6185	26	4.00184
11.8654	86.4771	26.05	3.99314
11.8859	86.3542	26.1	3.99182
11.9064	86.2519	26.15	4.00033
11.9269	86.171	26.2	4.14746
11.9474	86.1084	26.25	4.23976
11.968	86.0628	26.3	4.12562
11.9885	86.0358	26.35	4.01641
12.009	86.0319	26.4	3.98663
12.0295	86.0524	26.45	3.98502
12.05	86.0939	26.5	3.98591
12.0705	86.1524	26.55	3.98842
12.091	86.2232	26.6	3.99301
12.1115	86.301	26.65	4.00169
12.132	86.3816	26.7	4.02116
12.1525	86.4601	26.75	4.08331
12.1731	86.5305	26.8	5.05276
12.1936	86.5899	26.85	5.47643
12.2141	86.6362	26.9	5.40335
12.2346	86.677	26.95	4.57093
12.2551	86.7241	27	4.32793
12.2756	86.788	27.05	4.1481
12.2961	86.867	27.1	4.01045
12.3166	86.9584	27.15	3.99574
12.3371	87.0592	27.2	3.99021
12.3576	87.1665	27.25	3.98775
12.3782	87.2835	27.3	3.98496
12.3987	87.4146	27.35	3.98603
12.4192	87.5586	27.4	3.99093
12.4397	87.7104	27.45	4.01192
12.4602	87.8636	27.5	4.37312
12.4807	88.0145	27.55	4.41499
12.5012	88.1607	27.6	4.36765
12.5217	88.3013	27.65	4.02066
12.5422	88.4296	27.7	3.98987
12.5627	88.5394	27.75	3.98334
12.5833	88.6245	27.8	3.98057
12.6038	88.6793	27.85	3.97935
12.6243	88.708	27.9	3.97888
12.6448	88.7201	27.95	3.97869
12.6653	88.7248	28	3.97798
12.6858	88.7241	28.05	3.97812
12.7063	88.7134	28.1	3.97959
12.7268	88.6962	28.15	3.98183
12.7473	88.6755	28.2	3.98684
12.7678	88.6548	28.25	4.01356
12.7884	88.6377	28.3	4.23286
12.8089	88.624	28.35	4.24286
12.8294	88.6002	28.4	4.13691
12.8499	88.5774	28.45	4.03435
12.8704	88.5666	28.5	4.12465
12.8909	88.5868	28.55	4.68264
12.9114	88.6393	28.6	4.31595
12.9319	88.7231	28.65	4.10557
12.9524	88.8322	28.7	3.99993
12.973	88.9634	28.75	3.9927
12.9935	89.1138	28.8	3.99908
13.014	89.2905	28.85	4.16805
13.0345	89.4817	28.9	4.19737
13.055	89.678	28.95	4.17279
13.0755	89.8759	29	4.00457
13.096	90.0679	29.05	3.98372
13.1165	90.2469	29.1	3.97978
13.137	90.4089	29.15	3.97831
13.1575	90.5462	29.2	3.97757
13.1781	90.6516	29.25	3.97713
13.1986	90.7186	29.3	3.97686
13.2191	90.7411	29.35	3.97638
13.2396	90.7173	29.4	3.97658
13.2601	90.6601	29.45	3.97661
13.2806	90.5799	29.5	3.97709
13.3011	90.4874	29.55	3.97759
13.3216	90.3786	29.6	3.97829
13.3421	90.2606	29.65	3.97941
13.3626	90.1405	29.7	3.98163
13.3832	90.0262	29.75	3.98725
13.4037	89.926	29.8	4.02645
13.4242	89.8475	29.85	4.32504
13.4447	89.7674	29.9	4.13611
13.4652	89.6913	29.95	4.20762
13.4857	89.6281	30	4.09809
13.5062	89.5982	30.05	4.05296
13.5267	89.6043	30.1	3.99473
13.5472	89.6432	30.15	3.98546
13.5677	89.7073	30.2	3.99466
13.5883	89.7909	30.25	4.09161
13.6088	89.8882	30.3	4.11186
13.6293	89.9993	30.35	4.05245
13.6498	90.116	30.4	4.01036
13.6703	90.2269	30.45	3.98182
13.6908	90.332	30.5	3.97933
13.7113	90.4259	30.55	3.97872
13.7318	90.5029	30.6	3.97896
13.7523	90.5679	30.65	3.98012
13.7728	90.6156	30.7	3.98368
13.7934	90.6343	30.75	4.00991
13.8139	90.6049	30.8	4.22926
13.8344	90.5185	30.85	4.06738
13.8549	90.3745	30.9	4.06793
13.8754	90.1901	30.95	3.98627
13.8959	89.979	31	3.98077
13.9164	89.7569	31.05	3.9796
13.9369	89.5198	31.1	3.97972
13.9574	89.2718	31.15	3.98565
13.9779	89.0207	31.2	4.0045
13.9985	88.7741	31.25	4.01251
14.019	88.5402	31.3	4.00082
14.0395	88.3273	31.35	4.00536
14.06	88.1385	31.4	4.21787
14.0805	87.9766	31.45	4.1151
14.101	87.8395	31.5	4.12407
14.1215	87.73	31.55	3.99876
14.142	87.6488	31.6	3.9821
14.1625	87.5899	31.65	3.97924
14.183	87.5236	31.7	3.97801
14.2035	87.4255	31.75	3.97735
14.2241	87.2914	31.8	3.97697
14.2446	87.1299	31.85	3.97673
14.2651	86.948	31.9	3.97633
14.2856	86.7476	31.95	3.97616
14.3061	86.536	32	3.97598
14.3266	86.3207	32.05	3.97597
14.3471	86.1066	32.1	3.97597
14.3676	85.8926	32.15	3.97616
14.3881	85.6764	32.2	3.97631
14.4086	85.4716	32.25	3.97657
14.4292	85.2877	32.3	3.97681
14.4497	85.1315	32.35	3.97714
14.4702	85.019	32.4	3.97766
14.4907	84.9631	32.45	3.97864
14.5112	84.9769	32.5	3.98088
14.5317	85.0543	32.55	3.98972
14.5522	85.1813	32.6	4.11228
14.5727	85.3397	32.65	4.09279
14.5932	85.5143	32.7	4.12362
14.6137	85.7024	32.75	4.03939
14.6343	85.9081	32.8	4.00819
14.6548	86.1251	32.85	3.98839
14.6753	86.3472	32.9	3.98002
14.6958	86.57	32.95	3.97916
14.7163	86.7836	33	3.97945
14.7368	86.9797	33.05	3.98102
14.7573	87.1532	33.1	3.98471
14.7778	87.29	33.15	4.00774
14.7983	87.3852	33.2	4.23386
14.8188	87.4417	33.25	4.06955
14.8394	87.4608	33.3	4.10992
14.8599	87.4506	33.35	3.99874
14.8804	87.4272	33.4	3.99497
14.9009	87.402	33.45	4.0706
14.9214	87.3775	33.5	4.34523
14.9419	87.3411	33.55	4.12816
14.9624	87.2947	33.6	4.13416
14.9829	87.2399	33.65	3.99692
15.0034	87.1768	33.7	3.98418
15.0239	87.1093	33.75	3.98194
15.0445	87.0417	33.8	3.98592
15.065	86.9783	33.85	4.02759
15.0855	86.9237	33.9	4.03604
15.106	86.881	33.95	4.0146
15.1265	86.8469	34	4.00239
15.147	86.8248	34.05	3.98143
15.1675	86.8163	34.1	3.97929
15.188	86.8141	34.15	3.97967
15.2085	86.816	34.2	3.98136
15.2291	86.8211	34.25	3.98626
15.2496	86.835	34.3	4.0229
15.2701	86.8577	34.35	4.26977
15.2906	86.8893	34.4	4.11049
15.3111	86.9348	34.45	4.15969
15.3316	86.9909	34.5	4.03015
15.3521	87.0533	34.55	4.00066
15.3726	87.1167	34.6	3.98666
15.3931	87.1773	34.65	3.9858
15.4136	87.2322	34.7	4.01846
15.4342	87.2704	34.75	4.02876
15.4547	87.2947	34.8	4.00829
15.4752	87.3104	34.85	4.00009
15.4957	87.327	34.9	3.9801
15.5162	87.3469	34.95	3.97731
15.5367	87.3706	35	3.97669
15.5572	87.4025	35.05	3.9765
15.5777	87.4441	35.1	3.97645
15.5982	87.4968	35.15	3.97648
15.6187	87.5694	35.2	3.97652
15.6393	87.6611	35.25	3.97682
15.6598	87.7678	35.3	3.97721
15.6803	87.8856	35.35	3.97784
15.7008	88.0112	35.4	3.9789
15.7213	88.1417	35.45	3.98152
15.7418	88.2665	35.5	4.00738
15.7623	88.3785	35.55	4.05622
15.7828	88.4706	35.6	4.05715
15.8033	88.5378	35.65	4.03227
15.8238	88.5743	35.7	4.10774
15.8444	88.5744	35.75	4.23341
15.8649	88.5513	35.8	4.09583
15.8854	88.5107	35.85	4.09897
15.9059	88.4575	35.9	4.00451
15.9264	88.3978	35.95	4.02595
15.9469	88.3341	36	4.28355
15.9674	88.2634	36.05	4.19969
15.9879	88.1678	36.1	4.15661
16.0084	88.0441	36.15	4.05395
16.0289	87.9078	36.2	3.98896
16.0495	87.7622	36.25	3.9829
16.07	87.6137	36.3	3.98107
16.0905	87.4703	36.35	3.98073
16.111	87.3394	36.4	3.98193
16.1315	87.2273	36.45	3.9867
16.152	87.1398	36.5	4.03984
16.1725	87.08	36.55	4.21317
16.193	87.0504	36.6	4.06614
16.2135	87.0533	36.65	4.09302
16.234	87.0938	36.7	3.99771
16.2545	87.175	36.75	3.98185
16.2751	87.2922	36.8	3.97958
16.2956	87.4404	36.85	3.9788
16.3161	87.6142	36.9	3.97864
16.3366	87.8079	36.95	3.97899
16.3571	88.002	37	3.98013
16.3776	88.1756	37.05	3.98327
16.3981	88.3133	37.1	4.01136
16.4186	88.4241	37.15	4.13285
16.4391	88.5196	37.2	4.13128
16.4596	88.6005	37.25	4.08081
16.4802	88.6675	37.3	4.04633
16.5007	88.7219	37.35	3.99084
16.5212	88.7653	37.4	3.98239
16.5417	88.8023	37.45	3.982
16.5622	88.8394	37.5	3.98445
16.5827	88.8754	37.55	4.00322
16.6032	88.9075	37.6	4.12808
16.6237	88.9314	37.65	4.14447
16.6442	88.9529	37.7	4.14066
16.6648	88.9717	37.75	4.09234
16.6853	88.9846	37.8	4.02564
16.7058	88.9925	37.85	4.00003
16.7263	88.9941	37.9	3.98781
16.7468	88.9828	37.95	4.00356
16.7673	88.9655	38	3.99738
16.7878	88.9489	38.05	3.9914
16.8083	88.9399	38.1	3.98503
16.8288	88.9441	38.15	3.9777
16.8493	88.9675	38.2	3.97681
16.8698	89.0215	38.25	3.97641
16.8904	89.1046	38.3	3.97627
16.9109	89.215	38.35	3.9762
16.9314	89.3511	38.4	3.97632
16.9519	89.511	38.45	3.9764
16.9724	89.6893	38.5	3.97655
16.9929	89.8761	38.55	3.97678
17.0134	90.062	38.6	3.97725
17.0339	90.2406	38.65	3.97985
17.0544	90.4124	38.7	3.99527
17.075	90.5722	38.75	3.99336
17.0955	90.715	38.8	3.99381
17.116	90.8357	38.85	4.02032
17.1365	90.9296	38.9	4.10129
17.157	90.9954	38.95	4.01693
17.1775	91.0551	39	4.04477
17.198	91.1057	39.05	3.99925
17.2185	91.1454	39.1	4.04473
17.239	91.1739	39.15	4.23686
17.2595	91.1921	39.2	4.10477
17.28	91.2001	39.25	4.11561
17.3006	91.188	39.3	4.03359
17.3211	91.1547	39.35	3.98572
17.3416	91.0997	39.4	3.98067
17.3621	91.0187	39.45	3.97891
17.3826	90.9152	39.5	3.97827
17.4031	90.7936	39.55	3.97805
17.4236	90.6543	39.6	3.97806
17.4441	90.501	39.65	3.9782
17.4646	90.3378	39.7	3.97846
17.4852	90.1689	39.75	3.97948
17.5057	89.9992	39.8	3.98184
17.5262	89.8337	39.85	3.9945
17.5467	89.6777	39.9	4.06312
17.5672	89.537	39.95	4.16096
17.5877	89.4176	40	4.1673
17.6082	89.3057	40.05	4.13162
17.6287	89.2014	40.1	4.06145
17.6492	89.1051	40.15	4.01972
17.6697	89.0168	40.2	3.98366
17.6902	88.936	40.25	3.97978
17.7108	88.8616	40.3	3.97837
17.7313	88.7921	40.35	3.97764
17.7518	88.7256	40.4	3.9772
17.7723	88.6595	40.45	3.97684
17.7928	88.5917	40.5	3.9765
17.8133	88.5236	40.55	3.97623
17.8338	88.4604	40.6	3.97621
17.8543	88.4109	40.65	3.97627
17.8748	88.3785	40.7	3.97638
17.8954	88.363	40.75	3.97656
17.9159	88.3634	40.8	3.97675
17.9364	88.3787	40.85	3.97705
17.9569	88.4071	40.9	3.97754
17.9774	88.447	40.95	3.97849
17.9979	88.496	41	3.98075
18.0184	88.5509	41.05	3.99245
18.0389	88.6119	41.1	4.10385
18.0594	88.6779	41.15	4.09239
18.0799	88.7466	41.2	4.05028
18.1004	88.8158	41.25	4.04044
18.121	88.883	41.3	3.9932
18.1415	88.9454	41.35	3.98097
18.162	89.0003	41.4	3.97963
18.1825	89.0444	41.45	3.97959
18.203	89.0747	41.5	3.9805
18.2235	89.0964	41.55	3.9833
18.244	89.1144	41.6	3.99782
18.2645	89.1354	41.65	4.11899
18.285	89.159	41.7	4.15483
18.3056	89.1855	41.75	4.14829
18.3261	89.2173	41.8	4.07461
18.3466	89.2477	41.85	4.05409
18.3671	89.2712	41.9	3.99015
18.3876	89.2999	41.95	3.98414
18.4081	89.3424	42	3.98738
18.4286	89.4057	42.05	4.0429
18.4491	89.4991	42.1	4.10216
18.4696	89.6405	42.15	4.0585
18.4901	89.8489	42.2	4.0748
18.5106	90.1131	42.25	4.02491
18.5312	90.4219	42.3	3.99995
18.5517	90.7639	42.35	3.98629
18.5722	91.1276	42.4	3.98061
18.5927	91.5017	42.45	3.98167
18.6132	91.8745	42.5	3.9991
18.6337	92.2343	42.55	4.06563
18.6542	92.5736	42.6	4.02638
18.6747	92.8872	42.65	4.02443
18.6952	93.1668	42.7	4.01132
18.7157	93.4048	42.75	4.01163
18.7363	93.5936	42.8	4.06659
18.7568	93.7259	42.85	4.04439
18.7773	93.8083	42.9	4.02205
18.7978	93.8591	42.95	4.02331
18.8183	93.8861	43	3.99021
18.8388	93.9012	43.05	4.03122
18.8593	93.9218	43.1	4.09262
18.8798	93.9617	43.15	4.08896
18.9003	94.0198	43.2	4.05213
18.9209	94.0767	43.25	4.0354
18.9414	94.1316	43.3	3.99477
18.9619	94.1835	43.35	3.98278
18.9824	94.2297	43.4	3.98447
19.0029	94.2712	43.45	4.0198
19.0234	94.3094	43.5	4.07896
19.0439	94.3516	43.55	4.05164
19.0644	94.3946	43.6	4.0292
19.0849	94.4363	43.65	4.02696
19.1054	94.4763	43.7	3.98686
19.1259	94.5118	43.75	4.00264
19.1465	94.5401	43.8	4.01878
19.167	94.5593	43.85	4.01399
19.1875	94.568	43.9	4.0007
19.208	94.5652	43.95	3.99498
19.2285	94.5504	44	3.98225
19.249	94.5237	44.05	3.97766
19.2695	94.4852	44.1	3.97699
19.29	94.4327	44.15	3.97676
19.3105	94.3665	44.2	3.97666
19.3311	94.2871	44.25	3.97673
19.3516	94.1954	44.3	3.97704
19.3721	94.0927	44.35	3.97785
19.3926	93.9813	44.4	3.98127
19.4131	93.8803	44.45	4.00714
19.4336	93.7882	44.5	4.0151
19.4541	93.7015	44.55	4.00859
19.4746	93.5913	44.6	3.99972
19.4951	93.4595	44.65	3.99558
19.5156	93.3125	44.7	3.98392
19.5361	93.1529	44.75	3.98593
19.5567	92.9851	44.8	4.02068
19.5772	92.8134	44.85	4.17282
19.5977	92.6417	44.9	4.14329
19.6182	92.4737	44.95	4.07915
19.6387	92.3127	45	4.07637
19.6592	92.1664	45.05	4.01031
19.6797	92.0363	45.1	3.98335
19.7002	91.9221	45.15	3.98049
19.7207	91.8192	45.2	3.9801
19.7413	91.7281	45.25	3.98519
19.7618	91.6513	45.3	4.01678
19.7823	91.5911	45.35	4.00613
19.8028	91.5496	45.4	3.99479
19.8233	91.5283	45.45	4.00167
19.8438	91.5074	45.5	4.00666
19.8643	91.4768	45.55	4.03812
19.8848	91.4266	45.6	4.02572
19.9053	91.3733	45.65	4.00518
19.9258	91.3206	45.7	4.01173
19.9463	91.2695	45.75	3.98612
19.9669	91.2212	45.8	3.99321
19.9874	91.1767	45.85	3.98644
20.0079	91.1371	45.9	3.98998
20.0284	91.0984	45.95	3.98338
20.0489	91.0612	46	3.98236
20.0694	91.031	46.05	3.97962
20.0899	91.0058	46.1	3.98046
20.1104	90.985	46.15	4.00058
20.1309	90.9687	46.2	4.03616
20.1515	90.9625	46.25	4.03879
20.172	90.9697	46.3	4.02468
20.1925	90.9918	46.35	4.01829
20.213	91.0296	46.4	3.99549
20.2335	91.0836	46.45	3.98791
20.254	91.1537	46.5	3.98259
20.2745	91.241	46.55	3.98435
20.295	91.3454	46.6	3.99579
20.3155	91.4636	46.65	4.032
20.336	91.5927	46.7	4.00071
20.3565	91.7298	46.75	3.99854
20.3771	91.8691	46.8	3.99722
20.3976	92.005	46.85	3.98045
20.4181	92.1317	46.9	3.97788
20.4386	92.2432	46.95	3.97756
20.4591	92.3414	47	3.97765
20.4796	92.4292	47.05	3.97804
20.5001	92.5063	47.1	3.97886
20.5206	92.5724	47.15	3.98061
20.5411	92.6278	47.2	3.98579
20.5617	92.6731	47.25	4.03669
20.5822	92.7092	47.3	4.12959
20.6027	92.7374	47.35	4.1045
20.6232	92.7594	47.4	4.05671
20.6437	92.7799	47.45	4.05847
20.6642	92.8068	47.5	4.01396
20.6847	92.8374	47.55	4.03461
20.7052	92.8646	47.6	4.02764
20.7257	92.8763	47.65	4.03025
20.7462	92.8766	47.7	4.01368
20.7667	92.8677	47.75	4.00304
20.7873	92.8507	47.8	3.98748
20.8078	92.8279	47.85	3.97865
20.8283	92.8017	47.9	3.97739
20.8488	92.7743	47.95	3.97688
20.8693	92.7476	48	3.97658
20.8898	92.7258	48.05	3.97639
20.9103	92.7203	48.1	3.9763
20.9308	92.7259	48.15	3.9762
20.9513	92.7367	48.2	3.97618
20.9718	92.7416	48.25	3.97623
20.9924	92.7421	48.3	3.97642
21.0129	92.7401	48.35	3.9769
21.0334	92.7376	48.4	3.9802
21.0539	92.7366	48.45	3.98225
21.0744	92.7347	48.5	3.9801
21.0949	92.721	48.55	3.97998
21.1154	92.6911	48.6	3.98012
21.1359	92.645	48.65	3.97971
21.1564	92.5932	48.7	3.98281
21.177	92.5379	48.75	4.01912
21.1975	92.4816	48.8	4.05289
21.218	92.4269	48.85	4.07767
21.2385	92.3767	48.9	4.02704
21.259	92.334	48.95	4.02516
21.2795	92.3022	49	4.0144
21.3	92.2848	49.05	4.01025
21.3205	92.2821	49.1	4.00702
21.341	92.2719	49.15	4.0197
21.3615	92.2534	49.2	4.03546
21.382	92.2271	49.25	4.04413
21.4026	92.2081	49.3	4.00897
21.4231	92.1976	49.35	4.00526
21.4436	92.1962	49.4	3.99862
21.4641	92.2044	49.45	3.98196
21.4846	92.2223	49.5	3.97989
21.5051	92.2498	49.55	3.98108
21.5256	92.2913	49.6	3.9932
21.5461	92.3445	49.65	4.0657
21.5666	92.4058	49.7	4.01876
21.5872	92.4661	49.75	4.02327
21.6077	92.5241	49.8	4.04189
21.6282	92.5797	49.85	4.09954
21.6487	92.6327	49.9	4.03193
21.6692	92.6827	49.95	4.00106
21.6897	92.7287	50	4.03562
21.7102	92.7697
21.7307	92.8043
21.7512	92.8307
21.7717	92.8588
21.7922	92.8919
21.8128	92.9331
21.8333	92.98
21.8538	93.033
21.8743	93.0929
21.8948	93.1538
21.9153	93.2166
21.9358	93.2872
21.9563	93.3731
21.9768	93.4743
21.9974	93.5823
22.0179	93.7012
22.0384	93.8281
22.0589	93.956
22.0794	94.0785
22.0999	94.1901
22.1204	94.2858
22.1409	94.3641
22.1614	94.4221
22.1819	94.4548
22.2024	94.4521
22.223	94.4087
22.2435	94.3287
22.264	94.2163
22.2845	94.0761
22.305	93.9131
22.3255	93.7432
22.346	93.5815
22.3665	93.4409
22.387	93.3184
22.4076	93.2122
22.4281	93.1266
22.4486	93.0592
22.4691	93.0075
22.4896	92.9711
22.5101	92.9503
22.5306	92.9454
22.5511	92.9527
22.5716	92.9659
22.5921	92.9784
22.6126	92.9801
22.6332	92.9645
22.6537	92.9244
22.6742	92.8675
22.6947	92.8011
22.7152	92.7319
22.7357	92.6659
22.7562	92.605
22.7767	92.5455
22.7972	92.4989
22.8178	92.4812
22.8383	92.5181
22.8588	92.6033
22.8793	92.7302
22.8998	92.8926
22.9203	93.0841
22.9408	93.2963
22.9613	93.5183
22.9818	93.7415
23.0023	93.9544
23.0228	94.1415
23.0434	94.2902
23.0639	94.3986
23.0844	94.4924
23.1049	94.562
23.1254	94.599
23.1459	94.5875
23.1664	94.5288
23.1869	94.4307
23.2074	94.3115
23.2279	94.1876
23.2485	94.0681
23.269	93.926
23.2895	93.7706
23.31	93.6106
23.3305	93.4541
23.351	93.3088
23.3715	93.1816
23.392	93.0609
23.4125	92.9615
23.4331	92.8982
23.4536	92.905
23.4741	92.984
23.4946	93.1313
23.5151	93.3206
23.5356	93.5387
23.5561	93.7723
23.5766	94.0225
23.5971	94.2794
23.6176	94.5328
23.6381	94.7789
23.6587	95.009
23.6792	95.2139
23.6997	95.4005
23.7202	95.5661
23.7407	95.7081
23.7612	95.8356
23.7817	95.9437
23.8022	96.0227
23.8227	96.0844
23.8433	96.1368
23.8638	96.1938
23.8843	96.2372
23.9048	96.2665
23.9253	96.2834
23.9458	96.2897
23.9663	96.2874
23.9868	96.2785
24.0073	96.2694
24.0278	96.2624
24.0483	96.257
24.0689	96.2532
24.0894	96.2513
24.1099	96.2521
24.1304	96.2574
24.1509	96.2691
24.1714	96.29
24.1919	96.3046
24.2124	96.3031
24.2329	96.2789
24.2535	96.2395
24.274	96.1887
24.2945	96.1278
24.315	96.0621
24.3355	95.9954
24.356	95.9259
24.3765	95.8551
24.397	95.7847
24.4175	95.7122
24.438	95.6237
24.4585	95.5074
24.4791	95.3684
24.4996	95.2112
24.5201	95.0401
24.5406	94.8597
24.5611	94.6742
24.5816	94.4879
24.6021	94.3049
24.6226	94.129
24.6431	93.9642
24.6637	93.8143
24.6842	93.6816
24.7047	93.5673
24.7252	93.4776
24.7457	93.4122
24.7662	93.3676
24.7867	93.3434
24.8072	93.3338
24.8277	93.33
24.8482	93.3248
24.8687	93.3203
24.8893	93.3259
24.9098	93.3414
24.9303	93.3627
24.9508	93.3727
24.9713	93.3829
24.9918	93.4059
25.0123	93.4656
25.0328	93.5575
25.0533	93.6773
25.0739	93.8267
25.0944	93.9954
25.1149	94.1758
25.1354	94.3647
25.1559	94.5553
25.1764	94.7417
25.1969	94.9178
25.2174	95.0782
25.2379	95.2179
25.2584	95.3403
25.2789	95.4362
25.2995	95.497
25.32	95.5041
25.3405	95.4568
25.361	95.3614
25.3815	95.2502
25.402	95.1387
25.4225	95.0391
25.443	94.9397
25.4635	94.8468
25.484	94.765
25.5046	94.6893
25.5251	94.6211
25.5456	94.5619
25.5661	94.5131
25.5866	94.4756
25.6071	94.4504
25.6276	94.4384
25.6481	94.4401
25.6686	94.4557
25.6892	94.4741
25.7097	94.4888
25.7302	94.4925
25.7507	94.495
25.7712	94.4954
25.7917	94.493
25.8122	94.487
25.8327	94.4768
25.8532	94.462
25.8737	94.4443
25.8942	94.4232
25.9148	94.3975
25.9353	94.3697
25.9558	94.3389
25.9763	94.302
25.9968	94.2508
26.0173	94.1838
26.0378	94.1039
26.0583	94.0146
26.0788	93.9192
26.0994	93.821
26.1199	93.7205
26.1404	93.619
26.1609	93.5185
26.1814	93.421
26.2019	93.3283
26.2224	93.2423
26.2429	93.1648
26.2634	93.0975
26.2839	93.0422
26.3044	92.9989
26.325	92.9675
26.3455	92.9463
26.366	92.9277
26.3865	92.9048
26.407	92.8722
26.4275	92.8329
26.448	92.7893
26.4685	92.7409
26.489	92.6847
26.5096	92.6184
26.5301	92.5452
26.5506	92.462
26.5711	92.3648
26.5916	92.2653
26.6121	92.1814
26.6326	92.1316
26.6531	92.113
26.6736	92.1259
26.6941	92.1728
26.7146	92.2447
26.7352	92.3292
26.7557	92.4117
26.7762	92.4873
26.7967	92.5509
26.8172	92.5977
26.8377	92.623
26.8582	92.6222
26.8787	92.5909
26.8992	92.5248
26.9198	92.4227
26.9403	92.2843
26.9608	92.1132
26.9813	91.9232
27.0018	91.7391
27.0223	91.5764
27.0428	91.4399
27.0633	91.3204
27.0838	91.2225
27.1043	91.1437
27.1248	91.0656
27.1454	90.9902
27.1659	90.9214
27.1864	90.8678
27.2069	90.8321
27.2274	90.816
27.2479	90.814
27.2684	90.8301
27.2889	90.867
27.3094	90.943
27.33	91.0484
27.3505	91.175
27.371	91.3237
27.3915	91.4861
27.412	91.654
27.4325	91.8196
27.453	91.975
27.4735	92.1127
27.494	92.2255
27.5145	92.3061
27.535	92.3496
27.5556	92.3654
27.5761	92.3531
27.5966	92.3132
27.6171	92.2466
27.6376	92.1554
27.6581	92.0431
27.6786	91.9241
27.6991	91.8078
27.7196	91.7043
27.7401	91.5937
27.7607	91.4788
27.7812	91.3639
27.8017	91.2482
27.8222	91.1339
27.8427	91.0229
27.8632	90.9014
27.8837	90.7742
27.9042	90.6534
27.9247	90.5666
27.9453	90.5205
27.9658	90.5108
27.9863	90.5324
28.0068	90.5797
28.0273	90.6454
28.0478	90.7222
28.0683	90.8033
28.0888	90.8814
28.1093	90.9497
28.1298	91.0012
28.1503	91.0292
28.1709	91.0293
28.1914	90.9985
28.2119	90.937
28.2324	90.8453
28.2529	90.7235
28.2734	90.572
28.2939	90.4158
28.3144	90.2745
28.3349	90.1631
28.3555	90.063
28.376	89.9657
28.3965	89.8805
28.417	89.8124
28.4375	89.7658
28.458	89.7446
28.4785	89.7482
28.499	89.7758
28.5195	89.8314
28.54	89.9258
28.5605	90.0668
28.5811	90.2434
28.6016	90.4523
28.6221	90.6907
28.6426	90.9474
28.6631	91.2113
28.6836	91.4715
28.7041	91.7172
28.7246	91.9378
28.7451	92.123
28.7657	92.2625
28.7862	92.3574
28.8067	92.4133
28.8272	92.4321
28.8477	92.4167
28.8682	92.3707
28.8887	92.2986
28.9092	92.2112
28.9297	92.1242
28.9502	92.0499
28.9707	91.9893
28.9913	91.9322
29.0118	91.8828
29.0323	91.8417
29.0528	91.8059
29.0733	91.7759
29.0938	91.7498
29.1143	91.7171
29.1348	91.6845
29.1553	91.6593
29.1759	91.6587
29.1964	91.6784
29.2169	91.715
29.2374	91.7669
29.2579	91.8311
29.2784	91.9043
29.2989	91.9832
29.3194	92.0646
29.3399	92.145
29.3604	92.2213
29.3809	92.2899
29.4015	92.348
29.422	92.3943
29.4425	92.427
29.463	92.4445
29.4835	92.4452
29.504	92.4276
29.5245	92.393
29.545	92.3597
29.5655	92.3351
29.5861	92.3254
29.6066	92.3185
29.6271	92.3141
29.6476	92.3114
29.6681	92.3096
29.6886	92.3082
29.7091	92.3065
29.7296	92.2974
29.7501	92.2826
29.7706	92.2654
29.7911	92.2524
29.8117	92.2566
29.8322	92.2637
29.8527	92.2737
29.8732	92.2865
29.8937	92.3021
29.9142	92.3206
29.9347	92.342
29.9552	92.3662
29.9757	92.3933
29.9962	92.4232

## Sheet: Figure 1f
Fourier Transform infrared spectroscopy (FT-IR) spectra
BTH		BTH		BTH-COF		BTH-NO2		nitro-BTH-COF
Wavenumber (cm-1)	Intensity (a.u.)	Wavenumber (cm-1)	Intensity (a.u.)	Wavenumber (cm-1)	Intensity (a.u.)	Wavenumber (cm-1)	Intensity (a.u.)	Wavenumber (cm-1)	Intensity (a.u.)
998.988	4.86933	1001.85	19.4662	998.988	31.8929	996.268	48.5478	998.523	59.878
1002.85	4.84255	1005.71	19.5078	1002.85	31.7949	1000.13	48.7452	1002.38	59.6936
1006.7	4.80609	1009.57	19.5793	1006.7	31.7186	1003.98	48.9348	1006.24	59.5014
1010.56	4.7639	1013.42	19.6797	1010.56	31.6592	1007.84	49.1049	1010.09	59.3083
1014.42	4.72011	1017.28	19.8016	1014.42	31.6043	1011.7	49.245	1013.95	59.1258
1018.27	4.67718	1021.14	19.9326	1018.27	31.5363	1015.55	49.3482	1017.81	58.9667
1022.13	4.63526	1024.99	20.0569	1022.13	31.4375	1019.41	49.4127	1021.67	58.8428
1025.99	4.59339	1028.85	20.1588	1025.99	31.2971	1023.27	49.4417	1025.52	58.7621
1029.85	4.5513	1032.71	20.2269	1029.85	31.1161	1027.13	49.4421	1029.38	58.727
1033.7	4.51084	1036.57	20.2575	1033.7	30.9076	1030.98	49.4231	1033.24	58.7317
1037.56	4.4755	1040.42	20.2551	1037.56	30.6911	1034.84	49.3951	1037.09	58.763
1041.42	4.44825	1044.28	20.2302	1041.42	30.4859	1038.7	49.3691	1040.95	58.8018
1045.27	4.42938	1048.14	20.1959	1045.27	30.3046	1042.55	49.3556	1044.81	58.8283
1049.13	4.41563	1051.99	20.1628	1049.13	30.1519	1046.41	49.3627	1048.67	58.8264
1052.99	4.40096	1055.85	20.1378	1052.99	30.0267	1050.27	49.3952	1052.52	58.7881
1056.84	4.37902	1059.71	20.1223	1056.84	29.9269	1054.13	49.4527	1056.38	58.7141
1060.7	4.34554	1063.57	20.1143	1060.7	29.8538	1057.98	49.5283	1060.24	58.6128
1064.56	4.30034	1067.42	20.1096	1064.56	29.8148	1061.84	49.6086	1064.09	58.4972
1068.42	4.24791	1071.28	20.1043	1068.42	29.8224	1065.7	49.6753	1067.95	58.382
1072.27	4.19615	1075.14	20.0952	1072.27	29.8903	1069.55	49.7118	1071.81	58.2811
1076.13	4.15364	1078.99	20.0805	1076.13	30.0261	1073.41	49.7113	1075.67	58.2053
1079.99	4.12685	1082.85	20.0589	1079.99	30.2256	1077.27	49.6819	1079.52	58.1611
1083.84	4.11842	1086.71	20.0295	1083.84	30.471	1081.12	49.6407	1083.38	58.1497
1087.7	4.12805	1090.56	19.9913	1087.7	30.7345	1084.98	49.6025	1087.24	58.1658
1091.56	4.15455	1094.42	19.944	1091.56	30.9863	1088.84	49.5725	1091.09	58.1989
1095.41	4.19791	1098.28	19.8891	1095.41	31.2023	1092.7	49.5472	1094.95	58.2349
1099.27	4.26032	1102.14	19.83	1099.27	31.3684	1096.55	49.519	1098.81	58.2593
1103.13	4.34569	1105.99	19.772	1103.13	31.4812	1100.41	49.4814	1102.66	58.2599
1106.99	4.45809	1109.85	19.7199	1106.99	31.5457	1104.27	49.4315	1106.52	58.2294
1110.84	4.60056	1113.71	19.6771	1110.84	31.5729	1108.12	49.3716	1110.38	58.1655
1114.7	4.77359	1117.56	19.6444	1114.7	31.5775	1111.98	49.3062	1114.24	58.0692
1118.56	4.97348	1121.42	19.6204	1118.56	31.5763	1115.84	49.2383	1118.09	57.9423
1122.41	5.18983	1125.28	19.6034	1122.41	31.5879	1119.7	49.1672	1121.95	57.7849
1126.27	5.40375	1129.14	19.5924	1126.27	31.6303	1123.55	49.0896	1125.81	57.5944
1130.13	5.58973	1132.99	19.5883	1130.13	31.7155	1127.41	49.0027	1129.66	57.3685
1133.99	5.72479	1136.85	19.593	1133.99	31.8416	1131.27	48.9059	1133.52	57.1119
1137.84	5.80166	1140.71	19.6083	1137.84	31.9905	1135.12	48.8021	1137.38	56.8441
1141.7	5.83358	1144.56	19.634	1141.7	32.1365	1138.98	48.6957	1141.24	56.5977
1145.56	5.84497	1148.42	19.6664	1145.56	32.258	1142.84	48.5913	1145.09	56.4008
1149.41	5.85664	1152.28	19.6992	1149.41	32.3445	1146.7	48.4914	1148.95	56.2544
1153.27	5.87609	1156.14	19.7257	1153.27	32.3943	1150.55	48.396	1152.81	56.1251
1157.13	5.89467	1159.99	19.7423	1157.13	32.4105	1154.41	48.3028	1156.66	55.9603
1160.99	5.88926	1163.85	19.75	1160.99	32.3981	1158.27	48.2079	1160.52	55.7133
1164.84	5.82966	1167.71	19.7547	1164.84	32.362	1162.12	48.1059	1164.38	55.3701
1168.7	5.69134	1171.56	19.7641	1168.7	32.3077	1165.98	47.9901	1168.24	54.9749
1172.56	5.46916	1175.42	19.7857	1172.56	32.2397	1169.84	47.8534	1172.09	54.6418
1176.41	5.18032	1179.28	19.824	1176.41	32.1609	1173.7	47.6921	1175.95	54.5311
1180.27	4.8543	1183.14	19.8799	1180.27	32.072	1177.55	47.5138	1179.81	54.7819
1184.13	4.51853	1186.99	19.9505	1184.13	31.9726	1181.41	47.3459	1183.66	55.4408
1187.99	4.1905	1190.85	20.0297	1187.99	31.8628	1185.27	47.2331	1187.52	56.4392
1191.84	3.87824	1194.71	20.1089	1191.84	31.7449	1189.12	47.2171	1191.38	57.6277
1195.7	3.5844	1198.56	20.1773	1195.7	31.6234	1192.98	47.3134	1195.24	58.8317
1199.56	3.31065	1202.42	20.2239	1199.56	31.5049	1196.84	47.5068	1199.09	59.8962
1203.41	3.06021	1206.28	20.2408	1203.41	31.396	1200.69	47.7625	1202.95	60.7127
1207.27	2.83848	1210.13	20.226	1207.27	31.3019	1204.55	48.039	1206.81	61.2338
1211.13	2.65276	1213.99	20.1846	1211.13	31.226	1208.41	48.2955	1210.66	61.4715
1214.98	2.51181	1217.85	20.1245	1214.98	31.1697	1212.27	48.4962	1214.52	61.4801
1218.84	2.42557	1221.71	20.0542	1218.84	31.1334	1216.12	48.6131	1218.38	61.3309
1222.7	2.4047	1225.56	19.9817	1222.7	31.1159	1219.98	48.6286	1222.23	61.0882
1226.56	2.4587	1229.42	19.9162	1226.56	31.114	1223.84	48.5377	1226.09	60.7959
1230.41	2.59084	1233.28	19.8691	1230.41	31.1202	1227.69	48.349	1229.95	60.474
1234.27	2.78949	1237.13	19.8511	1234.27	31.1205	1231.55	48.0828	1233.81	60.1242
1238.13	3.01891	1240.99	19.8679	1238.13	31.0964	1235.41	47.7637	1237.66	59.7391
1241.98	3.22287	1244.85	19.9146	1241.98	31.0337	1239.27	47.4113	1241.52	59.3189
1245.84	3.35066	1248.71	19.9763	1245.84	30.9369	1243.12	47.0324	1245.38	58.8874
1249.7	3.39085	1252.56	20.0345	1249.7	30.8336	1246.98	46.6217	1249.23	58.4986
1253.56	3.37617	1256.42	20.0741	1253.56	30.7598	1250.84	46.1698	1253.09	58.215
1257.41	3.35605	1260.28	20.0874	1257.41	30.7409	1254.69	45.6771	1256.95	58.0699
1261.27	3.36864	1264.13	20.0743	1261.27	30.7841	1258.55	45.1648	1260.81	58.0492
1265.13	3.43149	1267.99	20.0401	1265.13	30.8822	1262.41	44.681	1264.66	58.1099
1268.98	3.54543	1271.85	19.993	1268.98	31.0203	1266.27	44.2957	1268.52	58.2081
1272.84	3.70151	1275.71	19.9413	1272.84	31.1813	1270.12	44.0838	1272.38	58.3117
1276.7	3.88604	1279.56	19.8915	1276.7	31.3493	1273.98	44.1022	1276.23	58.3993
1280.56	4.08313	1283.42	19.8468	1280.56	31.5123	1277.84	44.3718	1280.09	58.4541
1284.41	4.27576	1287.28	19.8077	1284.41	31.6629	1281.69	44.8715	1283.95	58.4601
1288.27	4.44669	1291.13	19.7735	1288.27	31.7993	1285.55	45.5454	1287.81	58.403
1292.13	4.58054	1294.99	19.7427	1292.13	31.9235	1289.41	46.3153	1291.66	58.2765
1295.98	4.66743	1298.85	19.7151	1295.98	32.0399	1293.27	47.0933	1295.52	58.0925
1299.84	4.70604	1302.71	19.6927	1299.84	32.1519	1297.12	47.7948	1299.38	57.8883
1303.7	4.70402	1306.56	19.6803	1303.7	32.2598	1300.98	48.352	1303.23	57.7258
1307.56	4.6745	1310.42	19.6837	1307.56	32.3603	1304.84	48.7274	1307.09	57.6757
1311.41	4.63091	1314.28	19.7068	1311.41	32.448	1308.69	48.9223	1310.95	57.7938
1315.27	4.58272	1318.13	19.7458	1315.27	32.5178	1312.55	48.9742	1314.81	58.1009
1319.13	4.53399	1321.99	19.7904	1319.13	32.5662	1316.41	48.945	1318.66	58.5771
1322.98	4.48434	1325.85	19.8292	1322.98	32.5933	1320.26	48.9028	1322.52	59.1683
1326.84	4.43208	1329.7	19.8563	1326.84	32.6021	1324.12	48.9046	1326.38	59.8
1330.7	4.37702	1333.56	19.8713	1330.7	32.599	1327.98	48.9836	1330.23	60.3925
1334.56	4.32273	1337.42	19.8779	1334.56	32.5908	1331.84	49.1399	1334.09	60.8785
1338.41	4.27572	1341.28	19.8805	1338.41	32.5836	1335.69	49.3408	1337.95	61.2172
1342.27	4.24328	1345.13	19.8835	1342.27	32.5808	1339.55	49.5289	1341.8	61.4022
1346.13	4.23035	1348.99	19.89	1346.13	32.5828	1343.41	49.64	1345.66	61.4572
1349.98	4.23772	1352.85	19.9024	1349.98	32.5879	1347.26	49.6241	1349.52	61.4205
1353.84	4.26195	1356.7	19.9222	1353.84	32.5928	1351.12	49.4615	1353.38	61.3296
1357.7	4.2967	1360.56	19.9504	1357.7	32.5938	1354.98	49.1654	1357.23	61.212
1361.56	4.33487	1364.42	19.9868	1361.56	32.5872	1358.84	48.7728	1361.09	61.0842
1365.41	4.3705	1368.28	20.0305	1365.41	32.5708	1362.69	48.3276	1364.95	60.9564
1369.27	4.39959	1372.13	20.0791	1369.27	32.5433	1366.55	47.867	1368.8	60.8368
1373.13	4.41926	1375.99	20.1288	1373.13	32.5042	1370.41	47.4146	1372.66	60.7341
1376.98	4.42589	1379.85	20.1742	1376.98	32.4536	1374.26	46.9815	1376.52	60.6549
1380.84	4.41392	1383.7	20.2093	1380.84	32.3911	1378.12	46.5712	1380.38	60.6006
1384.7	4.37593	1387.56	20.2277	1384.7	32.3154	1381.98	46.1862	1384.23	60.5656
1388.56	4.30558	1391.42	20.2233	1388.56	32.2247	1385.84	45.8303	1388.09	60.5376
1392.41	4.20242	1395.28	20.1925	1392.41	32.1167	1389.69	45.5088	1391.95	60.502
1396.27	4.07712	1399.13	20.1351	1396.27	31.9901	1393.55	45.2251	1395.8	60.4463
1400.13	3.95383	1402.99	20.0558	1400.13	31.8457	1397.41	44.9763	1399.66	60.3658
1403.98	3.86637	1406.85	19.9638	1403.98	31.6871	1401.26	44.7519	1403.52	60.2653
1407.84	3.84781	1410.7	19.8703	1407.84	31.5208	1405.12	44.5352	1407.38	60.1569
1411.7	3.91766	1414.56	19.7855	1411.7	31.3546	1408.98	44.3081	1411.23	60.0548
1415.55	4.07246	1418.42	19.7171	1415.55	31.196	1412.84	44.0555	1415.09	59.9674
1419.41	4.28546	1422.28	19.6698	1419.41	31.0508	1416.69	43.7671	1418.95	59.8934
1423.27	4.51573	1426.13	19.6455	1423.27	30.9219	1420.55	43.4371	1422.8	59.8232
1427.12	4.72226	1429.99	19.6447	1427.12	30.8098	1424.41	43.0623	1426.66	59.7447
1430.98	4.87632	1433.85	19.6662	1430.98	30.7133	1428.26	42.6404	1430.52	59.6486
1434.84	4.96732	1437.7	19.7075	1434.84	30.6309	1432.12	42.1701	1434.37	59.5308
1438.7	5.0015	1441.56	19.7642	1438.7	30.5612	1435.98	41.6509	1438.23	59.3899
1442.55	4.99563	1445.42	19.8303	1442.55	30.5033	1439.83	41.084	1442.09	59.2222
1446.41	4.96956	1449.27	19.8978	1446.41	30.4555	1443.69	40.4715	1445.95	59.0192
1450.27	4.93988	1453.13	19.9569	1450.27	30.4153	1447.55	39.8153	1449.8	58.7686
1454.12	4.9165	1456.99	19.9969	1454.12	30.3776	1451.41	39.1172	1453.66	58.461
1457.98	4.90292	1460.85	20.0076	1457.98	30.336	1455.26	38.3807	1457.52	58.0986
1461.84	4.89913	1464.7	19.9808	1461.84	30.2831	1459.12	37.6155	1461.37	57.7034
1465.7	4.90565	1468.56	19.9143	1465.7	30.2127	1462.98	36.8419	1465.23	57.3179
1469.55	4.92571	1472.42	19.8137	1469.55	30.1205	1466.83	36.0969	1469.09	56.9954
1473.41	4.96497	1476.27	19.6936	1473.41	30.0034	1470.69	35.438	1472.95	56.7849
1477.27	5.02805	1480.13	19.5752	1477.27	29.8592	1474.55	34.943	1476.8	56.719
1481.12	5.11425	1483.99	19.4804	1481.12	29.685	1478.41	34.7021	1480.66	56.8092
1484.98	5.21274	1487.85	19.4262	1484.98	29.4782	1482.26	34.7999	1484.52	57.0496
1488.84	5.30143	1491.7	19.4204	1488.84	29.239	1486.12	35.2909	1488.37	57.4216
1492.7	5.35262	1495.56	19.4597	1492.7	28.9739	1489.98	36.1772	1492.23	57.8969
1496.55	5.34653	1499.42	19.5336	1496.55	28.6968	1493.83	37.4003	1496.09	58.4376
1500.41	5.283	1503.27	19.6278	1500.41	28.4245	1497.69	38.855	1499.95	58.9969
1504.27	5.17988	1507.13	19.7292	1504.27	28.1699	1501.55	40.418	1503.8	59.5275
1508.12	5.06012	1510.99	19.8285	1508.12	27.9377	1505.41	41.9785	1507.66	59.9932
1511.98	4.94011	1514.85	19.9205	1511.98	27.7263	1509.26	43.4564	1511.52	60.3772
1515.84	4.8266	1518.7	20.0028	1515.84	27.5313	1513.12	44.8053	1515.37	60.6783
1519.7	4.71965	1522.56	20.0739	1519.7	27.3478	1516.98	46.0041	1519.23	60.902
1523.55	4.61689	1526.42	20.1307	1523.55	27.1718	1520.83	47.0447	1523.09	61.0543
1527.41	4.51638	1530.27	20.1673	1527.41	26.9993	1524.69	47.9205	1526.95	61.1404
1531.27	4.4168	1534.13	20.1754	1531.27	26.8254	1528.55	48.6223	1530.8	61.1662
1535.12	4.3155	1537.99	20.1461	1535.12	26.6426	1532.41	49.1414	1534.66	61.1405
1538.98	4.20538	1541.85	20.0718	1538.98	26.4414	1536.26	49.4765	1538.52	61.0755
1542.84	4.07352	1545.7	19.9483	1542.84	26.2108	1540.12	49.6405	1542.37	60.9862
1546.7	3.90328	1549.56	19.7782	1546.7	25.9424	1543.98	49.6602	1546.23	60.8872
1550.55	3.68141	1553.42	19.5745	1550.55	25.6347	1547.83	49.5712	1550.09	60.7904
1554.41	3.40732	1557.27	19.3656	1554.41	25.297	1551.69	49.4111	1553.95	60.7008
1558.27	3.1	1561.13	19.1963	1558.27	24.9505	1555.55	49.2143	1557.8	60.6165
1562.12	2.79875	1564.99	19.1167	1562.12	24.6255	1559.4	49.0081	1561.66	60.529
1565.98	2.55794	1568.84	19.1588	1565.98	24.3584	1563.26	48.8118	1565.52	60.4281
1569.84	2.43759	1572.7	19.3158	1569.84	24.1869	1567.12	48.6372	1569.37	60.3047
1573.69	2.49123	1576.56	19.5443	1573.69	24.1455	1570.98	48.4896	1573.23	60.1554
1577.55	2.75227	1580.42	19.7877	1577.55	24.2601	1574.83	48.37	1577.09	59.9838
1581.41	3.21822	1584.27	19.9988	1581.41	24.5407	1578.69	48.2767	1580.94	59.8015
1585.27	3.84	1588.13	20.1492	1585.27	24.9743	1582.55	48.2061	1584.8	59.6278
1589.12	4.52433	1591.99	20.2285	1589.12	25.5236	1586.4	48.1543	1588.66	59.4876
1592.98	5.15756	1595.84	20.2397	1592.98	26.1347	1590.26	48.1168	1592.52	59.4052
1596.84	5.64347	1599.7	20.1953	1596.84	26.7534	1594.12	48.0893	1596.37	59.3963
1600.69	5.93433	1603.56	20.113	1600.69	27.3399	1597.98	48.0677	1600.23	59.4614
1604.55	6.03828	1607.42	20.0109	1604.55	27.8753	1601.83	48.0485	1604.09	59.5845
1608.41	6.00287	1611.27	19.901	1608.41	28.3561	1605.69	48.0295	1607.94	59.7398
1612.27	5.88956	1615.13	19.7827	1612.27	28.7853	1609.55	48.0092	1611.8	59.9014
1616.12	5.75242	1618.99	19.6388	1616.12	29.1652	1613.4	47.9878	1615.66	60.0508
1619.98	5.62777	1622.84	19.4381	1619.98	29.4947	1617.26	47.9665	1619.52	60.1785
1623.84	5.53285	1626.7	19.1449	1623.84	29.7715	1621.12	47.9478	1623.37	60.2813
1627.69	5.47027	1630.56	18.7323	1627.69	29.9942	1624.98	47.9346	1627.23	60.3581
1631.55	5.43417	1634.42	18.1953	1631.55	30.1648	1628.83	47.9288	1631.09	60.406
1635.41	5.41563	1638.27	17.5567	1635.41	30.2898	1632.69	47.9309	1634.94	60.4196
1639.27	5.40623	1642.13	16.8693	1639.27	30.3784	1636.55	47.9392	1638.8	60.3928
1643.12	5.39969	1645.99	16.2126	1643.12	30.4412	1640.4	47.9499	1642.66	60.3227
1646.98	5.39169	1649.84	15.6846	1646.98	30.4873	1644.26	47.9586	1646.52	60.2146
1650.84	5.37943	1653.7	15.385	1650.84	30.5231	1648.12	47.9613	1650.37	60.0856
1654.69	5.3608	1657.56	15.389	1654.69	30.5519	1651.98	47.9562	1654.23	59.9639
1658.55	5.33442	1661.42	15.7177	1658.55	30.5752	1655.83	47.9438	1658.09	59.8811
1662.41	5.30002	1665.27	16.3214	1662.41	30.5944	1659.69	47.9275	1661.94	59.8616
1666.27	5.2588	1669.13	17.091	1666.27	30.6125	1663.55	47.9123	1665.8	59.912
1670.12	5.21338	1672.99	17.8959	1670.12	30.6344	1667.4	47.9044	1669.66	60.0199
1673.98	5.1675	1676.84	18.6263	1673.98	30.6663	1671.26	47.909	1673.52	60.1593
1677.84	5.12499	1680.7	19.2183	1677.84	30.7162	1675.12	47.9293	1677.37	60.3016
1681.69	5.08889	1684.56	19.656	1681.69	30.792	1678.97	47.9658	1681.23	60.4247
1685.55	5.06046	1688.41	19.9572	1685.55	30.9008	1682.83	48.0159	1685.09	60.518
1689.41	5.03911	1692.27	20.1553	1689.41	31.0462	1686.69	48.0752	1688.94	60.5827
1693.27	5.02227	1696.13	20.2841	1693.27	31.227	1690.55	48.1389	1692.8	60.6283
1697.12	5.00685	1699.99	20.3695	1697.12	31.4359	1694.4	48.2037	1696.66	60.6671
1700.98	4.98992	1703.84	20.4271	1700.98	31.6601	1698.26	48.2676	1700.51	60.7077
1704.84	4.97003	1707.7	20.4634	1704.84	31.8833	1702.12	48.3307	1704.37	60.7533
1708.69	4.94718	1711.56	20.4791	1708.69	32.0896	1705.97	48.3937	1708.23	60.8006
1712.55	4.92296	1715.41	20.4733	1712.55	32.2664	1709.83	48.4577	1712.09	60.8438
1716.41	4.89991	1719.27	20.4458	1716.41	32.4067	1713.69	48.5231	1715.94	60.8773
1720.27	4.881	1723.13	20.399	1720.27	32.5091	1717.55	48.5899	1719.8	60.8985
1724.12	4.869	1726.99	20.3378	1724.12	32.577	1721.4	48.6574	1723.66	60.9083
1727.98	4.86631	1730.84	20.2688	1727.98	32.6172	1725.26	48.7246	1727.51	60.9102
1731.84	4.87391	1734.7	20.1983	1731.84	32.6375	1729.12	48.7904	1731.37	60.9092
1735.69	4.89096	1738.56	20.1331	1735.69	32.6448	1732.97	48.8536	1735.23	60.9103
1739.55	4.91402	1742.41	20.0795	1739.55	32.6447	1736.83	48.913	1739.09	60.9171
1743.41	4.93686	1746.27	20.0434	1743.41	32.6406	1740.69	48.9673	1742.94	60.9319
1747.27	4.95094	1750.13	20.0296	1747.27	32.6346	1744.55	49.0151	1746.8	60.9547
1751.12	4.94684	1753.99	20.0401	1751.12	32.6285	1748.4	49.0552	1750.66	60.9841
1754.98	4.91628	1757.84	20.0722	1754.98	32.6238	1752.26	49.0866	1754.51	61.0177
1758.84	4.85443	1761.7	20.1194	1758.84	32.6221	1756.12	49.1088	1758.37	61.0532
1762.69	4.76172	1765.56	20.1718	1762.69	32.6251	1759.97	49.1221	1762.23	61.0885
1766.55	4.64543	1769.41	20.2198	1766.55	32.6337	1763.83	49.1275	1766.09	61.1229
1770.41	4.51944	1773.27	20.2561	1770.41	32.6474	1767.69	49.1268	1769.94	61.1561
1774.26	4.4026	1777.13	20.2781	1774.26	32.6638	1771.55	49.1225	1773.8	61.1878
1778.12	4.3155	1780.98	20.2873	1778.12	32.6782	1775.4	49.1183	1777.66	61.2172
1781.98	4.27593	1784.84	20.2881	1781.98	32.684	1779.26	49.1179	1781.51	61.2419
1785.84	4.29498	1788.7	20.2858	1785.84	32.6731	1783.12	49.1251	1785.37	61.2587
1789.69	4.37445	1792.56	20.2848	1789.69	32.638	1786.97	49.1425	1789.23	61.2636
1793.55	4.50639	1796.41	20.2877	1793.55	32.5739	1790.83	49.171	1793.08	61.2539
1797.41	4.67532	1800.27	20.2948	1797.41	32.4802	1794.69	49.2093	1796.94	61.2295
1801.26	4.86168	1804.13	20.3041	1801.26	32.3619	1798.54	49.2537	1800.8	61.1935
1805.12	5.04562	1807.98	20.3118	1805.12	32.2296	1802.4	49.2982	1804.66	61.1522
1808.98	5.21064	1811.84	20.3138	1808.98	32.0969	1806.26	49.3355	1808.51	61.1132
1812.84	5.34564	1815.7	20.3063	1812.84	31.9775	1810.12	49.3589	1812.37	61.0841
1816.69	5.44502	1819.56	20.2877	1816.69	31.8807	1813.97	49.364	1816.23	61.0692
1820.55	5.50813	1823.41	20.2589	1820.55	31.8099	1817.83	49.3502	1820.08	61.0692
1824.41	5.53776	1827.27	20.2234	1824.41	31.7609	1821.69	49.3219	1823.94	61.0807
1828.26	5.53914	1831.13	20.1866	1828.26	31.7241	1825.54	49.2866	1827.8	61.0976
1832.12	5.51877	1834.98	20.1537	1832.12	31.689	1829.4	49.2534	1831.66	61.1131
1835.98	5.48384	1838.84	20.1288	1835.98	31.6498	1833.26	49.2301	1835.51	61.1218
1839.84	5.44107	1842.7	20.1138	1839.84	31.6086	1837.12	49.2211	1839.37	61.121
1843.69	5.39572	1846.56	20.1074	1843.69	31.5761	1840.97	49.2259	1843.23	61.1111
1847.55	5.35036	1850.41	20.1062	1847.55	31.5666	1844.83	49.2391	1847.08	61.0944
1851.41	5.30474	1854.27	20.1059	1851.41	31.5923	1848.69	49.2521	1850.94	61.0731
1855.26	5.25689	1858.13	20.1028	1855.26	31.6567	1852.54	49.2553	1854.8	61.049
1859.12	5.20451	1861.98	20.0961	1859.12	31.7532	1856.4	49.2412	1858.66	61.0226
1862.98	5.14736	1865.84	20.0871	1862.98	31.8658	1860.26	49.2061	1862.51	60.9947
1866.83	5.08854	1869.7	20.0794	1866.83	31.9743	1864.12	49.152	1866.37	60.9672
1870.69	5.03465	1873.56	20.077	1870.69	32.0596	1867.97	49.0854	1870.23	60.9434
1874.55	4.99403	1877.41	20.082	1874.55	32.1088	1871.83	49.0165	1874.08	60.9276
1878.41	4.97386	1881.27	20.0943	1878.41	32.1177	1875.69	48.9556	1877.94	60.9231
1882.26	4.97686	1885.13	20.1107	1882.26	32.0894	1879.54	48.9108	1881.8	60.9305
1886.12	4.9998	1888.98	20.1267	1886.12	32.0307	1883.4	48.8855	1885.66	60.9473
1889.98	5.03346	1892.84	20.1375	1889.98	31.949	1887.26	48.8783	1889.51	60.969
1893.83	5.06498	1896.7	20.1397	1893.83	31.8516	1891.12	48.8838	1893.37	60.9909
1897.69	5.08114	1900.56	20.1328	1897.69	31.7467	1894.97	48.8954	1897.23	61.0106
1901.55	5.07107	1904.41	20.1184	1901.55	31.6457	1898.83	48.9082	1901.08	61.0286
1905.4	5.0285	1908.27	20.0994	1905.4	31.5637	1902.69	48.9213	1904.94	61.0484
1909.26	4.95181	1912.13	20.0784	1909.26	31.5167	1906.54	48.9383	1908.8	61.0736
1913.12	4.84306	1915.98	20.056	1913.12	31.5162	1910.4	48.9644	1912.65	61.1057
1916.98	4.70678	1919.84	20.0316	1916.98	31.5643	1914.26	49.0024	1916.51	61.1429
1920.83	4.54988	1923.7	20.004	1920.83	31.6478	1918.11	49.05	1920.37	61.1798
1924.69	4.38221	1927.55	19.9731	1924.69	31.7403	1921.97	49.1006	1924.23	61.2093
1928.55	4.21764	1931.41	19.9411	1928.55	31.8076	1925.83	49.1469	1928.08	61.2255
1932.4	4.07397	1935.27	19.9117	1932.4	31.8167	1929.69	49.1848	1931.94	61.2254
1936.26	3.97051	1939.13	19.889	1936.26	31.7478	1933.54	49.2154	1935.8	61.2092
1940.12	3.92324	1942.98	19.8753	1940.12	31.6005	1937.4	49.2441	1939.65	61.1797
1943.98	3.93868	1946.84	19.8701	1943.98	31.3958	1941.26	49.2774	1943.51	61.1396
1947.83	4.0095	1950.7	19.8701	1947.83	31.1681	1945.11	49.3189	1947.37	61.0904
1951.69	4.11331	1954.55	19.8708	1951.69	30.9547	1948.97	49.3657	1951.23	61.0314
1955.55	4.21601	1958.41	19.8694	1955.55	30.7822	1952.83	49.4064	1955.08	60.9613
1959.4	4.28138	1962.27	19.8671	1959.4	30.6572	1956.69	49.4236	1958.94	60.8801
1963.26	4.28466	1966.13	19.869	1963.26	30.5632	1960.54	49.401	1962.8	60.7919
1967.12	4.22574	1969.98	19.8831	1967.12	30.4674	1964.4	49.3328	1966.65	60.705
1970.98	4.13271	1973.84	19.9166	1970.98	30.3374	1968.26	49.2294	1970.51	60.6301
1974.83	4.0507	1977.7	19.973	1974.83	30.1587	1972.11	49.1158	1974.37	60.575
1978.69	4.01999	1981.55	20.0492	1978.69	29.9452	1975.97	49.0202	1978.23	60.5408
1982.55	4.05918	1985.41	20.1351	1982.55	29.7337	1979.83	48.9629	1982.08	60.5213
1986.4	4.15936	1989.27	20.2155	1986.4	29.5691	1983.69	48.9485	1985.94	60.5067
1990.26	4.29228	1993.13	20.2732	1990.26	29.4894	1987.54	48.9684	1989.8	60.492
1994.12	4.42317	1996.98	20.2925	1994.12	29.5146	1991.4	49.006	1993.65	60.4785
1997.98	4.52197	2000.84	20.2624	1997.98	29.6425	1995.26	49.0433	1997.51	60.4734
2001.83	4.57063	2004.7	20.1788	2001.83	29.8473	1999.11	49.066	2001.37	60.4854
2005.69	4.56524	2008.55	20.0457	2005.69	30.082	2002.97	49.0652	2005.23	60.5204
2009.55	4.5159	2012.41	19.8755	2009.55	30.285	2006.83	49.0374	2009.08	60.5785
2013.4	4.44511	2016.27	19.688	2013.4	30.3949	2010.68	48.9831	2012.94	60.6538
2017.26	4.3809	2020.12	19.5086	2017.26	30.3713	2014.54	48.9056	2016.8	60.7351
2021.12	4.34829	2023.98	19.3661	2021.12	30.2174	2018.4	48.8101	2020.65	60.8087
2024.97	4.35931	2027.84	19.2875	2024.97	29.9886	2022.26	48.7032	2024.51	60.8608
2028.83	4.4065	2031.7	19.2913	2028.83	29.7764	2026.11	48.5927	2028.37	60.8796
2032.69	4.46375	2035.55	19.3776	2032.69	29.6672	2029.97	48.4873	2032.22	60.8578
2036.55	4.49711	2039.41	19.5221	2036.55	29.7034	2033.83	48.3951	2036.08	60.7939
2040.4	4.47826	2043.27	19.6776	2040.4	29.8681	2037.68	48.3224	2039.94	60.6933
2044.26	4.39555	2047.12	19.7895	2044.26	30.0996	2041.54	48.2717	2043.8	60.567
2048.12	4.2553	2050.98	19.8184	2048.12	30.3219	2045.4	48.2411	2047.65	60.4301
2051.97	4.07728	2054.84	19.7554	2051.97	30.4763	2049.26	48.2245	2051.51	60.2983
2055.83	3.88665	2058.7	19.622	2055.83	30.5364	2053.11	48.2129	2055.37	60.1846
2059.69	3.70635	2062.55	19.4584	2059.69	30.5104	2056.97	48.1977	2059.22	60.0975
2063.55	3.55238	2066.41	19.3068	2063.55	30.4305	2060.83	48.1729	2063.08	60.0395
2067.4	3.43238	2070.27	19.1998	2067.4	30.3385	2064.68	48.1375	2066.94	60.0083
2071.26	3.34758	2074.12	19.1536	2071.26	30.2713	2068.54	48.0964	2070.8	59.9988
2075.12	3.29528	2077.98	19.1673	2075.12	30.2536	2072.4	48.0601	2074.65	60.0062
2078.97	3.27223	2081.84	19.2267	2078.97	30.2941	2076.26	48.0431	2078.51	60.0277
2082.83	3.27619	2085.7	19.3106	2082.83	30.3887	2080.11	48.0605	2082.37	60.0632
2086.69	3.30589	2089.55	19.3987	2086.69	30.5251	2083.97	48.1223	2086.22	60.115
2090.55	3.35965	2093.41	19.478	2090.55	30.6891	2087.83	48.2268	2090.08	60.1861
2094.4	3.43309	2097.27	19.5447	2094.4	30.8672	2091.68	48.3556	2093.94	60.2783
2098.26	3.51838	2101.12	19.6001	2098.26	31.048	2095.54	48.4773	2097.8	60.3911
2102.12	3.60497	2104.98	19.6435	2102.12	31.2212	2099.4	48.5609	2101.65	60.5207
2105.97	3.68258	2108.84	19.6693	2105.97	31.3764	2103.26	48.5925	2105.51	60.6608
2109.83	3.74448	2112.7	19.6687	2109.83	31.5036	2107.11	48.5834	2109.37	60.8033
2113.69	3.78983	2116.55	19.6374	2113.69	31.5952	2110.97	48.5643	2113.22	60.9394
2117.55	3.82412	2120.41	19.5802	2117.55	31.6476	2114.83	48.5684	2117.08	61.06
2121.4	3.85734	2124.27	19.5118	2121.4	31.6632	2118.68	48.6165	2120.94	61.1562
2125.26	3.90071	2128.12	19.4522	2125.26	31.6496	2122.54	48.7096	2124.8	61.22
2129.12	3.96332	2131.98	19.4194	2129.12	31.6177	2126.4	48.8311	2128.65	61.245
2132.97	4.05037	2135.84	19.4224	2132.97	31.5769	2130.26	48.9534	2132.51	61.2271
2136.83	4.16299	2139.7	19.4578	2136.83	31.5328	2134.11	49.0478	2136.37	61.1671
2140.69	4.29924	2143.55	19.5098	2140.69	31.4824	2137.97	49.0939	2140.22	61.0723
2144.55	4.45663	2147.41	19.5562	2144.55	31.4136	2141.83	49.0863	2144.08	60.9588
2148.4	4.63324	2151.27	19.5744	2148.4	31.3099	2145.68	49.0361	2147.94	60.8529
2152.26	4.82543	2155.12	19.5505	2152.26	31.161	2149.54	48.9671	2151.79	60.7873
2156.12	5.02059	2158.98	19.4834	2156.12	30.9754	2153.4	48.9061	2155.65	60.7942
2159.97	5.1901	2162.84	19.3864	2159.97	30.7856	2157.25	48.8741	2159.51	60.8916
2163.83	5.29095	2166.69	19.2811	2163.83	30.6411	2161.11	48.8789	2163.37	61.073
2167.69	5.2804	2170.55	19.1897	2167.69	30.5862	2164.97	48.914	2167.22	61.3055
2171.55	5.13728	2174.41	19.126	2171.55	30.6443	2168.83	48.9617	2171.08	61.5428
2175.4	4.87577	2178.27	19.0894	2175.4	30.8104	2172.68	48.9999	2174.94	61.7448
2179.26	4.54305	2182.12	19.0652	2179.26	31.0551	2176.54	49.0102	2178.79	61.889
2183.12	4.20322	2185.98	19.0304	2183.12	31.3353	2180.4	48.984	2182.65	61.9722
2186.97	3.917	2189.84	18.962	2186.97	31.6045	2184.25	48.9236	2186.51	62.0007
2190.83	3.72497	2193.69	18.8464	2190.83	31.8211	2188.11	48.8397	2190.37	61.9823
2194.69	3.64079	2197.55	18.6852	2194.69	31.9537	2191.97	48.7461	2194.22	61.9222
2198.55	3.65187	2201.41	18.4969	2198.55	31.99	2195.83	48.6547	2198.08	61.8248
2202.4	3.72712	2205.27	18.3151	2202.4	31.9389	2199.68	48.5729	2201.94	61.6976
2206.26	3.82931	2209.12	18.1819	2206.26	31.832	2203.54	48.5035	2205.79	61.5541
2210.12	3.92786	2212.98	18.1369	2210.12	31.7172	2207.4	48.4458	2209.65	61.4134
2213.97	4.00666	2216.84	18.202	2213.97	31.6463	2211.25	48.3988	2213.51	61.296
2217.83	4.06441	2220.69	18.3648	2217.83	31.6591	2215.11	48.3621	2217.37	61.2172
2221.69	4.10875	2224.55	18.5724	2221.69	31.7717	2218.97	48.3367	2221.22	61.1818
2225.54	4.14829	2228.41	18.744	2225.54	31.9705	2222.83	48.324	2225.08	61.1833
2229.4	4.18652	2232.27	18.807	2229.4	32.2167	2226.68	48.3242	2228.94	61.2062
2233.26	4.22014	2236.12	18.7342	2233.26	32.4586	2230.54	48.3355	2232.79	61.2316
2237.12	4.24155	2239.98	18.5558	2237.12	32.6494	2234.4	48.3543	2236.65	61.2439
2240.97	4.24336	2243.84	18.3403	2240.97	32.7628	2238.25	48.3755	2240.51	61.2343
2244.83	4.22295	2247.69	18.158	2244.83	32.7992	2242.11	48.3941	2244.37	61.2041
2248.69	4.18397	2251.55	18.0553	2248.69	32.7817	2245.97	48.4064	2248.22	61.1624
2252.54	4.13568	2255.41	18.0473	2252.54	32.7434	2249.82	48.4109	2252.08	61.1241
2256.4	4.09024	2259.26	18.1267	2256.4	32.7131	2253.68	48.4088	2255.94	61.1054
2260.26	4.05988	2263.12	18.2766	2260.26	32.7049	2257.54	48.4031	2259.79	61.1201
2264.11	4.05415	2266.98	18.4814	2264.11	32.7159	2261.4	48.3978	2263.65	61.1771
2267.97	4.07786	2270.84	18.7281	2267.97	32.731	2265.25	48.3955	2267.51	61.2779
2271.83	4.13055	2274.69	19.0063	2271.83	32.7324	2269.11	48.3971	2271.36	61.4145
2275.69	4.2068	2278.55	19.3027	2275.69	32.7087	2272.97	48.4007	2275.22	61.5711
2279.54	4.29797	2282.41	19.5973	2279.54	32.6583	2276.82	48.4033	2279.08	61.7265
2283.4	4.39381	2286.26	19.8641	2283.4	32.5868	2280.68	48.4025	2282.94	61.86
2287.26	4.48409	2290.12	20.0738	2287.26	32.5021	2284.54	48.3986	2286.79	61.9556
2291.11	4.56013	2293.98	20.2003	2291.11	32.4092	2288.4	48.395	2290.65	62.0047
2294.97	4.61554	2297.84	20.2275	2294.97	32.3076	2292.25	48.3976	2294.51	62.0066
2298.83	4.64718	2301.69	20.1564	2298.83	32.193	2296.11	48.4128	2298.36	61.9662
2302.69	4.65493	2305.55	20.006	2302.69	32.0592	2299.97	48.4435	2302.22	61.8921
2306.54	4.64145	2309.41	19.8113	2306.54	31.9032	2303.82	48.4854	2306.08	61.7945
2310.4	4.61113	2313.26	19.6152	2310.4	31.7276	2307.68	48.5286	2309.94	61.684
2314.26	4.56903	2317.12	19.4584	2314.26	31.5431	2311.54	48.5628	2313.79	61.5711
2318.11	4.5201	2320.98	19.3702	2318.11	31.3665	2315.4	48.5824	2317.65	61.4665
2321.97	4.46928	2324.84	19.3621	2321.97	31.2169	2319.25	48.588	2321.51	61.3813
2325.83	4.42157	2328.69	19.4273	2325.83	31.109	2323.11	48.5838	2325.36	61.3266
2329.69	4.38277	2332.55	19.5434	2329.69	31.0466	2326.97	48.5755	2329.22	61.3119
2333.54	4.35923	2336.41	19.6791	2333.54	31.0203	2330.82	48.569	2333.08	61.3418
2337.4	4.35782	2340.26	19.8035	2337.4	31.0118	2334.68	48.5688	2336.94	61.4127
2341.26	4.38454	2344.12	19.8949	2341.26	31.0022	2338.54	48.5777	2340.79	61.5121
2345.11	4.44351	2347.98	19.9456	2345.11	30.9811	2342.4	48.5962	2344.65	61.6214
2348.97	4.53529	2351.84	19.9603	2348.97	30.9519	2346.25	48.6214	2348.51	61.7207
2352.83	4.65518	2355.69	19.9509	2352.83	30.9341	2350.11	48.6485	2352.36	61.7946
2356.69	4.79038	2359.55	19.9297	2356.69	30.956	2353.97	48.6713	2356.22	61.8361
2360.54	4.92117	2363.41	19.9057	2360.54	31.0422	2357.82	48.6849	2360.08	61.8475
2364.4	5.02693	2367.26	19.8825	2364.4	31.1948	2361.68	48.6872	2363.94	61.8404
2368.26	5.09651	2371.12	19.8588	2368.26	31.3879	2365.54	48.6799	2367.79	61.831
2372.11	5.13272	2374.98	19.8313	2372.11	31.5812	2369.39	48.668	2371.65	61.8321
2375.97	5.14795	2378.83	19.7969	2375.97	31.7414	2373.25	48.6582	2375.51	61.846
2379.83	5.15602	2382.69	19.7546	2379.83	31.8521	2377.11	48.6567	2379.36	61.865
2383.68	5.16717	2386.55	19.7065	2383.68	31.9119	2380.97	48.6675	2383.22	61.8778
2387.54	5.18692	2390.41	19.6574	2387.54	31.9268	2384.82	48.691	2387.08	61.877
2391.4	5.21681	2394.26	19.6131	2391.4	31.9054	2388.68	48.724	2390.93	61.8605
2395.26	5.25537	2398.12	19.5794	2395.26	31.8556	2392.54	48.7612	2394.79	61.8308
2399.11	5.29843	2401.98	19.5597	2399.11	31.7847	2396.39	48.7968	2398.65	61.793
2402.97	5.33942	2405.83	19.5564	2402.97	31.7	2400.25	48.8264	2402.51	61.7525
2406.83	5.36984	2409.69	19.572	2406.83	31.6085	2404.11	48.8483	2406.36	61.7137
2410.68	5.38082	2413.55	19.6108	2410.68	31.5183	2407.97	48.8638	2410.22	61.6786
2414.54	5.36511	2417.41	19.6797	2414.54	31.4374	2411.82	48.8766	2414.08	61.6462
2418.4	5.31933	2421.26	19.7848	2418.4	31.3731	2415.68	48.8915	2417.93	61.6132
2422.26	5.24577	2425.12	19.9259	2422.26	31.3307	2419.54	48.9122	2421.79	61.5758
2426.11	5.15294	2428.98	20.0884	2426.11	31.3118	2423.39	48.9403	2425.65	61.5316
2429.97	5.05425	2432.83	20.2406	2429.97	31.3148	2427.25	48.9743	2429.51	61.4823
2433.83	4.96604	2436.69	20.3431	2433.83	31.334	2431.11	49.0101	2433.36	61.4333
2437.68	4.9039	2440.55	20.3701	2437.68	31.3616	2434.97	49.0426	2437.22	61.3931
2441.54	4.87945	2444.41	20.3234	2441.54	31.3891	2438.82	49.0674	2441.08	61.3708
2445.4	4.89775	2448.26	20.2278	2445.4	31.4093	2442.68	49.0828	2444.93	61.3733
2449.26	4.95625	2452.12	20.1149	2449.26	31.4175	2446.54	49.0902	2448.79	61.4032
2453.11	5.04585	2455.98	20.0111	2453.11	31.4119	2450.39	49.0937	2452.65	61.4572
2456.97	5.1529	2459.83	19.9328	2456.97	31.3924	2454.25	49.0985	2456.51	61.5276
2460.83	5.26236	2463.69	19.8876	2460.83	31.3595	2458.11	49.1092	2460.36	61.6028
2464.68	5.35998	2467.55	19.8757	2464.68	31.3134	2461.97	49.1277	2464.22	61.6701
2468.54	5.43539	2471.41	19.8911	2468.54	31.254	2465.82	49.1528	2468.08	61.7179
2472.4	5.48346	2475.26	19.9239	2472.4	31.1816	2469.68	49.1806	2471.93	61.738
2476.26	5.50523	2479.12	19.9618	2476.26	31.0985	2473.54	49.2059	2475.79	61.7267
2480.11	5.50739	2482.98	19.9936	2480.11	31.0103	2477.39	49.2235	2479.65	61.6865
2483.97	5.50043	2486.83	20.0118	2483.97	30.9259	2481.25	49.2298	2483.51	61.6253
2487.83	5.49565	2490.69	20.0145	2487.83	30.8568	2485.11	49.2232	2487.36	61.5548
2491.68	5.502	2494.55	20.0048	2491.68	30.8159	2488.97	49.2039	2491.22	61.4886
2495.54	5.52313	2498.4	19.989	2495.54	30.8148	2492.82	49.1736	2495.08	61.4385
2499.4	5.55623	2502.26	19.9741	2499.4	30.8624	2496.68	49.1346	2498.93	61.4128
2503.26	5.59259	2506.12	19.9659	2503.26	30.9624	2500.54	49.0904	2502.79	61.414
2507.11	5.62036	2509.98	19.9678	2507.11	31.1139	2504.39	49.0456	2506.65	61.4391
2510.97	5.62806	2513.83	19.981	2510.97	31.3104	2508.25	49.0057	2510.5	61.4802
2514.83	5.60802	2517.69	20.0046	2514.83	31.5398	2512.11	48.9771	2514.36	61.5261
2518.68	5.55834	2521.55	20.0365	2518.68	31.7849	2515.96	48.9652	2518.22	61.5653
2522.54	5.48254	2525.4	20.0735	2522.54	32.0243	2519.82	48.9734	2522.08	61.5871
2526.4	5.38781	2529.26	20.1123	2526.4	32.2357	2523.68	49.002	2525.93	61.5837
2530.26	5.28219	2533.12	20.149	2530.26	32.4001	2527.54	49.0476	2529.79	61.5515
2534.11	5.17201	2536.98	20.1806	2534.11	32.5065	2531.39	49.1041	2533.65	61.4915
2537.97	5.06125	2540.83	20.204	2537.97	32.5556	2535.25	49.1642	2537.5	61.4102
2541.83	4.95219	2544.69	20.2175	2541.83	32.5599	2539.11	49.221	2541.36	61.3178
2545.68	4.84727	2548.55	20.2205	2545.68	32.5397	2542.96	49.27	2545.22	61.2273
2549.54	4.751	2552.4	20.213	2549.54	32.516	2546.82	49.3081	2549.08	61.151
2553.4	4.67018	2556.26	20.1967	2553.4	32.5035	2550.68	49.3344	2552.93	61.0979
2557.26	4.61289	2560.12	20.174	2557.26	32.505	2554.54	49.3484	2556.79	61.071
2561.11	4.58606	2563.98	20.1485	2561.11	32.511	2558.39	49.3503	2560.65	61.0669
2564.97	4.59291	2567.83	20.1247	2564.97	32.5049	2562.25	49.3407	2564.5	61.0765
2568.83	4.6316	2571.69	20.1071	2568.83	32.4709	2566.11	49.3213	2568.36	61.0885
2572.68	4.69551	2575.55	20.0994	2572.68	32.402	2569.96	49.2953	2572.22	61.0932
2576.54	4.77493	2579.4	20.1032	2576.54	32.3046	2573.82	49.2677	2576.08	61.0862
2580.4	4.85974	2583.26	20.1176	2580.4	32.1968	2577.68	49.2436	2579.93	61.0699
2584.25	4.94172	2587.12	20.1391	2584.25	32.1016	2581.54	49.2277	2583.79	61.0523
2588.11	5.01568	2590.98	20.1628	2588.11	32.0381	2585.39	49.2221	2587.65	61.0445
2591.97	5.07948	2594.83	20.1838	2591.97	32.0144	2589.25	49.226	2591.5	61.056
2595.83	5.13307	2598.69	20.1991	2595.83	32.0251	2593.11	49.2361	2595.36	61.0912
2599.68	5.17733	2602.55	20.208	2599.68	32.0552	2596.96	49.2478	2599.22	61.1477
2603.54	5.21317	2606.4	20.2118	2603.54	32.0874	2600.82	49.2567	2603.08	61.217
2607.4	5.24127	2610.26	20.2126	2607.4	32.1102	2604.68	49.2606	2606.93	61.2871
2611.25	5.2625	2614.12	20.2111	2611.25	32.1221	2608.53	49.2591	2610.79	61.3462
2615.11	5.27825	2617.97	20.2059	2615.11	32.1314	2612.39	49.2546	2614.65	61.386
2618.97	5.29089	2621.83	20.1939	2618.97	32.1516	2616.25	49.2501	2618.5	61.4031
2622.82	5.30363	2625.69	20.172	2622.82	32.1945	2620.11	49.2484	2622.36	61.3993
2626.68	5.31998	2629.55	20.14	2626.68	32.2649	2623.96	49.2508	2626.22	61.3799
2630.54	5.3431	2633.4	20.1017	2630.54	32.3591	2627.82	49.2566	2630.07	61.3513
2634.4	5.37533	2637.26	20.0659	2634.4	32.4654	2631.68	49.2638	2633.93	61.32
2638.25	5.41722	2641.12	20.044	2638.25	32.5688	2635.53	49.2702	2637.79	61.2904
2642.11	5.46762	2644.97	20.0464	2642.11	32.6552	2639.39	49.2741	2641.65	61.2647
2645.97	5.52381	2648.83	20.0795	2645.97	32.714	2643.25	49.2753	2645.5	61.2444
2649.82	5.58184	2652.69	20.1419	2649.82	32.7394	2647.11	49.2746	2649.36	61.2295
2653.68	5.63758	2656.55	20.2247	2653.68	32.7299	2650.96	49.2727	2653.22	61.2203
2657.54	5.68735	2660.4	20.3131	2657.54	32.6879	2654.82	49.2696	2657.07	61.2172
2661.4	5.72905	2664.26	20.3907	2661.4	32.618	2658.68	49.2646	2660.93	61.2204
2665.25	5.76267	2668.12	20.4435	2665.25	32.5273	2662.53	49.2561	2664.79	61.23
2669.11	5.79046	2671.97	20.4641	2669.11	32.4258	2666.39	49.2435	2668.65	61.2457
2672.97	5.81641	2675.83	20.4526	2672.97	32.3248	2670.25	49.2276	2672.5	61.2665
2676.82	5.84498	2679.69	20.4161	2676.82	32.2367	2674.11	49.2112	2676.36	61.2911
2680.68	5.87988	2683.55	20.3663	2680.68	32.1716	2677.96	49.1983	2680.22	61.318
2684.54	5.92271	2687.4	20.3154	2684.54	32.1351	2681.82	49.1926	2684.07	61.3464
2688.4	5.97242	2691.26	20.2736	2688.4	32.1266	2685.68	49.196	2687.93	61.3758
2692.25	6.02561	2695.12	20.2457	2692.25	32.14	2689.53	49.2069	2691.79	61.4066
2696.11	6.07781	2698.97	20.2314	2696.11	32.1653	2693.39	49.2208	2695.65	61.4393
2699.97	6.12524	2702.83	20.2251	2699.97	32.193	2697.25	49.2312	2699.5	61.4738
2703.82	6.16614	2706.69	20.2189	2703.82	32.217	2701.11	49.2322	2703.36	61.5094
2707.68	6.20109	2710.55	20.2042	2707.68	32.2356	2704.96	49.2198	2707.22	61.5438
2711.54	6.23275	2714.4	20.175	2711.54	32.2508	2708.82	49.1939	2711.07	61.5736
2715.4	6.26438	2718.26	20.1288	2715.4	32.266	2712.68	49.158	2714.93	61.5951
2719.25	6.29877	2722.12	20.0679	2719.25	32.2828	2716.53	49.1187	2718.79	61.6053
2723.11	6.33721	2725.97	19.9982	2723.11	32.3001	2720.39	49.0836	2722.65	61.6032
2726.97	6.37929	2729.83	19.9282	2726.97	32.3146	2724.25	49.0592	2726.5	61.5898
2730.82	6.42377	2733.69	19.8668	2730.82	32.3233	2728.1	49.0501	2730.36	61.5687
2734.68	6.46926	2737.54	19.8219	2734.68	32.3261	2731.96	49.0567	2734.22	61.5446
2738.54	6.51505	2741.4	19.7983	2738.54	32.3271	2735.82	49.0764	2738.07	61.5226
2742.39	6.5614	2745.26	19.7971	2742.39	32.3334	2739.68	49.1034	2741.93	61.5066
2746.25	6.609	2749.12	19.8153	2746.25	32.3516	2743.53	49.1302	2745.79	61.4989
2750.11	6.65856	2752.97	19.8462	2750.11	32.3853	2747.39	49.1493	2749.64	61.4998
2753.97	6.71034	2756.83	19.8808	2753.97	32.432	2751.25	49.1552	2753.5	61.5078
2757.82	6.76364	2760.69	19.9093	2757.82	32.4841	2755.1	49.1456	2757.36	61.5203
2761.68	6.81739	2764.54	19.9238	2761.68	32.531	2758.96	49.1225	2761.22	61.5345
2765.54	6.8703	2768.4	19.9197	2765.54	32.5639	2762.82	49.0911	2765.07	61.5473
2769.39	6.92139	2772.26	19.8971	2769.39	32.578	2766.68	49.0586	2768.93	61.5563
2773.25	6.97012	2776.12	19.8604	2773.25	32.5741	2770.53	49.0318	2772.79	61.5596
2777.11	7.01636	2779.97	19.817	2777.11	32.5566	2774.39	49.0147	2776.64	61.5561
2780.97	7.06045	2783.83	19.7762	2780.97	32.531	2778.25	49.0071	2780.5	61.5457
2784.82	7.10298	2787.69	19.746	2784.82	32.5004	2782.1	49.0045	2784.36	61.5299
2788.68	7.14513	2791.54	19.7317	2788.68	32.4651	2785.96	48.9994	2788.22	61.5115
2792.54	7.1884	2795.4	19.7349	2792.54	32.423	2789.82	48.9845	2792.07	61.4946
2796.39	7.23468	2799.26	19.7533	2796.39	32.3726	2793.68	48.9549	2795.93	61.4835
2800.25	7.28542	2803.12	19.7823	2800.25	32.3156	2797.53	48.9116	2799.79	61.4822
2804.11	7.34119	2806.97	19.8162	2804.11	32.2567	2801.39	48.8602	2803.64	61.493
2807.97	7.40109	2810.83	19.85	2807.97	32.2027	2805.25	48.8097	2807.5	61.5163
2811.82	7.46259	2814.69	19.8803	2811.82	32.159	2809.1	48.7687	2811.36	61.5498
2815.68	7.52257	2818.54	19.9055	2815.68	32.1264	2812.96	48.7428	2815.22	61.5889
2819.54	7.57853	2822.4	19.9247	2819.54	32.1002	2816.82	48.733	2819.07	61.627
2823.39	7.62938	2826.26	19.9376	2823.39	32.0719	2820.68	48.7373	2822.93	61.6568
2827.25	7.6765	2830.12	19.9435	2827.25	32.0326	2824.53	48.7519	2826.79	61.6706
2831.11	7.72305	2833.97	19.9418	2831.11	31.9768	2828.39	48.773	2830.64	61.6616
2834.97	7.77253	2837.83	19.9328	2834.97	31.9056	2832.25	48.7984	2834.5	61.6248
2838.82	7.82706	2841.69	19.9182	2838.82	31.8259	2836.1	48.8267	2838.36	61.558
2842.68	7.88583	2845.54	19.9017	2842.68	31.7484	2839.96	48.8574	2842.22	61.4631
2846.54	7.94478	2849.4	19.8875	2846.54	31.6819	2843.82	48.889	2846.07	61.3465
2850.39	7.99792	2853.26	19.8792	2850.39	31.6306	2847.67	48.9188	2849.93	61.2191
2854.25	8.03979	2857.11	19.8776	2854.25	31.5915	2851.53	48.9432	2853.79	61.0952
2858.11	8.06859	2860.97	19.8798	2858.11	31.5554	2855.39	48.9581	2857.64	60.9893
2861.97	8.08761	2864.83	19.8794	2861.97	31.5118	2859.25	48.9612	2861.5	60.9129
2865.82	8.10495	2868.69	19.8688	2865.82	31.4536	2863.1	48.953	2865.36	60.8711
2869.68	8.13036	2872.54	19.8424	2869.68	31.3799	2866.96	48.9378	2869.21	60.8615
2873.54	8.17186	2876.4	19.7986	2873.54	31.2954	2870.82	48.9226	2873.07	60.8753
2877.39	8.23262	2880.26	19.7421	2877.39	31.2075	2874.67	48.9158	2876.93	60.9009
2881.25	8.31034	2884.11	19.6817	2881.25	31.1227	2878.53	48.926	2880.79	60.9276
2885.11	8.39817	2887.97	19.628	2885.11	31.0432	2882.39	48.9607	2884.64	60.9486
2888.97	8.48709	2891.83	19.5891	2888.97	30.9673	2886.25	49.0245	2888.5	60.9612
2892.82	8.56866	2895.69	19.5682	2892.82	30.8901	2890.1	49.1182	2892.36	60.9657
2896.68	8.6371	2899.54	19.5622	2896.68	30.8066	2893.96	49.2363	2896.21	60.9629
2900.54	8.69017	2903.4	19.5635	2900.54	30.7139	2897.82	49.366	2900.07	60.9522
2904.39	8.72918	2907.26	19.5633	2904.39	30.6132	2901.67	49.4876	2903.93	60.9318
2908.25	8.75772	2911.11	19.5555	2908.25	30.5106	2905.53	49.5794	2907.79	60.8988
2912.11	8.77996	2914.97	19.5391	2912.11	30.4156	2909.39	49.6241	2911.64	60.8517
2915.97	8.79899	2918.83	19.5206	2915.97	30.3392	2913.25	49.6144	2915.5	60.7923
2919.82	8.81588	2922.69	19.5104	2919.82	30.2907	2917.1	49.5544	2919.36	60.7261
2923.68	8.82907	2926.54	19.5205	2923.68	30.2734	2920.96	49.4575	2923.21	60.6614
2927.54	8.83527	2930.4	19.5581	2927.54	30.2821	2924.82	49.3404	2927.07	60.6056
2931.39	8.83017	2934.26	19.6232	2931.39	30.3021	2928.67	49.2192	2930.93	60.5618
2935.25	8.80998	2938.11	19.7074	2935.25	30.311	2932.53	49.1054	2934.79	60.5258
2939.11	8.77204	2941.97	19.7967	2939.11	30.2849	2936.39	49.0045	2938.64	60.4881
2942.96	8.71573	2945.83	19.8764	2942.96	30.2036	2940.25	48.9164	2942.5	60.4376
2946.82	8.64173	2949.69	19.9349	2946.82	30.0575	2944.1	48.8375	2946.36	60.3678
2950.68	8.55234	2953.54	19.9667	2950.68	29.8538	2947.96	48.7627	2950.21	60.2807
2954.54	8.45102	2957.4	19.9714	2954.54	29.6182	2951.82	48.6885	2954.07	60.1881
2958.39	8.34157	2961.26	19.9538	2958.39	29.3926	2955.67	48.6141	2957.93	60.1093
2962.25	8.22796	2965.11	19.9202	2962.25	29.2254	2959.53	48.5411	2961.79	60.0656
2966.11	8.11378	2968.97	19.8771	2966.11	29.1567	2963.39	48.4728	2965.64	60.0732
2969.96	8.00254	2972.83	19.8293	2969.96	29.2059	2967.24	48.4124	2969.5	60.1372
2973.82	7.89815	2976.68	19.7798	2973.82	29.3667	2971.1	48.3626	2973.36	60.2485
2977.68	7.80524	2980.54	19.7298	2977.68	29.6139	2974.96	48.3253	2977.21	60.388
2981.53	7.72862	2984.4	19.6794	2981.53	29.9134	2978.82	48.3025	2981.07	60.5333
2985.39	7.67248	2988.26	19.6289	2985.39	30.233	2982.67	48.2967	2984.93	60.6671
2989.25	7.63871	2992.11	19.5796	2989.25	30.5481	2986.53	48.3111	2988.78	60.7802
2993.11	7.62553	2995.97	19.5335	2993.11	30.8427	2990.39	48.3475	2992.64	60.8716
2996.96	7.62669	2999.83	19.493	2996.96	31.108	2994.24	48.4042	2996.5	60.9451
3000.82	7.63223	3003.68	19.4587	3000.82	31.3395	2998.1	48.4751	3000.36	61.0054
3004.68	7.63051	3007.54	19.4284	3004.68	31.5346	3001.96	48.5504	3004.21	61.0555
3008.53	7.61074	3011.4	19.3966	3008.53	31.6918	3005.82	48.6184	3008.07	61.0947
3012.39	7.56541	3015.26	19.355	3012.39	31.8104	3009.67	48.6702	3011.93	61.1188
3016.25	7.49172	3019.11	19.2955	3016.25	31.8922	3013.53	48.7026	3015.78	61.1222
3020.11	7.39053	3022.97	19.2131	3020.11	31.9422	3017.39	48.7186	3019.64	61.0989
3023.96	7.26504	3026.83	19.1107	3023.96	31.9699	3021.24	48.7262	3023.5	61.046
3027.82	7.11861	3030.68	19.0008	3027.82	31.9876	3025.1	48.7339	3027.36	60.9648
3031.68	6.95362	3034.54	18.9052	3031.68	32.0086	3028.96	48.7476	3031.21	60.8621
3035.53	6.77204	3038.4	18.849	3035.53	32.044	3032.82	48.7686	3035.07	60.7493
3039.39	6.57745	3042.26	18.8522	3039.39	32.1005	3036.67	48.7938	3038.93	60.6407
3043.25	6.37676	3046.11	18.922	3043.25	32.1793	3040.53	48.8184	3042.78	60.5496
3047.11	6.18106	3049.97	19.0509	3047.11	32.2759	3044.39	48.8381	3046.64	60.4859
3050.96	6.00431	3053.83	19.2197	3050.96	32.3816	3048.24	48.8517	3050.5	60.4533
3054.82	5.85923	3057.68	19.4032	3054.82	32.4846	3052.1	48.8607	3054.36	60.4491
3058.68	5.75309	3061.54	19.577	3058.68	32.5718	3055.96	48.8678	3058.21	60.4657
3062.53	5.68407	3065.4	19.7228	3062.53	32.6312	3059.82	48.8747	3062.07	60.4941
3066.39	5.64064	3069.26	19.8317	3066.39	32.6537	3063.67	48.8808	3065.93	60.5278
3070.25	5.60412	3073.11	19.9052	3070.25	32.6344	3067.53	48.8829	3069.78	60.5648
3074.11	5.55461	3076.97	19.9526	3074.11	32.5745	3071.39	48.8778	3073.64	60.6088
3077.96	5.47631	3080.83	19.9866	3077.96	32.4794	3075.24	48.8638	3077.5	60.6669
3081.82	5.36177	3084.68	20.0179	3081.82	32.3577	3079.1	48.843	3081.35	60.746
3085.68	5.21208	3088.54	20.0504	3085.68	32.2188	3082.96	48.8204	3085.21	60.8483
3089.53	5.03431	3092.4	20.0797	3089.53	32.0712	3086.81	48.8022	3089.07	60.9693
3093.39	4.83781	3096.25	20.0952	3093.39	31.9225	3090.67	48.7933	3092.93	61.0973
3097.25	4.63016	3100.11	20.0849	3097.25	31.7809	3094.53	48.7947	3096.78	61.2172
3101.11	4.41473	3103.97	20.0423	3101.11	31.6569	3098.39	48.8041	3100.64	61.314
3104.96	4.19063	3107.83	19.9701	3104.96	31.5647	3102.24	48.817	3104.5	61.3781
3108.82	3.95415	3111.68	19.8816	3108.82	31.5207	3106.1	48.8296	3108.35	61.407
3112.68	3.70163	3115.54	19.7965	3112.68	31.5398	3109.96	48.8411	3112.21	61.4055
3116.53	3.43209	3119.4	19.7352	3116.53	31.6299	3113.81	48.8542	3116.07	61.3829
3120.39	3.14786	3123.25	19.7122	3120.39	31.7857	3117.67	48.8733	3119.93	61.3488
3124.25	2.85501	3127.11	19.7319	3124.25	31.9866	3121.53	48.9019	3123.78	61.31
3128.11	2.56118	3130.97	19.7882	3128.11	32.1979	3125.39	48.9402	3127.64	61.2691
3131.96	2.27317	3134.83	19.867	3131.96	32.3774	3129.24	48.9839	3131.5	61.2257
3135.82	1.99512	3138.68	19.9517	3135.82	32.4852	3133.1	49.026	3135.35	61.1787
3139.68	1.72694	3142.54	20.0277	3139.68	32.4947	3136.96	49.0591	3139.21	61.129
3143.53	1.46456	3146.4	20.0853	3143.53	32.3985	3140.81	49.079	3143.07	61.081
3147.39	1.20109	3150.25	20.1209	3147.39	32.2102	3144.67	49.0859	3146.93	61.0418
3151.25	0.92955	3154.11	20.1348	3151.25	31.9587	3148.53	49.0842	3150.78	61.019
3155.1	0.64518	3157.97	20.1288	3155.1	31.68	3152.39	49.0805	3154.64	61.0175
3158.96	0.34684	3161.83	20.1057	3158.96	31.408	3156.24	49.0809	3158.5	61.0369
3162.82	0.03735	3165.68	20.0691	3162.82	31.1683	3160.1	49.0886	3162.35	61.0715
3166.68	-0.27834	3169.54	20.0245	3166.68	30.976	3163.96	49.1041	3166.21	61.111
3170.53	-0.59538	3173.4	19.9807	3170.53	30.838	3167.81	49.1258	3170.07	61.1436
3174.39	-0.9109	3177.25	19.9485	3174.39	30.7556	3171.67	49.1511	3173.93	61.1588
3178.25	-1.22548	3181.11	19.9388	3178.25	30.7262	3175.53	49.1781	3177.78	61.1496
3182.1	-1.54202	3184.97	19.9587	3182.1	30.7436	3179.39	49.2049	3181.64	61.1132
3185.96	-1.86354	3188.82	20.0088	3185.96	30.7976	3183.24	49.2299	3185.5	61.0507
3189.82	-2.19184	3192.68	20.0816	3189.82	30.8718	3187.1	49.2504	3189.35	60.9659
3193.68	-2.52651	3196.54	20.1636	3193.68	30.9451	3190.96	49.2632	3193.21	60.8646
3197.53	-2.86571	3200.4	20.2392	3197.53	30.9963	3194.81	49.266	3197.07	60.7537
3201.39	-3.20968	3204.25	20.2956	3201.39	31.0094	3198.67	49.2583	3200.93	60.6413
3205.25	-3.56228	3208.11	20.3273	3205.25	30.9794	3202.53	49.2429	3204.78	60.5363
3209.1	-3.93238	3211.97	20.3375	3209.1	30.9159	3206.38	49.2249	3208.64	60.4479
3212.96	-4.33157	3215.82	20.3367	3212.96	30.8414	3210.24	49.2099	3212.5	60.3845
3216.82	-4.77006	3219.68	20.3376	3216.82	30.7849	3214.1	49.201	3216.35	60.3518
3220.68	-5.25312	3223.54	20.3506	3220.68	30.7737	3217.96	49.197	3220.21	60.3525
3224.53	-5.78012	3227.4	20.3799	3224.53	30.8252	3221.81	49.1922	3224.07	60.3847
3228.39	-6.34823	3231.25	20.4222	3228.39	30.9404	3225.67	49.1786	3227.92	60.4425
3232.25	-6.95906	3235.11	20.4693	3232.25	31.104	3229.53	49.1496	3231.78	60.5176
3236.1	-7.62502	3238.97	20.5119	3236.1	31.2867	3233.38	49.1033	3235.64	60.6007
3239.96	-8.36955	3242.82	20.5436	3239.96	31.4524	3237.24	49.0441	3239.5	60.6829
3243.82	-9.2183	3246.68	20.5634	3243.82	31.5663	3241.1	48.9818	3243.35	60.7571
3247.68	-10.1814	3250.54	20.5754	3247.68	31.6021	3244.96	48.9275	3247.21	60.8183
3251.53	-11.2319	3254.4	20.5861	3251.53	31.5487	3248.81	48.8902	3251.07	60.864
3255.39	-12.2908	3258.25	20.6017	3255.39	31.4113	3252.67	48.8736	3254.92	60.8943
3259.25	-13.2257	3262.11	20.6247	3259.25	31.2113	3256.53	48.8755	3258.78	60.911
3263.1	-13.8676	3265.97	20.6532	3263.1	30.9817	3260.38	48.8897	3262.64	60.918
3266.96	-14.0421	3269.82	20.6812	3266.96	30.76	3264.24	48.91	3266.5	60.9204
3270.82	-13.6058	3273.68	20.7012	3270.82	30.5821	3268.1	48.9329	3270.35	60.923
3274.68	-12.4804	3277.54	20.7057	3274.68	30.4748	3271.96	48.959	3274.21	60.9299
3278.53	-10.6767	3281.4	20.6896	3278.53	30.4507	3275.81	48.9924	3278.07	60.943
3282.39	-8.30318	3285.25	20.65	3282.39	30.507	3279.67	49.0378	3281.92	60.9612
3286.25	-5.55683	3289.11	20.5874	3286.25	30.628	3283.53	49.0976	3285.78	60.9808
3290.1	-2.6926	3292.97	20.5042	3290.1	30.7887	3287.38	49.1698	3289.64	60.9961
3293.96	0.02306	3296.82	20.4051	3293.96	30.9611	3291.24	49.2487	3293.5	61.001
3297.82	2.36415	3300.68	20.2965	3297.82	31.1194	3295.1	49.3255	3297.35	60.9909
3301.67	4.18597	3304.54	20.1857	3301.67	31.2437	3298.96	49.3917	3301.21	60.9637
3305.53	5.4421	3308.4	20.0803	3305.53	31.3229	3302.81	49.4407	3305.07	60.9211
3309.39	6.17386	3312.25	19.9861	3309.39	31.3547	3306.67	49.4691	3308.92	60.8681
3313.24	6.47926	3316.11	19.905	3313.24	31.3459	3310.53	49.4765	3312.78	60.8117
3317.1	6.4762	3319.97	19.8341	3317.1	31.3106	3314.38	49.4646	3316.64	60.7602
3320.96	6.27475	3323.82	19.7646	3320.96	31.2687	3318.24	49.4368	3320.49	60.7205
3324.82	5.96315	3327.68	19.6839	3324.82	31.2429	3322.1	49.3974	3324.35	60.6966
3328.67	5.60622	3331.54	19.5784	3328.67	31.2536	3325.95	49.3519	3328.21	60.6886
3332.53	5.25032	3335.39	19.4365	3332.53	31.314	3329.81	49.3074	3332.07	60.6931
3336.39	4.92851	3339.25	19.2526	3336.39	31.4245	3333.67	49.2711	3335.92	60.7035
3340.24	4.66349	3343.11	19.0288	3340.24	31.5706	3337.53	49.2496	3339.78	60.713
3344.1	4.46848	3346.97	18.7753	3344.1	31.724	3341.38	49.2461	3343.64	60.7156
3347.96	4.34674	3350.82	18.5101	3347.96	31.8495	3345.24	49.2591	3347.49	60.7085
3351.82	4.29275	3354.68	18.2563	3351.82	31.9141	3349.1	49.2821	3351.35	60.6925
3355.67	4.29517	3358.54	18.0404	3355.67	31.8966	3352.95	49.3043	3355.21	60.6714
3359.53	4.3402	3362.39	17.8876	3359.53	31.7953	3356.81	49.3136	3359.07	60.6496
3363.39	4.41512	3366.25	17.8192	3363.39	31.6296	3360.67	49.2996	3362.92	60.6306
3367.24	4.50909	3370.11	17.8481	3367.24	31.4352	3364.53	49.2563	3366.78	60.6147
3371.1	4.61264	3373.97	17.9759	3371.1	31.2551	3368.38	49.1843	3370.64	60.599
3374.96	4.71665	3377.82	18.1904	3374.96	31.1287	3372.24	49.0902	3374.49	60.579
3378.82	4.81208	3381.68	18.4666	3378.82	31.0823	3376.1	48.9858	3378.35	60.5513
3382.67	4.89111	3385.54	18.7709	3382.67	31.1248	3379.95	48.8851	3382.21	60.5161
3386.53	4.94979	3389.39	19.067	3386.53	31.2485	3383.81	48.8017	3386.07	60.4795
3390.39	4.98957	3393.25	19.3234	3390.39	31.4317	3387.67	48.7465	3389.92	60.4519
3394.24	5.01741	3397.11	19.5196	3394.24	31.6462	3391.53	48.7251	3393.78	60.4465
3398.1	5.04319	3400.97	19.6487	3398.1	31.863	3395.38	48.7373	3397.64	60.4749
3401.96	5.07616	3404.82	19.717	3401.96	32.0572	3399.24	48.7761	3401.49	60.5426

## Sheet: Figure 1g
Solid-state 13C NMR spectrum of nitro-BTH-COF.
Chemical shift (ppm)	Intensity (a.u.)
251.003	39381
250.988	39968.3
250.973	40562
250.958	41162.9
250.942	41772
250.927	42390.3
250.912	43019
250.897	43659.6
250.882	44313.3
250.867	44981.7
250.851	45666.4
250.836	46368.8
250.821	47090.7
250.806	47833.7
250.791	48599.2
250.776	49388.9
250.76	50204.2
250.745	51046.5
250.73	51917
250.715	52816.9
250.7	53747.1
250.685	54708.5
250.669	55701.7
250.654	56727.1
250.639	57784.8
250.624	58874.9
250.609	59997
250.594	61150.7
250.579	62334.9
250.563	63548.7
250.548	64790.6
250.533	66058.9
250.518	67351.7
250.503	68666.6
250.488	70001.1
250.472	71352.4
250.457	72717.3
250.442	74092.4
250.427	75474.1
250.412	76858.4
250.397	78241.3
250.381	79618.4
250.366	80985.1
250.351	82336.9
250.336	83668.8
250.321	84975.8
250.306	86252.9
250.29	87495
250.275	88697
250.26	89853.6
250.245	90959.6
250.23	92010.1
250.215	92999.9
250.199	93924.2
250.184	94778.3
250.169	95557.4
250.154	96257.4
250.139	96873.9
250.124	97403.3
250.108	97841.9
250.093	98186.4
250.078	98434.1
250.063	98582.3
250.048	98629
250.033	98572.5
250.018	98411.4
250.002	98145
249.987	97773
249.972	97295.4
249.957	96712.9
249.942	96026.5
249.927	95237.9
249.911	94349.1
249.896	93362.8
249.881	92281.9
249.866	91110
249.851	89851
249.836	88509.6
249.82	87090.4
249.805	85598.9
249.79	84040.7
249.775	82421.8
249.76	80748.7
249.745	79028.1
249.729	77266.9
249.714	75472.3
249.699	73651.9
249.684	71813.2
249.669	69964
249.654	68112.1
249.638	66265.4
249.623	64431.9
249.608	62619.5
249.593	60835.9
249.578	59089
249.563	57386.3
249.548	55735.3
249.532	54142.9
249.517	52616.3
249.502	51162
249.487	49786.3
249.472	48495
249.457	47293.7
249.441	46187.4
249.426	45180.7
249.411	44277.7
249.396	43482.1
249.381	42796.8
249.366	42224.5
249.35	41767.1
249.335	41425.9
249.32	41201.9
249.305	41095.2
249.29	41105.4
249.275	41231.7
249.259	41472.5
249.244	41825.7
249.229	42288.7
249.214	42858.3
249.199	43530.7
249.184	44301.7
249.168	45166.7
249.153	46120.4
249.138	47157.3
249.123	48271.3
249.108	49456.1
249.093	50705.1
249.078	52011.1
249.062	53367
249.047	54765.4
249.032	56198.5
249.017	57658.7
249.002	59138.1
248.987	60628.7
248.971	62122.8
248.956	63612.4
248.941	65089.7
248.926	66547.1
248.911	67977.1
248.896	69372.4
248.88	70726
248.865	72031
248.85	73281
248.835	74469.9
248.82	75592
248.805	76641.8
248.789	77614.6
248.774	78505.8
248.759	79311.4
248.744	80028.1
248.729	80652.8
248.714	81183
248.698	81616.8
248.683	81952.9
248.668	82190.4
248.653	82328.8
248.638	82368.6
248.623	82310.2
248.608	82155.1
248.592	81904.9
248.577	81561.9
248.562	81128.7
248.547	80608.6
248.532	80005
248.517	79321.8
248.501	78563.5
248.486	77734.7
248.471	76840.3
248.456	75885.6
248.441	74876.1
248.426	73817.4
248.41	72715.4
248.395	71576
248.38	70405.4
248.365	69209.7
248.35	67995
248.335	66767.4
248.319	65533
248.304	64297.9
248.289	63067.8
248.274	61848.6
248.259	60645.6
248.244	59464.1
248.228	58309.4
248.213	57186
248.198	56098.5
248.183	55051
248.168	54047.3
248.153	53090.9
248.138	52184.9
248.122	51332
248.107	50534.3
248.092	49793.9
248.077	49112.2
248.062	48490.3
248.047	47928.8
248.031	47428
248.016	46987.9
248.001	46607.7
247.986	46286.8
247.971	46023.8
247.956	45817
247.94	45664.7
247.925	45564.5
247.91	45513.9
247.895	45510.1
247.88	45550.2
247.865	45630.8
247.849	45748.6
247.834	45900
247.819	46081.4
247.804	46288.8
247.789	46518.6
247.774	46766.7
247.758	47029.4
247.743	47302.6
247.728	47582.7
247.713	47865.9
247.698	48148.5
247.683	48427.1
247.668	48698.4
247.652	48959.1
247.637	49206.3
247.622	49437.4
247.607	49649.7
247.592	49841.2
247.577	50009.7
247.561	50153.8
247.546	50271.9
247.531	50363
247.516	50426.3
247.501	50461.4
247.486	50468.1
247.47	50446.5
247.455	50397.1
247.44	50320.6
247.425	50218
247.41	50090.6
247.395	49940.1
247.379	49768.2
247.364	49576.8
247.349	49368.4
247.334	49145.3
247.319	48910.1
247.304	48665.6
247.288	48414.7
247.273	48160.3
247.258	47905.5
247.243	47653.5
247.228	47407.2
247.213	47170
247.197	46944.8
247.182	46734.7
247.167	46542.8
247.152	46371.7
247.137	46224.4
247.122	46103.3
247.107	46011
247.091	45949.5
247.076	45921
247.061	45927.2
247.046	45969.6
247.031	46049.7
247.016	46168.2
247	46326.1
246.985	46523.7
246.97	46761.2
246.955	47038.5
246.94	47355.1
246.925	47710.3
246.909	48103.1
246.894	48532.1
246.879	48995.7
246.864	49492.1
246.849	50019
246.834	50574.3
246.818	51155.1
246.803	51758.7
246.788	52382
246.773	53021.8
246.758	53674.8
246.743	54337.4
246.727	55006
246.712	55676.8
246.697	56346.2
246.682	57010.3
246.667	57665.2
246.652	58307.1
246.637	58932.2
246.621	59536.9
246.606	60117.5
246.591	60670.5
246.576	61192.4
246.561	61680.2
246.546	62130.6
246.53	62541
246.515	62908.6
246.5	63231.2
246.485	63506.5
246.47	63732.6
246.455	63908.1
246.439	64031.7
246.424	64102.3
246.409	64119.3
246.394	64082.3
246.379	63991.2
246.364	63846.3
246.348	63648.2
246.333	63397.8
246.318	63096.1
246.303	62744.7
246.288	62345.3
246.273	61900
246.257	61410.9
246.242	60880.7
246.227	60311.9
246.212	59707.6
246.197	59070.9
246.182	58404.9
246.167	57713.2
246.151	56999.1
246.136	56266.4
246.121	55518.7
246.106	54759.6
246.091	53992.9
246.076	53222.2
246.06	52451.3
246.045	51683.7
246.03	50922.8
246.015	50172.1
246	49434.8
245.985	48714
245.969	48012.5
245.954	47333.1
245.939	46678.2
245.924	46050
245.909	45450.5
245.894	44881.4
245.878	44344.2
245.863	43839.9
245.848	43369.4
245.833	42933.3
245.818	42531.8
245.803	42164.7
245.787	41831.8
245.772	41532.3
245.757	41265.3
245.742	41029.5
245.727	40823.4
245.712	40645
245.697	40492.5
245.681	40363.5
245.666	40255.4
245.651	40165.6
245.636	40091
245.621	40028.8
245.606	39975.6
245.59	39928.2
245.575	39883.1
245.56	39837
245.545	39786.2
245.53	39727.4
245.515	39657
245.499	39571.6
245.484	39467.8
245.469	39342.4
245.454	39192.3
245.439	39014.4
245.424	38806
245.408	38564.4
245.393	38287.4
245.378	37972.6
245.363	37618.3
245.348	37222.8
245.333	36784.8
245.317	36303.4
245.302	35777.9
245.287	35207.9
245.272	34593.3
245.257	33934.7
245.242	33232.5
245.227	32488
245.211	31702.3
245.196	30877.3
245.181	30015.1
245.166	29118
245.151	28188.6
245.136	27230.2
245.12	26245.9
245.105	25239.3
245.09	24214.3
245.075	23175
245.06	22125.6
245.045	21070.7
245.029	20014.9
245.014	18962.9
244.999	17919.7
244.984	16890.4
244.969	15879.8
244.954	14893.2
244.938	13935.6
244.923	13012
244.908	12127.4
244.893	11286.8
244.878	10494.8
244.863	9756.19
244.847	9075.34
244.832	8456.51
244.817	7903.78
244.802	7420.86
244.787	7011.29
244.772	6678.26
244.756	6424.65
244.741	6253.06
244.726	6165.63
244.711	6164.28
244.696	6250.43
244.681	6425.22
244.666	6689.31
244.65	7043.02
244.635	7486.26
244.62	8018.55
244.605	8638.95
244.59	9346.28
244.575	10138.8
244.559	11014.5
244.544	11971
244.529	13005.5
244.514	14114.9
244.499	15295.9
244.484	16544.7
244.468	17857.4
244.453	19229.7
244.438	20657.2
244.423	22135.1
244.408	23658.7
244.393	25222.9
244.377	26822.5
244.362	28452.4
244.347	30107.3
244.332	31781.7
244.317	33470.4
244.302	35168.1
244.286	36869.4
244.271	38569.1
244.256	40262.1
244.241	41943.5
244.226	43608.5
244.211	45252.4
244.196	46870.7
244.18	48459.3
244.165	50014.3
244.15	51531.9
244.135	53008.7
244.12	54441.5
244.105	55827.8
244.089	57164.8
244.074	58450.6
244.059	59683.2
244.044	60861.3
244.029	61983.6
244.014	63049.5
243.998	64058.6
243.983	65010.6
243.968	65906
243.953	66745.2
243.938	67529.3
243.923	68259.3
243.907	68936.9
243.892	69563.7
243.877	70141.9
243.862	70673.7
243.847	71161.7
243.832	71608.5
243.816	72017.2
243.801	72390.8
243.786	72732.4
243.771	73045.5
243.756	73333.5
243.741	73599.7
243.726	73847.9
243.71	74081.4
243.695	74304
243.68	74519
243.665	74730
243.65	74940.4
243.635	75153.5
243.619	75372.4
243.604	75600.1
243.589	75839.7
243.574	76093.8
243.559	76364.9
243.544	76655.5
243.528	76967.6
243.513	77303.1
243.498	77663.7
243.483	78050.8
243.468	78465.7
243.453	78909.2
243.437	79382.1
243.422	79884.8
243.407	80417.4
243.392	80979.9
243.377	81572
243.362	82193.2
243.346	82842.6
243.331	83519.4
243.316	84222.2
243.301	84949.8
243.286	85700.6
243.271	86472.8
243.256	87264.5
243.24	88073.7
243.225	88898.3
243.21	89736.1
243.195	90584.7
243.18	91441.7
243.165	92304.8
243.149	93171.4
243.134	94039.2
243.119	94905.7
243.104	95768.4
243.089	96625.1
243.074	97473.3
243.058	98311
243.043	99136
243.028	99946.2
243.013	100740
242.998	101515
242.983	102270
242.967	103004
242.952	103715
242.937	104403
242.922	105066
242.907	105703
242.892	106315
242.876	106900
242.861	107459
242.846	107991
242.831	108497
242.816	108978
242.801	109433
242.786	109863
242.77	110270
242.755	110654
242.74	111017
242.725	111359
242.71	111683
242.695	111990
242.679	112281
242.664	112558
242.649	112823
242.634	113078
242.619	113324
242.604	113563
242.588	113797
242.573	114028
242.558	114258
242.543	114488
242.528	114720
242.513	114956
242.497	115196
242.482	115443
242.467	115698
242.452	115962
242.437	116235
242.422	116520
242.406	116816
242.391	117124
242.376	117445
242.361	117778
242.346	118125
242.331	118484
242.316	118857
242.3	119242
242.285	119638
242.27	120046
242.255	120465
242.24	120894
242.225	121331
242.209	121775
242.194	122226
242.179	122682
242.164	123142
242.149	123604
242.134	124066
242.118	124528
242.103	124988
242.088	125443
242.073	125894
242.058	126338
242.043	126774
242.027	127200
242.012	127615
241.997	128019
241.982	128409
241.967	128786
241.952	129148
241.936	129495
241.921	129826
241.906	130141
241.891	130439
241.876	130721
241.861	130988
241.845	131238
241.83	131474
241.815	131696
241.8	131905
241.785	132102
241.77	132288
241.755	132466
241.739	132637
241.724	132803
241.709	132967
241.694	133130
241.679	133295
241.664	133464
241.648	133641
241.633	133829
241.618	134029
241.603	134246
241.588	134482
241.573	134740
241.557	135024
241.542	135336
241.527	135680
241.512	136059
241.497	136475
241.482	136931
241.466	137431
241.451	137976
241.436	138570
241.421	139214
241.406	139911
241.391	140663
241.375	141471
241.36	142337
241.345	143262
241.33	144246
241.315	145291
241.3	146398
241.285	147565
241.269	148793
241.254	150081
241.239	151428
241.224	152834
241.209	154296
241.194	155813
241.178	157383
241.163	159003
241.148	160671
241.133	162383
241.118	164137
241.103	165929
241.087	167754
241.072	169609
241.057	171491
241.042	173393
241.027	175312
241.012	177243
240.996	179181
240.981	181120
240.966	183056
240.951	184984
240.936	186899
240.921	188794
240.905	190665
240.89	192507
240.875	194314
240.86	196082
240.845	197806
240.83	199480
240.815	201101
240.799	202663
240.784	204162
240.769	205596
240.754	206959
240.739	208248
240.724	209461
240.708	210593
240.693	211644
240.678	212609
240.663	213489
240.648	214280
240.633	214982
240.617	215593
240.602	216115
240.587	216545
240.572	216885
240.557	217136
240.542	217297
240.526	217371
240.511	217360
240.496	217264
240.481	217087
240.466	216830
240.451	216498
240.435	216093
240.42	215619
240.405	215079
240.39	214477
240.375	213818
240.36	213105
240.345	212343
240.329	211537
240.314	210691
240.299	209810
240.284	208898
240.269	207961
240.254	207004
240.238	206030
240.223	205045
240.208	204053
240.193	203059
240.178	202068
240.163	201083
240.147	200109
240.132	199149
240.117	198208
240.102	197289
240.087	196396
240.072	195530
240.056	194696
240.041	193895
240.026	193130
240.011	192403
239.996	191716
239.981	191069
239.965	190464
239.95	189902
239.935	189384
239.92	188908
239.905	188476
239.89	188087
239.875	187741
239.859	187435
239.844	187170
239.829	186944
239.814	186756
239.799	186603
239.784	186483
239.768	186395
239.753	186335
239.738	186303
239.723	186294
239.708	186307
239.693	186338
239.677	186386
239.662	186446
239.647	186517
239.632	186595
239.617	186678
239.602	186763
239.586	186847
239.571	186928
239.556	187004
239.541	187072
239.526	187129
239.511	187175
239.495	187206
239.48	187222
239.465	187222
239.45	187203
239.435	187165
239.42	187107
239.404	187028
239.389	186929
239.374	186810
239.359	186669
239.344	186509
239.329	186329
239.314	186131
239.298	185915
239.283	185683
239.268	185437
239.253	185179
239.238	184910
239.223	184632
239.207	184349
239.192	184062
239.177	183774
239.162	183488
239.147	183208
239.132	182935
239.116	182673
239.101	182426
239.086	182196
239.071	181987
239.056	181801
239.041	181643
239.025	181514
239.01	181420
238.995	181361
238.98	181342
238.965	181365
238.95	181432
238.934	181548
238.919	181713
238.904	181930
238.889	182201
238.874	182528
238.859	182913
238.844	183357
238.828	183861
238.813	184426
238.798	185053
238.783	185743
238.768	186495
238.753	187310
238.737	188187
238.722	189125
238.707	190124
238.692	191184
238.677	192301
238.662	193476
238.646	194706
238.631	195989
238.616	197323
238.601	198706
238.586	200134
238.571	201606
238.555	203118
238.54	204667
238.525	206251
238.51	207864
238.495	209505
238.48	211169
238.464	212853
238.449	214553
238.434	216265
238.419	217986
238.404	219712
238.389	221439
238.374	223163
238.358	224881
238.343	226589
238.328	228283
238.313	229961
238.298	231618
238.283	233251
238.267	234858
238.252	236434
238.237	237979
238.222	239488
238.207	240959
238.192	242390
238.176	243779
238.161	245124
238.146	246422
238.131	247674
238.116	248876
238.101	250029
238.085	251130
238.07	252180
238.055	253177
238.04	254122
238.025	255014
238.01	255854
237.994	256640
237.979	257375
237.964	258058
237.949	258690
237.934	259272
237.919	259806
237.904	260291
237.888	260730
237.873	261123
237.858	261473
237.843	261781
237.828	262048
237.813	262276
237.797	262467
237.782	262623
237.767	262746
237.752	262837
237.737	262898
237.722	262932
237.706	262940
237.691	262923
237.676	262884
237.661	262824
237.646	262745
237.631	262649
237.615	262537
237.6	262411
237.585	262271
237.57	262120
237.555	261959
237.54	261788
237.524	261609
237.509	261423
237.494	261230
237.479	261031
237.464	260827
237.449	260619
237.434	260406
237.418	260189
237.403	259968
237.388	259744
237.373	259517
237.358	259286
237.343	259051
237.327	258813
237.312	258571
237.297	258324
237.282	258074
237.267	257818
237.252	257557
237.236	257291
237.221	257018
237.206	256740
237.191	256454
237.176	256162
237.161	255862
237.145	255554
237.13	255238
237.115	254914
237.1	254582
237.085	254241
237.07	253891
237.054	253532
237.039	253165
237.024	252790
237.009	252406
236.994	252015
236.979	251616
236.964	251210
236.948	250799
236.933	250382
236.918	249960
236.903	249535
236.888	249107
236.873	248677
236.857	248247
236.842	247818
236.827	247391
236.812	246969
236.797	246551
236.782	246140
236.766	245737
236.751	245345
236.736	244964
236.721	244596
236.706	244244
236.691	243909
236.675	243593
236.66	243297
236.645	243023
236.63	242773
236.615	242549
236.6	242352
236.584	242183
236.569	242044
236.554	241937
236.539	241863
236.524	241822
236.509	241817
236.493	241847
236.478	241914
236.463	242018
236.448	242159
236.433	242339
236.418	242557
236.403	242813
236.387	243108
236.372	243440
236.357	243809
236.342	244214
236.327	244656
236.312	245131
236.296	245640
236.281	246181
236.266	246752
236.251	247351
236.236	247976
236.221	248626
236.205	249298
236.19	249989
236.175	250698
236.16	251420
236.145	252154
236.13	252897
236.114	253645
236.099	254395
236.084	255145
236.069	255891
236.054	256629
236.039	257357
236.023	258071
236.008	258768
235.993	259444
235.978	260096
235.963	260722
235.948	261317
235.933	261879
235.917	262405
235.902	262893
235.887	263339
235.872	263740
235.857	264095
235.842	264402
235.826	264658
235.811	264861
235.796	265010
235.781	265104
235.766	265141
235.751	265121
235.735	265043
235.72	264906
235.705	264710
235.69	264455
235.675	264143
235.66	263773
235.644	263346
235.629	262864
235.614	262328
235.599	261739
235.584	261100
235.569	260413
235.553	259680
235.538	258904
235.523	258088
235.508	257235
235.493	256347
235.478	255429
235.463	254484
235.447	253516
235.432	252527
235.417	251524
235.402	250508
235.387	249485
235.372	248458
235.356	247432
235.341	246410
235.326	245396
235.311	244396
235.296	243411
235.281	242447
235.265	241507
235.25	240594
235.235	239712
235.22	238864
235.205	238053
235.19	237281
235.174	236552
235.159	235868
235.144	235230
235.129	234640
235.114	234100
235.099	233610
235.083	233172
235.068	232786
235.053	232452
235.038	232170
235.023	231938
235.008	231757
234.993	231625
234.977	231540
234.962	231500
234.947	231503
234.932	231547
234.917	231628
234.902	231743
234.886	231888
234.871	232061
234.856	232256
234.841	232470
234.826	232698
234.811	232935
234.795	233176
234.78	233417
234.765	233652
234.75	233877
234.735	234085
234.72	234272
234.704	234433
234.689	234562
234.674	234654
234.659	234704
234.644	234707
234.629	234658
234.613	234553
234.598	234387
234.583	234156
234.568	233857
234.553	233486
234.538	233038
234.523	232513
234.507	231907
234.492	231217
234.477	230443
234.462	229583
234.447	228636
234.432	227602
234.416	226480
234.401	225272
234.386	223978
234.371	222601
234.356	221141
234.341	219602
234.325	217986
234.31	216297
234.295	214539
234.28	212716
234.265	210833
234.25	208895
234.234	206908
234.219	204878
234.204	202811
234.189	200713
234.174	198592
234.159	196455
234.143	194310
234.128	192163
234.113	190022
234.098	187897
234.083	185794
234.068	183721
234.052	181687
234.037	179700
234.022	177767
234.007	175896
233.992	174095
233.977	172372
233.962	170732
233.946	169184
233.931	167734
233.916	166388
233.901	165151
233.886	164030
233.871	163028
233.855	162152
233.84	161403
233.825	160786
233.81	160304
233.795	159958
233.78	159751
233.764	159682
233.749	159754
233.734	159964
233.719	160313
233.704	160799
233.689	161419
233.673	162170
233.658	163050
233.643	164053
233.628	165176
233.613	166413
233.598	167758
233.582	169204
233.567	170746
233.552	172374
233.537	174082
233.522	175861
233.507	177703
233.492	179599
233.476	181539
233.461	183514
233.446	185514
233.431	187530
233.416	189552
233.401	191569
233.385	193571
233.37	195550
233.355	197494
233.34	199394
233.325	201241
233.31	203026
233.294	204739
233.279	206372
233.264	207917
233.249	209366
233.234	210711
233.219	211947
233.203	213066
233.188	214063
233.173	214933
233.158	215671
233.143	216274
233.128	216739
233.112	217063
233.097	217245
233.082	217283
233.067	217178
233.052	216930
233.037	216541
233.022	216011
233.006	215345
232.991	214546
232.976	213617
232.961	212563
232.946	211391
232.931	210105
232.915	208713
232.9	207222
232.885	205639
232.87	203973
232.855	202233
232.84	200427
232.824	198564
232.809	196656
232.794	194710
232.779	192738
232.764	190750
232.749	188756
232.733	186767
232.718	184792
232.703	182842
232.688	180928
232.673	179058
232.658	177244
232.642	175493
232.627	173816
232.612	172221
232.597	170717
232.582	169310
232.567	168009
232.552	166820
232.536	165749
232.521	164801
232.506	163982
232.491	163296
232.476	162745
232.461	162333
232.445	162062
232.43	161933
232.415	161946
232.4	162101
232.385	162398
232.37	162833
232.354	163406
232.339	164112
232.324	164947
232.309	165907
232.294	166987
232.279	168180
232.263	169481
232.248	170881
232.233	172374
232.218	173951
232.203	175603
232.188	177322
232.172	179098
232.157	180921
232.142	182782
232.127	184670
232.112	186576
232.097	188488
232.082	190396
232.066	192290
232.051	194160
232.036	195995
232.021	197785
232.006	199521
231.991	201192
231.975	202789
231.96	204304
231.945	205728
231.93	207053
231.915	208271
231.9	209374
231.884	210358
231.869	211215
231.854	211940
231.839	212529
231.824	212977
231.809	213282
231.793	213439
231.778	213448
231.763	213307
231.748	213016
231.733	212573
231.718	211981
231.702	211240
231.687	210353
231.672	209322
231.657	208151
231.642	206843
231.627	205403
231.612	203836
231.596	202148
231.581	200344
231.566	198431
231.551	196417
231.536	194308
231.521	192111
231.505	189835
231.49	187488
231.475	185077
231.46	182612
231.445	180101
231.43	177552
231.414	174973
231.399	172374
231.384	169763
231.369	167148
231.354	164537
231.339	161937
231.323	159358
231.308	156805
231.293	154286
231.278	151808
231.263	149378
231.248	147000
231.232	144680
231.217	142424
231.202	140236
231.187	138119
231.172	136079
231.157	134117
231.141	132237
231.126	130439
231.111	128727
231.096	127100
231.081	125560
231.066	124107
231.051	122739
231.035	121457
231.02	120259
231.005	119142
230.99	118106
230.975	117147
230.96	116262
230.944	115449
230.929	114704
230.914	114022
230.899	113402
230.884	112837
230.869	112323
230.853	111857
230.838	111434
230.823	111049
230.808	110698
230.793	110376
230.778	110078
230.762	109801
230.747	109539
230.732	109289
230.717	109046
230.702	108808
230.687	108569
230.671	108328
230.656	108080
230.641	107824
230.626	107556
230.611	107274
230.596	106978
230.581	106664
230.565	106332
230.55	105981
230.535	105611
230.52	105221
230.505	104812
230.49	104384
230.474	103938
230.459	103476
230.444	102998
230.429	102507
230.414	102005
230.399	101493
230.383	100975
230.368	100452
230.353	99929
230.338	99407.4
230.323	98890.8
230.308	98382.6
230.292	97885.8
230.277	97403.9
230.262	96940.3
230.247	96498.1
230.232	96080.8
230.217	95691.4
230.201	95333.1
230.186	95008.7
230.171	94721.2
230.156	94473
230.141	94266.6
230.126	94104.1
230.111	93987.3
230.095	93918
230.08	93897.4
230.065	93926.6
230.05	94006.3
230.035	94136.8
230.02	94318.1
230.004	94550.1
229.989	94831.9
229.974	95162.6
229.959	95540.9
229.944	95964.9
229.929	96432.7
229.913	96941.8
229.898	97489.5
229.883	98072.8
229.868	98688.4
229.853	99332.7
229.838	100002
229.822	100691
229.807	101397
229.792	102115
229.777	102840
229.762	103567
229.747	104291
229.731	105008
229.716	105711
229.701	106397
229.686	107059
229.671	107692
229.656	108293
229.641	108855
229.625	109373
229.61	109844
229.595	110262
229.58	110624
229.565	110924
229.55	111160
229.534	111327
229.519	111423
229.504	111444
229.489	111388
229.474	111253
229.459	111036
229.443	110737
229.428	110354
229.413	109887
229.398	109335
229.383	108699
229.368	107979
229.352	107175
229.337	106291
229.322	105326
229.307	104284
229.292	103167
229.277	101979
229.261	100721
229.246	99399
229.231	98015.9
229.216	96576.1
229.201	95084.4
229.186	93545.6
229.171	91964.8
229.155	90347.3
229.14	88698.7
229.125	87024.5
229.11	85330.7
229.095	83623.1
229.08	81907.7
229.064	80190.5
229.049	78477.4
229.034	76774.6
229.019	75087.9
229.004	73423.2
228.989	71786.4
228.973	70183
228.958	68618.6
228.943	67098.4
228.928	65627.5
228.913	64210.7
228.898	62852.6
228.882	61557.6
228.867	60329.7
228.852	59172.4
228.837	58089.3
228.822	57083.4
228.807	56157.2
228.791	55313.2
228.776	54553.3
228.761	53878.9
228.746	53291.3
228.731	52791.3
228.716	52379.3
228.7	52055.3
228.685	51818.9
228.67	51669.5
228.655	51606
228.64	51626.8
228.625	51730.3
228.61	51914.3
228.594	52176.4
228.579	52514
228.564	52924
228.549	53403.1
228.534	53947.9
228.519	54554.6
228.503	55219.3
228.488	55937.9
228.473	56706.2
228.458	57519.8
228.443	58374.1
228.428	59264.7
228.412	60186.8
228.397	61135.8
228.382	62106.9
228.367	63095.6
228.352	64097
228.337	65106.7
228.321	66120.1
228.306	67132.7
228.291	68140.2
228.276	69138.5
228.261	70123.4
228.246	71091
228.23	72037.8
228.215	72960.1
228.2	73854.7
228.185	74718.5
228.17	75548.5
228.155	76342.4
228.14	77097.5
228.124	77811.9
228.109	78483.6
228.094	79111
228.079	79692.9
228.064	80228.1
228.049	80715.8
228.033	81155.4
228.018	81546.7
228.003	81889.5
227.988	82184.1
227.973	82431
227.958	82630.7
227.942	82784.2
227.927	82892.5
227.912	82957.1
227.897	82979.4
227.882	82961.1
227.867	82904
227.851	82810.3
227.836	82682.1
227.821	82521.8
227.806	82331.7
227.791	82114.5
227.776	81872.8
227.76	81609.4
227.745	81327.1
227.73	81028.7
227.715	80717.3
227.7	80395.8
227.685	80067.1
227.67	79734.4
227.654	79400.6
227.639	79068.8
227.624	78741.9
227.609	78422.9
227.594	78114.7
227.579	77820.2
227.563	77542.3
227.548	77283.7
227.533	77047.1
227.518	76835.1
227.503	76650.3
227.488	76495.1
227.472	76371.9
227.457	76282.9
227.442	76230.3
227.427	76216.2
227.412	76242.4
227.397	76310.9
227.381	76423.3
227.366	76581.1
227.351	76786
227.336	77039.2
227.321	77341.9
227.306	77695.3
227.29	78100.3
227.275	78557.8
227.26	79068.4
227.245	79632.7
227.23	80251.3
227.215	80924.3
227.2	81652
227.184	82434.5
227.169	83271.6
227.154	84163.1
227.139	85108.8
227.124	86108
227.109	87160.2
227.093	88264.7
227.078	89420.5
227.063	90626.6
227.048	91881.9
227.033	93185.1
227.018	94534.8
227.002	95929.4
226.987	97367.2
226.972	98846.5
226.957	100365
226.942	101921
226.927	103513
226.911	105137
226.896	106792
226.881	108476
226.866	110184
226.851	111915
226.836	113666
226.82	115434
226.805	117215
226.79	119007
226.775	120807
226.76	122611
226.745	124416
226.73	126218
226.714	128015
226.699	129802
226.684	131577
226.669	133335
226.654	135073
226.639	136788
226.623	138477
226.608	140135
226.593	141760
226.578	143347
226.563	144895
226.548	146399
226.532	147857
226.517	149266
226.502	150622
226.487	151924
226.472	153168
226.457	154352
226.441	155475
226.426	156533
226.411	157525
226.396	158450
226.381	159306
226.366	160093
226.35	160808
226.335	161451
226.32	162023
226.305	162523
226.29	162950
226.275	163306
226.26	163592
226.244	163807
226.229	163954
226.214	164033
226.199	164048
226.184	163999
226.169	163889
226.153	163721
226.138	163498
226.123	163223
226.108	162899
226.093	162529
226.078	162119
226.062	161671
226.047	161190
226.032	160681
226.017	160147
226.002	159595
225.987	159028
225.971	158451
225.956	157870
225.941	157290
225.926	156715
225.911	156151
225.896	155604
225.88	155078
225.865	154578
225.85	154109
225.835	153677
225.82	153286
225.805	152941
225.789	152647
225.774	152407
225.759	152226
225.744	152107
225.729	152056
225.714	152074
225.699	152165
225.683	152333
225.668	152579
225.653	152906
225.638	153316
225.623	153810
225.608	154390
225.592	155056
225.577	155810
225.562	156651
225.547	157580
225.532	158595
225.517	159696
225.501	160882
225.486	162152
225.471	163502
225.456	164932
225.441	166438
225.426	168017
225.41	169668
225.395	171385
225.38	173166
225.365	175007
225.35	176903
225.335	178850
225.319	180844
225.304	182880
225.289	184953
225.274	187058
225.259	189190
225.244	191345
225.229	193517
225.213	195702
225.198	197893
225.183	200086
225.168	202276
225.153	204459
225.138	206628
225.122	208781
225.107	210912
225.092	213016
225.077	215091
225.062	217132
225.047	219135
225.031	221097
225.016	223015
225.001	224886
224.986	226707
224.971	228477
224.956	230193
224.94	231854
224.925	233458
224.91	235005
224.895	236494
224.88	237925
224.865	239297
224.849	240611
224.834	241867
224.819	243068
224.804	244212
224.789	245304
224.774	246343
224.759	247333
224.743	248276
224.728	249173
224.713	250028
224.698	250845
224.683	251625
224.668	252372
224.652	253089
224.637	253781
224.622	254450
224.607	255100
224.592	255735
224.577	256358
224.561	256973
224.546	257584
224.531	258194
224.516	258806
224.501	259424
224.486	260051
224.47	260690
224.455	261344
224.44	262015
224.425	262706
224.41	263419
224.395	264156
224.379	264920
224.364	265710
224.349	266528
224.334	267376
224.319	268254
224.304	269162
224.289	270099
224.273	271067
224.258	272063
224.243	273087
224.228	274138
224.213	275214
224.198	276313
224.182	277432
224.167	278570
224.152	279724
224.137	280890
224.122	282066
224.107	283247
224.091	284430
224.076	285611
224.061	286785
224.046	287950
224.031	289099
224.016	290228
224	291333
223.985	292410
223.97	293452
223.955	294455
223.94	295414
223.925	296325
223.909	297182
223.894	297981
223.879	298716
223.864	299384
223.849	299979
223.834	300497
223.819	300933
223.803	301285
223.788	301547
223.773	301716
223.758	301789
223.743	301762
223.728	301633
223.712	301397
223.697	301054
223.682	300601
223.667	300036
223.652	299358
223.637	298564
223.621	297655
223.606	296630
223.591	295488
223.576	294229
223.561	292854
223.546	291364
223.53	289759
223.515	288041
223.5	286211
223.485	284271
223.47	282224
223.455	280072
223.439	277818
223.424	275464
223.409	273015
223.394	270473
223.379	267842
223.364	265127
223.348	262331
223.333	259459
223.318	256515
223.303	253505
223.288	250431
223.273	247301
223.258	244118
223.242	240888
223.227	237616
223.212	234307
223.197	230966
223.182	227599
223.167	224210
223.151	220805
223.136	217390
223.121	213968
223.106	210546
223.091	207129
223.076	203720
223.06	200326
223.045	196950
223.03	193598
223.015	190273
223	186980
222.985	183723
222.969	180505
222.954	177331
222.939	174204
222.924	171128
222.909	168105
222.894	165138
222.878	162230
222.863	159384
222.848	156602
222.833	153885
222.818	151236
222.803	148657
222.788	146148
222.772	143710
222.757	141345
222.742	139054
222.727	136836
222.712	134692
222.697	132622
222.681	130626
222.666	128703
222.651	126852
222.636	125074
222.621	123366
222.606	121728
222.59	120159
222.575	118656
222.56	117218
222.545	115843
222.53	114530
222.515	113275
222.499	112077
222.484	110934
222.469	109842
222.454	108799
222.439	107803
222.424	106850
222.408	105938
222.393	105064
222.378	104225
222.363	103417
222.348	102638
222.333	101885
222.318	101154
222.302	100442
222.287	99746.8
222.272	99064.5
222.257	98392.2
222.242	97727
222.227	97065.8
222.211	96405.6
222.196	95743.8
222.181	95077.3
222.166	94403.5
222.151	93719.9
222.136	93023.8
222.12	92312.9
222.105	91584.9
222.09	90837.5
222.075	90068.7
222.06	89276.6
222.045	88459.4
222.029	87615.4
222.014	86743.2
221.999	85841.3
221.984	84908.6
221.969	83944.1
221.954	82946.9
221.938	81916.2
221.923	80851.6
221.908	79752.5
221.893	78618.8
221.878	77450.4
221.863	76247.4
221.848	75010
221.832	73738.6
221.817	72433.7
221.802	71096.1
221.787	69726.6
221.772	68326.1
221.757	66895.7
221.741	65436.6
221.726	63950.2
221.711	62438
221.696	60901.4
221.681	59342
221.666	57761.7
221.65	56162.1
221.635	54545.2
221.62	52912.7
221.605	51266.8
221.59	49609.4
221.575	47942.4
221.559	46267.9
221.544	44588
221.529	42904.6
221.514	41219.7
221.499	39535.4
221.484	37853.5
221.468	36176
221.453	34504.6
221.438	32841.3
221.423	31187.6
221.408	29545.2
221.393	27915.6
221.378	26300.2
221.362	24700.5
221.347	23117.6
221.332	21552.6
221.317	20006.7
221.302	18480.5
221.287	16975
221.271	15490.7
221.256	14028.2
221.241	12587.9
221.226	11170
221.211	9774.77
221.196	8402.09
221.18	7051.96
221.165	5724.15
221.15	4418.34
221.135	3134.13
221.12	1870.98
221.105	628.288
221.089	-594.611
221.074	-1798.54
221.059	-2984.32
221.044	-4152.86
221.029	-5305.1
221.014	-6442.07
220.998	-7564.79
220.983	-8674.29
220.968	-9771.65
220.953	-10858
220.938	-11934.3
220.923	-13001.6
220.907	-14061.1
220.892	-15113.5
220.877	-16160
220.862	-17201.3
220.847	-18238.4
220.832	-19271.8
220.817	-20302.4
220.801	-21330.7
220.786	-22357.1
220.771	-23382.2
220.756	-24406
220.741	-25428.9
220.726	-26450.9
[truncated: 14,569 more rows]

## Sheet: Figure 2a
CV curves of nitro-BTH-COF anode
1st		2nd		3rd
Potential (V vs. Ag/AgCl)	Current (A g-1)	Potential (V vs. Ag/AgCl)	Current (A g-1)	Potential (V vs. Ag/AgCl)	Current (A g-1)
0.4	0.0274	0.4	0.04887	0.4	0.0479
0.39913	0.02614	0.39913	0.04794	0.39913	0.04698
0.39825	0.02572	0.39825	0.04756	0.39825	0.04661
0.39738	0.02548	0.39738	0.04727	0.39738	0.04633
0.3965	0.02529	0.3965	0.04698	0.3965	0.04604
0.39563	0.02515	0.39563	0.04674	0.39563	0.04581
0.39475	0.02502	0.39475	0.04649	0.39475	0.04556
0.39388	0.02488	0.39388	0.04624	0.39388	0.04532
0.393	0.02477	0.393	0.04603	0.393	0.04511
0.39213	0.02466	0.39213	0.0458	0.39213	0.04489
0.39125	0.02454	0.39125	0.04559	0.39125	0.04468
0.39038	0.02445	0.39038	0.04539	0.39038	0.04448
0.3895	0.02433	0.3895	0.04518	0.3895	0.04428
0.38863	0.02425	0.38863	0.045	0.38863	0.0441
0.38775	0.02414	0.38775	0.04481	0.38775	0.04392
0.38688	0.02404	0.38688	0.04462	0.38688	0.04373
0.386	0.02395	0.386	0.04444	0.386	0.04355
0.38513	0.02386	0.38513	0.04426	0.38513	0.04338
0.38425	0.02377	0.38425	0.04407	0.38425	0.04319
0.38338	0.02369	0.38338	0.0439	0.38338	0.04302
0.3825	0.02359	0.3825	0.04371	0.3825	0.04284
0.38163	0.02351	0.38163	0.04355	0.38163	0.04268
0.38075	0.02343	0.38075	0.04337	0.38075	0.04251
0.37988	0.02334	0.37988	0.04319	0.37988	0.04233
0.379	0.02327	0.379	0.04305	0.379	0.04219
0.37813	0.0232	0.37813	0.04288	0.37813	0.04202
0.37725	0.02311	0.37725	0.04272	0.37725	0.04187
0.37638	0.02303	0.37638	0.04258	0.37638	0.04173
0.3755	0.02295	0.3755	0.04241	0.3755	0.04156
0.37463	0.02288	0.37463	0.04226	0.37463	0.04142
0.37375	0.0228	0.37375	0.04211	0.37375	0.04127
0.37288	0.02272	0.37288	0.04195	0.37288	0.04111
0.372	0.02266	0.372	0.04181	0.372	0.04098
0.37113	0.02259	0.37113	0.04167	0.37113	0.04084
0.37025	0.02251	0.37025	0.0415	0.37025	0.04067
0.36938	0.02244	0.36938	0.04137	0.36938	0.04055
0.3685	0.02237	0.3685	0.04121	0.3685	0.04039
0.36763	0.02232	0.36763	0.04108	0.36763	0.04026
0.36675	0.02225	0.36675	0.04094	0.36675	0.04012
0.36588	0.02217	0.36588	0.04079	0.36588	0.03998
0.365	0.02212	0.365	0.04066	0.365	0.03985
0.36413	0.02206	0.36413	0.04054	0.36413	0.03973
0.36325	0.02198	0.36325	0.0404	0.36325	0.03959
0.36238	0.02194	0.36238	0.04029	0.36238	0.03949
0.3615	0.02186	0.3615	0.04015	0.3615	0.03935
0.36063	0.02181	0.36063	0.04003	0.36063	0.03923
0.35975	0.02174	0.35975	0.03991	0.35975	0.03911
0.35888	0.02168	0.35888	0.03978	0.35888	0.03899
0.358	0.02163	0.358	0.03966	0.358	0.03887
0.35713	0.02157	0.35713	0.03954	0.35713	0.03875
0.35625	0.0215	0.35625	0.03941	0.35625	0.03862
0.35538	0.02145	0.35538	0.03929	0.35538	0.03851
0.3545	0.02138	0.3545	0.03916	0.3545	0.03838
0.35363	0.02133	0.35363	0.03904	0.35363	0.03826
0.35275	0.02128	0.35275	0.03892	0.35275	0.03814
0.35188	0.02122	0.35188	0.03879	0.35188	0.03802
0.351	0.02118	0.351	0.03869	0.351	0.03792
0.35013	0.02111	0.35013	0.03857	0.35013	0.0378
0.34925	0.02105	0.34925	0.03846	0.34925	0.03769
0.34838	0.021	0.34838	0.03835	0.34838	0.03759
0.3475	0.02094	0.3475	0.03825	0.3475	0.03749
0.34663	0.0209	0.34663	0.03815	0.34663	0.03739
0.34575	0.02085	0.34575	0.03806	0.34575	0.0373
0.34488	0.02078	0.34488	0.03794	0.34488	0.03718
0.344	0.02074	0.344	0.03786	0.344	0.03711
0.34313	0.0207	0.34313	0.03775	0.34313	0.037
0.34225	0.02064	0.34225	0.03764	0.34225	0.03689
0.34138	0.0206	0.34138	0.03755	0.34138	0.0368
0.3405	0.02054	0.3405	0.03742	0.3405	0.03667
0.33963	0.0205	0.33963	0.03732	0.33963	0.03658
0.33875	0.02045	0.33875	0.03722	0.33875	0.03648
0.33788	0.0204	0.33788	0.03708	0.33788	0.03634
0.337	0.02036	0.337	0.03699	0.337	0.03625
0.33613	0.0203	0.33613	0.03688	0.33613	0.03614
0.33525	0.02026	0.33525	0.03676	0.33525	0.03603
0.33438	0.02021	0.33438	0.03666	0.33438	0.03593
0.3335	0.02016	0.3335	0.03655	0.3335	0.03582
0.33263	0.02012	0.33263	0.03646	0.33263	0.03573
0.33175	0.02008	0.33175	0.03635	0.33175	0.03563
0.33088	0.02003	0.33088	0.03624	0.33088	0.03552
0.33	0.01999	0.33	0.03615	0.33	0.03543
0.32913	0.01995	0.32913	0.03604	0.32913	0.03532
0.32825	0.0199	0.32825	0.03593	0.32825	0.03521
0.32738	0.01986	0.32738	0.03584	0.32738	0.03513
0.3265	0.0198	0.3265	0.03573	0.3265	0.03502
0.32563	0.01979	0.32563	0.03564	0.32563	0.03493
0.32475	0.01973	0.32475	0.03554	0.32475	0.03483
0.32388	0.01967	0.32388	0.03543	0.32388	0.03472
0.323	0.01964	0.323	0.03534	0.323	0.03464
0.32213	0.0196	0.32213	0.03525	0.32213	0.03455
0.32125	0.01956	0.32125	0.03514	0.32125	0.03444
0.32038	0.01952	0.32038	0.03506	0.32038	0.03436
0.3195	0.01946	0.3195	0.03495	0.3195	0.03425
0.31863	0.01943	0.31863	0.03485	0.31863	0.03416
0.31775	0.01939	0.31775	0.03477	0.31775	0.03408
0.31688	0.01935	0.31688	0.03465	0.31688	0.03396
0.316	0.01931	0.316	0.03457	0.316	0.03388
0.31513	0.01926	0.31513	0.03447	0.31513	0.03378
0.31425	0.01921	0.31425	0.03437	0.31425	0.03369
0.31338	0.01918	0.31338	0.03429	0.31338	0.03361
0.3125	0.01913	0.3125	0.03418	0.3125	0.0335
0.31163	0.01911	0.31163	0.0341	0.31163	0.03342
0.31075	0.01906	0.31075	0.03401	0.31075	0.03333
0.30988	0.01902	0.30988	0.03391	0.30988	0.03323
0.309	0.01898	0.309	0.03383	0.309	0.03316
0.30813	0.01894	0.30813	0.03375	0.30813	0.03308
0.30725	0.01889	0.30725	0.03363	0.30725	0.03296
0.30638	0.01886	0.30638	0.03356	0.30638	0.03289
0.3055	0.01881	0.3055	0.03346	0.3055	0.03279
0.30463	0.01878	0.30463	0.03339	0.30463	0.03272
0.30375	0.01874	0.30375	0.03328	0.30375	0.03262
0.30288	0.01869	0.30288	0.03319	0.30288	0.03253
0.302	0.01866	0.302	0.03311	0.302	0.03245
0.30113	0.01862	0.30113	0.03301	0.30113	0.03235
0.30025	0.01858	0.30025	0.03292	0.30025	0.03226
0.29938	0.01855	0.29938	0.03284	0.29938	0.03219
0.2985	0.0185	0.2985	0.03274	0.2985	0.03209
0.29763	0.01847	0.29763	0.03266	0.29763	0.03201
0.29675	0.01844	0.29675	0.03257	0.29675	0.03192
0.29588	0.01838	0.29588	0.03248	0.29588	0.03183
0.295	0.01835	0.295	0.03239	0.295	0.03174
0.29413	0.01832	0.29413	0.03232	0.29413	0.03168
0.29325	0.01828	0.29325	0.03222	0.29325	0.03158
0.29238	0.01825	0.29238	0.03215	0.29238	0.03151
0.2915	0.01823	0.2915	0.03205	0.2915	0.03141
0.29063	0.01824	0.29063	0.03197	0.29063	0.03133
0.28975	0.01809	0.28975	0.03189	0.28975	0.03125
0.28888	0.01806	0.28888	0.0318	0.28888	0.03117
0.288	0.01804	0.288	0.03173	0.288	0.0311
0.28713	0.01802	0.28713	0.03166	0.28713	0.03103
0.28625	0.01797	0.28625	0.03156	0.28625	0.03093
0.28538	0.01794	0.28538	0.03148	0.28538	0.03085
0.2845	0.0179	0.2845	0.03139	0.2845	0.03076
0.28363	0.01787	0.28363	0.03133	0.28363	0.03071
0.28275	0.01784	0.28275	0.03123	0.28275	0.03061
0.28188	0.01778	0.28188	0.03113	0.28188	0.03051
0.281	0.01777	0.281	0.03108	0.281	0.03046
0.28013	0.01772	0.28013	0.03098	0.28013	0.03036
0.27925	0.01768	0.27925	0.03087	0.27925	0.03026
0.27838	0.01766	0.27838	0.03081	0.27838	0.0302
0.2775	0.01761	0.2775	0.03071	0.2775	0.0301
0.27663	0.01758	0.27663	0.03063	0.27663	0.03002
0.27575	0.01756	0.27575	0.03055	0.27575	0.02994
0.27488	0.01751	0.27488	0.03046	0.27488	0.02985
0.274	0.01748	0.274	0.0304	0.274	0.02979
0.27313	0.01745	0.27313	0.0303	0.27313	0.0297
0.27225	0.01741	0.27225	0.03022	0.27225	0.02962
0.27138	0.01738	0.27138	0.03015	0.27138	0.02955
0.2705	0.01734	0.2705	0.03006	0.2705	0.02946
0.26963	0.01732	0.26963	0.02999	0.26963	0.02939
0.26875	0.01729	0.26875	0.02991	0.26875	0.02931
0.26788	0.01723	0.26788	0.0298	0.26788	0.02921
0.267	0.01721	0.267	0.02976	0.267	0.02917
0.26613	0.01718	0.26613	0.02966	0.26613	0.02907
0.26525	0.01714	0.26525	0.02959	0.26525	0.029
0.26438	0.01712	0.26438	0.02952	0.26438	0.02893
0.2635	0.01707	0.2635	0.02943	0.2635	0.02884
0.26263	0.01704	0.26263	0.02937	0.26263	0.02879
0.26175	0.017	0.26175	0.02929	0.26175	0.02871
0.26088	0.01696	0.26088	0.02919	0.26088	0.02861
0.26	0.01694	0.26	0.02914	0.26	0.02856
0.25913	0.01687	0.25913	0.02903	0.25913	0.02845
0.25825	0.01684	0.25825	0.02897	0.25825	0.02839
0.25738	0.01682	0.25738	0.02891	0.25738	0.02833
0.2565	0.01676	0.2565	0.02881	0.2565	0.02824
0.25563	0.01676	0.25563	0.02876	0.25563	0.02819
0.25475	0.01671	0.25475	0.02867	0.25475	0.0281
0.25388	0.01665	0.25388	0.02859	0.25388	0.02802
0.253	0.01664	0.253	0.02853	0.253	0.02796
0.25213	0.0166	0.25213	0.02845	0.25213	0.02788
0.25125	0.01655	0.25125	0.02837	0.25125	0.02781
0.25038	0.01653	0.25038	0.0283	0.25038	0.02774
0.2495	0.01648	0.2495	0.02822	0.2495	0.02766
0.24863	0.01646	0.24863	0.02816	0.24863	0.0276
0.24775	0.01642	0.24775	0.02808	0.24775	0.02752
0.24688	0.01636	0.24688	0.02798	0.24688	0.02742
0.246	0.01634	0.246	0.02794	0.246	0.02738
0.24513	0.0163	0.24513	0.02786	0.24513	0.02731
0.24425	0.01625	0.24425	0.02776	0.24425	0.02721
0.24338	0.01623	0.24338	0.02772	0.24338	0.02717
0.2425	0.01618	0.2425	0.02761	0.2425	0.02706
0.24163	0.01615	0.24163	0.02754	0.24163	0.02699
0.24075	0.01611	0.24075	0.02748	0.24075	0.02693
0.23988	0.01607	0.23988	0.02738	0.23988	0.02683
0.239	0.01605	0.239	0.02734	0.239	0.0268
0.23813	0.016	0.23813	0.02726	0.23813	0.02672
0.23725	0.01596	0.23725	0.02718	0.23725	0.02664
0.23638	0.01594	0.23638	0.02712	0.23638	0.02658
0.2355	0.01588	0.2355	0.02703	0.2355	0.02649
0.23463	0.01586	0.23463	0.02697	0.23463	0.02643
0.23375	0.01582	0.23375	0.0269	0.23375	0.02636
0.23288	0.01578	0.23288	0.02682	0.23288	0.02629
0.232	0.01575	0.232	0.02676	0.232	0.02623
0.23113	0.0157	0.23113	0.02668	0.23113	0.02615
0.23025	0.01567	0.23025	0.0266	0.23025	0.02607
0.22938	0.01565	0.22938	0.02657	0.22938	0.02604
0.2285	0.01559	0.2285	0.02646	0.2285	0.02593
0.22763	0.01556	0.22763	0.02642	0.22763	0.02589
0.22675	0.01553	0.22675	0.02634	0.22675	0.02582
0.22588	0.01548	0.22588	0.02624	0.22588	0.02572
0.225	0.01547	0.225	0.02622	0.225	0.0257
0.22413	0.01541	0.22413	0.02611	0.22413	0.02559
0.22325	0.01537	0.22325	0.02604	0.22325	0.02552
0.22238	0.01535	0.22238	0.02599	0.22238	0.02547
0.2215	0.01528	0.2215	0.02589	0.2215	0.02537
0.22063	0.01526	0.22063	0.02583	0.22063	0.02532
0.21975	0.01524	0.21975	0.02574	0.21975	0.02523
0.21888	0.01517	0.21888	0.02567	0.21888	0.02516
0.218	0.01516	0.218	0.02562	0.218	0.02511
0.21713	0.0151	0.21713	0.02555	0.21713	0.02504
0.21625	0.01509	0.21625	0.02547	0.21625	0.02496
0.21538	0.01504	0.21538	0.02541	0.21538	0.0249
0.2145	0.01499	0.2145	0.02531	0.2145	0.02481
0.21363	0.01497	0.21363	0.02526	0.21363	0.02476
0.21275	0.01492	0.21275	0.02516	0.21275	0.02466
0.21188	0.01488	0.21188	0.02507	0.21188	0.02457
0.211	0.01486	0.211	0.02504	0.211	0.02454
0.21013	0.01482	0.21013	0.02497	0.21013	0.02447
0.20925	0.01478	0.20925	0.02489	0.20925	0.02439
0.20838	0.01475	0.20838	0.02483	0.20838	0.02434
0.2075	0.0147	0.2075	0.02473	0.2075	0.02424
0.20663	0.01468	0.20663	0.02469	0.20663	0.0242
0.20575	0.01463	0.20575	0.02461	0.20575	0.02412
0.20488	0.01458	0.20488	0.02453	0.20488	0.02404
0.204	0.01455	0.204	0.02448	0.204	0.02399
0.20313	0.01454	0.20313	0.02441	0.20313	0.02392
0.20225	0.01448	0.20225	0.02433	0.20225	0.02385
0.20138	0.01446	0.20138	0.02426	0.20138	0.02378
0.2005	0.0144	0.2005	0.02416	0.2005	0.02368
0.19963	0.01437	0.19963	0.02412	0.19963	0.02364
0.19875	0.01433	0.19875	0.02405	0.19875	0.02357
0.19788	0.01428	0.19788	0.02396	0.19788	0.02348
0.197	0.01426	0.197	0.02391	0.197	0.02343
0.19613	0.01422	0.19613	0.02383	0.19613	0.02336
0.19525	0.01416	0.19525	0.02375	0.19525	0.02328
0.19438	0.01414	0.19438	0.02371	0.19438	0.02324
0.1935	0.01407	0.1935	0.0236	0.1935	0.02313
0.19263	0.01406	0.19263	0.02356	0.19263	0.02309
0.19175	0.01401	0.19175	0.02347	0.19175	0.023
0.19088	0.01395	0.19088	0.02341	0.19088	0.02294
0.19	0.01393	0.19	0.02334	0.19	0.02288
0.18913	0.01389	0.18913	0.02327	0.18913	0.02281
0.18825	0.01385	0.18825	0.02319	0.18825	0.02273
0.18738	0.01381	0.18738	0.02314	0.18738	0.02268
0.1865	0.01375	0.1865	0.02304	0.1865	0.02258
0.18563	0.01372	0.18563	0.02301	0.18563	0.02255
0.18475	0.01367	0.18475	0.02295	0.18475	0.02249
0.18388	0.01363	0.18388	0.02282	0.18388	0.02237
0.183	0.0136	0.183	0.02281	0.183	0.02236
0.18213	0.01355	0.18213	0.02273	0.18213	0.02228
0.18125	0.01351	0.18125	0.02263	0.18125	0.02218
0.18038	0.01349	0.18038	0.02257	0.18038	0.02212
0.1795	0.01342	0.1795	0.02253	0.1795	0.02208
0.17863	0.01342	0.17863	0.02245	0.17863	0.022
0.17775	0.01336	0.17775	0.02236	0.17775	0.02192
0.17688	0.01331	0.17688	0.02228	0.17688	0.02184
0.176	0.01328	0.176	0.02224	0.176	0.0218
0.17513	0.01324	0.17513	0.02217	0.17513	0.02173
0.17425	0.01319	0.17425	0.02208	0.17425	0.02164
0.17338	0.01316	0.17338	0.02204	0.17338	0.0216
0.1725	0.0131	0.1725	0.02194	0.1725	0.0215
0.17163	0.01306	0.17163	0.02189	0.17163	0.02145
0.17075	0.01305	0.17075	0.02182	0.17075	0.02139
0.16988	0.01299	0.16988	0.02172	0.16988	0.02129
0.169	0.01296	0.169	0.02168	0.169	0.02125
0.16813	0.0129	0.16813	0.02161	0.16813	0.02118
0.16725	0.01287	0.16725	0.02152	0.16725	0.02109
0.16638	0.01283	0.16638	0.02147	0.16638	0.02104
0.1655	0.01278	0.1655	0.02138	0.1655	0.02095
0.16463	0.01274	0.16463	0.02133	0.16463	0.02091
0.16375	0.0127	0.16375	0.02126	0.16375	0.02084
0.16288	0.01267	0.16288	0.02117	0.16288	0.02075
0.162	0.01262	0.162	0.02112	0.162	0.0207
0.16113	0.01258	0.16113	0.02106	0.16113	0.02064
0.16025	0.01253	0.16025	0.02097	0.16025	0.02055
0.15938	0.0125	0.15938	0.02094	0.15938	0.02052
0.1585	0.01245	0.1585	0.02083	0.1585	0.02042
0.15763	0.01243	0.15763	0.02079	0.15763	0.02038
0.15675	0.01238	0.15675	0.02071	0.15675	0.0203
0.15588	0.01233	0.15588	0.02064	0.15588	0.02023
0.155	0.01231	0.155	0.0206	0.155	0.02019
0.15413	0.01225	0.15413	0.02051	0.15413	0.0201
0.15325	0.0122	0.15325	0.02042	0.15325	0.02001
0.15238	0.01219	0.15238	0.02039	0.15238	0.01998
0.1515	0.0121	0.1515	0.0203	0.1515	0.0199
0.15063	0.01211	0.15063	0.02024	0.15063	0.01984
0.14975	0.01205	0.14975	0.02019	0.14975	0.01979
0.14888	0.01199	0.14888	0.0201	0.14888	0.0197
0.148	0.01198	0.148	0.02006	0.148	0.01966
0.14713	0.0119	0.14713	0.02	0.14713	0.0196
0.14625	0.01186	0.14625	0.01991	0.14625	0.01951
0.14538	0.01186	0.14538	0.01986	0.14538	0.01947
0.1445	0.01176	0.1445	0.01977	0.1445	0.01938
0.14363	0.01174	0.14363	0.01973	0.14363	0.01934
0.14275	0.01169	0.14275	0.01965	0.14275	0.01926
0.14188	0.01166	0.14188	0.01957	0.14188	0.01918
0.141	0.0116	0.141	0.01954	0.141	0.01915
0.14013	0.01156	0.14013	0.01945	0.14013	0.01906
0.13925	0.0115	0.13925	0.01937	0.13925	0.01899
0.13838	0.01149	0.13838	0.01933	0.13838	0.01895
0.1375	0.01141	0.1375	0.01924	0.1375	0.01886
0.13663	0.0114	0.13663	0.01919	0.13663	0.01881
0.13575	0.01134	0.13575	0.01912	0.13575	0.01874
0.13488	0.0113	0.13488	0.01903	0.13488	0.01865
0.134	0.01128	0.134	0.01899	0.134	0.01861
0.13313	0.0112	0.13313	0.01892	0.13313	0.01854
0.13225	0.01116	0.13225	0.01884	0.13225	0.01847
0.13138	0.01114	0.13138	0.01879	0.13138	0.01842
0.1305	0.01107	0.1305	0.01869	0.1305	0.01832
0.12963	0.01105	0.12963	0.01866	0.12963	0.01829
0.12875	0.01099	0.12875	0.01859	0.12875	0.01822
0.12788	0.01093	0.12788	0.0185	0.12788	0.01813
0.127	0.01092	0.127	0.01845	0.127	0.01808
0.12613	0.01085	0.12613	0.0184	0.12613	0.01803
0.12525	0.01081	0.12525	0.0183	0.12525	0.01794
0.12438	0.01078	0.12438	0.01827	0.12438	0.01791
0.1235	0.01071	0.1235	0.01816	0.1235	0.0178
0.12263	0.01069	0.12263	0.0181	0.12263	0.01774
0.12175	0.01064	0.12175	0.01807	0.12175	0.01771
0.12088	0.01058	0.12088	0.01797	0.12088	0.01761
0.12	0.01055	0.12	0.01793	0.12	0.01757
0.11913	0.0105	0.11913	0.01785	0.11913	0.0175
0.11825	0.01045	0.11825	0.01779	0.11825	0.01744
0.11738	0.01042	0.11738	0.01773	0.11738	0.01738
0.1165	0.01035	0.1165	0.01764	0.1165	0.01729
0.11563	0.01034	0.11563	0.01763	0.11563	0.01728
0.11475	0.01029	0.11475	0.01754	0.11475	0.01719
0.11388	0.01022	0.11388	0.01744	0.11388	0.01709
0.113	0.01021	0.113	0.01745	0.113	0.0171
0.11213	0.01015	0.11213	0.01735	0.11213	0.01701
0.11125	0.01011	0.11125	0.01729	0.11125	0.01695
0.11038	0.01007	0.11038	0.01725	0.11038	0.01691
0.1095	0.01001	0.1095	0.01715	0.1095	0.01681
0.10863	0.00999	0.10863	0.01712	0.10863	0.01678
0.10775	0.00994	0.10775	0.01704	0.10775	0.0167
0.10688	0.00987	0.10688	0.01696	0.10688	0.01662
0.106	0.00986	0.106	0.01694	0.106	0.0166
0.10513	0.0098	0.10513	0.01684	0.10513	0.01651
0.10425	0.00974	0.10425	0.01677	0.10425	0.01644
0.10338	0.00971	0.10338	0.0167	0.10338	0.01637
0.1025	0.00967	0.1025	0.01661	0.1025	0.01628
0.10163	0.0097	0.10163	0.01664	0.10163	0.01631
0.10075	0.00968	0.10075	0.01653	0.10075	0.0162
0.09987	0.00945	0.09987	0.01643	0.09987	0.0161
0.099	0.00947	0.099	0.01641	0.099	0.01608
0.09813	0.00945	0.09813	0.01633	0.09813	0.01601
0.09725	0.00939	0.09725	0.01627	0.09725	0.01595
0.09638	0.00936	0.09638	0.01622	0.09638	0.0159
0.0955	0.00929	0.0955	0.01613	0.0955	0.01581
0.09463	0.00927	0.09463	0.0161	0.09463	0.01578
0.09375	0.00924	0.09375	0.01599	0.09375	0.01567
0.09288	0.00917	0.09288	0.01593	0.09288	0.01561
0.092	0.00913	0.092	0.01591	0.092	0.01559
0.09113	0.0091	0.09113	0.01582	0.09113	0.01551
0.09025	0.00905	0.09025	0.01576	0.09025	0.01545
0.08938	0.00902	0.08938	0.01571	0.08938	0.0154
0.0885	0.00894	0.0885	0.0156	0.0885	0.01529
0.08763	0.00893	0.08763	0.01558	0.08763	0.01527
0.08675	0.00886	0.08675	0.01552	0.08675	0.01521
0.08587	0.00882	0.08587	0.01542	0.08587	0.01511
0.085	0.00879	0.085	0.0154	0.085	0.01509
0.08413	0.00874	0.08413	0.01531	0.08413	0.01501
0.08325	0.00869	0.08325	0.01525	0.08325	0.01495
0.08238	0.00868	0.08238	0.01521	0.08238	0.01491
0.0815	0.0086	0.0815	0.01512	0.0815	0.01482
0.08062	0.00858	0.08062	0.01509	0.08062	0.01479
0.07975	0.00853	0.07975	0.01502	0.07975	0.01472
0.07888	0.00847	0.07888	0.01492	0.07888	0.01462
0.078	0.00843	0.078	0.0149	0.078	0.0146
0.07712	0.0084	0.07712	0.01484	0.07712	0.01455
0.07625	0.00834	0.07625	0.01477	0.07625	0.01448
0.07538	0.00834	0.07538	0.01471	0.07538	0.01442
0.0745	0.00824	0.0745	0.01462	0.0745	0.01433
0.07363	0.00824	0.07363	0.01461	0.07363	0.01432
0.07275	0.00817	0.07275	0.01455	0.07275	0.01426
0.07187	0.00814	0.07187	0.01446	0.07187	0.01417
0.071	0.0081	0.071	0.01444	0.071	0.01415
0.07013	0.00806	0.07013	0.01437	0.07013	0.01409
0.06925	0.008	0.06925	0.01426	0.06925	0.01398
0.06838	0.00797	0.06838	0.01426	0.06838	0.01398
0.0675	0.00793	0.0675	0.01416	0.0675	0.01388
0.06662	0.00791	0.06662	0.01414	0.06662	0.01386
0.06575	0.00785	0.06575	0.01407	0.06575	0.01379
0.06488	0.0078	0.06488	0.01396	0.06488	0.01368
0.064	0.00779	0.064	0.01396	0.064	0.01368
0.06313	0.00773	0.06313	0.01387	0.06313	0.0136
0.06225	0.00768	0.06225	0.0138	0.06225	0.01353
0.06138	0.00764	0.06138	0.01376	0.06138	0.01349
0.0605	0.00758	0.0605	0.01366	0.0605	0.01339
0.05963	0.00759	0.05963	0.01363	0.05963	0.01336
0.05875	0.00751	0.05875	0.01356	0.05875	0.01329
0.05787	0.00748	0.05787	0.01348	0.05787	0.01321
0.057	0.00745	0.057	0.01345	0.057	0.01318
0.05613	0.0074	0.05613	0.01338	0.05613	0.01311
0.05525	0.00733	0.05525	0.01331	0.05525	0.01305
0.05438	0.00731	0.05438	0.01326	0.05438	0.013
0.0535	0.00725	0.0535	0.01318	0.0535	0.01292
0.05262	0.00725	0.05262	0.01316	0.05262	0.0129
0.05175	0.00719	0.05175	0.01307	0.05175	0.01281
0.05088	0.0071	0.05088	0.01299	0.05088	0.01273
0.05	0.00709	0.05	0.01296	0.05	0.0127
0.04912	0.00704	0.04912	0.01288	0.04912	0.01262
0.04825	0.007	0.04825	0.01282	0.04825	0.01257
0.04737	0.00695	0.04737	0.01278	0.04737	0.01253
0.0465	0.00691	0.0465	0.01265	0.0465	0.0124
0.04563	0.00686	0.04563	0.01267	0.04563	0.01242
0.04475	0.00684	0.04475	0.01259	0.04475	0.01234
0.04387	0.00678	0.04387	0.0125	0.04387	0.01225
0.043	0.00675	0.043	0.01248	0.043	0.01223
0.04213	0.00669	0.04213	0.0124	0.04213	0.01215
0.04125	0.00665	0.04125	0.01234	0.04125	0.0121
0.04038	0.00661	0.04038	0.0123	0.04038	0.01206
0.0395	0.00655	0.0395	0.0122	0.0395	0.01196
0.03862	0.00651	0.03862	0.01217	0.03862	0.01193
0.03775	0.0065	0.03775	0.0121	0.03775	0.01186
0.03688	0.00641	0.03688	0.01205	0.03688	0.01181
0.036	0.00638	0.036	0.012	0.036	0.01176
0.03513	0.00635	0.03513	0.01192	0.03513	0.01168
0.03425	0.00627	0.03425	0.01182	0.03425	0.01159
0.03337	0.00626	0.03337	0.01181	0.03337	0.01158
0.0325	0.00619	0.0325	0.01169	0.0325	0.01146
0.03163	0.00616	0.03163	0.01169	0.03163	0.01146
0.03075	0.00613	0.03075	0.01161	0.03075	0.01138
0.02987	0.00607	0.02987	0.01152	0.02987	0.01129
0.029	0.00604	0.029	0.01147	0.029	0.01124
0.02813	0.00597	0.02813	0.0114	0.02813	0.01117
0.02725	0.00594	0.02725	0.01136	0.02725	0.01114
0.02638	0.00591	0.02638	0.01129	0.02638	0.01107
0.0255	0.00586	0.0255	0.0112	0.0255	0.01098
0.02462	0.00581	0.02462	0.01117	0.02462	0.01095
0.02375	0.00576	0.02375	0.01109	0.02375	0.01087
0.02288	0.00571	0.02288	0.01102	0.02288	0.0108
0.022	0.0057	0.022	0.01099	0.022	0.01077
0.02112	0.00564	0.02112	0.0109	0.02112	0.01068
0.02025	0.00557	0.02025	0.01084	0.02025	0.01063
0.01937	0.00554	0.01937	0.01077	0.01937	0.01056
0.0185	0.00549	0.0185	0.01068	0.0185	0.01047
0.01763	0.00547	0.01763	0.01068	0.01763	0.01047
0.01675	0.00541	0.01675	0.01059	0.01675	0.01038
0.01587	0.00534	0.01587	0.0105	0.01587	0.01029
0.015	0.00534	0.015	0.01046	0.015	0.01025
0.01412	0.00528	0.01412	0.01039	0.01412	0.01018
0.01325	0.00523	0.01325	0.01034	0.01325	0.01014
0.01238	0.00518	0.01238	0.01027	0.01238	0.01007
0.0115	0.00514	0.0115	0.01019	0.0115	0.00999
0.01062	0.0051	0.01062	0.01012	0.01062	0.00992
0.00975	0.00505	0.00975	0.01006	0.00975	0.00986
0.00887	0.00499	0.00887	0.00997	0.00887	0.00977
0.008	0.00497	0.008	0.00996	0.008	0.00976
0.00713	0.00491	0.00713	0.00987	0.00713	0.00967
0.00625	0.00485	0.00625	0.00979	0.00625	0.00959
0.00537	0.00482	0.00537	0.00975	0.00537	0.00955
0.0045	0.00478	0.0045	0.00965	0.0045	0.00945
0.00362	0.00474	0.00362	0.00964	0.00362	0.00945
0.00275	0.00466	0.00275	0.00951	0.00275	0.00932
0.00187	0.00461	0.00187	0.00944	0.00187	0.00925
0.001	0.00459	0.001	0.00943	0.001	0.00924
0.000125	0.00451	0.000125	0.00931	0.000125	0.00913
-0.00075	0.00446	-0.00075	0.00926	-0.00075	0.00908
-0.00162	0.00444	-0.00162	0.0092	-0.00162	0.00902
-0.0025	0.00437	-0.0025	0.0091	-0.0025	0.00892
-0.00338	0.00434	-0.00338	0.00908	-0.00338	0.0089
-0.00425	0.0043	-0.00425	0.00898	-0.00425	0.0088
-0.00513	0.0042	-0.00513	0.00892	-0.00513	0.00874
-0.006	0.00418	-0.006	0.00888	-0.006	0.0087
-0.00688	0.00413	-0.00688	0.0088	-0.00688	0.00862
-0.00775	0.00408	-0.00775	0.00874	-0.00775	0.00857
-0.00863	0.00402	-0.00863	0.00867	-0.00863	0.00849
-0.0095	0.00397	-0.0095	0.00857	-0.0095	0.0084
-0.01038	0.00393	-0.01038	0.00852	-0.01038	0.00835
-0.01125	0.00387	-0.01125	0.00848	-0.01125	0.00831
-0.01213	0.00379	-0.01213	0.00837	-0.01213	0.0082
-0.013	0.00377	-0.013	0.00835	-0.013	0.00818
-0.01388	0.0037	-0.01388	0.00826	-0.01388	0.00809
-0.01475	0.00366	-0.01475	0.00818	-0.01475	0.00801
-0.01563	0.00362	-0.01563	0.00813	-0.01563	0.00797
-0.0165	0.00355	-0.0165	0.00802	-0.0165	0.00786
-0.01738	0.0035	-0.01738	0.00801	-0.01738	0.00785
-0.01825	0.00346	-0.01825	0.00794	-0.01825	0.00778
-0.01913	0.00338	-0.01913	0.00784	-0.01913	0.00769
-0.02	0.00335	-0.02	0.00777	-0.02	0.00761
-0.02088	0.00329	-0.02088	0.00771	-0.02088	0.00756
-0.02175	0.00323	-0.02175	0.00764	-0.02175	0.00749
-0.02263	0.00321	-0.02263	0.00758	-0.02263	0.00743
-0.0235	0.00312	-0.0235	0.0075	-0.0235	0.00735
-0.02438	0.00308	-0.02438	0.00748	-0.02438	0.00733
-0.02525	0.003	-0.02525	0.00735	-0.02525	0.00721
-0.02613	0.00295	-0.02613	0.00728	-0.02613	0.00714
-0.027	0.00291	-0.027	0.00724	-0.027	0.0071
-0.02788	0.00285	-0.02788	0.00716	-0.02788	0.00701
-0.02875	0.00281	-0.02875	0.00706	-0.02875	0.00692
-0.02963	0.00275	-0.02963	0.00704	-0.02963	0.0069
-0.0305	0.00267	-0.0305	0.0069	-0.0305	0.00676
-0.03138	0.00263	-0.03138	0.00687	-0.03138	0.00673
-0.03225	0.00257	-0.03225	0.00681	-0.03225	0.00668
-0.03313	0.00253	-0.03313	0.0067	-0.03313	0.00657
-0.034	0.00246	-0.034	0.00665	-0.034	0.00652
-0.03488	0.00239	-0.03488	0.00657	-0.03488	0.00644
-0.03575	0.00232	-0.03575	0.00649	-0.03575	0.00636
-0.03663	0.00227	-0.03663	0.00641	-0.03663	0.00628
-0.0375	0.0022	-0.0375	0.00634	-0.0375	0.00621
-0.03838	0.00216	-0.03838	0.00629	-0.03838	0.00617
-0.03925	0.00208	-0.03925	0.00619	-0.03925	0.00606
-0.04013	0.00215	-0.04013	0.00608	-0.04013	0.00596
-0.041	0.00194	-0.041	0.00605	-0.041	0.00593
-0.04188	0.00186	-0.04188	0.00598	-0.04188	0.00586
-0.04275	0.00182	-0.04275	0.00587	-0.04275	0.00575
-0.04363	0.00178	-0.04363	0.00582	-0.04363	0.0057
-0.0445	0.00168	-0.0445	0.00572	-0.0445	0.00561
-0.04538	0.00164	-0.04538	0.00568	-0.04538	0.00557
-0.04625	0.00158	-0.04625	0.00558	-0.04625	0.00547
-0.04713	0.0015	-0.04713	0.00549	-0.04713	0.00538
-0.048	0.00144	-0.048	0.00545	-0.048	0.00534
-0.04888	0.00138	-0.04888	0.00535	-0.04888	0.00525
-0.04975	0.0013	-0.04975	0.00526	-0.04975	0.00516
-0.05063	0.00125	-0.05063	0.00523	-0.05063	0.00512
-0.0515	0.00116	-0.0515	0.00512	-0.0515	0.00501
-0.05238	0.00112	-0.05238	0.00505	-0.05238	0.00495
-0.05325	0.00104	-0.05325	0.00498	-0.05325	0.00488
-0.05413	0.000945	-0.05413	0.00488	-0.05413	0.00478
-0.055	0.0009	-0.055	0.00482	-0.055	0.00472
-0.05588	0.000825	-0.05588	0.00471	-0.05588	0.00461
-0.05675	0.000745	-0.05675	0.00462	-0.05675	0.00453
-0.05763	0.000695	-0.05763	0.00458	-0.05763	0.00449
-0.0585	0.0006	-0.0585	0.00446	-0.0585	0.00437
-0.05938	0.00056	-0.05938	0.00442	-0.05938	0.00433
-0.06025	0.0004641	-0.06025	0.00429	-0.06025	0.00421
-0.06113	0.0003872	-0.06113	0.0042	-0.06113	0.00411
-0.062	0.0003298	-0.062	0.00415	-0.062	0.00407
-0.06288	0.000241	-0.06288	0.00404	-0.06288	0.00396
-0.06375	0.000183	-0.06375	0.00396	-0.06375	0.00388
-0.06463	0.000113	-0.06463	0.00389	-0.06463	0.00381
-0.0655	-1.045e-06	-0.0655	0.00374	-0.0655	0.00366
-0.06638	-4.39e-05	-0.06638	0.00371	-0.06638	0.00363
-0.06725	-0.0001441	-0.06725	0.00357	-0.06725	0.0035
-0.06813	-0.0002305	-0.06813	0.00346	-0.06813	0.00339
-0.069	-0.0002859	-0.069	0.00342	-0.069	0.00335
-0.06988	-0.0003817	-0.06988	0.00328	-0.06988	0.00322
-0.07075	-0.0004637	-0.07075	0.00319	-0.07075	0.00312
-0.07163	-0.00054	-0.07163	0.0031	-0.07163	0.00304
-0.0725	-0.000665	-0.0725	0.00298	-0.0725	0.00292
-0.07338	-0.00071	-0.07338	0.00289	-0.07338	0.00284
-0.07425	-0.00083	-0.07425	0.00279	-0.07425	0.00273
-0.07513	-0.000915	-0.07513	0.00266	-0.07513	0.00261
-0.076	-0.00098	-0.076	0.00258	-0.076	0.00253
-0.07688	-0.00109	-0.07688	0.00247	-0.07688	0.00242
-0.07775	-0.00117	-0.07775	0.00233	-0.07775	0.00229
-0.07863	-0.00128	-0.07863	0.00224	-0.07863	0.0022
-0.0795	-0.0014	-0.0795	0.00208	-0.0795	0.00204
-0.08038	-0.00147	-0.08038	0.00202	-0.08038	0.00198
-0.08125	-0.00159	-0.08125	0.00189	-0.08125	0.00185
-0.08213	-0.00171	-0.08213	0.00171	-0.08213	0.00168
-0.083	-0.00179	-0.083	0.0016	-0.083	0.00157
-0.08387	-0.0019	-0.08387	0.00145	-0.08387	0.00142
-0.08475	-0.00202	-0.08475	0.00135	-0.08475	0.00132
-0.08563	-0.0021	-0.08563	0.00121	-0.08563	0.00119
-0.0865	-0.00226	-0.0865	0.00102	-0.0865	0.001
-0.08738	-0.00237	-0.08738	0.00092	-0.08738	0.0009
-0.08825	-0.00249	-0.08825	0.000775	-0.08825	0.000755
-0.08912	-0.00261	-0.08912	0.000615	-0.08912	0.0006
-0.09	-0.00272	-0.09	0.0004729	-0.09	0.000463442
-0.09088	-0.00287	-0.09088	0.0002996	-0.09088	0.000293608
-0.09175	-0.003	-0.09175	0.0001174	-0.09175	0.000115052
-0.09263	-0.00314	-0.09263	-6.717e-06	-0.09263	-6.58265e-06
-0.0935	-0.00334	-0.0935	-0.0002254	-0.0935	-0.000220892
-0.09437	-0.0034	-0.09437	-0.0003792	-0.09437	-0.000371616
-0.09525	-0.00359	-0.09525	-0.00055	-0.09525	-0.00054
-0.09613	-0.00374	-0.09613	-0.00075	-0.09613	-0.000735
-0.097	-0.00388	-0.097	-0.00091	-0.097	-0.00089
-0.09787	-0.00405	-0.09787	-0.00112	-0.09787	-0.0011
-0.09875	-0.00422	-0.09875	-0.00134	-0.09875	-0.00131
-0.09962	-0.00441	-0.09962	-0.00155	-0.09962	-0.00152
-0.1005	-0.00461	-0.1005	-0.00177	-0.1005	-0.00174
-0.10138	-0.00475	-0.10138	-0.00194	-0.10138	-0.0019
-0.10225	-0.00494	-0.10225	-0.00221	-0.10225	-0.00216
-0.10313	-0.00516	-0.10313	-0.00239	-0.10313	-0.00235
-0.104	-0.00535	-0.104	-0.00266	-0.104	-0.00261
-0.10488	-0.00557	-0.10488	-0.00292	-0.10488	-0.00286
-0.10575	-0.00578	-0.10575	-0.00318	-0.10575	-0.00312
-0.10663	-0.00597	-0.10663	-0.00341	-0.10663	-0.00334
-0.1075	-0.00622	-0.1075	-0.0037	-0.1075	-0.00363
-0.10838	-0.00641	-0.10838	-0.00393	-0.10838	-0.00385
-0.10925	-0.00665	-0.10925	-0.00423	-0.10925	-0.00414
-0.11013	-0.0069	-0.11013	-0.00454	-0.11013	-0.00445
-0.111	-0.0071	-0.111	-0.00483	-0.111	-0.00473
-0.11188	-0.00737	-0.11188	-0.00515	-0.11188	-0.00505
-0.11275	-0.00763	-0.11275	-0.00548	-0.11275	-0.00537
-0.11363	-0.00789	-0.11363	-0.00582	-0.11363	-0.0057
-0.1145	-0.0082	-0.1145	-0.00619	-0.1145	-0.00607
-0.11538	-0.00844	-0.11538	-0.0065	-0.11538	-0.00637
-0.11625	-0.00876	-0.11625	-0.0069	-0.11625	-0.00676
-0.11713	-0.00907	-0.11713	-0.00724	-0.11713	-0.00709
-0.118	-0.00937	-0.118	-0.00757	-0.118	-0.00742
-0.11888	-0.0097	-0.11888	-0.00802	-0.11888	-0.00786
-0.11975	-0.01004	-0.11975	-0.00841	-0.11975	-0.00824
-0.12063	-0.01039	-0.12063	-0.00884	-0.12063	-0.00867
-0.1215	-0.01076	-0.1215	-0.00929	-0.1215	-0.00911
-0.12238	-0.01108	-0.12238	-0.0097	-0.12238	-0.0095
-0.12325	-0.01149	-0.12325	-0.01017	-0.12325	-0.00997
-0.12413	-0.0119	-0.12413	-0.01068	-0.12413	-0.01047
-0.125	-0.01228	-0.125	-0.01114	-0.125	-0.01092
-0.12588	-0.01271	-0.12588	-0.01169	-0.12588	-0.01146
-0.12675	-0.01314	-0.12675	-0.01219	-0.12675	-0.01195
-0.12763	-0.01359	-0.12763	-0.01273	-0.12763	-0.01248
-0.1285	-0.01408	-0.1285	-0.01334	-0.1285	-0.01308
-0.12938	-0.01456	-0.12938	-0.01393	-0.12938	-0.01365
-0.13025	-0.01507	-0.13025	-0.01453	-0.13025	-0.01424
-0.13113	-0.0156	-0.13113	-0.01521	-0.13113	-0.01491
-0.132	-0.01614	-0.132	-0.01583	-0.132	-0.01552
-0.13288	-0.01666	-0.13288	-0.01652	-0.13288	-0.01619
-0.13375	-0.01721	-0.13375	-0.01721	-0.13375	-0.01687
-0.13463	-0.01779	-0.13463	-0.01793	-0.13463	-0.01757
-0.1355	-0.01845	-0.1355	-0.01873	-0.1355	-0.01836
-0.13638	-0.01906	-0.13638	-0.01946	-0.13638	-0.01907
-0.13725	-0.01972	-0.13725	-0.0203	-0.13725	-0.0199
-0.13813	-0.02045	-0.13813	-0.02113	-0.13813	-0.02071
-0.139	-0.02114	-0.139	-0.022	-0.139	-0.02156
-0.13988	-0.02187	-0.13988	-0.02294	-0.13988	-0.02248
-0.14075	-0.02259	-0.14075	-0.02385	-0.14075	-0.02338
-0.14163	-0.02339	-0.14163	-0.02479	-0.14163	-0.0243
-0.1425	-0.02422	-0.1425	-0.02586	-0.1425	-0.02535
-0.14338	-0.02505	-0.14338	-0.0269	-0.14338	-0.02636
-0.14425	-0.02595	-0.14425	-0.02803	-0.14425	-0.02747
-0.14513	-0.02688	-0.14513	-0.02917	-0.14513	-0.02859
-0.146	-0.02781	-0.146	-0.03029	-0.146	-0.02969
-0.14688	-0.02882	-0.14688	-0.03153	-0.14688	-0.0309
-0.14775	-0.0298	-0.14775	-0.03283	-0.14775	-0.03218
-0.14863	-0.03088	-0.14863	-0.03415	-0.14863	-0.03347
-0.1495	-0.03199	-0.1495	-0.03553	-0.1495	-0.03482
-0.15038	-0.03312	-0.15038	-0.03693	-0.15038	-0.03619
-0.15125	-0.03428	-0.15125	-0.03843	-0.15125	-0.03766
-0.15213	-0.03552	-0.15213	-0.04	-0.15213	-0.0392
-0.153	-0.03677	-0.153	-0.04152	-0.153	-0.04069
-0.15388	-0.03812	-0.15388	-0.04325	-0.15388	-0.04239
-0.15475	-0.03946	-0.15475	-0.04498	-0.15475	-0.04408
-0.15563	-0.0408	-0.15563	-0.04679	-0.15563	-0.04586
-0.1565	-0.04232	-0.1565	-0.0487	-0.1565	-0.04773
-0.15738	-0.04381	-0.15738	-0.05058	-0.15738	-0.04957
-0.15825	-0.04541	-0.15825	-0.05265	-0.15825	-0.0516
-0.15913	-0.04701	-0.15913	-0.05475	-0.15913	-0.05366
-0.16	-0.04868	-0.16	-0.05692	-0.16	-0.05578
-0.16088	-0.05042	-0.16088	-0.05926	-0.16088	-0.05808
-0.16175	-0.05221	-0.16175	-0.06159	-0.16175	-0.06036
-0.16263	-0.05407	-0.16263	-0.06405	-0.16263	-0.06277
-0.1635	-0.05598	-0.1635	-0.06662	-0.1635	-0.06529
-0.16438	-0.05795	-0.16438	-0.0692	-0.16438	-0.06782
-0.16525	-0.06003	-0.16525	-0.07201	-0.16525	-0.07057
-0.16613	-0.06213	-0.16613	-0.07488	-0.16613	-0.07338
-0.167	-0.0643	-0.167	-0.07783	-0.167	-0.07628
-0.16788	-0.06657	-0.16788	-0.08095	-0.16788	-0.07933
-0.16875	-0.06888	-0.16875	-0.08414	-0.16875	-0.08246
-0.16963	-0.07127	-0.16963	-0.0874	-0.16963	-0.08565
-0.1705	-0.07382	-0.1705	-0.09081	-0.1705	-0.089
-0.17138	-0.07641	-0.17138	-0.09417	-0.17138	-0.09229
-0.17225	-0.07915	-0.17225	-0.0978	-0.17225	-0.09585
-0.17313	-0.08205	-0.17313	-0.1015	-0.17313	-0.09947
-0.174	-0.08493	-0.174	-0.1052	-0.174	-0.1031
-0.17488	-0.08797	-0.17488	-0.1091	-0.17488	-0.10692
-0.17575	-0.09113	-0.17575	-0.1131	-0.17575	-0.11084
-0.17663	-0.09368	-0.17663	-0.1172	-0.17663	-0.11486
-0.1775	-0.09814	-0.1775	-0.1215	-0.1775	-0.11907
-0.17838	-0.1016	-0.17838	-0.1258	-0.17838	-0.12329
-0.17925	-0.1054	-0.17925	-0.1305	-0.17925	-0.12789
-0.18013	-0.1094	-0.18013	-0.1353	-0.18013	-0.1326
-0.181	-0.1136	-0.181	-0.1402	-0.181	-0.1374
-0.18188	-0.1181	-0.18188	-0.1455	-0.18188	-0.14259
-0.18275	-0.1227	-0.18275	-0.1509	-0.18275	-0.14788
-0.18363	-0.1277	-0.18363	-0.1566	-0.18363	-0.15347
-0.1845	-0.1331	-0.1845	-0.1627	-0.1845	-0.15945
-0.18538	-0.1387	-0.18538	-0.1689	-0.18538	-0.16552
-0.18625	-0.1447	-0.18625	-0.1754	-0.18625	-0.17189
-0.18713	-0.1511	-0.18713	-0.1821	-0.18713	-0.17846
-0.188	-0.1579	-0.188	-0.1892	-0.188	-0.18542
-0.18888	-0.1654	-0.18888	-0.1967	-0.18888	-0.19277
-0.18975	-0.173	-0.18975	-0.2043	-0.18975	-0.20022
-0.19063	-0.1812	-0.19063	-0.2123	-0.19063	-0.20806
-0.1915	-0.19	-0.1915	-0.2206	-0.1915	-0.21619
-0.19238	-0.1991	-0.19238	-0.2292	-0.19238	-0.22462
-0.19325	-0.2087	-0.19325	-0.2382	-0.19325	-0.23344
-0.19413	-0.2186	-0.19413	-0.2475	-0.19413	-0.24255
-0.195	-0.2289	-0.195	-0.2567	-0.195	-0.25157
-0.19588	-0.2397	-0.19588	-0.2664	-0.19588	-0.26107
-0.19675	-0.2506	-0.19675	-0.276	-0.19675	-0.27048
-0.19763	-0.2616	-0.19763	-0.2859	-0.19763	-0.28018
-0.1985	-0.2728	-0.1985	-0.2958	-0.1985	-0.28989
-0.19938	-0.2838	-0.19938	-0.3056	-0.19938	-0.29949
-0.20025	-0.295	-0.20025	-0.3155	-0.20025	-0.30919
-0.20113	-0.3061	-0.20113	-0.3254	-0.20113	-0.31889
-0.202	-0.317	-0.202	-0.3349	-0.202	-0.3282
-0.20288	-0.3279	-0.20288	-0.3443	-0.20288	-0.33742
-0.20375	-0.3384	-0.20375	-0.3533	-0.20375	-0.34624
-0.20463	-0.3489	-0.20463	-0.3621	-0.20463	-0.35486
-0.2055	-0.3591	-0.2055	-0.3706	-0.2055	-0.36319
-0.20638	-0.3687	-0.20638	-0.3783	-0.20638	-0.37074
-0.20725	-0.3783	-0.20725	-0.386	-0.20725	-0.37828
-0.20813	-0.3875	-0.20813	-0.3929	-0.20813	-0.38504
-0.209	-0.3961	-0.209	-0.3995	-0.209	-0.39151
-0.20988	-0.4046	-0.20988	-0.4057	-0.20988	-0.39759
-0.21075	-0.4126	-0.21075	-0.4112	-0.21075	-0.40298
-0.21163	-0.42	-0.21163	-0.4161	-0.21163	-0.40778
-0.2125	-0.4272	-0.2125	-0.4207	-0.2125	-0.41229
-0.21338	-0.4335	-0.21338	-0.4244	-0.21338	-0.41591
-0.21425	-0.4396	-0.21425	-0.4279	-0.21425	-0.41934
-0.21513	-0.4453	-0.21513	-0.4309	-0.21513	-0.42228
-0.216	-0.4503	-0.216	-0.4333	-0.216	-0.42464
-0.21688	-0.4549	-0.21688	-0.4352	-0.21688	-0.4265
-0.21775	-0.4588	-0.21775	-0.4366	-0.21775	-0.42787
-0.21863	-0.4624	-0.21863	-0.4376	-0.21863	-0.42885
-0.2195	-0.4655	-0.2195	-0.4383	-0.2195	-0.42954
-0.22038	-0.4679	-0.22038	-0.4383	-0.22038	-0.42954
-0.22125	-0.4699	-0.22125	-0.4384	-0.22125	-0.42963
-0.22213	-0.4716	-0.22213	-0.4378	-0.22213	-0.42905
-0.223	-0.4724	-0.223	-0.4368	-0.223	-0.42807
-0.22388	-0.4732	-0.22388	-0.4358	-0.22388	-0.42709
-0.22475	-0.4734	-0.22475	-0.4344	-0.22475	-0.42571
-0.22563	-0.4733	-0.22563	-0.4329	-0.22563	-0.42424
-0.2265	-0.4727	-0.2265	-0.4311	-0.2265	-0.42248
-0.22738	-0.4718	-0.22738	-0.4287	-0.22738	-0.42013
-0.22825	-0.4707	-0.22825	-0.4267	-0.22825	-0.41817
-0.22913	-0.4694	-0.22913	-0.4244	-0.22913	-0.41591
-0.23	-0.4675	-0.23	-0.4217	-0.23	-0.41327
-0.23088	-0.4657	-0.23088	-0.4191	-0.23088	-0.41072
-0.23175	-0.4635	-0.23175	-0.4164	-0.23175	-0.40807
-0.23263	-0.4612	-0.23263	-0.4137	-0.23263	-0.40543
-0.2335	-0.4588	-0.2335	-0.4109	-0.2335	-0.40268
-0.23438	-0.4561	-0.23438	-0.4078	-0.23438	-0.39965
-0.23525	-0.4534	-0.23525	-0.4049	-0.23525	-0.3968
-0.23613	-0.4505	-0.23613	-0.402	-0.23613	-0.39396
-0.237	-0.4476	-0.237	-0.399	-0.237	-0.39102
-0.23788	-0.4446	-0.23788	-0.396	-0.23788	-0.38808
-0.23875	-0.4417	-0.23875	-0.393	-0.23875	-0.38514
-0.23963	-0.4385	-0.23963	-0.3901	-0.23963	-0.3823
-0.2405	-0.4357	-0.2405	-0.3873	-0.2405	-0.37956
-0.24138	-0.4325	-0.24138	-0.3844	-0.24138	-0.37671
-0.24225	-0.4295	-0.24225	-0.3816	-0.24225	-0.37397
-0.24313	-0.4265	-0.24313	-0.3789	-0.24313	-0.37132
-0.244	-0.4234	-0.244	-0.3761	-0.244	-0.36858
-0.24488	-0.4203	-0.24488	-0.3735	-0.24488	-0.36603
-0.24575	-0.4172	-0.24575	-0.3707	-0.24575	-0.36329
-0.24663	-0.4143	-0.24663	-0.3682	-0.24663	-0.36084
-0.2475	-0.4116	-0.2475	-0.3659	-0.2475	-0.35858
-0.24838	-0.4084	-0.24838	-0.3632	-0.24838	-0.35594
-0.24925	-0.4056	-0.24925	-0.3608	-0.24925	-0.35359
-0.25013	-0.4029	-0.25013	-0.3585	-0.25013	-0.35133
-0.251	-0.4	-0.251	-0.3561	-0.251	-0.34898
-0.25188	-0.3973	-0.25188	-0.354	-0.25188	-0.34692
-0.25275	-0.3946	-0.25275	-0.3519	-0.25275	-0.34486
-0.25363	-0.3919	-0.25363	-0.3496	-0.25363	-0.34261
-0.2545	-0.3894	-0.2545	-0.3476	-0.2545	-0.34065
-0.25538	-0.3869	-0.25538	-0.3454	-0.25538	-0.33849
-0.25625	-0.3843	-0.25625	-0.3435	-0.25625	-0.33663
-0.25713	-0.3819	-0.25713	-0.3416	-0.25713	-0.33477
-0.258	-0.3795	-0.258	-0.3395	-0.258	-0.33271
-0.25888	-0.3772	-0.25888	-0.3378	-0.25888	-0.33105
-0.25975	-0.375	-0.25975	-0.336	-0.25975	-0.32928
-0.26063	-0.3729	-0.26063	-0.3343	-0.26063	-0.32762
-0.2615	-0.3707	-0.2615	-0.3327	-0.2615	-0.32605
-0.26238	-0.3686	-0.26238	-0.3309	-0.26238	-0.32428
-0.26325	-0.3665	-0.26325	-0.3294	-0.26325	-0.32281
-0.26413	-0.3645	-0.26413	-0.3278	-0.26413	-0.32125
-0.265	-0.3624	-0.265	-0.3261	-0.265	-0.31958
-0.26588	-0.3605	-0.26588	-0.3248	-0.26588	-0.31831
-0.26675	-0.3586	-0.26675	-0.3233	-0.26675	-0.31684
-0.26763	-0.3566	-0.26763	-0.3218	-0.26763	-0.31537
-0.2685	-0.3549	-0.2685	-0.3205	-0.2685	-0.31409
-0.26938	-0.3529	-0.26938	-0.319	-0.26938	-0.31262
-0.27025	-0.3511	-0.27025	-0.3177	-0.27025	-0.31135
-0.27113	-0.3495	-0.27113	-0.3164	-0.27113	-0.31007
-0.272	-0.3477	-0.272	-0.315	-0.272	-0.3087
-0.27288	-0.3462	-0.27288	-0.314	-0.27288	-0.30772
-0.27375	-0.3446	-0.27375	-0.3127	-0.27375	-0.30645
-0.27463	-0.343	-0.27463	-0.3115	-0.27463	-0.30527
-0.2755	-0.3415	-0.2755	-0.3105	-0.2755	-0.30429
-0.27638	-0.3399	-0.27638	-0.3092	-0.27638	-0.30302
-0.27725	-0.3383	-0.27725	-0.3082	-0.27725	-0.30204
-0.27813	-0.337	-0.27813	-0.3071	-0.27813	-0.30096
-0.279	-0.3354	-0.279	-0.3059	-0.279	-0.29978
-0.27988	-0.3342	-0.27988	-0.3051	-0.27988	-0.299
-0.28075	-0.3328	-0.28075	-0.3039	-0.28075	-0.29782
-0.28163	-0.3313	-0.28163	-0.3028	-0.28163	-0.29675
-0.2825	-0.33	-0.2825	-0.302	-0.2825	-0.29596
-0.28338	-0.3286	-0.28338	-0.301	-0.28338	-0.29498
-0.28425	-0.3274	-0.28425	-0.3	-0.28425	-0.294
-0.28513	-0.3261	-0.28513	-0.2992	-0.28513	-0.29322
-0.286	-0.3248	-0.286	-0.2981	-0.286	-0.29214
-0.28688	-0.3236	-0.28688	-0.2974	-0.28688	-0.29145
-0.28775	-0.3224	-0.28775	-0.2964	-0.28775	-0.29047
-0.28863	-0.3212	-0.28863	-0.2956	-0.28863	-0.28969
-0.2895	-0.3201	-0.2895	-0.2949	-0.2895	-0.289
-0.29038	-0.3188	-0.29038	-0.2938	-0.29038	-0.28793
-0.29125	-0.3177	-0.29125	-0.2931	-0.29125	-0.28724
-0.29213	-0.3166	-0.29213	-0.2924	-0.29213	-0.28655
-0.293	-0.3154	-0.293	-0.2914	-0.293	-0.28557
-0.29388	-0.3142	-0.29388	-0.2906	-0.29388	-0.28479
-0.29475	-0.3133	-0.29475	-0.2898	-0.29475	-0.28401
-0.29563	-0.3122	-0.29563	-0.2891	-0.29563	-0.28332
-0.2965	-0.3113	-0.2965	-0.2885	-0.2965	-0.28273
-0.29738	-0.3102	-0.29738	-0.2876	-0.29738	-0.28185
-0.29825	-0.3091	-0.29825	-0.2869	-0.29825	-0.28116
-0.29913	-0.3081	-0.29913	-0.2861	-0.29913	-0.28038
-0.3	-0.3071	-0.3	-0.2854	-0.3	-0.27969
-0.30088	-0.3062	-0.30088	-0.2847	-0.30088	-0.27901
-0.30175	-0.3051	-0.30175	-0.2839	-0.30175	-0.27822
-0.30263	-0.3042	-0.30263	-0.2832	-0.30263	-0.27754
-0.3035	-0.3033	-0.3035	-0.2828	-0.3035	-0.27715
-0.30438	-0.3023	-0.30438	-0.2819	-0.30438	-0.27626
-0.30525	-0.3015	-0.30525	-0.2813	-0.30525	-0.27568
-0.30613	-0.3007	-0.30613	-0.2808	-0.30613	-0.27519
-0.307	-0.2996	-0.307	-0.28	-0.307	-0.2744
-0.30788	-0.2988	-0.30788	-0.2794	-0.30788	-0.27381
-0.30875	-0.2979	-0.30875	-0.2787	-0.30875	-0.27313
-0.30963	-0.297	-0.30963	-0.2782	-0.30963	-0.27264
-0.3105	-0.2963	-0.3105	-0.2777	-0.3105	-0.27215
-0.31138	-0.2953	-0.31138	-0.277	-0.31138	-0.27146
-0.31225	-0.2946	-0.31225	-0.2765	-0.31225	-0.27097
-0.31313	-0.2938	-0.31313	-0.276	-0.31313	-0.27048
-0.314	-0.2929	-0.314	-0.2754	-0.314	-0.26989
-0.31488	-0.2922	-0.31488	-0.275	-0.31488	-0.2695
-0.31575	-0.2914	-0.31575	-0.2744	-0.31575	-0.26891
-0.31663	-0.2906	-0.31663	-0.2739	-0.31663	-0.26842
-0.3175	-0.29	-0.3175	-0.2736	-0.3175	-0.26813
-0.31838	-0.2892	-0.31838	-0.273	-0.31838	-0.26754
-0.31925	-0.2884	-0.31925	-0.2726	-0.31925	-0.26715
-0.32013	-0.2879	-0.32013	-0.2723	-0.32013	-0.26686
-0.321	-0.2872	-0.321	-0.2718	-0.321	-0.26637
-0.32188	-0.2866	-0.32188	-0.2714	-0.32188	-0.26597
-0.32275	-0.286	-0.32275	-0.271	-0.32275	-0.26558
-0.32363	-0.2853	-0.32363	-0.2706	-0.32363	-0.26519
-0.3245	-0.2849	-0.3245	-0.2703	-0.3245	-0.2649
-0.32538	-0.2841	-0.32538	-0.2698	-0.32538	-0.26441
-0.32625	-0.2836	-0.32625	-0.2697	-0.32625	-0.26431
-0.32713	-0.283	-0.32713	-0.2693	-0.32713	-0.26392
-0.328	-0.2825	-0.328	-0.269	-0.328	-0.26362
-0.32888	-0.282	-0.32888	-0.2689	-0.32888	-0.26352
-0.32975	-0.2816	-0.32975	-0.2685	-0.32975	-0.26313
-0.33063	-0.2811	-0.33063	-0.2683	-0.33063	-0.26294
-0.3315	-0.2807	-0.3315	-0.2681	-0.3315	-0.26274
-0.33238	-0.2801	-0.33238	-0.2677	-0.33238	-0.26235
-0.33325	-0.2798	-0.33325	-0.2677	-0.33325	-0.26235
-0.33413	-0.2794	-0.33413	-0.2676	-0.33413	-0.26225
-0.335	-0.2789	-0.335	-0.2674	-0.335	-0.26205
-0.33588	-0.2786	-0.33588	-0.2673	-0.33588	-0.26196
-0.33675	-0.2783	-0.33675	-0.2673	-0.33675	-0.26196
-0.33763	-0.2779	-0.33763	-0.2671	-0.33763	-0.26176
-0.3385	-0.2778	-0.3385	-0.2671	-0.3385	-0.26176
-0.33938	-0.2773	-0.33938	-0.2671	-0.33938	-0.26176
-0.34025	-0.2771	-0.34025	-0.2669	-0.34025	-0.26156
-0.34113	-0.2769	-0.34113	-0.2669	-0.34113	-0.26156
-0.342	-0.2766	-0.342	-0.2669	-0.342	-0.26156
-0.34288	-0.2764	-0.34288	-0.2671	-0.34288	-0.26176
-0.34375	-0.2763	-0.34375	-0.2671	-0.34375	-0.26176
-0.34463	-0.2762	-0.34463	-0.2671	-0.34463	-0.26176
-0.3455	-0.2762	-0.3455	-0.2672	-0.3455	-0.26186
-0.34638	-0.2759	-0.34638	-0.2671	-0.34638	-0.26176
-0.34725	-0.2756	-0.34725	-0.2674	-0.34725	-0.26205
-0.34813	-0.2757	-0.34813	-0.2674	-0.34813	-0.26205
-0.349	-0.2754	-0.349	-0.2674	-0.349	-0.26205
-0.34988	-0.2754	-0.34988	-0.2675	-0.34988	-0.26215
-0.35075	-0.2753	-0.35075	-0.2676	-0.35075	-0.26225
-0.35163	-0.2753	-0.35163	-0.2677	-0.35163	-0.26235
-0.3525	-0.2751	-0.3525	-0.2678	-0.3525	-0.26245
-0.35338	-0.2749	-0.35338	-0.2678	-0.35338	-0.26245
-0.35425	-0.2748	-0.35425	-0.2678	-0.35425	-0.26245
-0.35513	-0.2747	-0.35513	-0.2679	-0.35513	-0.26254
-0.356	-0.2746	-0.356	-0.2679	-0.356	-0.26254
-0.35688	-0.2745	-0.35688	-0.2679	-0.35688	-0.26254
-0.35775	-0.2743	-0.35775	-0.2679	-0.35775	-0.26254
-0.35863	-0.2741	-0.35863	-0.2678	-0.35863	-0.26245
-0.3595	-0.274	-0.3595	-0.2677	-0.3595	-0.26235
-0.36038	-0.2735	-0.36038	-0.2675	-0.36038	-0.26215
-0.36125	-0.2735	-0.36125	-0.2675	-0.36125	-0.26215
-0.36213	-0.2731	-0.36213	-0.2674	-0.36213	-0.26205
-0.363	-0.2728	-0.363	-0.2671	-0.363	-0.26176
-0.36388	-0.2725	-0.36388	-0.2669	-0.36388	-0.26156
-0.36475	-0.272	-0.36475	-0.2665	-0.36475	-0.26117
-0.36563	-0.2715	-0.36563	-0.2662	-0.36563	-0.26088
-0.3665	-0.2712	-0.3665	-0.2659	-0.3665	-0.26058
-0.36738	-0.2706	-0.36738	-0.2654	-0.36738	-0.26009
-0.36825	-0.2701	-0.36825	-0.265	-0.36825	-0.2597
-0.36913	-0.2693	-0.36913	-0.2645	-0.36913	-0.25921
-0.37	-0.2686	-0.37	-0.2639	-0.37	-0.25862
-0.37088	-0.268	-0.37088	-0.2633	-0.37088	-0.25804
-0.37175	-0.2671	-0.37175	-0.2627	-0.37175	-0.25745
-0.37263	-0.2663	-0.37263	-0.262	-0.37263	-0.25676
-0.3735	-0.2655	-0.3735	-0.2614	-0.3735	-0.25617
-0.37438	-0.2644	-0.37438	-0.2604	-0.37438	-0.25519
-0.37525	-0.2635	-0.37525	-0.2595	-0.37525	-0.25431
-0.37613	-0.2625	-0.37613	-0.2586	-0.37613	-0.25343
-0.377	-0.2614	-0.377	-0.2575	-0.377	-0.25235
-0.37788	-0.2601	-0.37788	-0.2565	-0.37788	-0.25137
-0.37875	-0.259	-0.37875	-0.2554	-0.37875	-0.25029
-0.37963	-0.2576	-0.37963	-0.2541	-0.37963	-0.24902
-0.3805	-0.2564	-0.3805	-0.253	-0.3805	-0.24794
-0.38138	-0.2548	-0.38138	-0.2515	-0.38138	-0.24647
-0.38225	-0.2533	-0.38225	-0.2502	-0.38225	-0.2452
-0.38313	-0.2519	-0.38313	-0.2488	-0.38313	-0.24383
-0.384	-0.2501	-0.384	-0.2473	-0.384	-0.24236
-0.38488	-0.2486	-0.38488	-0.2458	-0.38488	-0.24089
-0.38575	-0.2468	-0.38575	-0.2442	-0.38575	-0.23932
-0.38663	-0.2451	-0.38663	-0.2425	-0.38663	-0.23765
-0.3875	-0.2433	-0.3875	-0.241	-0.3875	-0.23618
-0.38838	-0.2414	-0.38838	-0.239	-0.38838	-0.23422
-0.38925	-0.2395	-0.38925	-0.2372	-0.38925	-0.23246
-0.39013	-0.2375	-0.39013	-0.2353	-0.39013	-0.2306
-0.391	-0.2354	-0.391	-0.2334	-0.391	-0.22873
-0.39188	-0.2334	-0.39188	-0.2315	-0.39188	-0.22687
-0.39275	-0.2315	-0.39275	-0.2296	-0.39275	-0.22501
-0.39363	-0.2294	-0.39363	-0.2275	-0.39363	-0.22295
-0.3945	-0.2273	-0.3945	-0.2257	-0.3945	-0.22119
-0.39538	-0.225	-0.39538	-0.2235	-0.39538	-0.21903
-0.39625	-0.223	-0.39625	-0.2215	-0.39625	-0.21707
-0.39713	-0.2209	-0.39713	-0.2195	-0.39713	-0.21511
-0.398	-0.2186	-0.398	-0.2174	-0.398	-0.21305
-0.39888	-0.2164	-0.39888	-0.2154	-0.39888	-0.21109
-0.39975	-0.2142	-0.39975	-0.2132	-0.39975	-0.20894
-0.40063	-0.2119	-0.40063	-0.2111	-0.40063	-0.20688
-0.4015	-0.2098	-0.4015	-0.209	-0.4015	-0.20482
-0.40238	-0.2074	-0.40238	-0.2067	-0.40238	-0.20257
-0.40325	-0.2052	-0.40325	-0.2047	-0.40325	-0.20061
-0.40413	-0.2031	-0.40413	-0.2026	-0.40413	-0.19855
-0.405	-0.2007	-0.405	-0.2003	-0.405	-0.1963
-0.40588	-0.1986	-0.40588	-0.1982	-0.40588	-0.19424
-0.40675	-0.1964	-0.40675	-0.196	-0.40675	-0.19208
-0.40763	-0.1941	-0.40763	-0.194	-0.40763	-0.19012
-0.4085	-0.192	-0.4085	-0.1919	-0.4085	-0.18806
-0.40938	-0.1898	-0.40938	-0.1898	-0.40938	-0.18601
-0.41025	-0.1876	-0.41025	-0.1877	-0.41025	-0.18395
-0.41113	-0.1856	-0.41113	-0.1857	-0.41113	-0.18199
-0.412	-0.1835	-0.412	-0.1837	-0.412	-0.18003
-0.41288	-0.1814	-0.41288	-0.1816	-0.41288	-0.17797
-0.41375	-0.1793	-0.41375	-0.1796	-0.41375	-0.17601
-0.41463	-0.1773	-0.41463	-0.1776	-0.41463	-0.17405
-0.4155	-0.1754	-0.4155	-0.1757	-0.4155	-0.17219
-0.41638	-0.1733	-0.41638	-0.1737	-0.41638	-0.17023
-0.41725	-0.1715	-0.41725	-0.1718	-0.41725	-0.16837
-0.41813	-0.1695	-0.41813	-0.17	-0.41813	-0.1666
-0.419	-0.1675	-0.419	-0.168	-0.419	-0.16464
-0.41988	-0.1658	-0.41988	-0.1663	-0.41988	-0.16298
-0.42075	-0.1639	-0.42075	-0.1645	-0.42075	-0.16121
-0.42163	-0.162	-0.42163	-0.1627	-0.42163	-0.15945
-0.4225	-0.1604	-0.4225	-0.1611	-0.4225	-0.15788
-0.42338	-0.1585	-0.42338	-0.1593	-0.42338	-0.15612
-0.42425	-0.1568	-0.42425	-0.1575	-0.42425	-0.15435
-0.42513	-0.1551	-0.42513	-0.1559	-0.42513	-0.15278
-0.426	-0.1534	-0.426	-0.1543	-0.426	-0.15122
-0.42688	-0.1519	-0.42688	-0.1528	-0.42688	-0.14975
-0.42775	-0.1503	-0.42775	-0.1513	-0.42775	-0.14828
-0.42863	-0.1488	-0.42863	-0.1498	-0.42863	-0.14681
-0.4295	-0.1474	-0.4295	-0.1484	-0.4295	-0.14543
-0.43038	-0.1458	-0.43038	-0.1469	-0.43038	-0.14396
-0.43125	-0.1445	-0.43125	-0.1455	-0.43125	-0.14259
-0.43213	-0.1431	-0.43213	-0.1441	-0.43213	-0.14122
-0.433	-0.1416	-0.433	-0.1428	-0.433	-0.13995
-0.43388	-0.1404	-0.43388	-0.1415	-0.43388	-0.13867
-0.43475	-0.1391	-0.43475	-0.1403	-0.43475	-0.1375
-0.43563	-0.1378	-0.43563	-0.1389	-0.43563	-0.13612
-0.4365	-0.1367	-0.4365	-0.1378	-0.4365	-0.13505
-0.43738	-0.1354	-0.43738	-0.1365	-0.43738	-0.13377
-0.43825	-0.1342	-0.43825	-0.1355	-0.43825	-0.13279
-0.43913	-0.1331	-0.43913	-0.1343	-0.43913	-0.13162
-0.44	-0.132	-0.44	-0.1332	-0.44	-0.13054
-0.44088	-0.1309	-0.44088	-0.1322	-0.44088	-0.12956
-0.44175	-0.1298	-0.44175	-0.131	-0.44175	-0.12838
-0.44263	-0.1288	-0.44263	-0.13	-0.44263	-0.1274
-0.4435	-0.1279	-0.4435	-0.1291	-0.4435	-0.12652
-0.44438	-0.1268	-0.44438	-0.128	-0.44438	-0.12544
-0.44525	-0.1259	-0.44525	-0.1271	-0.44525	-0.12456
-0.44613	-0.125	-0.44613	-0.1263	-0.44613	-0.12378
-0.447	-0.1239	-0.447	-0.1252	-0.447	-0.1227
-0.44788	-0.1231	-0.44788	-0.1243	-0.44788	-0.12182
-0.44875	-0.1222	-0.44875	-0.1235	-0.44875	-0.12103
-0.44963	-0.1214	-0.44963	-0.1227	-0.44963	-0.12025
-0.4505	-0.1206	-0.4505	-0.1218	-0.4505	-0.11937
-0.45138	-0.1197	-0.45138	-0.121	-0.45138	-0.11858
-0.45225	-0.119	-0.45225	-0.1203	-0.45225	-0.1179
-0.45313	-0.1183	-0.45313	-0.1195	-0.45313	-0.11711
-0.454	-0.1175	-0.454	-0.1189	-0.454	-0.11652
-0.45488	-0.1168	-0.45488	-0.1182	-0.45488	-0.11584
-0.45575	-0.1161	-0.45575	-0.1174	-0.45575	-0.11505
-0.45663	-0.1154	-0.45663	-0.1167	-0.45663	-0.11437
-0.4575	-0.1148	-0.4575	-0.1161	-0.4575	-0.11378
-0.45838	-0.1142	-0.45838	-0.1156	-0.45838	-0.11329
-0.45925	-0.1136	-0.45925	-0.1149	-0.45925	-0.1126
-0.46013	-0.1129	-0.46013	-0.1142	-0.46013	-0.11192
-0.461	-0.1122	-0.461	-0.1135	-0.461	-0.11123
-0.46188	-0.1117	-0.46188	-0.1129	-0.46188	-0.11064
-0.46275	-0.111	-0.46275	-0.1123	-0.46275	-0.11006
-0.46363	-0.1104	-0.46363	-0.1116	-0.46363	-0.10937
-0.4645	-0.1099	-0.4645	-0.1111	-0.4645	-0.10888
-0.46538	-0.1093	-0.46538	-0.1105	-0.46538	-0.10829
-0.46625	-0.1088	-0.46625	-0.11	-0.46625	-0.1078
-0.46713	-0.1082	-0.46713	-0.1094	-0.46713	-0.10721
-0.468	-0.1077	-0.468	-0.1088	-0.468	-0.10663
-0.46888	-0.1072	-0.46888	-0.1084	-0.46888	-0.10623
-0.46975	-0.1067	-0.46975	-0.1078	-0.46975	-0.10565
-0.47063	-0.1062	-0.47063	-0.1073	-0.47063	-0.10516
-0.4715	-0.1058	-0.4715	-0.1068	-0.4715	-0.10467
-0.47238	-0.1053	-0.47238	-0.1063	-0.47238	-0.10418
-0.47325	-0.1048	-0.47325	-0.1059	-0.47325	-0.10378
-0.47413	-0.1044	-0.47413	-0.1055	-0.47413	-0.10339
-0.475	-0.104	-0.475	-0.105	-0.475	-0.1029
-0.47588	-0.1036	-0.47588	-0.1045	-0.47588	-0.10241
-0.47675	-0.1032	-0.47675	-0.1041	-0.47675	-0.10202
-0.47763	-0.1027	-0.47763	-0.1037	-0.47763	-0.10163
-0.4785	-0.1024	-0.4785	-0.1033	-0.4785	-0.10124
-0.47938	-0.102	-0.47938	-0.1029	-0.47938	-0.10084
-0.48025	-0.1017	-0.48025	-0.1024	-0.48025	-0.10035
-0.48113	-0.1014	-0.48113	-0.1021	-0.48113	-0.10006
-0.482	-0.101	-0.482	-0.1017	-0.482	-0.09967
-0.48288	-0.1008	-0.48288	-0.1013	-0.48288	-0.09928
-0.48375	-0.1005	-0.48375	-0.101	-0.48375	-0.09898
-0.48463	-0.1002	-0.48463	-0.1006	-0.48463	-0.09859
-0.4855	-0.09998	-0.4855	-0.1003	-0.4855	-0.0983
-0.48638	-0.09971	-0.48638	-0.09991	-0.48638	-0.09791
-0.48725	-0.09952	-0.48725	-0.09966	-0.48725	-0.09767
-0.48813	-0.09928	-0.48813	-0.09936	-0.48813	-0.09738
-0.489	-0.09909	-0.489	-0.09899	-0.489	-0.09701
-0.48988	-0.09897	-0.48988	-0.09875	-0.48988	-0.09678
-0.49075	-0.0988	-0.49075	-0.09843	-0.49075	-0.09646
-0.49163	-0.09859	-0.49163	-0.0982	-0.49163	-0.09624
-0.4925	-0.09851	-0.4925	-0.098	-0.4925	-0.09604
-0.49338	-0.09831	-0.49338	-0.09768	-0.49338	-0.09573
-0.49425	-0.09822	-0.49425	-0.09749	-0.49425	-0.09554
-0.49513	-0.0981	-0.49513	-0.09728	-0.49513	-0.09534
-0.496	-0.098	-0.496	-0.09706	-0.496	-0.09512
-0.49688	-0.09797	-0.49688	-0.0969	-0.49688	-0.09496
-0.49775	-0.09783	-0.49775	-0.09675	-0.49775	-0.09482
-0.49863	-0.09771	-0.49863	-0.09661	-0.49863	-0.09468
-0.4995	-0.09764	-0.4995	-0.09653	-0.4995	-0.0946
-0.50038	-0.09746	-0.50038	-0.09633	-0.50038	-0.09441
-0.50125	-0.09742	-0.50125	-0.09628	-0.50125	-0.09436
-0.50213	-0.09729	-0.50213	-0.09619	-0.50213	-0.09427
-0.503	-0.09718	-0.503	-0.09609	-0.503	-0.09417
-0.50388	-0.09713	-0.50388	-0.09601	-0.50388	-0.09409
-0.50475	-0.09701	-0.50475	-0.09594	-0.50475	-0.09402
-0.50563	-0.09689	-0.50563	-0.09584	-0.50563	-0.09393
-0.5065	-0.09683	-0.5065	-0.09586	-0.5065	-0.09395
-0.50738	-0.09668	-0.50738	-0.0957	-0.50738	-0.09379
-0.50825	-0.09657	-0.50825	-0.09569	-0.50825	-0.09378
-0.50913	-0.09648	-0.50913	-0.09563	-0.50913	-0.09372
-0.51	-0.0964	-0.51	-0.09556	-0.51	-0.09365
-0.51088	-0.09621	-0.51088	-0.09554	-0.51088	-0.09363
-0.51175	-0.09618	-0.51175	-0.09545	-0.51175	-0.09354
-0.51263	-0.09606	-0.51263	-0.09538	-0.51263	-0.09347
-0.5135	-0.09599	-0.5135	-0.09534	-0.5135	-0.09344
-0.51438	-0.09577	-0.51438	-0.0952	-0.51438	-0.0933
-0.51525	-0.09571	-0.51525	-0.09514	-0.51525	-0.09324
-0.51613	-0.09565	-0.51613	-0.09512	-0.51613	-0.09322
-0.517	-0.09548	-0.517	-0.095	-0.517	-0.0931
-0.51788	-0.09542	-0.51788	-0.09498	-0.51788	-0.09308
-0.51875	-0.09527	-0.51875	-0.09486	-0.51875	-0.09297
-0.51963	-0.09516	-0.51963	-0.09483	-0.51963	-0.09294
-0.5205	-0.09512	-0.5205	-0.09477	-0.5205	-0.09288
-0.52138	-0.09496	-0.52138	-0.09465	-0.52138	-0.09276
-0.52225	-0.09486	-0.52225	-0.09459	-0.52225	-0.0927
-0.52313	-0.09477	-0.52313	-0.09455	-0.52313	-0.09266
-0.524	-0.09467	-0.524	-0.09443	-0.524	-0.09254
-0.52488	-0.09461	-0.52488	-0.09437	-0.52488	-0.09249
-0.52575	-0.09447	-0.52575	-0.09427	-0.52575	-0.09239
-0.52663	-0.09437	-0.52663	-0.09422	-0.52663	-0.09234
-0.5275	-0.09431	-0.5275	-0.09414	-0.5275	-0.09226
-0.52838	-0.09415	-0.52838	-0.09404	-0.52838	-0.09216
-0.52925	-0.09406	-0.52925	-0.09396	-0.52925	-0.09208
-0.53013	-0.09402	-0.53013	-0.0939	-0.53013	-0.09202
-0.531	-0.0939	-0.531	-0.09383	-0.531	-0.09196
-0.53188	-0.09379	-0.53188	-0.09378	-0.53188	-0.09191
-0.53275	-0.09369	-0.53275	-0.09367	-0.53275	-0.0918
-0.53363	-0.09364	-0.53363	-0.09357	-0.53363	-0.0917
-0.5345	-0.09356	-0.5345	-0.09353	-0.5345	-0.09166
-0.53538	-0.09341	-0.53538	-0.09342	-0.53538	-0.09155
-0.53625	-0.09334	-0.53625	-0.09337	-0.53625	-0.09151
-0.53713	-0.09328	-0.53713	-0.09331	-0.53713	-0.09145
-0.538	-0.09314	-0.538	-0.09321	-0.538	-0.09135
-0.53888	-0.09302	-0.53888	-0.09316	-0.53888	-0.0913
-0.53975	-0.09307	-0.53975	-0.09307	-0.53975	-0.09121
-0.54063	-0.09294	-0.54063	-0.093	-0.54063	-0.09114
-0.5415	-0.09291	-0.5415	-0.093	-0.5415	-0.09114
-0.54238	-0.0928	-0.54238	-0.09291	-0.54238	-0.09105
-0.54325	-0.09272	-0.54325	-0.09281	-0.54325	-0.09096
-0.54413	-0.09269	-0.54413	-0.09285	-0.54413	-0.091
-0.545	-0.09258	-0.545	-0.09274	-0.545	-0.09089
-0.54588	-0.09252	-0.54588	-0.09268	-0.54588	-0.09083
-0.54675	-0.09248	-0.54675	-0.09263	-0.54675	-0.09078
-0.54763	-0.09239	-0.54763	-0.09252	-0.54763	-0.09067
-0.5485	-0.09237	-0.5485	-0.09253	-0.5485	-0.09068
-0.54938	-0.09225	-0.54938	-0.09248	-0.54938	-0.09063
-0.55025	-0.0922	-0.55025	-0.09241	-0.55025	-0.09056
-0.55113	-0.09217	-0.55113	-0.09243	-0.55113	-0.09058
-0.552	-0.09211	-0.552	-0.09232	-0.552	-0.09048
-0.55288	-0.09208	-0.55288	-0.09231	-0.55288	-0.09047
-0.55375	-0.09205	-0.55375	-0.09229	-0.55375	-0.09045
-0.55463	-0.09196	-0.55463	-0.09223	-0.55463	-0.09039
-0.5555	-0.09196	-0.5555	-0.09225	-0.5555	-0.09041
-0.55638	-0.09188	-0.55638	-0.09217	-0.55638	-0.09033
-0.55725	-0.0919	-0.55725	-0.09217	-0.55725	-0.09033
-0.55813	-0.09187	-0.55813	-0.09216	-0.55813	-0.09032
-0.559	-0.09177	-0.559	-0.09206	-0.559	-0.09022
-0.55988	-0.09179	-0.55988	-0.09207	-0.55988	-0.09023
-0.56075	-0.09175	-0.56075	-0.09207	-0.56075	-0.09023
-0.56163	-0.09172	-0.56163	-0.09203	-0.56163	-0.09019
-0.5625	-0.09176	-0.5625	-0.09211	-0.5625	-0.09027
-0.56338	-0.0917	-0.56338	-0.09202	-0.56338	-0.09018
-0.56425	-0.09168	-0.56425	-0.09201	-0.56425	-0.09017
-0.56513	-0.0917	-0.56513	-0.09202	-0.56513	-0.09018
-0.566	-0.09167	-0.566	-0.092	-0.566	-0.09016
-0.56688	-0.0917	-0.56688	-0.09203	-0.56688	-0.09019
-0.56775	-0.09169	-0.56775	-0.09203	-0.56775	-0.09019
-0.56863	-0.09169	-0.56863	-0.09204	-0.56863	-0.0902
-0.5695	-0.09172	-0.5695	-0.09208	-0.5695	-0.09024
-0.57038	-0.09168	-0.57038	-0.09205	-0.57038	-0.09021
-0.57125	-0.09173	-0.57125	-0.0921	-0.57125	-0.09026
-0.57213	-0.09177	-0.57213	-0.09215	-0.57213	-0.09031
-0.573	-0.09176	-0.573	-0.09214	-0.573	-0.0903
-0.57388	-0.09183	-0.57388	-0.0922	-0.57388	-0.09036
-0.57475	-0.09184	-0.57475	-0.09221	-0.57475	-0.09037
-0.57563	-0.09186	-0.57563	-0.09228	-0.57563	-0.09044
-0.5765	-0.09191	-0.5765	-0.09237	-0.5765	-0.09053
-0.57738	-0.0919	-0.57738	-0.09234	-0.57738	-0.0905
-0.57825	-0.09195	-0.57825	-0.09242	-0.57825	-0.09057
-0.57913	-0.09203	-0.57913	-0.09249	-0.57913	-0.09064
-0.58	-0.09206	-0.58	-0.09254	-0.58	-0.09069
-0.58088	-0.09212	-0.58088	-0.09261	-0.58088	-0.09076
-0.58175	-0.09217	-0.58175	-0.09265	-0.58175	-0.0908
-0.58263	-0.09222	-0.58263	-0.0927	-0.58263	-0.09085
-0.5835	-0.09231	-0.5835	-0.09282	-0.5835	-0.09097
-0.58438	-0.09235	-0.58438	-0.09285	-0.58438	-0.091
-0.58525	-0.09244	-0.58525	-0.09299	-0.58525	-0.09113
-0.58613	-0.09253	-0.58613	-0.09308	-0.58613	-0.09122
-0.587	-0.09257	-0.587	-0.09315	-0.587	-0.09129
-0.58788	-0.0927	-0.58788	-0.0933	-0.58788	-0.09144
-0.58875	-0.09278	-0.58875	-0.09337	-0.58875	-0.09151
-0.58963	-0.09286	-0.58963	-0.09346	-0.58963	-0.09159
-0.5905	-0.09301	-0.5905	-0.09361	-0.5905	-0.09174
-0.59138	-0.09306	-0.59138	-0.09371	-0.59138	-0.09184
-0.59225	-0.09318	-0.59225	-0.09385	-0.59225	-0.09198
-0.59313	-0.09329	-0.59313	-0.09399	-0.59313	-0.09211
-0.594	-0.09339	-0.594	-0.09411	-0.594	-0.09223
-0.59488	-0.09351	-0.59488	-0.09423	-0.59488	-0.09235
-0.59575	-0.09362	-0.59575	-0.09436	-0.59575	-0.09248
-0.59663	-0.0937	-0.59663	-0.0945	-0.59663	-0.09261
-0.5975	-0.09389	-0.5975	-0.09467	-0.5975	-0.09278
-0.59838	-0.09399	-0.59838	-0.09476	-0.59838	-0.09287
-0.59925	-0.09417	-0.59925	-0.09493	-0.59925	-0.09303
-0.60013	-0.09432	-0.60013	-0.09513	-0.60013	-0.09323
-0.601	-0.0944	-0.601	-0.09524	-0.601	-0.09334
-0.60188	-0.09455	-0.60188	-0.09542	-0.60188	-0.09351
-0.60275	-0.09471	-0.60275	-0.09559	-0.60275	-0.09368
-0.60363	-0.09481	-0.60363	-0.09572	-0.60363	-0.09381
-0.6045	-0.09505	-0.6045	-0.09595	-0.6045	-0.09403
-0.60538	-0.09512	-0.60538	-0.09607	-0.60538	-0.09415
-0.60625	-0.09532	-0.60625	-0.09629	-0.60625	-0.09437
-0.60713	-0.09548	-0.60713	-0.09404	-0.60713	-0.09216
-0.608	-0.09565	-0.608	-0.09788	-0.608	-0.09592
-0.60888	-0.09584	-0.60888	-0.09722	-0.60888	-0.09528
-0.60975	-0.09599	-0.60975	-0.09727	-0.60975	-0.09533
-0.61063	-0.09617	-0.61063	-0.0974	-0.61063	-0.09545
-0.6115	-0.0964	-0.6115	-0.09762	-0.6115	-0.09567
-0.61238	-0.09655	-0.61238	-0.09778	-0.61238	-0.09583
-0.61325	-0.09679	-0.61325	-0.09798	-0.61325	-0.09602
-0.61413	-0.09701	-0.61413	-0.09823	-0.61413	-0.09627
-0.615	-0.09714	-0.615	-0.09842	-0.615	-0.09645
-0.61588	-0.09738	-0.61588	-0.09867	-0.61588	-0.0967
-0.61675	-0.09757	-0.61675	-0.09893	-0.61675	-0.09695
-0.61763	-0.09779	-0.61763	-0.09915	-0.61763	-0.09717
-0.6185	-0.09807	-0.6185	-0.09944	-0.6185	-0.09745
-0.61938	-0.09826	-0.61938	-0.09963	-0.61938	-0.09764
-0.62025	-0.09852	-0.62025	-0.09993	-0.62025	-0.09793
-0.62113	-0.09877	-0.62113	-0.1002	-0.62113	-0.0982
-0.622	-0.09898	-0.622	-0.1005	-0.622	-0.09849
-0.62288	-0.09921	-0.62288	-0.1007	-0.62288	-0.09869
-0.62375	-0.09947	-0.62375	-0.101	-0.62375	-0.09898
-0.62463	-0.09969	-0.62463	-0.1013	-0.62463	-0.09928
-0.6255	-0.09999	-0.6255	-0.1016	-0.6255	-0.09957
-0.62638	-0.1002	-0.62638	-0.1018	-0.62638	-0.09977
-0.62725	-0.1005	-0.62725	-0.1022	-0.62725	-0.10016
-0.62813	-0.1007	-0.62813	-0.1025	-0.62813	-0.10045
-0.629	-0.1009	-0.629	-0.1028	-0.629	-0.10075
-0.62988	-0.1012	-0.62988	-0.1031	-0.62988	-0.10104
-0.63075	-0.1015	-0.63075	-0.1034	-0.63075	-0.10133
-0.63163	-0.1018	-0.63163	-0.1037	-0.63163	-0.10163
-0.6325	-0.1021	-0.6325	-0.1041	-0.6325	-0.10202
-0.63338	-0.1023	-0.63338	-0.1044	-0.63338	-0.10231
-0.63425	-0.1026	-0.63425	-0.1047	-0.63425	-0.10261
-0.63513	-0.1029	-0.63513	-0.1051	-0.63513	-0.103
-0.636	-0.1032	-0.636	-0.1054	-0.636	-0.10329
-0.63688	-0.1036	-0.63688	-0.1058	-0.63688	-0.10369
-0.63775	-0.1039	-0.63775	-0.1062	-0.63775	-0.10408
-0.63863	-0.1042	-0.63863	-0.1065	-0.63863	-0.10437
-0.6395	-0.1045	-0.6395	-0.1069	-0.6395	-0.10476
-0.64038	-0.1048	-0.64038	-0.1072	-0.64038	-0.10506
-0.64125	-0.1051	-0.64125	-0.1076	-0.64125	-0.10545
-0.64213	-0.1054	-0.64213	-0.108	-0.64213	-0.10584
-0.643	-0.1058	-0.643	-0.1083	-0.643	-0.10614
-0.64388	-0.1061	-0.64388	-0.1087	-0.64388	-0.10653
-0.64475	-0.1064	-0.64475	-0.1091	-0.64475	-0.10692
-0.64563	-0.1067	-0.64563	-0.1095	-0.64563	-0.10731
-0.6465	-0.1071	-0.6465	-0.1099	-0.6465	-0.1077
-0.64738	-0.1074	-0.64738	-0.1103	-0.64738	-0.1081
-0.64825	-0.1077	-0.64825	-0.1107	-0.64825	-0.10849
-0.64913	-0.1081	-0.64913	-0.1111	-0.64913	-0.10888
-0.65	-0.1084	-0.65	-0.1115	-0.65	-0.10927
-0.65088	-0.1088	-0.65088	-0.112	-0.65088	-0.10976
-0.65175	-0.1091	-0.65175	-0.1124	-0.65175	-0.11015
-0.65263	-0.1094	-0.65263	-0.1128	-0.65263	-0.11055
-0.6535	-0.1098	-0.6535	-0.1132	-0.6535	-0.11094
-0.65438	-0.1102	-0.65438	-0.1136	-0.65438	-0.11133
-0.65525	-0.1105	-0.65525	-0.1141	-0.65525	-0.11182
-0.65613	-0.1109	-0.65613	-0.1145	-0.65613	-0.11221
-0.657	-0.1113	-0.657	-0.1149	-0.657	-0.1126
-0.65788	-0.1117	-0.65788	-0.1154	-0.65788	-0.11309
-0.65875	-0.112	-0.65875	-0.1158	-0.65875	-0.11349
-0.65963	-0.1124	-0.65963	-0.1163	-0.65963	-0.11398
-0.6605	-0.1128	-0.6605	-0.1168	-0.6605	-0.11447
-0.66138	-0.1131	-0.66138	-0.1172	-0.66138	-0.11486
-0.66225	-0.1135	-0.66225	-0.1177	-0.66225	-0.11535
-0.66313	-0.1139	-0.66313	-0.1182	-0.66313	-0.11584
-0.664	-0.1142	-0.664	-0.1186	-0.664	-0.11623
-0.66488	-0.1146	-0.66488	-0.1191	-0.66488	-0.11672
-0.66575	-0.115	-0.66575	-0.1195	-0.66575	-0.11711
-0.66663	-0.1154	-0.66663	-0.12	-0.66663	-0.1176
-0.6675	-0.1158	-0.6675	-0.1206	-0.6675	-0.11819
-0.66838	-0.1161	-0.66838	-0.121	-0.66838	-0.11858
-0.66925	-0.1165	-0.66925	-0.1215	-0.66925	-0.11907
-0.67013	-0.1169	-0.67013	-0.122	-0.67013	-0.11956
-0.671	-0.1173	-0.671	-0.1225	-0.671	-0.12005
-0.67188	-0.1177	-0.67188	-0.123	-0.67188	-0.12054
-0.67275	-0.118	-0.67275	-0.1235	-0.67275	-0.12103
-0.67363	-0.1184	-0.67363	-0.124	-0.67363	-0.12152
-0.6745	-0.1188	-0.6745	-0.1245	-0.6745	-0.12201
-0.67538	-0.1191	-0.67538	-0.125	-0.67538	-0.1225
-0.67625	-0.1195	-0.67625	-0.1254	-0.67625	-0.12289
-0.67713	-0.1198	-0.67713	-0.1259	-0.67713	-0.12338
-0.678	-0.1202	-0.678	-0.1264	-0.678	-0.12387
-0.67888	-0.1206	-0.67888	-0.1269	-0.67888	-0.12436
-0.67975	-0.121	-0.67975	-0.1273	-0.67975	-0.12476
-0.68063	-0.1213	-0.68063	-0.1278	-0.68063	-0.12525
-0.6815	-0.1217	-0.6815	-0.1283	-0.6815	-0.12574
-0.68238	-0.1221	-0.68238	-0.1287	-0.68238	-0.12613
-0.68325	-0.1224	-0.68325	-0.1292	-0.68325	-0.12662
-0.68413	-0.1228	-0.68413	-0.1297	-0.68413	-0.12711
-0.685	-0.1232	-0.685	-0.1301	-0.685	-0.1275
-0.68588	-0.1236	-0.68588	-0.1305	-0.68588	-0.12789
-0.68675	-0.1239	-0.68675	-0.131	-0.68675	-0.12838
-0.68763	-0.1242	-0.68763	-0.1314	-0.68763	-0.12877
-0.6885	-0.1246	-0.6885	-0.1318	-0.6885	-0.12917
-0.68938	-0.1249	-0.68938	-0.1322	-0.68938	-0.12956
-0.69025	-0.1253	-0.69025	-0.1326	-0.69025	-0.12995
-0.69113	-0.1256	-0.69113	-0.133	-0.69113	-0.13034
-0.692	-0.1259	-0.692	-0.1334	-0.692	-0.13073
-0.69288	-0.1263	-0.69288	-0.1338	-0.69288	-0.13113
-0.69375	-0.1266	-0.69375	-0.1341	-0.69375	-0.13142
-0.69463	-0.1269	-0.69463	-0.1345	-0.69463	-0.13181
-0.6955	-0.1272	-0.6955	-0.1349	-0.6955	-0.1322
-0.69638	-0.1274	-0.69638	-0.1352	-0.69638	-0.1325
-0.69725	-0.1278	-0.69725	-0.1356	-0.69725	-0.13289
-0.69813	-0.128	-0.69813	-0.136	-0.69813	-0.13328
-0.699	-0.1283	-0.699	-0.1362	-0.699	-0.13348
-0.69988	-0.1285	-0.69988	-0.1366	-0.69988	-0.13387
-0.70075	-0.1288	-0.70075	-0.1368	-0.70075	-0.13407
-0.70163	-0.129	-0.70163	-0.1371	-0.70163	-0.13436
-0.7025	-0.1293	-0.7025	-0.1375	-0.7025	-0.13475
-0.70338	-0.1295	-0.70338	-0.1377	-0.70338	-0.13495
-0.70425	-0.1297	-0.70425	-0.1379	-0.70425	-0.13514
-0.70513	-0.13	-0.70513	-0.1382	-0.70513	-0.13544
-0.706	-0.1302	-0.706	-0.1384	-0.706	-0.13563
-0.70688	-0.1303	-0.70688	-0.1387	-0.70688	-0.13593
-0.70775	-0.1305	-0.70775	-0.1388	-0.70775	-0.13603
-0.70863	-0.1307	-0.70863	-0.1391	-0.70863	-0.13632
-0.7095	-0.1309	-0.7095	-0.1393	-0.7095	-0.13652
-0.71038	-0.131	-0.71038	-0.1394	-0.71038	-0.13661
-0.71125	-0.1311	-0.71125	-0.1396	-0.71125	-0.13681
-0.71213	-0.1313	-0.71213	-0.1397	-0.71213	-0.13691
-0.713	-0.1314	-0.713	-0.1398	-0.713	-0.13701
-0.71388	-0.1315	-0.71388	-0.14	-0.71388	-0.1372
-0.71475	-0.1316	-0.71475	-0.1401	-0.71475	-0.1373
-0.71563	-0.1317	-0.71563	-0.1401	-0.71563	-0.1373
-0.7165	-0.1319	-0.7165	-0.1403	-0.7165	-0.1375
-0.71738	-0.1319	-0.71738	-0.1403	-0.71738	-0.1375
-0.71825	-0.132	-0.71825	-0.1404	-0.71825	-0.13759
-0.71913	-0.1321	-0.71913	-0.1404	-0.71913	-0.13759
-0.72	-0.1321	-0.72	-0.1404	-0.72	-0.13759
-0.72088	-0.1322	-0.72088	-0.1405	-0.72088	-0.13769
-0.72175	-0.1322	-0.72175	-0.1405	-0.72175	-0.13769
-0.72263	-0.1322	-0.72263	-0.1404	-0.72263	-0.13759
-0.7235	-0.1322	-0.7235	-0.1405	-0.7235	-0.13769
-0.72438	-0.1322	-0.72438	-0.1403	-0.72438	-0.1375
-0.72525	-0.1322	-0.72525	-0.1403	-0.72525	-0.1375
-0.72613	-0.1322	-0.72613	-0.1403	-0.72613	-0.1375
-0.727	-0.1321	-0.727	-0.1402	-0.727	-0.1374
-0.72788	-0.1321	-0.72788	-0.1401	-0.72788	-0.1373
-0.72875	-0.132	-0.72875	-0.14	-0.72875	-0.1372
-0.72963	-0.1319	-0.72963	-0.1399	-0.72963	-0.1371
-0.7305	-0.1319	-0.7305	-0.1398	-0.7305	-0.13701
-0.73138	-0.1317	-0.73138	-0.1397	-0.73138	-0.13691
-0.73225	-0.1316	-0.73225	-0.1395	-0.73225	-0.13671
-0.73313	-0.1315	-0.73313	-0.1394	-0.73313	-0.13661
-0.734	-0.1313	-0.734	-0.1392	-0.734	-0.13642
-0.73488	-0.1312	-0.73488	-0.139	-0.73488	-0.13622
-0.73575	-0.1311	-0.73575	-0.1388	-0.73575	-0.13603
-0.73663	-0.1309	-0.73663	-0.1386	-0.73663	-0.13583
-0.7375	-0.1308	-0.7375	-0.1384	-0.7375	-0.13563
-0.73838	-0.1305	-0.73838	-0.1381	-0.73838	-0.13534
-0.73925	-0.1304	-0.73925	-0.1379	-0.73925	-0.13514
-0.74013	-0.1302	-0.74013	-0.1377	-0.74013	-0.13495
-0.741	-0.13	-0.741	-0.1374	-0.741	-0.13465
-0.74188	-0.1298	-0.74188	-0.1371	-0.74188	-0.13436
-0.74275	-0.1296	-0.74275	-0.1368	-0.74275	-0.13407
-0.74363	-0.1293	-0.74363	-0.1366	-0.74363	-0.13387
-0.7445	-0.1291	-0.7445	-0.1363	-0.7445	-0.13358
-0.74538	-0.1288	-0.74538	-0.1359	-0.74538	-0.13318
-0.74625	-0.1286	-0.74625	-0.1356	-0.74625	-0.13289
-0.74713	-0.1283	-0.74713	-0.1353	-0.74713	-0.1326
-0.748	-0.128	-0.748	-0.1349	-0.748	-0.1322
-0.74888	-0.1278	-0.74888	-0.1346	-0.74888	-0.13191
-0.74975	-0.1274	-0.74975	-0.1342	-0.74975	-0.13152
-0.75063	-0.1272	-0.75063	-0.1339	-0.75063	-0.13122
-0.7515	-0.1269	-0.7515	-0.1335	-0.7515	-0.13083
-0.75238	-0.1265	-0.75238	-0.1331	-0.75238	-0.13044
-0.75325	-0.1262	-0.75325	-0.1328	-0.75325	-0.13015
-0.75413	-0.1259	-0.75413	-0.1324	-0.75413	-0.12975
-0.755	-0.1255	-0.755	-0.132	-0.755	-0.12936
-0.75588	-0.1252	-0.75588	-0.1316	-0.75588	-0.12897
-0.75675	-0.1249	-0.75675	-0.1312	-0.75675	-0.12858
-0.75763	-0.1245	-0.75763	-0.1307	-0.75763	-0.12809
-0.7585	-0.1241	-0.7585	-0.1303	-0.7585	-0.1277
-0.75938	-0.1237	-0.75938	-0.1299	-0.75938	-0.1273
-0.76025	-0.1233	-0.76025	-0.1294	-0.76025	-0.12681
-0.76113	-0.123	-0.76113	-0.129	-0.76113	-0.12642
-0.762	-0.1226	-0.762	-0.1285	-0.762	-0.12593
-0.76288	-0.1222	-0.76288	-0.1281	-0.76288	-0.12554
-0.76375	-0.1218	-0.76375	-0.1276	-0.76375	-0.12505
-0.76463	-0.1214	-0.76463	-0.1271	-0.76463	-0.12456
-0.7655	-0.121	-0.7655	-0.1267	-0.7655	-0.12417
-0.76638	-0.1205	-0.76638	-0.1262	-0.76638	-0.12368
-0.76725	-0.1201	-0.76725	-0.1257	-0.76725	-0.12319
-0.76813	-0.1197	-0.76813	-0.1252	-0.76813	-0.1227
-0.769	-0.1193	-0.769	-0.1247	-0.769	-0.12221
-0.76988	-0.1189	-0.76988	-0.1242	-0.76988	-0.12172
-0.77075	-0.1185	-0.77075	-0.1237	-0.77075	-0.12123
-0.77163	-0.1181	-0.77163	-0.1232	-0.77163	-0.12074
-0.7725	-0.1176	-0.7725	-0.1227	-0.7725	-0.12025
-0.77338	-0.1171	-0.77338	-0.1221	-0.77338	-0.11966
-0.77425	-0.1167	-0.77425	-0.1216	-0.77425	-0.11917
-0.77513	-0.1163	-0.77513	-0.1211	-0.77513	-0.11868
-0.776	-0.1158	-0.776	-0.1206	-0.776	-0.11819
-0.77688	-0.1153	-0.77688	-0.12	-0.77688	-0.1176
-0.77775	-0.1149	-0.77775	-0.1195	-0.77775	-0.11711
-0.77863	-0.1145	-0.77863	-0.1191	-0.77863	-0.11672
-0.7795	-0.114	-0.7795	-0.1186	-0.7795	-0.11623
-0.78038	-0.1135	-0.78038	-0.118	-0.78038	-0.11564
-0.78125	-0.1131	-0.78125	-0.1175	-0.78125	-0.11515
-0.78213	-0.1126	-0.78213	-0.117	-0.78213	-0.11466
-0.783	-0.1121	-0.783	-0.1164	-0.783	-0.11407
-0.78388	-0.1116	-0.78388	-0.1159	-0.78388	-0.11358
-0.78475	-0.1111	-0.78475	-0.1154	-0.78475	-0.11309
-0.78563	-0.1106	-0.78563	-0.1149	-0.78563	-0.1126
-0.7865	-0.1102	-0.7865	-0.1144	-0.7865	-0.11211
-0.78738	-0.1096	-0.78738	-0.1138	-0.78738	-0.11153
-0.78825	-0.1092	-0.78825	-0.1132	-0.78825	-0.11094
-0.78913	-0.1087	-0.78913	-0.1127	-0.78913	-0.11045
-0.79	-0.1082	-0.79	-0.1122	-0.79	-0.10996
-0.79088	-0.1077	-0.79088	-0.1116	-0.79088	-0.10937
-0.79175	-0.1072	-0.79175	-0.1111	-0.79175	-0.10888
-0.79263	-0.1067	-0.79263	-0.1105	-0.79263	-0.10829
-0.7935	-0.1063	-0.7935	-0.11	-0.7935	-0.1078
-0.79438	-0.1057	-0.79438	-0.1095	-0.79438	-0.10731
-0.79525	-0.1053	-0.79525	-0.1089	-0.79525	-0.10672
-0.79613	-0.1048	-0.79613	-0.1084	-0.79613	-0.10623
-0.797	-0.1043	-0.797	-0.1078	-0.797	-0.10565
-0.79788	-0.1038	-0.79788	-0.1073	-0.79788	-0.10516
-0.79875	-0.1033	-0.79875	-0.1068	-0.79875	-0.10467
-0.79963	-0.1028	-0.79963	-0.1063	-0.79963	-0.10418
-0.8005	-0.1024	-0.8005	-0.1058	-0.8005	-0.10369
-0.80138	-0.1019	-0.80138	-0.1052	-0.80138	-0.1031
-0.80225	-0.1014	-0.80225	-0.1047	-0.80225	-0.10261
-0.80313	-0.1009	-0.80313	-0.1042	-0.80313	-0.10212
-0.804	-0.1004	-0.804	-0.1036	-0.804	-0.10153
-0.80488	-0.09996	-0.80488	-0.1031	-0.80488	-0.10104
-0.80575	-0.0995	-0.80575	-0.1026	-0.80575	-0.10055
-0.80663	-0.099	-0.80663	-0.102	-0.80663	-0.09996
-0.8075	-0.09854	-0.8075	-0.1015	-0.8075	-0.09947
-0.80838	-0.09802	-0.80838	-0.101	-0.80838	-0.09898
-0.80925	-0.09753	-0.80925	-0.1005	-0.80925	-0.09849
-0.81013	-0.09708	-0.81013	-0.1	-0.81013	-0.098
-0.811	-0.09657	-0.811	-0.09948	-0.811	-0.09749
-0.81188	-0.09611	-0.81188	-0.099	-0.81188	-0.09702
-0.81275	-0.09565	-0.81275	-0.09849	-0.81275	-0.09652
-0.81363	-0.09515	-0.81363	-0.09794	-0.81363	-0.09598
-0.8145	-0.09473	-0.8145	-0.09745	-0.8145	-0.0955
-0.81538	-0.09426	-0.81538	-0.09693	-0.81538	-0.09499
-0.81625	-0.09383	-0.81625	-0.09645	-0.81625	-0.09452
-0.81713	-0.09336	-0.81713	-0.09595	-0.81713	-0.09403
-0.818	-0.09287	-0.818	-0.09543	-0.818	-0.09352
-0.81888	-0.09241	-0.81888	-0.09495	-0.81888	-0.09305
-0.81975	-0.09196	-0.81975	-0.09446	-0.81975	-0.09257
-0.82063	-0.09148	-0.82063	-0.09397	-0.82063	-0.09209
-0.8215	-0.09103	-0.8215	-0.09349	-0.8215	-0.09162
-0.82238	-0.09056	-0.82238	-0.09298	-0.82238	-0.09112
-0.82325	-0.09012	-0.82325	-0.09249	-0.82325	-0.09064
-0.82413	-0.08968	-0.82413	-0.09203	-0.82413	-0.09019
-0.825	-0.08922	-0.825	-0.09152	-0.825	-0.08969
-0.82588	-0.08878	-0.82588	-0.09103	-0.82588	-0.08921
-0.82675	-0.08833	-0.82675	-0.09057	-0.82675	-0.08876
-0.82763	-0.08788	-0.82763	-0.09008	-0.82763	-0.08828
-0.8285	-0.08744	-0.8285	-0.08963	-0.8285	-0.08784
-0.82938	-0.08699	-0.82938	-0.08915	-0.82938	-0.08737
-0.83025	-0.08654	-0.83025	-0.0887	-0.83025	-0.08693
-0.83113	-0.08611	-0.83113	-0.08823	-0.83113	-0.08647
-0.832	-0.08567	-0.832	-0.08775	-0.832	-0.086
-0.83288	-0.08525	-0.83288	-0.08731	-0.83288	-0.08557
-0.83375	-0.08485	-0.83375	-0.08684	-0.83375	-0.08511
-0.83463	-0.08442	-0.83463	-0.08638	-0.83463	-0.08465
-0.8355	-0.08401	-0.8355	-0.08594	-0.8355	-0.08422
-0.83638	-0.08355	-0.83638	-0.08548	-0.83638	-0.08377
-0.83725	-0.08314	-0.83725	-0.08506	-0.83725	-0.08336
-0.83813	-0.08274	-0.83813	-0.08464	-0.83813	-0.08295
-0.839	-0.08233	-0.839	-0.08419	-0.839	-0.08251
-0.83988	-0.08192	-0.83988	-0.08375	-0.83988	-0.08208
-0.84075	-0.08148	-0.84075	-0.08332	-0.84075	-0.08166
-0.84163	-0.08104	-0.84163	-0.08287	-0.84163	-0.08122
-0.8425	-0.08064	-0.8425	-0.08247	-0.8425	-0.08082
-0.84338	-0.08023	-0.84338	-0.08203	-0.84338	-0.08039
-0.84425	-0.07984	-0.84425	-0.08158	-0.84425	-0.07995
-0.84513	-0.07946	-0.84513	-0.08113	-0.84513	-0.07951
-0.846	-0.07906	-0.846	-0.08067	-0.846	-0.07906
-0.84688	-0.07867	-0.84688	-0.08026	-0.84688	-0.07866
-0.84775	-0.07828	-0.84775	-0.07986	-0.84775	-0.07827
-0.84863	-0.07789	-0.84863	-0.07946	-0.84863	-0.07787
-0.8495	-0.07754	-0.8495	-0.07906	-0.8495	-0.07748
-0.85038	-0.07714	-0.85038	-0.07864	-0.85038	-0.07707
-0.85125	-0.07678	-0.85125	-0.07824	-0.85125	-0.07668
-0.85213	-0.0764	-0.85213	-0.07786	-0.85213	-0.07631
-0.853	-0.07602	-0.853	-0.07746	-0.853	-0.07591
-0.85388	-0.07566	-0.85388	-0.07709	-0.85388	-0.07555
-0.85475	-0.0753	-0.85475	-0.0767	-0.85475	-0.07517
-0.85563	-0.07494	-0.85563	-0.07631	-0.85563	-0.07479
-0.8565	-0.07461	-0.8565	-0.07595	-0.8565	-0.07443
-0.85738	-0.07424	-0.85738	-0.07555	-0.85738	-0.07404
-0.85825	-0.07389	-0.85825	-0.0752	-0.85825	-0.0737
-0.85913	-0.07355	-0.85913	-0.07484	-0.85913	-0.07335
-0.86	-0.0732	-0.86	-0.07447	-0.86	-0.07298
-0.86088	-0.07287	-0.86088	-0.07409	-0.86088	-0.07261
-0.86175	-0.07255	-0.86175	-0.07375	-0.86175	-0.07228
-0.86263	-0.07221	-0.86263	-0.07338	-0.86263	-0.07191
-0.8635	-0.0719	-0.8635	-0.07304	-0.8635	-0.07158
-0.86438	-0.07153	-0.86438	-0.07269	-0.86438	-0.07124
-0.86525	-0.07121	-0.86525	-0.07235	-0.86525	-0.07091
-0.86613	-0.07089	-0.86613	-0.07201	-0.86613	-0.07057
-0.867	-0.07056	-0.867	-0.07165	-0.867	-0.07022
-0.86788	-0.07026	-0.86788	-0.07131	-0.86788	-0.06989
-0.86875	-0.06995	-0.86875	-0.07098	-0.86875	-0.06956
-0.86963	-0.06964	-0.86963	-0.07065	-0.86963	-0.06924
-0.8705	-0.06933	-0.8705	-0.07033	-0.8705	-0.06893
-0.87138	-0.069	-0.87138	-0.07	-0.87138	-0.0686
-0.87225	-0.06669	-0.87225	-0.06968	-0.87225	-0.06829
-0.87313	-0.06868	-0.87313	-0.06936	-0.87313	-0.06798
-0.874	-0.06806	-0.874	-0.06905	-0.874	-0.06767
-0.87488	-0.06779	-0.87488	-0.06873	-0.87488	-0.06736
-0.87575	-0.06756	-0.87575	-0.06842	-0.87575	-0.06705
-0.87663	-0.06729	-0.87663	-0.0681	-0.87663	-0.06674
-0.8775	-0.06703	-0.8775	-0.06781	-0.8775	-0.06646
-0.87838	-0.06672	-0.87838	-0.06751	-0.87838	-0.06616
-0.87925	-0.06641	-0.87925	-0.0672	-0.87925	-0.06586
-0.88013	-0.06612	-0.88013	-0.0669	-0.88013	-0.06556
-0.881	-0.06582	-0.881	-0.0666	-0.881	-0.06527
-0.88188	-0.06555	-0.88188	-0.06631	-0.88188	-0.06499
-0.88275	-0.06528	-0.88275	-0.06603	-0.88275	-0.06471
-0.88363	-0.06499	-0.88363	-0.06574	-0.88363	-0.06443
-0.8845	-0.06473	-0.8845	-0.06547	-0.8845	-0.06416
-0.88538	-0.06444	-0.88538	-0.0652	-0.88538	-0.0639
-0.88625	-0.06417	-0.88625	-0.06492	-0.88625	-0.06362
-0.88713	-0.06392	-0.88713	-0.06465	-0.88713	-0.06336
-0.888	-0.06364	-0.888	-0.06437	-0.888	-0.06309
-0.88888	-0.06338	-0.88888	-0.06409	-0.88888	-0.06281
-0.88975	-0.06314	-0.88975	-0.06383	-0.88975	-0.06256
-0.89063	-0.06288	-0.89063	-0.06356	-0.89063	-0.06229
-0.8915	-0.06264	-0.8915	-0.06331	-0.8915	-0.06205
-0.89238	-0.06238	-0.89238	-0.06305	-0.89238	-0.06179
-0.89325	-0.06214	-0.89325	-0.0628	-0.89325	-0.06155
-0.89413	-0.0619	-0.89413	-0.06255	-0.89413	-0.0613
-0.895	-0.06165	-0.895	-0.06228	-0.895	-0.06104
-0.89588	-0.06143	-0.89588	-0.06204	-0.89588	-0.0608
-0.89675	-0.0612	-0.89675	-0.0618	-0.89675	-0.06057
-0.89763	-0.06096	-0.89763	-0.06155	-0.89763	-0.06032
-0.8985	-0.06075	-0.8985	-0.06133	-0.8985	-0.06011
-0.89938	-0.06052	-0.89938	-0.06108	-0.89938	-0.05986
-0.90025	-0.06031	-0.90025	-0.06085	-0.90025	-0.05964
-0.90113	-0.0601	-0.90113	-0.06063	-0.90113	-0.05942
-0.902	-0.05987	-0.902	-0.0604	-0.902	-0.05919
-0.90288	-0.05964	-0.90288	-0.06018	-0.90288	-0.05898
-0.90375	-0.05943	-0.90375	-0.05996	-0.90375	-0.05876
-0.90463	-0.05921	-0.90463	-0.05973	-0.90463	-0.05854
-0.9055	-0.05899	-0.9055	-0.05952	-0.9055	-0.05833
-0.90638	-0.05878	-0.90638	-0.05929	-0.90638	-0.05811
-0.90725	-0.05857	-0.90725	-0.05906	-0.90725	-0.05788
-0.90813	-0.05838	-0.90813	-0.05885	-0.90813	-0.05768
-0.909	-0.05817	-0.909	-0.05862	-0.909	-0.05745
-0.90988	-0.05797	-0.90988	-0.05841	-0.90988	-0.05724
-0.91075	-0.05778	-0.91075	-0.05821	-0.91075	-0.05705
-0.91163	-0.05757	-0.91163	-0.058	-0.91163	-0.05684
-0.9125	-0.05739	-0.9125	-0.0578	-0.9125	-0.05665
-0.91338	-0.05718	-0.91338	-0.05759	-0.91338	-0.05644
-0.91425	-0.05699	-0.91425	-0.05738	-0.91425	-0.05623
-0.91513	-0.0568	-0.91513	-0.05718	-0.91513	-0.05604
-0.916	-0.05661	-0.916	-0.05697	-0.916	-0.05583
-0.91688	-0.05642	-0.91688	-0.05677	-0.91688	-0.05564
-0.91775	-0.05624	-0.91775	-0.05659	-0.91775	-0.05546
-0.91863	-0.05606	-0.91863	-0.05638	-0.91863	-0.05525
-0.9195	-0.05589	-0.9195	-0.05621	-0.9195	-0.05509
-0.92038	-0.05571	-0.92038	-0.056	-0.92038	-0.05488
-0.92125	-0.05554	-0.92125	-0.05582	-0.92125	-0.05471
-0.92213	-0.05537	-0.92213	-0.05564	-0.92213	-0.05453
-0.923	-0.0552	-0.923	-0.05547	-0.923	-0.05436
-0.92388	-0.05503	-0.92388	-0.05529	-0.92388	-0.05419
-0.92475	-0.05487	-0.92475	-0.05511	-0.92475	-0.05401
-0.92563	-0.05469	-0.92563	-0.05493	-0.92563	-0.05383
-0.9265	-0.05452	-0.9265	-0.05476	-0.9265	-0.05367
-0.92738	-0.05435	-0.92738	-0.05458	-0.92738	-0.05349
-0.92825	-0.05418	-0.92825	-0.0544	-0.92825	-0.05331
-0.92913	-0.05403	-0.92913	-0.05424	-0.92913	-0.05316
-0.93	-0.05386	-0.93	-0.05406	-0.93	-0.05298
-0.93088	-0.0537	-0.93088	-0.0539	-0.93088	-0.05282
-0.93175	-0.05355	-0.93175	-0.05373	-0.93175	-0.05266
-0.93263	-0.05339	-0.93263	-0.05357	-0.93263	-0.0525
-0.9335	-0.05325	-0.9335	-0.05342	-0.9335	-0.05235
-0.93438	-0.05309	-0.93438	-0.05325	-0.93438	-0.05219
-0.93525	-0.05294	-0.93525	-0.0531	-0.93525	-0.05204
-0.93613	-0.05281	-0.93613	-0.05295	-0.93613	-0.05189
-0.937	-0.05265	-0.937	-0.05279	-0.937	-0.05174
-0.93788	-0.0525	-0.93788	-0.05263	-0.93788	-0.05158
-0.93875	-0.05236	-0.93875	-0.05248	-0.93875	-0.05143
-0.93963	-0.0522	-0.93963	-0.05232	-0.93963	-0.05128
-0.9405	-0.05207	-0.9405	-0.05218	-0.9405	-0.05114
-0.94138	-0.05191	-0.94138	-0.05202	-0.94138	-0.05098
-0.94225	-0.05177	-0.94225	-0.05187	-0.94225	-0.05084
-0.94313	-0.05164	-0.94313	-0.05173	-0.94313	-0.0507
-0.944	-0.05149	-0.944	-0.05158	-0.944	-0.05055
-0.94488	-0.05136	-0.94488	-0.05144	-0.94488	-0.05041
-0.94575	-0.05122	-0.94575	-0.0513	-0.94575	-0.05028
-0.94663	-0.05108	-0.94663	-0.05116	-0.94663	-0.05014
-0.9475	-0.05096	-0.9475	-0.05103	-0.9475	-0.05001
-0.94838	-0.05083	-0.94838	-0.05088	-0.94838	-0.04986
-0.94925	-0.0507	-0.94925	-0.05075	-0.94925	-0.04974
-0.95013	-0.05058	-0.95013	-0.05062	-0.95013	-0.04961
-0.951	-0.05046	-0.951	-0.05048	-0.951	-0.04947
-0.95188	-0.05034	-0.95188	-0.05036	-0.95188	-0.04936
-0.95275	-0.05022	-0.95275	-0.05023	-0.95275	-0.04923
-0.95363	-0.0501	-0.95363	-0.0501	-0.95363	-0.0491
-0.9545	-0.04998	-0.9545	-0.04998	-0.9545	-0.04898
-0.95538	-0.04986	-0.95538	-0.04984	-0.95538	-0.04885
-0.95625	-0.04976	-0.95625	-0.04972	-0.95625	-0.04873
-0.95713	-0.04966	-0.95713	-0.0496	-0.95713	-0.04861
-0.958	-0.04954	-0.958	-0.04947	-0.958	-0.04848
-0.95888	-0.04943	-0.95888	-0.04935	-0.95888	-0.04837
-0.95975	-0.04932	-0.95975	-0.04923	-0.95975	-0.04825
-0.96063	-0.04921	-0.96063	-0.04908	-0.96063	-0.0481
-0.9615	-0.04911	-0.9615	-0.04901	-0.9615	-0.04803
-0.96238	-0.049	-0.96238	-0.04887	-0.96238	-0.0479
-0.96325	-0.0489	-0.96325	-0.04876	-0.96325	-0.04779
-0.96413	-0.0488	-0.96413	-0.04865	-0.96413	-0.04768
-0.965	-0.0487	-0.965	-0.04853	-0.965	-0.04756
-0.96588	-0.04861	-0.96588	-0.04842	-0.96588	-0.04745
-0.96675	-0.04851	-0.96675	-0.04831	-0.96675	-0.04735
-0.96763	-0.04841	-0.96763	-0.04821	-0.96763	-0.04725
-0.9685	-0.04833	-0.9685	-0.0481	-0.9685	-0.04714
-0.96938	-0.04823	-0.96938	-0.04798	-0.96938	-0.04702
-0.97025	-0.04813	-0.97025	-0.04788	-0.97025	-0.04692
-0.97113	-0.04804	-0.97113	-0.04778	-0.97113	-0.04683
-0.972	-0.04795	-0.972	-0.04766	-0.972	-0.04671
-0.97288	-0.04785	-0.97288	-0.04756	-0.97288	-0.04661
-0.97375	-0.04777	-0.97375	-0.04746	-0.97375	-0.04651
-0.97463	-0.04767	-0.97463	-0.04735	-0.97463	-0.04641
-0.9755	-0.04758	-0.9755	-0.04726	-0.9755	-0.04632
-0.97638	-0.04748	-0.97638	-0.04715	-0.97638	-0.04621
-0.97725	-0.04739	-0.97725	-0.04706	-0.97725	-0.04612
-0.97813	-0.0473	-0.97813	-0.04696	-0.97813	-0.04602
-0.979	-0.0472	-0.979	-0.04684	-0.979	-0.04591
-0.97988	-0.04711	-0.97988	-0.04678	-0.97988	-0.04585
-0.98075	-0.04703	-0.98075	-0.04667	-0.98075	-0.04574
-0.98163	-0.04693	-0.98163	-0.04658	-0.98163	-0.04565
-0.9825	-0.04685	-0.9825	-0.04649	-0.9825	-0.04556
-0.98338	-0.04676	-0.98338	-0.0464	-0.98338	-0.04547
-0.98425	-0.04668	-0.98425	-0.04631	-0.98425	-0.04539
-0.98513	-0.04659	-0.98513	-0.04622	-0.98513	-0.0453
-0.986	-0.04651	-0.986	-0.04613	-0.986	-0.04521
-0.98688	-0.04642	-0.98688	-0.04605	-0.98688	-0.04513
-0.98775	-0.04634	-0.98775	-0.04597	-0.98775	-0.04505
-0.98863	-0.04626	-0.98863	-0.04588	-0.98863	-0.04496
-0.9895	-0.04618	-0.9895	-0.0458	-0.9895	-0.04489
-0.99038	-0.0461	-0.99038	-0.04571	-0.99038	-0.0448
-0.99125	-0.04602	-0.99125	-0.04563	-0.99125	-0.04472
-0.99213	-0.04595	-0.99213	-0.04556	-0.99213	-0.04465
-0.993	-0.04587	-0.993	-0.04547	-0.993	-0.04456
-0.99388	-0.04579	-0.99388	-0.04539	-0.99388	-0.04448
-0.99475	-0.04572	-0.99475	-0.04532	-0.99475	-0.04442
-0.99563	-0.04564	-0.99563	-0.04524	-0.99563	-0.04434
-0.9965	-0.04557	-0.9965	-0.04517	-0.9965	-0.04427
-0.99738	-0.04549	-0.99738	-0.04508	-0.99738	-0.04418
-0.99825	-0.04542	-0.99825	-0.04501	-0.99825	-0.04411
-0.99913	-0.04534	-0.99913	-0.04494	-0.99913	-0.04404
-1	-0.04412	-1	-0.04372	-1	-0.04285
-0.99913	-0.04311	-0.99913	-0.04274	-0.99913	-0.04189
-0.99825	-0.04246	-0.99825	-0.04211	-0.99825	-0.04127
-0.99738	-0.04193	-0.99738	-0.04159	-0.99738	-0.04076
-0.9965	-0.04144	-0.9965	-0.04113	-0.9965	-0.04031
-0.99563	-0.041	-0.99563	-0.04072	-0.99563	-0.03991
-0.99475	-0.04062	-0.99475	-0.04037	-0.99475	-0.03957
-0.99388	-0.04026	-0.99388	-0.04001	-0.99388	-0.03921
-0.993	-0.03993	-0.993	-0.03969	-0.993	-0.0389
-0.99213	-0.03959	-0.99213	-0.03937	-0.99213	-0.03859
-0.99125	-0.03927	-0.99125	-0.03905	-0.99125	-0.03827
-0.99038	-0.03897	-0.99038	-0.03877	-0.99038	-0.038
-0.9895	-0.03868	-0.9895	-0.0385	-0.9895	-0.03773
-0.98863	-0.03841	-0.98863	-0.03823	-0.98863	-0.03747
-0.98775	-0.03815	-0.98775	-0.03799	-0.98775	-0.03723
-0.98688	-0.03788	-0.98688	-0.03773	-0.98688	-0.03698
-0.986	-0.03764	-0.986	-0.03749	-0.986	-0.03674
-0.98513	-0.03739	-0.98513	-0.03725	-0.98513	-0.03651
-0.98425	-0.03714	-0.98425	-0.03701	-0.98425	-0.03627
-0.98338	-0.03691	-0.98338	-0.03679	-0.98338	-0.03606
-0.9825	-0.03668	-0.9825	-0.03657	-0.9825	-0.03584
-0.98163	-0.03646	-0.98163	-0.03635	-0.98163	-0.03563
-0.98075	-0.03625	-0.98075	-0.03615	-0.98075	-0.03543
-0.97988	-0.03603	-0.97988	-0.03594	-0.97988	-0.03522
-0.979	-0.03583	-0.979	-0.03575	-0.979	-0.03504
-0.97813	-0.03562	-0.97813	-0.03555	-0.97813	-0.03484
-0.97725	-0.03542	-0.97725	-0.03536	-0.97725	-0.03466
-0.97638	-0.03523	-0.97638	-0.03518	-0.97638	-0.03448
-0.9755	-0.03503	-0.9755	-0.03499	-0.9755	-0.03429
-0.97463	-0.03484	-0.97463	-0.03481	-0.97463	-0.03412
-0.97375	-0.03466	-0.97375	-0.03464	-0.97375	-0.03395
-0.97288	-0.03447	-0.97288	-0.03445	-0.97288	-0.03376
-0.972	-0.0343	-0.972	-0.03429	-0.972	-0.03361
-0.97113	-0.03412	-0.97113	-0.03412	-0.97113	-0.03344
-0.97025	-0.03395	-0.97025	-0.03396	-0.97025	-0.03328
-0.96938	-0.0338	-0.96938	-0.03381	-0.96938	-0.03314
-0.9685	-0.03364	-0.9685	-0.03366	-0.9685	-0.03299
-0.96763	-0.03348	-0.96763	-0.0335	-0.96763	-0.03283
-0.96675	-0.03332	-0.96675	-0.03336	-0.96675	-0.0327
-0.96588	-0.03316	-0.96588	-0.0332	-0.96588	-0.03254
-0.965	-0.03301	-0.965	-0.03306	-0.965	-0.0324
-0.96413	-0.03285	-0.96413	-0.03291	-0.96413	-0.03225
-0.96325	-0.03269	-0.96325	-0.03276	-0.96325	-0.03211
-0.96238	-0.03254	-0.96238	-0.03262	-0.96238	-0.03197
-0.9615	-0.03239	-0.9615	-0.03247	-0.9615	-0.03182
-0.96063	-0.03224	-0.96063	-0.03232	-0.96063	-0.03168
-0.95975	-0.0321	-0.95975	-0.03219	-0.95975	-0.03155
-0.95888	-0.03195	-0.95888	-0.03204	-0.95888	-0.0314
-0.958	-0.03183	-0.958	-0.03192	-0.958	-0.03128
-0.95713	-0.03169	-0.95713	-0.03179	-0.95713	-0.03116
-0.95625	-0.03155	-0.95625	-0.03165	-0.95625	-0.03102
-0.95538	-0.03143	-0.95538	-0.03153	-0.95538	-0.0309
-0.9545	-0.0313	-0.9545	-0.0314	-0.9545	-0.03077
-0.95363	-0.03117	-0.95363	-0.03128	-0.95363	-0.03066
-0.95275	-0.03105	-0.95275	-0.03116	-0.95275	-0.03054
-0.95188	-0.03092	-0.95188	-0.03104	-0.95188	-0.03042
-0.951	-0.03081	-0.951	-0.03092	-0.951	-0.0303
-0.95013	-0.03068	-0.95013	-0.0308	-0.95013	-0.03019
-0.94925	-0.03056	-0.94925	-0.03068	-0.94925	-0.03007
-0.94838	-0.03045	-0.94838	-0.03057	-0.94838	-0.02996
-0.9475	-0.03032	-0.9475	-0.03045	-0.9475	-0.02984
-0.94663	-0.0302	-0.94663	-0.03033	-0.94663	-0.02973
-0.94575	-0.03009	-0.94575	-0.03022	-0.94575	-0.02962
-0.94488	-0.02997	-0.94488	-0.0301	-0.94488	-0.0295
-0.944	-0.02986	-0.944	-0.02999	-0.944	-0.02939
-0.94313	-0.02974	-0.94313	-0.02988	-0.94313	-0.02928
-0.94225	-0.02962	-0.94225	-0.02976	-0.94225	-0.02917
-0.94138	-0.02952	-0.94138	-0.02965	-0.94138	-0.02906
-0.9405	-0.0294	-0.9405	-0.02955	-0.9405	-0.02896
-0.93963	-0.02929	-0.93963	-0.02943	-0.93963	-0.02884
-0.93875	-0.02918	-0.93875	-0.02933	-0.93875	-0.02875
-0.93788	-0.02907	-0.93788	-0.02922	-0.93788	-0.02864
-0.937	-0.02898	-0.937	-0.02913	-0.937	-0.02855
-0.93613	-0.02888	-0.93613	-0.02903	-0.93613	-0.02845
-0.93525	-0.02877	-0.93525	-0.02892	-0.93525	-0.02834
-0.93438	-0.02868	-0.93438	-0.02883	-0.93438	-0.02826
-0.9335	-0.02858	-0.9335	-0.02873	-0.9335	-0.02816
-0.93263	-0.02847	-0.93263	-0.02863	-0.93263	-0.02806
-0.93175	-0.02838	-0.93175	-0.02854	-0.93175	-0.02797
-0.93088	-0.02827	-0.93088	-0.02843	-0.93088	-0.02786
-0.93	-0.02817	-0.93	-0.02834	-0.93	-0.02778
-0.92913	-0.02808	-0.92913	-0.02824	-0.92913	-0.02768
-0.92825	-0.02796	-0.92825	-0.02813	-0.92825	-0.02757
-0.92738	-0.02787	-0.92738	-0.02804	-0.92738	-0.02748
-0.9265	-0.02777	-0.9265	-0.02794	-0.9265	-0.02738
-0.92563	-0.02767	-0.92563	-0.02784	-0.92563	-0.02729
-0.92475	-0.02757	-0.92475	-0.02775	-0.92475	-0.0272
-0.92388	-0.02747	-0.92388	-0.02765	-0.92388	-0.0271
-0.923	-0.02738	-0.923	-0.02756	-0.923	-0.02701
-0.92213	-0.02728	-0.92213	-0.02746	-0.92213	-0.02691
-0.92125	-0.02718	-0.92125	-0.02736	-0.92125	-0.02682
-0.92038	-0.02709	-0.92038	-0.02727	-0.92038	-0.02673
-0.9195	-0.02699	-0.9195	-0.02718	-0.9195	-0.02664
-0.91863	-0.0269	-0.91863	-0.02708	-0.91863	-0.02654
-0.91775	-0.02681	-0.91775	-0.02699	-0.91775	-0.02645
-0.91688	-0.0267	-0.91688	-0.0269	-0.91688	-0.02636
-0.916	-0.02662	-0.916	-0.02681	-0.916	-0.02628
-0.91513	-0.02653	-0.91513	-0.02672	-0.91513	-0.02619
-0.91425	-0.02643	-0.91425	-0.02662	-0.91425	-0.02609
-0.91338	-0.02634	-0.91338	-0.02654	-0.91338	-0.02601
-0.9125	-0.02624	-0.9125	-0.02644	-0.9125	-0.02591
-0.91163	-0.02615	-0.91163	-0.02635	-0.91163	-0.02583
-0.91075	-0.02606	-0.91075	-0.02627	-0.91075	-0.02575
-0.90988	-0.02597	-0.90988	-0.02616	-0.90988	-0.02564
-0.909	-0.02588	-0.909	-0.02608	-0.909	-0.02556
-0.90813	-0.02578	-0.90813	-0.02599	-0.90813	-0.02547
-0.90725	-0.02569	-0.90725	-0.02589	-0.90725	-0.02537
-0.90638	-0.02561	-0.90638	-0.02581	-0.90638	-0.0253
-0.9055	-0.02551	-0.9055	-0.02571	-0.9055	-0.0252
-0.90463	-0.02541	-0.90463	-0.02561	-0.90463	-0.0251
-0.90375	-0.02534	-0.90375	-0.02553	-0.90375	-0.02502
-0.90288	-0.02524	-0.90288	-0.02543	-0.90288	-0.02492
-0.902	-0.02515	-0.902	-0.02535	-0.902	-0.02485
-0.90113	-0.02506	-0.90113	-0.02526	-0.90113	-0.02476
-0.90025	-0.02496	-0.90025	-0.02516	-0.90025	-0.02466
-0.89938	-0.02487	-0.89938	-0.02507	-0.89938	-0.02457
-0.8985	-0.02478	-0.8985	-0.02498	-0.8985	-0.02448
-0.89763	-0.02469	-0.89763	-0.02489	-0.89763	-0.02439
-0.89675	-0.0246	-0.89675	-0.0248	-0.89675	-0.02431
-0.89588	-0.02451	-0.89588	-0.0247	-0.89588	-0.02421
-0.895	-0.02443	-0.895	-0.02462	-0.895	-0.02413
-0.89413	-0.02435	-0.89413	-0.02452	-0.89413	-0.02403
-0.89325	-0.02425	-0.89325	-0.02443	-0.89325	-0.02394
-0.89238	-0.02418	-0.89238	-0.02435	-0.89238	-0.02387
-0.8915	-0.02409	-0.8915	-0.02426	-0.8915	-0.02378
-0.89063	-0.024	-0.89063	-0.02417	-0.89063	-0.02369
-0.88975	-0.02392	-0.88975	-0.02409	-0.88975	-0.02361
-0.88888	-0.02382	-0.88888	-0.02399	-0.88888	-0.02351
-0.888	-0.02374	-0.888	-0.02392	-0.888	-0.02344
-0.88713	-0.02365	-0.88713	-0.02382	-0.88713	-0.02335
-0.88625	-0.02356	-0.88625	-0.02373	-0.88625	-0.02326
-0.88538	-0.02347	-0.88538	-0.02364	-0.88538	-0.02317
-0.8845	-0.02339	-0.8845	-0.02355	-0.8845	-0.02308
-0.88363	-0.02329	-0.88363	-0.02345	-0.88363	-0.02298
-0.88275	-0.02321	-0.88275	-0.02336	-0.88275	-0.0229
-0.88188	-0.02311	-0.88188	-0.02327	-0.88188	-0.02281
-0.881	-0.02303	-0.881	-0.02318	-0.881	-0.02272
-0.88013	-0.02293	-0.88013	-0.02309	-0.88013	-0.02263
-0.87925	-0.02284	-0.87925	-0.02299	-0.87925	-0.02253
-0.87838	-0.02275	-0.87838	-0.02291	-0.87838	-0.02245
-0.8775	-0.02266	-0.8775	-0.02281	-0.8775	-0.02236
-0.87663	-0.02256	-0.87663	-0.02271	-0.87663	-0.02226
-0.87575	-0.02248	-0.87575	-0.02263	-0.87575	-0.02218
-0.87488	-0.02238	-0.87488	-0.02252	-0.87488	-0.02207
-0.874	-0.0223	-0.874	-0.02243	-0.874	-0.02198
-0.87313	-0.02221	-0.87313	-0.02233	-0.87313	-0.02189
-0.87225	-0.02212	-0.87225	-0.02223	-0.87225	-0.02179
-0.87138	-0.02203	-0.87138	-0.02214	-0.87138	-0.0217
-0.8705	-0.02195	-0.8705	-0.02205	-0.8705	-0.02161
-0.86963	-0.02186	-0.86963	-0.02196	-0.86963	-0.02152
-0.86875	-0.02177	-0.86875	-0.02187	-0.86875	-0.02144
-0.86788	-0.02167	-0.86788	-0.02177	-0.86788	-0.02134
-0.867	-0.02159	-0.867	-0.02168	-0.867	-0.02125
-0.86613	-0.0215	-0.86613	-0.02159	-0.86613	-0.02116
-0.86525	-0.02141	-0.86525	-0.02149	-0.86525	-0.02106
-0.86438	-0.02132	-0.86438	-0.0214	-0.86438	-0.02097
-0.8635	-0.02123	-0.8635	-0.0213	-0.8635	-0.02088
-0.86263	-0.02116	-0.86263	-0.0212	-0.86263	-0.02078
-0.86175	-0.02104	-0.86175	-0.0211	-0.86175	-0.02068
-0.86088	-0.02094	-0.86088	-0.02099	-0.86088	-0.02057
-0.86	-0.02085	-0.86	-0.0209	-0.86	-0.02048
-0.85913	-0.02075	-0.85913	-0.02079	-0.85913	-0.02038
-0.85825	-0.02065	-0.85825	-0.02068	-0.85825	-0.02027
-0.85738	-0.02055	-0.85738	-0.02058	-0.85738	-0.02017
-0.8565	-0.02045	-0.8565	-0.02047	-0.8565	-0.02006
-0.85563	-0.02035	-0.85563	-0.02036	-0.85563	-0.01996
-0.85475	-0.02025	-0.85475	-0.02026	-0.85475	-0.01986
-0.85388	-0.02014	-0.85388	-0.02014	-0.85388	-0.01974
-0.853	-0.02005	-0.853	-0.02004	-0.853	-0.01964
-0.85213	-0.01994	-0.85213	-0.01992	-0.85213	-0.01952
-0.85125	-0.01983	-0.85125	-0.01981	-0.85125	-0.01942
-0.85038	-0.01973	-0.85038	-0.01971	-0.85038	-0.01932
-0.8495	-0.01961	-0.8495	-0.01959	-0.8495	-0.0192
-0.84863	-0.01951	-0.84863	-0.01947	-0.84863	-0.01908
-0.84775	-0.01941	-0.84775	-0.01936	-0.84775	-0.01898
-0.84688	-0.0193	-0.84688	-0.01924	-0.84688	-0.01886
-0.846	-0.0192	-0.846	-0.01914	-0.846	-0.01876
-0.84513	-0.01909	-0.84513	-0.01902	-0.84513	-0.01864
-0.84425	-0.01897	-0.84425	-0.0189	-0.84425	-0.01852
-0.84338	-0.01887	-0.84338	-0.01878	-0.84338	-0.01841
-0.8425	-0.01876	-0.8425	-0.01866	-0.8425	-0.01829
-0.84163	-0.01864	-0.84163	-0.01854	-0.84163	-0.01817
-0.84075	-0.01855	-0.84075	-0.01843	-0.84075	-0.01806
-0.83988	-0.01842	-0.83988	-0.01829	-0.83988	-0.01793
-0.839	-0.01831	-0.839	-0.01818	-0.839	-0.01782
-0.83813	-0.01819	-0.83813	-0.01804	-0.83813	-0.01768
-0.83725	-0.01806	-0.83725	-0.0179	-0.83725	-0.01754
-0.83638	-0.01795	-0.83638	-0.01779	-0.83638	-0.01744
-0.8355	-0.01783	-0.8355	-0.01765	-0.8355	-0.0173
-0.83463	-0.01771	-0.83463	-0.01751	-0.83463	-0.01716
-0.83375	-0.01759	-0.83375	-0.01739	-0.83375	-0.01704
-0.83288	-0.01745	-0.83288	-0.01724	-0.83288	-0.0169
-0.832	-0.01735	-0.832	-0.01712	-0.832	-0.01678
-0.83113	-0.01722	-0.83113	-0.01699	-0.83113	-0.01665
-0.83025	-0.0171	-0.83025	-0.01685	-0.83025	-0.01652
-0.82938	-0.01697	-0.82938	-0.01672	-0.82938	-0.01639
-0.8285	-0.01686	-0.8285	-0.0166	-0.8285	-0.01627
-0.82763	-0.01673	-0.82763	-0.01646	-0.82763	-0.01613
-0.82675	-0.01662	-0.82675	-0.01633	-0.82675	-0.01601
-0.82588	-0.01648	-0.82588	-0.01618	-0.82588	-0.01586
-0.825	-0.01637	-0.825	-0.01606	-0.825	-0.01574
-0.82413	-0.01624	-0.82413	-0.0159	-0.82413	-0.01558
-0.82325	-0.0161	-0.82325	-0.01575	-0.82325	-0.01544
-0.82238	-0.01598	-0.82238	-0.01562	-0.82238	-0.01531
-0.8215	-0.01584	-0.8215	-0.01546	-0.8215	-0.01515
-0.82063	-0.0157	-0.82063	-0.01531	-0.82063	-0.01501
-0.81975	-0.01557	-0.81975	-0.01515	-0.81975	-0.01485
-0.81888	-0.01542	-0.81888	-0.01499	-0.81888	-0.01469
-0.818	-0.01529	-0.818	-0.01484	-0.818	-0.01455
-0.81713	-0.01513	-0.81713	-0.01467	-0.81713	-0.01438
-0.81625	-0.01498	-0.81625	-0.01451	-0.81625	-0.01422
-0.81538	-0.01485	-0.81538	-0.01435	-0.81538	-0.01407
-0.8145	-0.01469	-0.8145	-0.0142	-0.8145	-0.01392
-0.81363	-0.01455	-0.81363	-0.01403	-0.81363	-0.01375
-0.81275	-0.0144	-0.81275	-0.01387	-0.81275	-0.0136
-0.81188	-0.01425	-0.81188	-0.01369	-0.81188	-0.01342
-0.811	-0.0141	-0.811	-0.01355	-0.811	-0.01328
-0.81013	-0.01394	-0.81013	-0.01337	-0.81013	-0.01311
-0.80925	-0.01378	-0.80925	-0.0132	-0.80925	-0.01294
-0.80838	-0.01365	-0.80838	-0.01303	-0.80838	-0.01277
-0.8075	-0.01349	-0.8075	-0.01286	-0.8075	-0.01261
-0.80663	-0.01332	-0.80663	-0.01268	-0.80663	-0.01243
-0.80575	-0.01317	-0.80575	-0.01251	-0.80575	-0.01226
-0.80488	-0.01299	-0.80488	-0.01232	-0.80488	-0.01208
-0.804	-0.01285	-0.804	-0.01216	-0.804	-0.01192
-0.80313	-0.01267	-0.80313	-0.01198	-0.80313	-0.01174
-0.80225	-0.0125	-0.80225	-0.01181	-0.80225	-0.01158
-0.80138	-0.01234	-0.80138	-0.01164	-0.80138	-0.01141
-0.8005	-0.01218	-0.8005	-0.01146	-0.8005	-0.01123
-0.79963	-0.01202	-0.79963	-0.01127	-0.79963	-0.01105
-0.79875	-0.01186	-0.79875	-0.0111	-0.79875	-0.01088
-0.79788	-0.01169	-0.79788	-0.0109	-0.79788	-0.01068
-0.797	-0.01153	-0.797	-0.01073	-0.797	-0.01052
-0.79613	-0.01136	-0.79613	-0.01053	-0.79613	-0.01032
-0.79525	-0.01118	-0.79525	-0.01034	-0.79525	-0.01014
-0.79438	-0.01103	-0.79438	-0.01016	-0.79438	-0.00996
-0.7935	-0.01085	-0.7935	-0.00997	-0.7935	-0.00977
-0.79263	-0.01067	-0.79263	-0.00977	-0.79263	-0.00957
-0.79175	-0.0105	-0.79175	-0.00958	-0.79175	-0.00939
-0.79088	-0.01032	-0.79088	-0.00938	-0.79088	-0.00919
-0.79	-0.01014	-0.79	-0.00921	-0.79	-0.00902
-0.78913	-0.00996	-0.78913	-0.00901	-0.78913	-0.00883
-0.78825	-0.00976	-0.78825	-0.00879	-0.78825	-0.00861
-0.78738	-0.00959	-0.78738	-0.0086	-0.78738	-0.00843
-0.7865	-0.00941	-0.7865	-0.00838	-0.7865	-0.00822
-0.78563	-0.00923	-0.78563	-0.00818	-0.78563	-0.00802
-0.78475	-0.00905	-0.78475	-0.00797	-0.78475	-0.00781
-0.78388	-0.00884	-0.78388	-0.00776	-0.78388	-0.0076
-0.783	-0.00866	-0.783	-0.00753	-0.783	-0.00738
-0.78213	-0.00846	-0.78213	-0.00733	-0.78213	-0.00719
-0.78125	-0.00825	-0.78125	-0.00711	-0.78125	-0.00697
-0.78038	-0.00805	-0.78038	-0.00692	-0.78038	-0.00678
-0.7795	-0.00784	-0.7795	-0.00669	-0.7795	-0.00656
-0.77863	-0.00764	-0.77863	-0.00648	-0.77863	-0.00635
-0.77775	-0.00744	-0.77775	-0.00626	-0.77775	-0.00613
-0.77688	-0.00723	-0.77688	-0.00602	-0.77688	-0.0059
-0.776	-0.00704	-0.776	-0.00579	-0.776	-0.00568
-0.77513	-0.00683	-0.77513	-0.00555	-0.77513	-0.00544
-0.77425	-0.00662	-0.77425	-0.0053	-0.77425	-0.00519
-0.77338	-0.00642	-0.77338	-0.00506	-0.77338	-0.00496
-0.7725	-0.0062	-0.7725	-0.00481	-0.7725	-0.00471
-0.77163	-0.00597	-0.77163	-0.00456	-0.77163	-0.00447
-0.77075	-0.00576	-0.77075	-0.00431	-0.77075	-0.00423
-0.76988	-0.00551	-0.76988	-0.00405	-0.76988	-0.00397
-0.769	-0.0053	-0.769	-0.00384	-0.769	-0.00376
-0.76813	-0.00506	-0.76813	-0.00358	-0.76813	-0.00351
-0.76725	-0.00481	-0.76725	-0.00333	-0.76725	-0.00327
-0.76638	-0.0046	-0.76638	-0.00309	-0.76638	-0.00303
-0.7655	-0.00436	-0.7655	-0.00282	-0.7655	-0.00277
-0.76463	-0.00412	-0.76463	-0.00256	-0.76463	-0.00251
-0.76375	-0.0039	-0.76375	-0.00232	-0.76375	-0.00227
-0.76288	-0.00365	-0.76288	-0.00205	-0.76288	-0.00201
-0.762	-0.00343	-0.762	-0.0018	-0.762	-0.00177
-0.76113	-0.00319	-0.76113	-0.00155	-0.76113	-0.00152
-0.76025	-0.00295	-0.76025	-0.00129	-0.76025	-0.00126
-0.75938	-0.0027	-0.75938	-0.00103	-0.75938	-0.00101
-0.7585	-0.00245	-0.7585	-0.000755	-0.7585	-0.00074
-0.75763	-0.0022	-0.75763	-0.0004989	-0.75763	-0.000488922
-0.75675	-0.00197	-0.75675	-0.0002399	-0.75675	-0.000235102
-0.75588	-0.0017	-0.75588	4.055e-05	-0.75588	3.9739e-05
-0.755	-0.00148	-0.755	0.0002857	-0.755	0.000279986
-0.75413	-0.00122	-0.75413	0.000575	-0.75413	0.000565
-0.75325	-0.00097	-0.75325	0.000845	-0.75325	0.000825
-0.75238	-0.00073	-0.75238	0.00111	-0.75238	0.00109
-0.7515	-0.0004674	-0.7515	0.00139	-0.7515	0.00136
-0.75063	-0.0002097	-0.75063	0.00167	-0.75063	0.00164
-0.74975	3.866e-05	-0.74975	0.00193	-0.74975	0.00189
-0.74888	0.0003046	-0.74888	0.00223	-0.74888	0.00218
-0.748	0.00055	-0.748	0.00248	-0.748	0.00243
-0.74713	0.000815	-0.74713	0.00276	-0.74713	0.0027
-0.74625	0.00109	-0.74625	0.00304	-0.74625	0.00298
-0.74538	0.00134	-0.74538	0.0033	-0.74538	0.00323
-0.7445	0.00161	-0.7445	0.00359	-0.7445	0.00352
-0.74363	0.00188	-0.74363	0.00387	-0.74363	0.0038
-0.74275	0.00214	-0.74275	0.00415	-0.74275	0.00407
-0.74188	0.00241	-0.74188	0.00444	-0.74188	0.00436
-0.741	0.00266	-0.741	0.0047	-0.741	0.00461
-0.74013	0.00293	-0.74013	0.005	-0.74013	0.0049
-0.73925	0.00319	-0.73925	0.00528	-0.73925	0.00517
-0.73838	0.00346	-0.73838	0.00553	-0.73838	0.00542
-0.7375	0.00373	-0.7375	0.00583	-0.7375	0.00572
-0.73663	0.004	-0.73663	0.00612	-0.73663	0.006
-0.73575	0.00426	-0.73575	0.0064	-0.73575	0.00627
-0.73488	0.00455	-0.73488	0.0067	-0.73488	0.00657
-0.734	0.00482	-0.734	0.00699	-0.734	0.00685
-0.73313	0.00509	-0.73313	0.00728	-0.73313	0.00714
-0.73225	0.00536	-0.73225	0.00758	-0.73225	0.00743
-0.73138	0.00561	-0.73138	0.00786	-0.73138	0.0077
-0.7305	0.0059	-0.7305	0.00815	-0.7305	0.00798
-0.72963	0.00618	-0.72963	0.00843	-0.72963	0.00827
-0.72875	0.00645	-0.72875	0.00872	-0.72875	0.00855
-0.72788	0.00676	-0.72788	0.00902	-0.72788	0.00884
-0.727	0.00703	-0.727	0.0093	-0.727	0.00912
-0.72613	0.00731	-0.72613	0.0096	-0.72613	0.00941
-0.72525	0.0076	-0.72525	0.00991	-0.72525	0.00972
-0.72438	0.00786	-0.72438	0.01018	-0.72438	0.00998
-0.7235	0.00815	-0.7235	0.01049	-0.7235	0.01028
-0.72263	0.00843	-0.72263	0.01079	-0.72263	0.01058
-0.72175	0.0087	-0.72175	0.01109	-0.72175	0.01087
-0.72088	0.009	-0.72088	0.01139	-0.72088	0.01116
-0.72	0.00927	-0.72	0.01167	-0.72	0.01144
-0.71913	0.00956	-0.71913	0.01197	-0.71913	0.01173
-0.71825	0.00985	-0.71825	0.01226	-0.71825	0.01202
-0.71738	0.01012	-0.71738	0.01253	-0.71738	0.01228
-0.7165	0.01041	-0.7165	0.01283	-0.7165	0.01258
-0.71563	0.0107	-0.71563	0.01314	-0.71563	0.01288
-0.71475	0.01098	-0.71475	0.01342	-0.71475	0.01315
-0.71388	0.01128	-0.71388	0.01375	-0.71388	0.01348
-0.713	0.01154	-0.713	0.01401	-0.713	0.01373
-0.71213	0.01186	-0.71213	0.01431	-0.71213	0.01403
-0.71125	0.01214	-0.71125	0.01462	-0.71125	0.01433
-0.71038	0.01241	-0.71038	0.01488	-0.71038	0.01458
-0.7095	0.0127	-0.7095	0.01518	-0.7095	0.01488
-0.70863	0.01298	-0.70863	0.01548	-0.70863	0.01517
-0.70775	0.01325	-0.70775	0.01577	-0.70775	0.01546
-0.70688	0.01354	-0.70688	0.0161	-0.70688	0.01578
-0.706	0.01381	-0.706	0.01639	-0.706	0.01606
-0.70513	0.01409	-0.70513	0.01671	-0.70513	0.01638
-0.70425	0.0144	-0.70425	0.01704	-0.70425	0.0167
-0.70338	0.01467	-0.70338	0.01734	-0.70338	0.017
-0.7025	0.01493	-0.7025	0.01765	-0.7025	0.0173
-0.70163	0.01521	-0.70163	0.01797	-0.70163	0.01761
-0.70075	0.01549	-0.70075	0.01827	-0.70075	0.01791
-0.69988	0.0158	-0.69988	0.01864	-0.69988	0.01827
-0.699	0.01608	-0.699	0.01895	-0.699	0.01857
-0.69813	0.01639	-0.69813	0.0193	-0.69813	0.01892
-0.69725	0.01669	-0.69725	0.01968	-0.69725	0.01929
-0.69638	0.01698	-0.69638	0.02001	-0.69638	0.01961
-0.6955	0.01727	-0.6955	0.02037	-0.6955	0.01997
-0.69463	0.01756	-0.69463	0.02074	-0.69463	0.02033
-0.69375	0.01785	-0.69375	0.02109	-0.69375	0.02067
-0.69288	0.01815	-0.69288	0.0215	-0.69288	0.02107
-0.692	0.01846	-0.692	0.02187	-0.692	0.02144
-0.69113	0.01878	-0.69113	0.02227	-0.69113	0.02183
-0.69025	0.0191	-0.69025	0.02269	-0.69025	0.02224
-0.68938	0.01942	-0.68938	0.02307	-0.68938	0.02261
-0.6885	0.01975	-0.6885	0.02347	-0.6885	0.023
-0.68763	0.02009	-0.68763	0.02391	-0.68763	0.02343
-0.68675	0.02041	-0.68675	0.02431	-0.68675	0.02383
-0.68588	0.02077	-0.68588	0.02475	-0.68588	0.02426
-0.685	0.0211	-0.685	0.02514	-0.685	0.02464
-0.68413	0.02146	-0.68413	0.02559	-0.68413	0.02508
-0.68325	0.02184	-0.68325	0.02603	-0.68325	0.02551
-0.68238	0.02219	-0.68238	0.02647	-0.68238	0.02594
-0.6815	0.0226	-0.6815	0.02691	-0.6815	0.02637
-0.68063	0.02297	-0.68063	0.02734	-0.68063	0.0268
-0.67975	0.02334	-0.67975	0.02778	-0.67975	0.02723
-0.67888	0.02375	-0.67888	0.02824	-0.67888	0.02768
-0.678	0.02412	-0.678	0.02865	-0.678	0.02808
-0.67713	0.02453	-0.67713	0.02914	-0.67713	0.02856
-0.67625	0.02494	-0.67625	0.02961	-0.67625	0.02902
-0.67538	0.02534	-0.67538	0.03003	-0.67538	0.02943
-0.6745	0.02576	-0.6745	0.03051	-0.6745	0.0299
-0.67363	0.02618	-0.67363	0.03098	-0.67363	0.03036
-0.67275	0.02657	-0.67275	0.03145	-0.67275	0.03082
-0.67188	0.02701	-0.67188	0.03194	-0.67188	0.0313
-0.671	0.02736	-0.671	0.03236	-0.671	0.03172
-0.67013	0.02781	-0.67013	0.03287	-0.67013	0.03222
-0.66925	0.02822	-0.66925	0.03336	-0.66925	0.0327
-0.66838	0.02865	-0.66838	0.03382	-0.66838	0.03315
-0.6675	0.02907	-0.6675	0.0343	-0.6675	0.03362
-0.66663	0.02949	-0.66663	0.0348	-0.66663	0.03411
-0.66575	0.02992	-0.66575	0.03527	-0.66575	0.03457
-0.66488	0.03039	-0.66488	0.03579	-0.66488	0.03508
-0.664	0.03077	-0.664	0.03622	-0.664	0.0355
-0.66313	0.03125	-0.66313	0.03674	-0.66313	0.03601
-0.66225	0.03169	-0.66225	0.03724	-0.66225	0.0365
-0.66138	0.0321	-0.66138	0.03772	-0.66138	0.03697
-0.6605	0.03256	-0.6605	0.03815	-0.6605	0.03739
-0.65963	0.03302	-0.65963	0.0386	-0.65963	0.03783
-0.65875	0.03345	-0.65875	0.03909	-0.65875	0.03831
-0.65788	0.03393	-0.65788	0.0396	-0.65788	0.03881
-0.657	0.03434	-0.657	0.04005	-0.657	0.03925
-0.65613	0.03481	-0.65613	0.04055	-0.65613	0.03974
-0.65525	0.03527	-0.65525	0.04107	-0.65525	0.04025
-0.65438	0.03571	-0.65438	0.04153	-0.65438	0.0407
-0.6535	0.03616	-0.6535	0.04204	-0.6535	0.0412
[truncated: 1,203 more rows]

## Sheet: Figure 2b
GCD profiles of notro-BTH-COF.
0.2 A g-1		0.5 A g-1		1 A g-1		2 A g-1		5 A g-1		10 A g-1		20 A g-1		30 A g-1		50 A g-1
Specific capacity (mAh g-1)	Voltage (V)	Specific capacity (mAh g-1)	Voltage (V)	Specific capacity (mAh g-1)	Voltage (V)	Specific capacity (mAh g-1)	Voltage (V)	Specific capacity (mAh g-1)	Voltage (V)	Specific capacity (mAh g-1)	Voltage (V)	Specific capacity (mAh g-1)	Voltage (V)	Specific capacity (mAh g-1)	Voltage (V)	Specific capacity (mAh g-1)	Voltage (V)
0	-1	0	-1	0	-1	0	-1	0	-1	0	-1	0	-1	0	-1	0	-1
0.15059	-0.8958	0.58499	-0.76794	0.7734	-0.7565	0.71694	-0.74805	0.79666	-0.73573	1.4905	-0.69208	2.05153	-0.67017	3.07032	-0.63057	6.21042	-0.52013
0.30117	-0.85567	1.28696	-0.74206	1.65728	-0.73247	1.53631	-0.72526	1.59331	-0.71417	2.981	-0.67043	3.66345	-0.65037	6.34998	-0.5981	12.4208	-0.42773
0.37646	-0.83385	1.75496	-0.72974	2.2097	-0.72121	2.15083	-0.71417	2.30145	-0.70202	4.22309	-0.65882	5.56844	-0.63374	8.93184	-0.57627	17.5148	-0.40555
0.52705	-0.8217	2.45693	-0.71936	3.09358	-0.71118	2.76536	-0.7059	3.0981	-0.69252	5.71359	-0.64746	7.61998	-0.61966	12.0719	-0.55066	23.795	-0.39024
0.67763	-0.81176	3.04192	-0.71118	3.64601	-0.7051	3.4823	-0.69815	3.71772	-0.68724	7.12128	-0.6384	9.23189	-0.60918	14.584	-0.52831	30.0752	-0.3766
0.75293	-0.80437	3.50991	-0.70634	4.52989	-0.6985	4.09683	-0.6927	4.51437	-0.68064	8.36337	-0.6311	11.2834	-0.59713	17.7241	-0.49839	35.1691	-0.36542
0.90351	-0.79944	4.21189	-0.70026	5.30328	-0.69296	4.9162	-0.68689	5.22251	-0.6751	9.77106	-0.62326	12.8221	-0.58842	20.306	-0.47437	41.4493	-0.35152
1.0541	-0.79469	4.67988	-0.69674	5.96619	-0.68909	5.4283	-0.68293	5.93065	-0.67096	11.2616	-0.61587	14.8736	-0.57715	23.4461	-0.45096	47.7295	-0.33744
1.12939	-0.79046	5.38185	-0.69208	6.73959	-0.68451	6.24766	-0.67835	6.7273	-0.66603	12.5864	-0.60945	16.8519	-0.56554	26.656	-0.43486	52.8235	-0.32644
1.27997	-0.78756	5.96684	-0.6883	7.4025	-0.68117	6.86219	-0.67474	7.52396	-0.66154	13.9941	-0.60232	18.3905	-0.55656	29.168	-0.42553	59.1037	-0.31262
1.35527	-0.78474	6.43483	-0.68539	8.17589	-0.67738	7.57913	-0.67087	8.14357	-0.65838	15.2362	-0.59686	20.442	-0.5445	32.3081	-0.41673	64.1278	-0.30101
1.50585	-0.7821	7.13681	-0.68161	8.8388	-0.67413	8.29607	-0.66744	8.94023	-0.6545	16.6439	-0.59053	22.054	-0.53456	34.89	-0.41013	70.408	-0.28508
1.65644	-0.77973	7.7218	-0.67835	9.72268	-0.67096	8.9106	-0.66445	9.55985	-0.65107	18.1344	-0.58314	24.0322	-0.52136	38.0999	-0.40318	75.6415	-0.26898
1.80702	-0.77735	8.18978	-0.67615	10.4961	-0.6677	9.62755	-0.66084	10.445	-0.6472	19.3765	-0.57777	25.9372	-0.50834	41.3098	-0.39693	81.8519	-0.24742
1.88232	-0.77586	8.89176	-0.6729	11.0485	-0.66498	10.3445	-0.65732	11.2417	-0.64386	20.867	-0.57108	27.5491	-0.49681	43.8218	-0.39218	88.2019	-0.21873
2.0329	-0.77366	9.35975	-0.67052	11.9324	-0.66154	11.0614	-0.65477	11.8613	-0.64113	22.2747	-0.5643	29.6007	-0.48282	46.8922	-0.3861	93.2959	-0.1903
2.18349	-0.77181	9.94473	-0.66779	12.5953	-0.65926	11.5735	-0.65204	12.6579	-0.63778	23.434	-0.55867	31.1393	-0.47349	49.4042	-0.38126	99.3667	-0.14358
2.25878	-0.77031	10.6467	-0.6648	13.3687	-0.65635	12.3929	-0.64905	13.3661	-0.63453	25.0073	-0.55163	33.1176	-0.46214	52.5443	-0.37519	105.786	-0.07775
2.40936	-0.7689	11.1147	-0.66278	14.0316	-0.6538	13.0074	-0.64641	14.0742	-0.6318	26.415	-0.5445	35.0958	-0.45254	55.7542	-0.36894	110.88	-0.02029
2.48466	-0.76758	11.6997	-0.66022	14.805	-0.65116	13.7244	-0.64386	14.7824	-0.62881	27.6571	-0.53852	36.6345	-0.44621	58.2663	-0.36419	117.37	0.06446
2.63524	-0.76591	12.4017	-0.6575	15.5784	-0.64817	14.4413	-0.64086	15.579	-0.62564	29.0648	-0.53078	38.686	-0.43882	61.4064	-0.3575	122.464	0.14366
2.78583	-0.76424	12.8697	-0.65565	16.2413	-0.64614	15.0558	-0.63893	16.2871	-0.62335	30.5553	-0.52268	40.6643	-0.43266	64.5465	-0.35099	128.744	0.25823
2.86112	-0.76327	13.5716	-0.65292	17.0147	-0.64359	15.8752	-0.63602	17.0838	-0.62036	31.7974	-0.51599	42.1297	-0.42826	67.1284	-0.34589	133.838	0.41267
3.0117	-0.76213	14.1566	-0.65081	17.6776	-0.64139	16.3873	-0.63356	17.7034	-0.61807	33.205	-0.50798	44.1079	-0.42315	70.3382	-0.33946
3.16229	-0.76116	14.6246	-0.6487	18.451	-0.63866	17.2067	-0.63101	18.5001	-0.6149	34.6127	-0.49962	46.1595	-0.41849	72.7805	-0.33427	0	0.26342
3.31288	-0.75949	15.2096	-0.64658	19.2244	-0.63594	17.8212	-0.62872	19.2967	-0.612	36.1032	-0.49135	47.7714	-0.41497	75.9206	-0.32776	6.21042	0.03621
3.38817	-0.7587	15.9116	-0.64465	19.8873	-0.63418	18.5382	-0.62634	19.9164	-0.60962	37.2625	-0.48519	49.7497	-0.41057	78.991	-0.32081	12.5604	-0.1368
3.53875	-0.75773	16.3796	-0.64245	20.6607	-0.63145	19.1527	-0.62388	20.713	-0.60698	38.8358	-0.4771	51.3616	-0.4074	81.4333	-0.31491	17.7241	-0.21697
3.68934	-0.7565	16.9645	-0.64042	21.4341	-0.62907	19.8696	-0.62186	21.4211	-0.6047	40.2435	-0.46953	53.4131	-0.40335	84.6431	-0.30717	23.9345	-0.2769
3.76463	-0.75553	17.5495	-0.6384	22.097	-0.62714	20.5866	-0.6193	22.2178	-0.60153	41.4856	-0.46416	55.3181	-0.39966	87.7135	-0.29898	29.0285	-0.31139
3.91522	-0.7543	18.2515	-0.63629	22.8704	-0.62502	21.3035	-0.61684	23.0144	-0.59906	42.9761	-0.45774	56.8567	-0.39666	90.2953	-0.2915	35.2389	-0.34536
4.0658	-0.75359	18.8365	-0.63426	23.5333	-0.62282	21.918	-0.61517	23.6341	-0.5966	44.3838	-0.45228	58.9083	-0.39279	93.4354	-0.28182	41.4493	-0.3707
4.14109	-0.7528	19.3045	-0.6325	24.4172	-0.6208	22.635	-0.61244	24.4307	-0.59378	45.6259	-0.44797	60.5202	-0.3898	96.0173	-0.2732	46.613	-0.3898
4.29168	-0.75174	20.0065	-0.6303	25.1906	-0.61834	23.2495	-0.61042	25.0503	-0.59141	47.0336	-0.44313	62.4985	-0.38602	99.1574	-0.26158	52.8235	-0.41066
4.36697	-0.75086	20.5914	-0.62837	25.8535	-0.61622	23.864	-0.60848	25.847	-0.58894	48.5241	-0.43882	64.4767	-0.3825	101.739	-0.25138	59.1037	-0.43098
4.51756	-0.74998	21.0594	-0.62652	26.6269	-0.61411	24.6834	-0.60593	26.6436	-0.58622	49.7662	-0.43538	66.0886	-0.3795	104.81	-0.23694	64.1278	-0.4477
4.66814	-0.74902	21.7614	-0.62441	27.2898	-0.61235	25.2979	-0.60399	27.3518	-0.58393	51.2567	-0.43142	68.1402	-0.37554	108.019	-0.21961	70.2685	-0.46953
4.74344	-0.74831	22.2294	-0.62326	28.0632	-0.60971	26.0149	-0.60179	28.0599	-0.58094	52.4159	-0.42861	69.6788	-0.37282	110.671	-0.2043	76.6882	-0.49496
4.89402	-0.74708	22.8144	-0.62106	28.8366	-0.60778	26.7318	-0.59959	28.8566	-0.57821	53.9892	-0.42491	71.7304	-0.36894	113.741	-0.18177	81.6426	-0.51942
5.04461	-0.74638	23.5164	-0.61886	29.4995	-0.60602	27.3463	-0.59774	29.5647	-0.57601	55.3969	-0.42157	73.269	-0.36586	116.323	-0.16188	87.9228	-0.5599
5.1199	-0.74576	23.9844	-0.61719	30.2729	-0.60329	28.0633	-0.59528	30.3614	-0.57302	56.5562	-0.41928	75.174	-0.36226	119.394	-0.13407	93.1563	-0.61341
5.27048	-0.74506	24.5693	-0.61534	30.9358	-0.60179	28.6778	-0.59334	30.981	-0.57082	58.1295	-0.41611	77.2255	-0.3583	122.534	-0.10556	99.5063	-0.7015
5.42107	-0.74391	25.2713	-0.61323	31.7092	-0.59933	29.3947	-0.59106	31.7776	-0.56782	59.2888	-0.41356	78.7642	-0.3553	125.046	-0.08382	105.856	-0.75086
5.49636	-0.7433	25.7393	-0.61191	32.5931	-0.59704	30.0093	-0.58912	32.4858	-0.56562	60.8621	-0.41066	80.7424	-0.35152	128.256	-0.05672	110.88	-0.77234
5.64695	-0.74233	26.3243	-0.60998	33.1455	-0.59554	30.8286	-0.58683	33.2824	-0.56263	62.3526	-0.40793	82.7207	-0.34765	130.838	-0.03322	117.161	-0.79742
5.79753	-0.74162	27.0263	-0.60804	34.0294	-0.59326	31.5456	-0.58437	34.0791	-0.55982	63.5119	-0.40582	84.3326	-0.34439	133.978	-0.0011	122.115	-0.82426
5.87282	-0.7411	27.4943	-0.60646	34.5818	-0.59132	32.1601	-0.58243	34.6987	-0.55709	65.0024	-0.40282	86.3109	-0.34008	137.118	0.03357	128.186	-0.88102
6.02341	-0.74013	28.0792	-0.60452	35.4657	-0.58912	32.7746	-0.58014	35.4954	-0.55445	66.4929	-0.40018	87.9228	-0.33665	139.63	0.06595	134.745	-1.01011
6.17399	-0.73969	28.7812	-0.60258	36.2391	-0.58683	33.4916	-0.57777	36.292	-0.55137	67.735	-0.39798	89.9011	-0.33225	142.77	0.10793
6.24929	-0.7389	29.2492	-0.60126	36.902	-0.58507	34.3109	-0.5753	36.9116	-0.54873	69.2255	-0.3957	91.8793	-0.32802	145.91	0.15404
6.39987	-0.7381	29.8342	-0.59924	37.6754	-0.5827	34.823	-0.57354	37.7083	-0.54574	70.3848	-0.39376	93.4912	-0.32433	148.492	0.19443
6.55046	-0.73722	30.5362	-0.59748	38.3383	-0.58067	35.6424	-0.57126	38.3279	-0.54292	71.8753	-0.39121	95.4695	-0.3194	151.632	0.25207
6.62575	-0.73661	31.0042	-0.59598	39.1117	-0.57821	36.2569	-0.56906	39.1245	-0.53975	73.3658	-0.3883	97.4478	-0.31465	154.144	0.31772
6.77634	-0.7359	31.5892	-0.59387	39.8851	-0.57601	36.9739	-0.56677	39.9212	-0.53632	74.525	-0.38654	98.9864	-0.3106	156.028	0.40123
6.92692	-0.73546	32.2911	-0.59211	40.548	-0.57416	37.5884	-0.56474	40.6294	-0.53359	76.0155	-0.38399	101.038	-0.30541
7.00221	-0.73494	32.7591	-0.59062	41.4319	-0.57196	38.3053	-0.56202	41.426	-0.5306	77.5888	-0.38109	102.577	-0.30092	0	0.29642
7.1528	-0.73423	33.3441	-0.58859	41.9843	-0.57002	38.9199	-0.56008	42.0456	-0.52761	78.7481	-0.37906	104.555	-0.29502	3.1401	0.14163
7.30338	-0.73326	34.0461	-0.58666	42.8682	-0.56774	39.7392	-0.55718	42.8423	-0.52444	80.2386	-0.37642	106.533	-0.28886	6.41976	0.02266
7.45397	-0.73265	34.6311	-0.5849	43.4206	-0.56562	40.2513	-0.55542	43.6389	-0.52066	81.3979	-0.37466	108.145	-0.28358	8.93184	-0.05346
7.52926	-0.73221	35.0991	-0.58296	44.3045	-0.56316	41.0707	-0.55313	44.2585	-0.51775	82.9712	-0.37185	110.123	-0.2769	12.1417	-0.13161
7.67985	-0.73168	35.801	-0.5812	45.0779	-0.56078	41.7876	-0.55014	45.0552	-0.51406	84.3789	-0.36947	112.028	-0.26968	14.6538	-0.17728
7.83043	-0.73071	36.269	-0.57944	45.7408	-0.55858	42.4022	-0.54838	45.8519	-0.51054	85.621	-0.36736	113.64	-0.26334	17.9335	-0.21028
7.90573	-0.73018	36.854	-0.57768	46.5142	-0.55638	43.1191	-0.54547	46.56	-0.50746	87.1115	-0.36446	115.618	-0.25534	20.4455	-0.23184
8.05631	-0.72974	37.556	-0.57592	47.2876	-0.55418	43.7336	-0.54345	47.3567	-0.50385	88.602	-0.3619	117.23	-0.24821	23.6554	-0.25789
8.2069	-0.72904	38.024	-0.57425	47.9505	-0.55216	44.4506	-0.54081	47.9763	-0.50077	89.8441	-0.35953	119.209	-0.23906	26.1675	-0.27575
8.28219	-0.72825	38.609	-0.57222	48.7239	-0.54943	45.1675	-0.53799	48.7729	-0.49734	91.3346	-0.35698	121.187	-0.2285	29.3076	-0.2952
8.43277	-0.72781	39.3109	-0.57002	49.4973	-0.54679	45.782	-0.53535	49.5696	-0.49364	92.4939	-0.3546	122.799	-0.21961	32.5175	-0.3128
8.58336	-0.72693	39.7789	-0.56853	50.1602	-0.54477	46.499	-0.5328	50.1892	-0.49038	93.9844	-0.35205	124.777	-0.20729	35.0296	-0.3245
8.65865	-0.72649	40.4809	-0.5665	50.9336	-0.54222	47.1135	-0.53042	50.9858	-0.48695	95.4749	-0.34914	126.755	-0.19409	38.1697	-0.33841
8.80924	-0.72596	40.9489	-0.5651	51.5965	-0.53975	47.8305	-0.52743	51.694	-0.48422	96.6341	-0.3473	128.367	-0.18274	41.3098	-0.35002
8.88453	-0.72543	41.5339	-0.56307	52.3699	-0.53711	48.445	-0.52532	52.4906	-0.48079	98.0418	-0.3443	130.272	-0.16813	43.7521	-0.35874
9.03511	-0.72455	42.1189	-0.56105	53.1433	-0.53438	49.2644	-0.52224	53.2873	-0.4771	99.5323	-0.34158	131.957	-0.1551	46.8922	-0.36947
9.1857	-0.72402	42.8209	-0.55885	53.8062	-0.53254	49.9813	-0.51916	53.9069	-0.47437	100.94	-0.3385	133.862	-0.13997	49.9625	-0.37906
9.26099	-0.72376	43.2888	-0.55709	54.5796	-0.52937	50.4934	-0.51652	54.7036	-0.47129	102.182	-0.33594	135.767	-0.12518	52.5443	-0.38725
9.41158	-0.72279	43.9908	-0.55515	55.2425	-0.52708	51.3128	-0.51353	55.3232	-0.46882	103.673	-0.33278	137.379	-0.11418	55.6844	-0.39666
9.56216	-0.72226	44.5758	-0.55295	56.0159	-0.52409	52.0297	-0.51045	56.2084	-0.46566	105.163	-0.32996	139.358	-0.1016	58.1965	-0.40406
9.63746	-0.72174	45.0438	-0.55163	56.6788	-0.52189	52.6442	-0.50834	56.828	-0.46337	106.405	-0.32723	141.336	-0.08893	61.3366	-0.41312
9.78804	-0.72121	45.7458	-0.54943	57.4522	-0.51872	53.3612	-0.50482	57.6246	-0.46038	107.813	-0.32406	142.875	-0.07925	64.4069	-0.42218
9.93863	-0.72086	46.2138	-0.54767	58.3361	-0.51546	53.9757	-0.50235	58.4213	-0.45738	109.055	-0.32125	144.853	-0.06543	66.9888	-0.4301
10.0139	-0.72006	46.7987	-0.5453	58.8885	-0.51344	54.6927	-0.49927	59.0409	-0.45545	110.545	-0.31738	146.831	-0.05153	70.1289	-0.44014
10.1645	-0.71962	47.5007	-0.54301	59.7724	-0.51045	55.3072	-0.4969	59.8376	-0.45246	112.036	-0.31386	148.443	-0.03894	73.269	-0.45026
10.3151	-0.71901	47.9687	-0.54125	60.5458	-0.50754	56.0241	-0.49346	60.6342	-0.45026	113.278	-0.31086	150.421	-0.02293	75.7811	-0.45897
10.3904	-0.71857	48.5537	-0.53931	61.2087	-0.50482	56.7411	-0.49047	61.3423	-0.44779	114.769	-0.3069	152.326	-0.00568	78.8514	-0.47041
10.541	-0.71804	49.2557	-0.53658	61.9821	-0.50156	57.3556	-0.48827	62.139	-0.4455	115.928	-0.304	153.938	0.00954	81.4333	-0.48044
10.6915	-0.71751	49.7237	-0.535	62.645	-0.4991	58.175	-0.48502	62.7586	-0.44374	117.418	-0.29995	155.916	0.02908	84.5036	-0.49373
10.7668	-0.7169	50.3087	-0.53306	63.4184	-0.4961	58.6871	-0.48255	63.5553	-0.44137	118.992	-0.29573	157.895	0.0509	87.6437	-0.50922
10.9174	-0.71654	51.0106	-0.53078	64.0813	-0.49364	59.5064	-0.47974	64.1749	-0.43987	120.151	-0.29212	159.433	0.06903	90.1558	-0.52242
11.068	-0.71602	51.4786	-0.52866	64.8547	-0.49038	60.2234	-0.47683	64.9715	-0.43767	121.641	-0.28754	161.412	0.0935	93.2959	-0.54257
11.1433	-0.71531	52.0636	-0.52638	65.6281	-0.48739	60.8379	-0.4741	65.7682	-0.4353	122.884	-0.28411	163.097	0.11382	96.436	-0.56659
11.2939	-0.71487	52.7656	-0.52382	66.291	-0.48475	61.5548	-0.47155	66.3878	-0.43362	124.374	-0.27892	165.002	0.13873	98.948	-0.59053
11.4445	-0.71417	53.2336	-0.52189	67.0644	-0.48194	62.1694	-0.46935	67.1845	-0.43169	125.865	-0.2739	167.053	0.16645	102.228	-0.62564
11.5951	-0.71382	53.8186	-0.51969	67.7273	-0.47956	62.8863	-0.46689	67.9811	-0.42984	127.024	-0.26977	168.665	0.19003	104.74	-0.6531
11.6704	-0.71338	54.5205	-0.51696	68.6112	-0.47674	63.5008	-0.46486	68.6008	-0.42843	128.514	-0.26458	170.643	0.22118	107.88	-0.67932
11.8209	-0.71267	54.9885	-0.51476	69.3846	-0.47384	64.2178	-0.46214	69.4859	-0.4265	130.005	-0.25859	172.255	0.25119	110.462	-0.69428
11.9715	-0.71214	55.6905	-0.51256	69.937	-0.47138	64.9347	-0.45985	70.1055	-0.42491	131.412	-0.25314	174.307	0.29862	113.602	-0.7066
12.0468	-0.71179	56.1585	-0.51071	70.8209	-0.46865	65.5493	-0.45774	70.9022	-0.42342	132.572	-0.24821	175.846	0.35398	116.812	-0.7161
12.1974	-0.71118	56.8605	-0.50807	71.5943	-0.46583	66.2662	-0.45518	71.6988	-0.42157	134.228	-0.24046	177.091	0.40255	119.324	-0.72306
12.348	-0.71065	57.3285	-0.50587	72.2572	-0.46372	66.9831	-0.45298	72.3185	-0.41998	135.304	-0.23571			122.464	-0.73098
12.4233	-0.71012	57.9135	-0.50332	73.0306	-0.46134	67.5977	-0.45122	73.1151	-0.41831	136.629	-0.22902	0	0.32441	125.046	-0.73722
12.5739	-0.70986	58.6154	-0.50077	73.6935	-0.45923	68.417	-0.44894	73.7347	-0.41708	138.203	-0.22137	1.97826	0.20534	128.186	-0.74506
12.7244	-0.70915	59.2004	-0.49857	74.4669	-0.4565	69.0315	-0.44726	74.6199	-0.41558	139.527	-0.21415	4.0298	0.11664	131.396	-0.75403
12.7997	-0.70889	59.6684	-0.49646	75.1298	-0.45474	69.7485	-0.44524	75.4166	-0.41374	140.852	-0.2065	5.56844	0.06058	133.908	-0.7609
12.9503	-0.70818	60.2534	-0.4939	75.9032	-0.45228	70.363	-0.4433	76.0362	-0.41259	142.343	-0.19734	7.54671	-0.0019	137.118	-0.77163
13.0256	-0.7081	60.9554	-0.49118	76.7871	-0.45026	71.08	-0.44163	76.8328	-0.4111	143.916	-0.18714	9.15863	-0.04686	139.769	-0.78122
13.1762	-0.70739	61.4234	-0.48968	77.3395	-0.44823	71.7969	-0.43961	77.4525	-0.40978	145.158	-0.17878	11.1369	-0.0972	142.979	-0.79574
13.3268	-0.70695	62.1253	-0.48713	78.1129	-0.44603	72.4114	-0.43785	78.2491	-0.40837	146.4	-0.17024	13.4082	-0.14657	145.491	-0.81009
13.4021	-0.7066	62.5933	-0.48502	78.8863	-0.44383	73.1284	-0.43618	79.0458	-0.40661	147.808	-0.16082	14.6538	-0.16637	148.771	-0.83455
13.5527	-0.7059	63.1783	-0.48246	79.5492	-0.44251	73.7429	-0.43459	79.7539	-0.40564	149.216	-0.15167	16.6321	-0.1881	151.213	-0.86368
13.7033	-0.70537	63.8803	-0.48026	80.3226	-0.4404	74.4598	-0.43266	80.5506	-0.40388	150.706	-0.14234	18.6103	-0.2021	154.353	-0.92581
13.7785	-0.70519	64.3483	-0.47824	80.9855	-0.4389	75.2792	-0.43134	81.1702	-0.40282	151.948	-0.1346	20.2222	-0.21301	157.563	-1.00994
13.9291	-0.70449	65.0503	-0.47578	81.7589	-0.43706	75.7913	-0.42949	81.9668	-0.40142	153.273	-0.12712	22.2005	-0.22709
14.0797	-0.70422	65.6352	-0.47349	82.6428	-0.43512	76.6107	-0.4279	82.675	-0.40018	154.764	-0.11946	23.8124	-0.23826
14.2303	-0.7037	66.1032	-0.47164	83.1952	-0.43362	77.2252	-0.42667	83.4716	-0.39842	156.006	-0.11383	25.7907	-0.25155
14.3056	-0.70317	66.8052	-0.46918	83.9686	-0.43195	77.9421	-0.425	84.0912	-0.39763	157.496	-0.10679	27.769	-0.26431
14.4562	-0.70246	67.2732	-0.46759	84.8525	-0.4301	78.6591	-0.42342	84.8879	-0.39614	158.738	-0.10116	29.3809	-0.27373
14.6068	-0.7022	67.8582	-0.46557	85.4049	-0.42861	79.2736	-0.42227	85.6846	-0.39473	160.229	-0.09386	31.4324	-0.28534
14.6821	-0.70194	68.4432	-0.46346	86.2888	-0.4272	79.9906	-0.42051	86.3042	-0.39341	161.719	-0.08646	33.3374	-0.29502
14.8326	-0.70114	69.0282	-0.46161	86.8412	-0.42544	80.6051	-0.41954	87.1008	-0.392	162.879	-0.08057	35.0226	-0.30303
14.9832	-0.70088	69.7301	-0.45914	87.7251	-0.42403	81.322	-0.41822	87.8089	-0.39103	164.369	-0.07282	37.0008	-0.31183
15.0585	-0.70044	70.1981	-0.45765	88.4985	-0.42245	81.9366	-0.41682	88.6056	-0.38954	165.611	-0.06596	38.5395	-0.31834
15.2091	-0.7	70.7831	-0.45554	89.1614	-0.42122	82.6535	-0.41523	89.4023	-0.38795	167.019	-0.05769	40.4445	-0.32609
15.3597	-0.6993	71.4851	-0.45378	89.9348	-0.41981	83.4729	-0.41382	90.1104	-0.38698	168.509	-0.04871	42.3495	-0.33304
15.435	-0.69921	71.9531	-0.45228	90.5977	-0.41858	83.985	-0.4125	90.73	-0.38558	169.751	-0.04079	43.9614	-0.3385
15.5856	-0.69868	72.5381	-0.45043	91.4816	-0.41673	84.8043	-0.41127	91.5267	-0.38426	171.242	-0.03076	45.9397	-0.34536
15.6609	-0.69824	73.24	-0.44832	92.034	-0.41558	85.3164	-0.41013	92.3233	-0.38285	172.484	-0.02196	47.8447	-0.35152
15.8115	-0.69771	73.708	-0.44682	92.9179	-0.41426	86.1358	-0.40863	93.0315	-0.38135	173.975	-0.01087	49.8229	-0.35759
15.962	-0.69745	74.293	-0.4455	93.6913	-0.41277	86.7503	-0.40784	93.7396	-0.38038	175.465	0.00101	51.3616	-0.36252
16.0373	-0.69692	74.995	-0.44374	94.2437	-0.41162	87.4673	-0.40643	94.5363	-0.3788	176.624	0.01051	53.3398	-0.36824
16.1879	-0.6963	75.58	-0.44207	95.1276	-0.4103	88.1842	-0.40494	95.1559	-0.37757	178.115	0.02362	55.3181	-0.37387
16.3385	-0.69604	76.048	-0.44075	95.68	-0.40916	88.7987	-0.4037	95.9525	-0.37634	179.605	0.03744	56.8567	-0.3781
16.4891	-0.69551	76.7499	-0.43882	96.5639	-0.40766	89.5157	-0.40265	96.7492	-0.37493	180.847	0.04897	58.9083	-0.38382
16.5644	-0.69498	77.3349	-0.43758	97.3373	-0.40617	90.1302	-0.40159	97.4573	-0.37387	182.338	0.06384	60.4469	-0.38769
16.715	-0.69472	77.8029	-0.43609	98.0002	-0.4052	90.8472	-0.40036	98.254	-0.37238	183.58	0.07616	62.3519	-0.39314
16.8655	-0.69402	78.3879	-0.43468	98.7736	-0.40388	91.5641	-0.39913	98.8736	-0.37097	185.071	0.092	64.4035	-0.39825
16.9408	-0.69384	79.0899	-0.4331	99.4365	-0.40309	92.1786	-0.39798	99.6702	-0.36965	186.561	0.1081	65.9421	-0.40265
17.0914	-0.69322	79.5579	-0.43169	100.21	-0.40168	92.8956	-0.39666	100.29	-0.36824	187.803	0.12139	67.9204	-0.40828
17.1667	-0.69296	80.2599	-0.43019	100.873	-0.40045	93.5101	-0.3957	101.087	-0.36674	189.294	0.13838	69.8254	-0.41338
17.3173	-0.6927	80.7278	-0.42922	101.757	-0.39913	94.227	-0.39464	101.883	-0.36542	190.453	0.15184	71.4373	-0.41805
17.4679	-0.69208	81.3128	-0.42764	102.53	-0.39816	95.0464	-0.39323	102.591	-0.36428	192.026	0.17094	73.4888	-0.4235
17.6185	-0.69155	81.8978	-0.4265	103.083	-0.39702	95.5585	-0.39218	103.388	-0.3627	193.185	0.18678	75.4671	-0.4294
17.6938	-0.69146	82.4828	-0.425	103.966	-0.3957	96.3779	-0.39077	104.008	-0.36155	194.676	0.2064	77.079	-0.43415
17.8443	-0.69076	83.1848	-0.42368	104.74	-0.39464	96.89	-0.3898	104.804	-0.35979	196.166	0.22963	78.984	-0.44014
17.9196	-0.69076	83.6528	-0.42271	105.403	-0.39341	97.7093	-0.38857	105.512	-0.35874	197.409	0.25031	80.5959	-0.44533
18.0702	-0.69032	84.3547	-0.42104	106.176	-0.39218	98.3239	-0.38725	106.309	-0.35724	198.899	0.28023	82.6474	-0.45202
18.2208	-0.68962	84.8227	-0.42042	106.839	-0.39103	99.0408	-0.3861	107.106	-0.35557	200.39	0.31851	84.2593	-0.45721
18.2961	-0.68935	85.4077	-0.41884	107.612	-0.39006	99.6553	-0.38496	107.725	-0.35478	201.632	0.36137	86.2376	-0.46407
18.4467	-0.68874	86.1097	-0.4177	108.275	-0.38918	100.475	-0.38373	108.522	-0.35302	202.625	0.40097	88.1426	-0.47102
18.5973	-0.68874	86.5777	-0.41699	109.049	-0.38778	101.192	-0.3825	109.319	-0.35152	--		90.1209	-0.47877
18.6726	-0.6883	87.1627	-0.41532	109.822	-0.38672	101.704	-0.38135	109.938	-0.35038	0	0.33954	91.7328	-0.48502
18.8232	-0.68786	87.7476	-0.41453	110.485	-0.38558	102.421	-0.38012	110.735	-0.34853	1.4905	0.23438	93.7111	-0.49346
18.9737	-0.6875	88.3326	-0.41312	111.258	-0.38452	103.24	-0.37915	111.355	-0.34756	2.73258	0.17481	95.323	-0.50103
19.1243	-0.68706	89.0346	-0.41206	112.032	-0.38302	103.752	-0.37792	112.24	-0.3458	4.22309	0.11937	97.3012	-0.51071
19.1996	-0.68662	89.5026	-0.4111	112.695	-0.38223	104.572	-0.3766	112.948	-0.34413	5.71359	0.07079	99.2062	-0.52092
19.3502	-0.68601	90.0876	-0.40978	113.468	-0.38082	105.186	-0.37554	113.656	-0.34246	7.4525	0.02134	100.818	-0.53007
19.5008	-0.68583	90.6726	-0.40881	114.241	-0.37977	105.903	-0.37458	114.453	-0.34087	8.36337	-0.00366	102.87	-0.54257
19.5761	-0.68513	91.2576	-0.40758	114.904	-0.37862	106.62	-0.37334	115.072	-0.33973	9.85387	-0.04378	104.482	-0.55366
19.7267	-0.68513	91.9595	-0.40661	115.678	-0.37739	107.234	-0.37211	115.869	-0.33788	11.096	-0.07414	106.313	-0.56756
19.802	-0.68478	92.4275	-0.40564	116.341	-0.37642	107.951	-0.37097	116.666	-0.33621	12.6693	-0.10776	108.365	-0.58393
19.9525	-0.68407	93.0125	-0.40458	117.114	-0.37537	108.566	-0.36991	117.285	-0.33489	13.8285	-0.13055	110.197	-0.60003
20.1031	-0.68363	93.7145	-0.40335	117.888	-0.37414	109.283	-0.36824	118.082	-0.33295	15.319	-0.1566	111.808	-0.61438
20.1784	-0.68354	94.1825	-0.40247	118.55	-0.37308	110	-0.36736	118.79	-0.33154	16.8095	-0.17482	113.713	-0.63048
20.329	-0.6831	94.8845	-0.40115	119.434	-0.37185	110.614	-0.36622	119.587	-0.32978	18.0516	-0.18441	115.692	-0.64509
20.4796	-0.6824	95.3525	-0.40018	120.097	-0.37062	111.331	-0.36498	120.383	-0.32802	19.5421	-0.19312	117.304	-0.65503
20.5549	-0.68214	96.0544	-0.39922	120.871	-0.36912	112.048	-0.36366	121.003	-0.32626	20.7014	-0.19928	119.209	-0.66506
20.7055	-0.68187	96.5224	-0.39825	121.534	-0.36842	112.663	-0.36226	121.888	-0.3245	22.2747	-0.20746	121.187	-0.6736
20.8561	-0.68143	97.1074	-0.39702	122.307	-0.36692	113.38	-0.3612	122.508	-0.32301	23.5168	-0.21424	122.726	-0.67862
21.0066	-0.6809	97.8094	-0.39614	123.08	-0.36586	113.994	-0.36006	123.304	-0.32125	24.9245	-0.22234	124.704	-0.68478
21.0819	-0.6809	98.2774	-0.39543	123.743	-0.36463	114.814	-0.35874	124.101	-0.31905	26.4978	-0.23131	126.682	-0.69006
21.2325	-0.68011	98.8624	-0.39429	124.517	-0.36314	115.531	-0.35733	124.721	-0.31729	27.6571	-0.23844	128.294	-0.69384
21.3078	-0.68011	99.4474	-0.39314	125.29	-0.36217	116.043	-0.35645	125.517	-0.31535	29.1476	-0.24689	130.272	-0.6985
21.4584	-0.67958	100.032	-0.39226	125.953	-0.36094	116.862	-0.35478	126.225	-0.31386	30.6381	-0.2549	132.251	-0.70273
21.609	-0.67932	100.734	-0.39094	126.726	-0.35953	117.374	-0.35354	127.022	-0.31157	31.8802	-0.2615	133.789	-0.70616
21.6843	-0.6787	101.202	-0.39042	127.389	-0.35856	118.193	-0.35214	127.642	-0.30972	33.3707	-0.26906	135.767	-0.71012
21.8349	-0.67844	101.787	-0.38918	128.163	-0.35706	118.91	-0.35108	128.438	-0.30787	34.5299	-0.27496	137.746	-0.71408
21.9855	-0.67791	102.372	-0.3883	128.936	-0.35574	119.525	-0.34985	129.235	-0.3055	36.1032	-0.28218	139.358	-0.71725
22.0607	-0.67791	102.957	-0.38725	129.599	-0.3546	120.242	-0.34826	129.855	-0.304	37.3453	-0.28781	141.336	-0.7213
22.2113	-0.67721	103.542	-0.3861	130.372	-0.3531	120.856	-0.34703	130.74	-0.30189	38.8358	-0.2945	143.241	-0.72543
22.3619	-0.67712	104.127	-0.38496	131.256	-0.35205	121.573	-0.34589	131.359	-0.29969	40.0779	-0.29942	144.853	-0.72869
22.4372	-0.67659	104.712	-0.38399	131.919	-0.35108	122.29	-0.3443	132.156	-0.29722	41.6512	-0.30541	146.758	-0.73291
22.5878	-0.67615	105.414	-0.38276	132.692	-0.34932	122.905	-0.34316	132.776	-0.29555	42.8933	-0.31007	148.736	-0.73722
22.7384	-0.67598	105.882	-0.38206	133.245	-0.34853	123.724	-0.3414	133.572	-0.29326	44.3838	-0.31518	150.275	-0.7411
22.8137	-0.67536	106.584	-0.38065	134.129	-0.34686	124.236	-0.34017	134.28	-0.29124	45.5431	-0.31958	152.253	-0.74558
22.9642	-0.67518	107.052	-0.37986	134.902	-0.34554	124.953	-0.33894	135.077	-0.28878	47.0336	-0.32477	153.865	-0.74998
23.1148	-0.67474	107.754	-0.37889	135.565	-0.34413	125.773	-0.33735	135.874	-0.28614	48.6069	-0.32996	155.77	-0.7557
23.2654	-0.67422	108.222	-0.37792	136.338	-0.34263	126.387	-0.33594	136.493	-0.28411	49.7662	-0.33339	157.821	-0.76151
23.3407	-0.67413	108.807	-0.37686	137.112	-0.34096	127.104	-0.33418	137.29	-0.28191	51.2567	-0.33788	159.507	-0.76688
23.4913	-0.6736	109.392	-0.37616	137.775	-0.3399	127.719	-0.33295	137.998	-0.27962	52.4988	-0.34122	161.412	-0.7741
23.6419	-0.67298	109.977	-0.37484	138.548	-0.3385	128.436	-0.33154	138.795	-0.27698	53.9892	-0.3458	163.39	-0.78202
23.7172	-0.6729	110.679	-0.37387	139.211	-0.33735	129.05	-0.33005	139.591	-0.27417	55.4798	-0.35002	165.002	-0.78967
23.8678	-0.67263	111.147	-0.3729	139.984	-0.33542	129.767	-0.32855	140.211	-0.27179	56.639	-0.35328	166.907	-0.80014
23.943	-0.67237	111.732	-0.37167	140.758	-0.33392	130.484	-0.32706	141.008	-0.26898	58.2123	-0.35706	168.592	-0.81079
24.0936	-0.67166	112.434	-0.37088	141.421	-0.33278	131.098	-0.32556	141.627	-0.26669	59.4544	-0.3605	170.497	-0.82663
24.2442	-0.67149	112.902	-0.36965	142.194	-0.33128	131.918	-0.3238	142.424	-0.26352	60.9449	-0.36463	172.475	-0.84846
24.3195	-0.67096	113.487	-0.36886	142.968	-0.32952	132.43	-0.32274	143.221	-0.26053	62.187	-0.36762	174.014	-0.87283
24.4701	-0.67052	114.189	-0.36745	143.631	-0.32855	133.249	-0.32063	143.929	-0.25806	63.6775	-0.37114	176.065	-0.91921
24.6207	-0.67052	114.657	-0.36666	144.404	-0.32679	133.864	-0.31931	144.725	-0.2549	65.168	-0.37493	178.044	-0.9816
24.696	-0.67017	115.242	-0.36551	145.067	-0.32547	134.581	-0.31755	145.434	-0.25182	66.3273	-0.37757	178.85	-1.008
24.8466	-0.66973	115.827	-0.36463	145.84	-0.3238	135.298	-0.31606	146.142	-0.24891	67.8178	-0.38126
24.9972	-0.66946	116.412	-0.36349	146.614	-0.32213	135.912	-0.31456	146.85	-0.24574	69.0599	-0.38408
25.1477	-0.66902	117.114	-0.36217	147.277	-0.32063	136.629	-0.3128	147.735	-0.24178	70.5504	-0.38795
25.223	-0.66867	117.582	-0.36129	148.05	-0.31878	137.244	-0.31113	148.355	-0.23906	71.7925	-0.39094
25.3736	-0.66841	118.284	-0.36041	148.713	-0.31738	137.961	-0.3091	149.151	-0.23571	73.3658	-0.39446
25.5242	-0.66814	118.752	-0.35926	149.597	-0.31579	138.678	-0.3077	149.771	-0.23246	74.525	-0.39719
25.5995	-0.6677	119.337	-0.35803	150.37	-0.31368	139.292	-0.3062	150.568	-0.22876	76.0155	-0.40098
25.7501	-0.66726	120.039	-0.35706	151.033	-0.31245	140.009	-0.30418	151.364	-0.22454	77.506	-0.40467
25.9007	-0.66691	120.507	-0.35583	151.806	-0.31042	140.624	-0.30268	152.072	-0.2211	78.7481	-0.40766
25.976	-0.66674	121.092	-0.35486	152.58	-0.30893	141.443	-0.30048	152.869	-0.21697	80.1558	-0.4111
26.1265	-0.6663	121.794	-0.35354	153.243	-0.30717	142.16	-0.29828	153.489	-0.21371	81.6463	-0.41506
26.2018	-0.66603	122.379	-0.35275	154.016	-0.30541	142.672	-0.29705	154.285	-0.20905	82.8056	-0.41822
26.3524	-0.66577	122.847	-0.35178	154.679	-0.30365	143.491	-0.29476	155.082	-0.20482	84.2961	-0.42201
26.503	-0.66506	123.432	-0.35038	155.452	-0.30189	144.106	-0.29326	155.702	-0.2013	85.7866	-0.42597
26.5783	-0.66498	124.134	-0.34932	156.115	-0.3003	144.823	-0.29098	156.498	-0.19726	87.0287	-0.4294
26.7289	-0.66471	124.602	-0.34853	156.889	-0.29828	145.437	-0.28913	157.295	-0.19259	88.5192	-0.43318
26.8795	-0.66445	125.187	-0.34712	157.662	-0.29626	146.154	-0.28737	157.914	-0.1889	89.7613	-0.43688
26.9548	-0.66401	125.772	-0.34615	158.325	-0.29476	146.871	-0.28517	158.711	-0.18441	91.3346	-0.44128
27.1053	-0.66374	126.357	-0.34466	159.098	-0.29274	147.486	-0.28358	159.331	-0.18098	92.4939	-0.44454
27.2559	-0.6633	126.942	-0.34369	159.982	-0.29054	148.203	-0.28121	160.127	-0.17622	93.9844	-0.44902
27.3312	-0.66304	127.644	-0.3421	160.535	-0.28904	148.92	-0.27883	160.924	-0.17182	95.4749	-0.45351
27.4818	-0.66251	128.112	-0.34114	161.308	-0.28666	149.534	-0.27698	161.544	-0.16848	96.7169	-0.45738
27.6324	-0.66207	128.697	-0.33973	162.192	-0.28455	150.251	-0.2747	162.34	-0.16452	98.1246	-0.46214
27.7077	-0.66172	129.282	-0.33867	162.744	-0.2827	150.866	-0.2725	163.137	-0.1603	99.4495	-0.46592
27.8583	-0.66154	129.867	-0.33744	163.628	-0.28068	151.583	-0.2703	163.845	-0.15686	100.94	-0.47129
28.0088	-0.66128	130.569	-0.33647	164.291	-0.27883	152.402	-0.26757	164.642	-0.15299	102.182	-0.47586
28.1594	-0.66084	131.036	-0.33524	165.065	-0.27637	152.914	-0.26581	165.261	-0.15044	103.755	-0.48123
28.2347	-0.66075	131.621	-0.33374	165.727	-0.2747	153.733	-0.26326	166.058	-0.14674	104.915	-0.48546
28.3853	-0.66005	132.323	-0.33242	166.501	-0.27197	154.348	-0.2615	166.766	-0.14419	106.405	-0.49162
28.4606	-0.65996	132.791	-0.33146	167.274	-0.26977	155.065	-0.25877	167.563	-0.14129	107.896	-0.49769
28.6112	-0.65961	133.376	-0.33022	167.937	-0.26774	155.782	-0.25578	168.36	-0.1383	109.138	-0.50288
28.7618	-0.65908	133.961	-0.32882	168.711	-0.26546	156.396	-0.25358	168.979	-0.13627	110.628	-0.50974
28.8371	-0.65873	134.546	-0.32776	169.484	-0.26282	157.113	-0.25058	169.776	-0.13381	111.788	-0.51502
28.9877	-0.65855	135.248	-0.326	170.147	-0.26053	157.728	-0.24847	170.484	-0.13205	113.278	-0.52242
29.1382	-0.65838	135.716	-0.32503	170.92	-0.25833	158.445	-0.24566	171.192	-0.12941	114.769	-0.53016
29.2888	-0.65785	136.301	-0.32371	171.583	-0.25604	159.059	-0.24302	171.989	-0.12721	115.928	-0.53658
29.3641	-0.65732	137.003	-0.32213	172.357	-0.25331	159.879	-0.24029	172.697	-0.12518	117.501	-0.54521
29.5147	-0.65732	137.471	-0.32098	173.24	-0.25067	160.391	-0.23747	173.494	-0.1229	118.66	-0.5526
29.59	-0.65679	138.056	-0.31958	173.793	-0.24812	161.108	-0.23474	174.113	-0.12087	120.151	-0.56184
29.7406	-0.65662	138.758	-0.31826	174.566	-0.24539	161.927	-0.23105	174.91	-0.1185	121.641	-0.5717
29.8912	-0.65635	139.226	-0.31702	175.45	-0.2424	162.542	-0.22885	175.706	-0.11577	122.884	-0.58014
29.9665	-0.656	139.811	-0.31553	176.003	-0.24002	163.259	-0.22515	176.326	-0.11418	124.291	-0.59079
30.117	-0.65565	140.396	-0.31386	176.886	-0.23703	163.873	-0.2226	177.211	-0.1111	125.782	-0.60109
30.2676	-0.65503	141.098	-0.31262	177.439	-0.2343	164.59	-0.21908	177.831	-0.10934	127.024	-0.60945
30.3429	-0.65503	141.566	-0.31139	178.212	-0.23158	165.307	-0.216	178.627	-0.10653	128.597	-0.61966
30.4935	-0.65433	142.151	-0.3099	179.096	-0.22814	165.922	-0.21301	179.247	-0.1045	129.756	-0.62705
30.6441	-0.65406	142.853	-0.30814	179.649	-0.22542	166.638	-0.20949	180.044	-0.10186	131.33	-0.63567
30.7194	-0.6538	143.321	-0.3069	180.422	-0.22242	167.253	-0.20667	180.929	-0.0987	132.489	-0.64174
30.87	-0.65362	143.906	-0.30541	181.195	-0.21873	167.97	-0.20298	181.549	-0.09658	134.062	-0.64887
31.0206	-0.65336	144.491	-0.30418	181.969	-0.21565	168.584	-0.19981	182.345	-0.09359	135.47	-0.65486
31.0958	-0.65283	145.076	-0.30268	182.632	-0.21274	169.404	-0.19655	183.053	-0.09095	136.712	-0.65908
31.2464	-0.65283	145.778	-0.30101	183.405	-0.2094	170.121	-0.19268	183.673	-0.08814	138.203	-0.66401
31.397	-0.6523	146.246	-0.29978	184.179	-0.20553	170.735	-0.19013	184.47	-0.08497	139.61	-0.66823
31.4723	-0.65213	146.831	-0.29793	184.841	-0.20324	171.452	-0.18643	185.355	-0.0818	140.852	-0.67149
31.6229	-0.65178	147.533	-0.29652	185.615	-0.19928	172.067	-0.18362	185.974	-0.07925	142.343	-0.67518
31.7735	-0.6516	148.001	-0.29502	186.499	-0.19576	172.784	-0.18001	186.771	-0.07582	143.585	-0.67818
31.8488	-0.65116	148.586	-0.29326	187.051	-0.19312	173.398	-0.17719	187.391	-0.07282	144.993	-0.68117
31.9994	-0.65081	149.288	-0.29159	187.935	-0.18942	174.115	-0.17394	188.187	-0.0693	146.566	-0.68451
32.1499	-0.65054	149.756	-0.29036	188.487	-0.18643	174.935	-0.1705	188.984	-0.06543	147.725	-0.6868
32.3005	-0.6501	150.341	-0.28834	189.261	-0.183	175.447	-0.16778	189.604	-0.06244	149.216	-0.68962
32.3758	-0.64958	151.043	-0.28702	190.145	-0.17974	176.164	-0.16505	190.4	-0.05866	150.458	-0.69208
32.5264	-0.64958	151.511	-0.28534	190.697	-0.17675	176.778	-0.16258	191.108	-0.05566	151.948	-0.69472
32.677	-0.64905	152.096	-0.28367	191.581	-0.17358	177.597	-0.15968	191.905	-0.05153	153.439	-0.69718
32.7523	-0.6487	152.798	-0.28182	192.354	-0.1705	178.314	-0.15695	192.702	-0.04713	154.598	-0.6993
32.9029	-0.64843	153.266	-0.28015	193.017	-0.1676	178.929	-0.15493	193.321	-0.04334	156.089	-0.70238
33.0535	-0.64817	153.968	-0.27839	193.791	-0.16487	179.646	-0.15246	194.118	-0.03894	157.579	-0.70493
33.1287	-0.6479	154.436	-0.27698	194.564	-0.16214	180.26	-0.1507	194.826	-0.03534	158.821	-0.70695
33.2793	-0.64746	155.021	-0.27514	195.117	-0.15959	180.977	-0.14877	195.623	-0.03067	160.312	-0.70968
33.4299	-0.6472	155.723	-0.2732	196	-0.15695	181.694	-0.14648	196.242	-0.02671	161.637	-0.71206
33.5052	-0.64667	156.191	-0.27179	196.774	-0.1544	182.309	-0.14481	197.128	-0.0217	163.127	-0.71478
33.6558	-0.64658	156.776	-0.26968	197.326	-0.15238	183.026	-0.14331	197.747	-0.01712	164.286	-0.71681
33.7311	-0.64641	157.478	-0.26774	198.1	-0.15044	183.743	-0.14129	198.544	-0.0121	165.777	-0.71962
33.8817	-0.64597	157.946	-0.26581	198.983	-0.14815	184.357	-0.13997	199.163	-0.00806	167.185	-0.72226
34.0323	-0.6457	158.648	-0.26378	199.536	-0.14657	185.074	-0.13812	200.049	-0.00216	168.427	-0.72473
34.1076	-0.64544	159.116	-0.26229	200.309	-0.14454	185.689	-0.13689	200.845	0.00374	169.917	-0.72746
34.2581	-0.64518	159.701	-0.26035	201.193	-0.14252	186.508	-0.1353	201.465	0.00831	171.408	-0.73054
34.4087	-0.64491	160.403	-0.25815	201.967	-0.14085	187.123	-0.13381	202.262	0.01421	172.567	-0.73318
34.5593	-0.64438	160.871	-0.25639	202.629	-0.13953	187.84	-0.13231	202.881	0.01887	174.057	-0.73599
34.6346	-0.64438	161.456	-0.2541	203.403	-0.13777	188.454	-0.13108	203.678	0.0253	175.548	-0.73934
34.7852	-0.64394	162.158	-0.2519	204.066	-0.13636	189.171	-0.12941	204.386	0.03014	176.707	-0.74233
34.8605	-0.64359	162.626	-0.25014	204.839	-0.1346	189.888	-0.12791	205.183	0.0363	178.28	-0.74585
35.0111	-0.64342	163.211	-0.24812	205.502	-0.13354	190.605	-0.12615	205.891	0.04272	179.523	-0.74884
35.1617	-0.64298	163.796	-0.24592	206.275	-0.13205	191.219	-0.1251	206.599	0.04791	180.93	-0.7528
35.237	-0.64245	164.381	-0.2439	207.049	-0.13038	191.936	-0.12325	207.396	0.05469	182.421	-0.75694
35.3875	-0.64245	165.083	-0.24126	207.712	-0.12888	192.551	-0.12193	208.015	0.06006	183.663	-0.76072
35.5381	-0.64192	165.551	-0.23967	208.485	-0.12765	193.268	-0.11999	208.812	0.06674	185.071	-0.76512
35.6134	-0.64174	166.136	-0.23721	209.259	-0.12615	193.882	-0.1185	209.608	0.07396	186.561	-0.76996
35.764	-0.64139	166.838	-0.23457	209.922	-0.12474	194.599	-0.117	210.317	0.07915	187.72	-0.7741
35.9146	-0.64122	167.306	-0.23272	210.695	-0.12316	195.316	-0.11498	211.113	0.08654	189.211	-0.78008
35.9899	-0.64069	167.891	-0.23008	211.468	-0.12149	195.931	-0.11357	211.821	0.09358	190.701	-0.78668
36.1405	-0.64042	168.593	-0.22753	212.131	-0.12026	196.648	-0.11172	212.53	0.09974	191.861	-0.79249
36.291	-0.63998	169.06	-0.22577	212.905	-0.1185	197.365	-0.10961	213.238	0.10573	193.351	-0.80058
36.3663	-0.6399	169.645	-0.22313	213.678	-0.11674	197.979	-0.10802	214.034	0.11321	194.842	-0.81009
36.5169	-0.63972	170.23	-0.22084	214.451	-0.11506	198.799	-0.10609	214.831	0.12104	196.084	-0.81924
36.6675	-0.63902	170.815	-0.21811	215.114	-0.11357	199.311	-0.10477	215.451	0.12729	197.574	-0.8327
36.7428	-0.63893	171.4	-0.21565	215.888	-0.11154	200.13	-0.10257	216.247	0.13521	198.816	-0.84678
36.8934	-0.63875	171.985	-0.21362	216.551	-0.11049	200.745	-0.10063	216.867	0.14172	200.224	-0.86711
37.044	-0.63849	172.57	-0.21098	217.324	-0.10855	201.462	-0.09861	217.752	0.15034	201.714	-0.89686
37.1193	-0.63796	173.272	-0.20843	218.097	-0.10688	202.178	-0.09641	218.549	0.1587	203.205	-0.93329
37.2698	-0.63778	173.74	-0.20623	218.76	-0.1053	202.793	-0.09491	219.168	0.16566	204.364	-0.96831
37.4204	-0.63743	174.325	-0.2035	219.534	-0.1031	203.51	-0.09262	219.965	0.1749	205.855	-1.00897
37.4957	-0.63717	174.91	-0.20148	220.307	-0.10142	204.124	-0.09086	220.585	0.18229
37.6463	-0.63699	175.495	-0.19884	221.08	-0.09931	204.841	-0.08822	221.381	0.1917
37.7969	-0.63655	176.197	-0.19629	221.633	-0.0979	205.661	-0.0862	222.089	0.19945
37.8722	-0.63629	176.665	-0.19453	222.517	-0.0957	206.173	-0.08426	222.886	0.21027
38.0228	-0.63594	177.367	-0.19189	223.29	-0.09342	206.89	-0.08206	223.683	0.22083
38.1734	-0.6355	177.835	-0.18969	223.953	-0.09174	207.504	-0.08004	224.302	0.22998
38.2486	-0.63541	178.42	-0.18722	224.726	-0.0899	208.221	-0.07775	225.099	0.24239
38.3992	-0.63523	179.005	-0.18511	225.389	-0.08778	209.041	-0.07502	225.719	0.25322
38.5498	-0.6347	179.59	-0.18291	226.163	-0.08576	209.553	-0.07291	226.515	0.26782
38.7004	-0.63426	180.175	-0.18054	226.936	-0.08374	210.372	-0.07036	227.4	0.28419
38.7757	-0.63426	180.877	-0.17842	227.599	-0.0818	210.987	-0.0679	228.02	0.29818
38.9263	-0.634	181.345	-0.17666	228.373	-0.0796	211.704	-0.06508	228.817	0.31878
39.0016	-0.63347	181.93	-0.17446	229.146	-0.07714	212.421	-0.06244	229.436	0.33708
39.1522	-0.63321	182.632	-0.17253	229.809	-0.07538	213.035	-0.06024	230.233	0.36357
39.3028	-0.63303	183.1	-0.17086	230.582	-0.07291	213.752	-0.05716	231.03	0.3949
39.378	-0.6325	183.685	-0.1691	231.356	-0.07054	214.367	-0.05478	231.207	0.40026
39.5286	-0.6325	184.387	-0.1669	232.018	-0.06842	215.083	-0.05179
39.6792	-0.63198	184.855	-0.16558	232.792	-0.0657	215.8	-0.0488	0	0.35838
39.7545	-0.63198	185.557	-0.16382	233.455	-0.06367	216.415	-0.04607	0.79666	0.28393
39.9051	-0.63154	186.025	-0.16232	234.228	-0.06094	217.234	-0.04282	1.50479	0.23993
40.0557	-0.63145	186.61	-0.16056	235.002	-0.05804	217.746	-0.03991	2.30145	0.20121
40.2063	-0.63101	187.312	-0.15906	235.665	-0.05593	218.566	-0.03657	3.0981	0.16891
40.2816	-0.63057	187.78	-0.15792	236.438	-0.05302	219.18	-0.03384	3.71772	0.14542
40.4321	-0.63048	188.365	-0.1566	237.101	-0.05056	219.897	-0.03014	4.42585	0.11902
40.5827	-0.62986	188.95	-0.15537	237.874	-0.04774	220.614	-0.02671	5.31103	0.0913
40.658	-0.62951	189.535	-0.1537	238.758	-0.04475	221.229	-0.02372	5.93065	0.07176
40.8086	-0.62934	190.237	-0.15264	239.311	-0.04238	221.946	-0.01985	6.7273	0.048
40.9592	-0.62898	190.705	-0.15176	240.194	-0.0393	222.56	-0.01633	7.34692	0.02952
41.0345	-0.62881	191.29	-0.15053	240.968	-0.03586	223.38	-0.01237	8.14357	0.00708
41.1851	-0.62872	191.875	-0.14974	241.631	-0.03314	223.892	-0.00929	8.94023	-0.01386
41.2604	-0.62828	192.46	-0.1485	242.404	-0.02962	224.711	-0.00489	9.64836	-0.03094
41.4109	-0.6281	193.162	-0.14727	243.067	-0.02715	225.428	-0.000752	10.445	-0.05074
41.5615	-0.62749	193.63	-0.1463	243.84	-0.02346	226.042	0.00303	11.0646	-0.06587
41.6368	-0.62758	194.215	-0.14542	244.614	-0.01985	226.759	0.00708	11.8613	-0.0847
41.7874	-0.62687	194.8	-0.14472	245.277	-0.01712	227.476	0.01166	12.6579	-0.10213
41.938	-0.62678	195.385	-0.14375	246.05	-0.01316	228.091	0.01518	13.3661	-0.11542
42.0133	-0.62661	195.97	-0.14278	246.823	-0.00955	228.808	0.01966	14.1627	-0.13055
42.1639	-0.62599	196.555	-0.14173	247.486	-0.00612	229.422	0.02345	14.7824	-0.14111
42.3145	-0.62599	197.14	-0.14076	248.26	-0.00198	230.139	0.02811	15.579	-0.15317
42.3897	-0.62564	197.725	-0.13997	248.923	0.00154	230.856	0.03278	16.3757	-0.16311
42.5403	-0.62529	198.31	-0.139	249.696	0.00594	231.573	0.03744	16.9953	-0.16927
42.6909	-0.62511	198.895	-0.13812	250.47	0.00998	232.188	0.04149	17.7919	-0.17508
42.7662	-0.62458	199.48	-0.13724	251.132	0.01377	232.905	0.04642	18.5001	-0.17922
42.9168	-0.62441	200.065	-0.13627	252.016	0.01861	233.519	0.05046	19.2967	-0.18274
43.0674	-0.62414	200.65	-0.13566	252.679	0.0223	234.236	0.0553	19.9164	-0.1852
43.1427	-0.62379	201.235	-0.1346	253.453	0.02706	234.851	0.05962	20.713	-0.1881
43.2933	-0.62335	201.937	-0.13354	254.115	0.03084	235.568	0.06507	21.4211	-0.18995
43.4438	-0.62326	202.405	-0.13258	254.889	0.03577	236.387	0.07026	22.2178	-0.19268
43.5191	-0.62291	202.99	-0.13178	255.662	0.04043	236.899	0.0744	23.0144	-0.19558
43.6697	-0.62256	203.575	-0.13082	256.325	0.04474	237.718	0.08021	23.6341	-0.19761
43.8203	-0.62256	204.16	-0.12994	257.099	0.04994	238.333	0.08487	24.4307	-0.20034
43.8956	-0.62238	204.862	-0.1287	257.762	0.0539	239.05	0.0905	25.2274	-0.20306
44.0462	-0.62203	205.33	-0.12791	258.535	0.059	239.664	0.09508	25.847	-0.2057
44.1968	-0.62168	205.915	-0.12686	259.308	0.0641	240.381	0.10027	26.6436	-0.2087
44.2721	-0.62142	206.499	-0.12615	260.082	0.06921	240.996	0.10564	27.4403	-0.21195
44.4226	-0.62106	207.084	-0.12474	260.855	0.0744	241.713	0.11162	28.0599	-0.2145
44.5732	-0.62062	207.786	-0.1236	261.518	0.07862	242.43	0.11743	28.9451	-0.2182
44.6485	-0.62062	208.254	-0.1229	262.291	0.08443	243.044	0.12254	29.5647	-0.22084
44.7991	-0.62036	208.839	-0.12175	262.954	0.08901	243.761	0.1287	30.3614	-0.22427
44.9497	-0.61983	209.424	-0.12052	263.728	0.09482	244.478	0.13521	31.158	-0.22814
45.025	-0.61966	210.009	-0.11964	264.391	0.09974	245.093	0.14022	31.7776	-0.23105
45.1756	-0.61939	210.711	-0.11841	265.164	0.10564	245.81	0.14665	32.5743	-0.23474
45.3262	-0.61886	211.179	-0.11744	265.827	0.11048	246.527	0.1536	33.1939	-0.23747
45.4014	-0.61886	211.764	-0.11594	266.6	0.1169	247.141	0.15932	33.9906	-0.24099
45.552	-0.61834	212.349	-0.11506	267.484	0.12298	247.858	0.16618	34.7872	-0.24469
45.7026	-0.61816	212.934	-0.11418	268.147	0.12826	248.473	0.17164	35.4954	-0.24759
45.7779	-0.61807	213.636	-0.11295	268.92	0.1345	249.292	0.17956	36.292	-0.2512
45.9285	-0.61737	214.104	-0.11198	269.583	0.1397	250.009	0.18704	36.9116	-0.25384
46.0791	-0.61719	214.689	-0.11058	270.357	0.14638	250.623	0.19355	37.7083	-0.25762
46.1544	-0.6171	215.391	-0.10926	271.13	0.15334	251.34	0.20147	38.4164	-0.26026
46.305	-0.61658	215.859	-0.10855	271.793	0.15906	251.955	0.2086	39.2131	-0.26352
46.4556	-0.61666	216.444	-0.10732	272.567	0.16627	252.672	0.21705	40.0097	-0.26651
46.5308	-0.61622	217.029	-0.10626	273.229	0.17234	253.286	0.22497	40.6294	-0.2695
46.6814	-0.61596	217.614	-0.10486	274.003	0.17991	254.003	0.23421	41.426	-0.27276
46.832	-0.61561	218.199	-0.1038	274.666	0.18634	254.72	0.24503	42.0456	-0.27522
46.9073	-0.61534	218.901	-0.10266	275.55	0.19443	255.335	0.25418	42.8423	-0.27822
47.0579	-0.61508	219.369	-0.10142	276.323	0.2027	256.052	0.26545	43.6389	-0.28165
47.2085	-0.61464	220.071	-0.10019	276.986	0.20966	256.769	0.2783	44.3471	-0.28394
47.2838	-0.61446	220.539	-0.09905	277.759	0.21872	257.383	0.29	45.1437	-0.28666
47.4344	-0.61411	221.124	-0.09764	278.422	0.22646	258.1	0.30487	45.7633	-0.28886
47.5849	-0.61367	221.709	-0.09632	279.196	0.23632	258.817	0.32238	46.56	-0.29203
47.6602	-0.6135	222.294	-0.09535	279.969	0.24706	259.432	0.33849	47.1796	-0.29397
47.8108	-0.61323	222.879	-0.09412	280.632	0.2563	260.251	0.36014	48.0648	-0.29696
47.9614	-0.61297	223.464	-0.09271	281.405	0.26835	260.866	0.37914	48.8614	-0.29978
48.0367	-0.61262	224.049	-0.09122	282.068	0.27926	261.48	0.40053	49.4811	-0.30198
48.1873	-0.61244	224.634	-0.09025	282.842	0.29211			50.2777	-0.30444
48.3379	-0.61235	225.219	-0.08919	283.615	0.30786	0	0.3633	50.9858	-0.30699
48.4132	-0.61174	225.804	-0.08752	284.388	0.32494	0.81937	0.29493	51.7825	-0.3091
48.5637	-0.61138	226.389	-0.0862	285.051	0.33998	1.33147	0.25498	52.4021	-0.31113
48.7143	-0.61138	226.974	-0.08479	285.825	0.36137	2.15083	0.21678	53.1988	-0.31342
48.7896	-0.61077	227.559	-0.0833	286.598	0.3846	2.86778	0.18607	53.9954	-0.31606
48.9402	-0.61077	228.144	-0.0825	287.151	0.40009	3.4823	0.16354	54.615	-0.3179
49.0908	-0.61024	228.729	-0.08083	287.151	0.40009	4.09683	0.14286	55.4117	-0.3201
49.1661	-0.61024	229.314	-0.07934		--	4.81377	0.11954	56.2084	-0.32257
49.3167	-0.60989	229.899	-0.07784	0	0.3611	5.53072	0.09658	56.828	-0.32424
49.4672	-0.60927	230.484	-0.07634	0.7734	0.29185	6.14525	0.07968	57.6246	-0.32644
49.5425	-0.60901	231.069	-0.07476	1.65728	0.24424	6.86219	0.0583	58.4213	-0.32882
49.6931	-0.60874	231.654	-0.07335	2.32019	0.21309	7.68156	0.03744	59.0409	-0.33049
49.8437	-0.60874	232.239	-0.07186	3.09358	0.18282	8.19366	0.0223	59.8376	-0.33225
49.919	-0.60822	232.824	-0.07036	3.75649	0.15976	8.9106	0.00286	60.5457	-0.33401
50.0696	-0.60822	233.409	-0.06869	4.52989	0.13389	9.72997	-0.01562	61.3423	-0.33621
50.2202	-0.60769	233.994	-0.06684	5.1928	0.11435	10.2421	-0.02997	62.139	-0.33823
50.2955	-0.60769	234.579	-0.06517	5.96619	0.09156	11.0614	-0.04757	62.7586	-0.34008
50.4461	-0.60751	235.164	-0.0635	6.73959	0.06947	11.676	-0.06191	63.5553	-0.34193
50.5966	-0.60716	235.749	-0.06191	7.4025	0.05187	12.3929	-0.07749	64.1749	-0.34342
50.6719	-0.60654	236.334	-0.06024	8.17589	0.03084	13.0074	-0.08998	64.9715	-0.34554
50.8225	-0.60654	237.036	-0.05822	8.8388	0.01447	13.7244	-0.10415	65.6797	-0.34703
50.9731	-0.60628	237.504	-0.05646	9.6122	-0.00489	14.4413	-0.11841	66.4763	-0.34906
51.0484	-0.60566	238.089	-0.05452	10.4961	-0.02354	15.0558	-0.12862	67.273	-0.35126
51.199	-0.60575	238.791	-0.05258	11.0485	-0.03806	15.7728	-0.14058	67.8926	-0.35249
51.3496	-0.60522	239.259	-0.05074	11.8219	-0.05549	16.3873	-0.14877	68.7778	-0.35425
51.4249	-0.60505	239.844	-0.04854	12.5953	-0.07159	17.1043	-0.15783	69.3974	-0.35557
51.5754	-0.60452	240.429	-0.04678	13.2582	-0.08426	17.9236	-0.16487	70.1941	-0.35777
51.726	-0.60443	241.014	-0.04458	14.0316	-0.09993	18.4357	-0.1691	70.9022	-0.35918
51.8013	-0.60399	241.599	-0.04264	14.6945	-0.11172	19.2551	-0.17376	71.6103	-0.36076
51.9519	-0.60399	242.184	-0.04018	15.4679	-0.12492	19.8696	-0.17675	72.3185	-0.36243
52.1025	-0.60355	242.769	-0.0378	16.3518	-0.1375	20.5866	-0.17966	73.1151	-0.36446
52.1778	-0.60329	243.354	-0.03613	16.9042	-0.14604	21.2011	-0.1815	73.9118	-0.36613
52.3284	-0.60302	243.938	-0.03384	17.6776	-0.15519	21.918	-0.1837	74.6199	-0.36798
52.479	-0.60276	244.523	-0.0319	18.5615	-0.16355	22.635	-0.18538	75.328	-0.36947
52.5543	-0.60258	245.108	-0.02944	19.2244	-0.16857	23.2495	-0.18696	76.1247	-0.37097
52.7048	-0.60197	245.693	-0.02654	19.9978	-0.17323	23.9664	-0.18863	76.7443	-0.37246
52.8554	-0.60179	246.278	-0.02451	20.6607	-0.17622	24.581	-0.18995	77.541	-0.3744
52.9307	-0.60144	246.863	-0.02205	21.4341	-0.17939	25.2979	-0.19189	78.1606	-0.37554
53.0813	-0.60109	247.448	-0.01923	22.097	-0.1815	26.1173	-0.19338	79.0458	-0.3773
53.2319	-0.601	248.033	-0.01703	22.8704	-0.18344	26.6294	-0.19479	79.8424	-0.37906
53.3072	-0.60074	248.618	-0.01439	23.7543	-0.18564	27.3463	-0.19682	80.462	-0.38082
53.4578	-0.60056	249.32	-0.01166	24.4172	-0.18696	27.9609	-0.19831	81.2587	-0.38258
53.6084	-0.60021	249.788	-0.00938	25.1906	-0.18907	28.6778	-0.20007	81.9668	-0.38408
53.6836	-0.60003	250.373	-0.00665	25.743	-0.19039	29.4972	-0.20227	82.7635	-0.38575
53.8342	-0.59959	250.958	-0.00436	26.6269	-0.19215	30.1117	-0.20394	83.3831	-0.38751
53.9848	-0.59933	251.543	-0.00119	27.4003	-0.19409	30.8286	-0.20579	84.1797	-0.38927
54.0601	-0.59898	252.128	0.00101	28.0632	-0.19541	31.4432	-0.20782	84.8879	-0.39068
54.2107	-0.59898	252.713	0.00426	28.8366	-0.19752	32.1601	-0.21002	85.6846	-0.39226
54.3613	-0.59836	253.298	0.00708	29.4995	-0.19928	32.7746	-0.21213	86.4812	-0.3942
54.4366	-0.5981	253.883	0.00946	30.2729	-0.20122	33.594	-0.2145	87.1008	-0.3957
54.5872	-0.59783	254.468	0.01245	30.9358	-0.2028	34.1061	-0.21662	87.8975	-0.3979
54.7377	-0.59757	255.053	0.01544	31.7092	-0.20544	34.823	-0.21908	88.5171	-0.39913
54.813	-0.59713	255.638	0.01817	32.4826	-0.20755	35.6424	-0.22163	89.3137	-0.40098
54.9636	-0.59704	256.223	0.02142	33.1455	-0.20966	36.1545	-0.22357	90.1104	-0.40309
55.1142	-0.59686	256.808	0.02433	33.9189	-0.21213	36.9739	-0.22638	90.73	-0.40414
55.1895	-0.59634	257.393	0.02732	34.8028	-0.21468	37.6908	-0.22929	91.6152	-0.40617
55.3401	-0.59634	258.095	0.03075	35.3552	-0.21662	38.3053	-0.23131	92.2348	-0.40793
55.4907	-0.59598	258.563	0.03322	36.2391	-0.21908	39.0223	-0.23395	93.0315	-0.41004
55.566	-0.59581	259.148	0.03674	36.7915	-0.22119	39.6368	-0.23606	93.8281	-0.41162
55.7165	-0.59528	259.733	0.03973	37.6754	-0.2241	40.3537	-0.23906	94.4477	-0.41338
55.8671	-0.5951	260.318	0.04325	38.3383	-0.2263	41.0707	-0.24143	95.2444	-0.4155
55.9424	-0.59502	260.903	0.04712	39.1117	-0.22902	41.6852	-0.24346	95.9525	-0.41699
56.093	-0.59458	261.488	0.04985	39.8851	-0.23184	42.4022	-0.24636	96.7492	-0.41954
56.2436	-0.59414	262.073	0.05337	40.548	-0.23422	43.0167	-0.24865	97.3688	-0.42069
56.3189	-0.59405	262.658	0.05733	41.3214	-0.2373	43.7336	-0.25138	98.1655	-0.42298
56.4695	-0.59352	263.243	0.06032	42.0948	-0.23994	44.4506	-0.25393	98.8736	-0.42465
56.62	-0.59326	263.828	0.06446	42.7577	-0.24214	45.0651	-0.25604	99.6702	-0.42694
56.6953	-0.59308	264.413	0.06745	43.5311	-0.24451	45.8845	-0.25833	100.467	-0.42896
56.8459	-0.59282	264.998	0.07141	44.194	-0.24698	46.499	-0.26062	101.087	-0.43072
56.9965	-0.59255	265.583	0.07519	44.9674	-0.24988	47.2159	-0.26334	101.883	-0.43292
57.0718	-0.59238	266.168	0.07924	45.8513	-0.25243	47.8305	-0.26554	102.591	-0.43442
57.2224	-0.59202	266.753	0.08258	46.4037	-0.2549	48.5474	-0.26801	103.299	-0.43679
57.373	-0.59185	267.338	0.08716	47.2876	-0.25736	49.1619	-0.26994	104.096	-0.4389
57.4483	-0.59141	267.923	0.0905	47.9505	-0.25974	49.8789	-0.27241	104.716	-0.44075
57.5988	-0.59106	268.508	0.09499	48.7239	-0.26246	50.5958	-0.27487	105.512	-0.44304
57.7494	-0.59088	269.21	0.09922	49.3868	-0.26431	51.2103	-0.27672	106.398	-0.44524
57.8247	-0.59062	269.678	0.10274	50.1602	-0.26695	52.0297	-0.27918	107.017	-0.44709
57.9753	-0.59009	270.263	0.1074	50.9336	-0.2695	52.6442	-0.28138	107.814	-0.44946
58.1259	-0.58991	270.848	0.1111	51.5965	-0.2717	53.3612	-0.28341	108.433	-0.45149
58.2012	-0.58956	271.433	0.11558	52.2594	-0.2739	53.9757	-0.28561	109.23	-0.45378
58.3518	-0.58912	272.018	0.12016	53.0328	-0.27646	54.6927	-0.28781	109.938	-0.45571
58.5024	-0.58894	272.603	0.12412	53.9167	-0.27892	55.3072	-0.28939	110.735	-0.45818
58.5777	-0.58868	273.188	0.12896	54.5796	-0.28086	56.0241	-0.29203	111.532	-0.46046
58.7282	-0.58842	273.773	0.13371	55.2425	-0.28288	56.6386	-0.2937	112.151	-0.46284
58.8788	-0.58833	274.358	0.13794	56.0159	-0.28517	57.458	-0.29599	113.036	-0.46557
58.9541	-0.5878	274.943	0.14313	56.8998	-0.28763	58.175	-0.29819	113.656	-0.46715
59.1047	-0.58736	275.411	0.14691	57.4522	-0.2893	58.7895	-0.29995	114.453	-0.47032
59.2553	-0.58736	276.113	0.15263	58.3361	-0.29186	59.5064	-0.30189	115.072	-0.47226
59.3306	-0.58692	276.698	0.15782	58.999	-0.29397	60.0185	-0.30374	115.869	-0.47498
59.4812	-0.58683	277.283	0.16231	59.6619	-0.29555	60.8379	-0.30576	116.666	-0.47798
59.6318	-0.58639	277.868	0.16768	60.4353	-0.29775	61.5548	-0.30787	117.374	-0.48009
59.7823	-0.58622	278.453	0.17384	61.0982	-0.29969	62.1694	-0.3091	118.17	-0.48317
59.8576	-0.58586	279.038	0.17815	61.9821	-0.30215	62.8863	-0.31095	118.79	-0.48528
60.0082	-0.58534	279.623	0.18449	62.7555	-0.30418	63.5008	-0.31289	119.587	-0.48845
60.0835	-0.58534	280.208	0.18924	63.5289	-0.30594	64.3202	-0.31456	120.383	-0.49144
60.2341	-0.58507	280.793	0.19549	64.0813	-0.3077	64.8323	-0.31614	121.003	-0.49373
60.3847	-0.58472	281.377	0.20218	64.8547	-0.30946	65.5493	-0.31826	121.8	-0.4969
60.46	-0.58437	281.962	0.20763	65.6281	-0.31157	66.3686	-0.31984	122.508	-0.4998
60.6106	-0.5841	282.547	0.21476	66.4015	-0.31342	66.8807	-0.32134	123.304	-0.50288
60.7611	-0.58393	283.132	0.22198	67.0644	-0.31491	67.7001	-0.32336	124.101	-0.50631
60.8364	-0.58349	283.717	0.22849	67.8378	-0.31667	68.3146	-0.32486	124.721	-0.50895
60.987	-0.58314	284.302	0.23614	68.5007	-0.31834	69.0315	-0.32679	125.517	-0.51221
61.1376	-0.5827	284.887	0.24283	69.2741	-0.32037	69.6461	-0.3282	126.137	-0.51476
61.2129	-0.5827	285.472	0.25172	70.0475	-0.32204	70.363	-0.32996	126.934	-0.51872
61.3635	-0.58243	285.94	0.25946	70.7104	-0.32371	70.9775	-0.33128	127.73	-0.52242
61.5141	-0.5819	286.642	0.26941	71.4838	-0.32556	71.6945	-0.33278	128.438	-0.52567
61.5894	-0.5819	287.227	0.27909	72.3677	-0.32732	72.5139	-0.33471	129.235	-0.52954
61.74	-0.58138	287.812	0.29044	72.9201	-0.32855	73.026	-0.33577	129.855	-0.53262
61.8905	-0.58111	288.397	0.30056	73.804	-0.33031	73.8453	-0.33744	130.74	-0.53658
61.9658	-0.58094	288.982	0.31394	74.3564	-0.3319	74.5623	-0.33938	131.359	-0.53975
62.1164	-0.58041	289.567	0.32485	75.2403	-0.33374	75.1768	-0.34043	132.156	-0.54424
62.267	-0.58041	290.152	0.33954	75.9032	-0.33515	75.8937	-0.3421	132.776	-0.54723
62.3423	-0.58014	290.737	0.35565	76.6766	-0.33647	76.5083	-0.34316	133.572	-0.55163
62.4929	-0.57988	291.322	0.36973	77.45	-0.33841	77.2252	-0.34492	134.369	-0.55594
62.6435	-0.57926	291.907	0.38838	78.1129	-0.33946	77.8397	-0.34633	135.077	-0.55938
62.7188	-0.57918	292.492	0.40053	78.8863	-0.34122	78.5567	-0.34756	135.874	-0.56386
62.8693	-0.57891	292.492	0.40053	79.5492	-0.34246	79.2736	-0.34932	136.493	-0.5673
63.0199	-0.57865		--	80.4331	-0.34439	79.8881	-0.35038	137.29	-0.57178
63.0952	-0.57838	0	0.36929	80.9855	-0.3458	80.6051	-0.35231	138.087	-0.57601
63.2458	-0.57794	0.58499	0.3113	81.8694	-0.34712	81.2196	-0.35328	138.706	-0.57918
63.3964	-0.57794	1.28696	0.26712	82.5323	-0.34835	82.039	-0.35486	139.591	-0.58322
63.4717	-0.57768	1.75496	0.23958	83.3057	-0.35011	82.5511	-0.35601	140.211	-0.58683
63.6223	-0.57715	2.33993	0.2115	84.0791	-0.35152	83.3705	-0.35724	141.008	-0.59079
63.7728	-0.57698	3.04192	0.18774	84.742	-0.35302	84.0874	-0.35918	141.627	-0.59387
63.8481	-0.57645	3.62691	0.16618	85.5154	-0.35434	84.7019	-0.36041	142.424	-0.59801
63.9987	-0.57618	4.09489	0.14938	86.1783	-0.35548	85.4189	-0.36155	143.221	-0.60179
64.1493	-0.57618	4.79687	0.12958	86.9517	-0.35706	86.0334	-0.36296	143.929	-0.60496
64.2246	-0.57592	5.38185	0.11022	87.8356	-0.35874	86.7503	-0.36428	144.637	-0.60866
64.3752	-0.57566	5.84984	0.09499	88.388	-0.35979	87.4673	-0.36586	145.434	-0.61191
64.5258	-0.57504	6.55183	0.07748	89.2719	-0.36129	88.0818	-0.36718	146.142	-0.61517
64.6011	-0.57478	7.01981	0.06287	89.8243	-0.36243	88.9012	-0.36842	146.938	-0.61869
64.7516	-0.57451	7.6048	0.04598	90.7082	-0.36393	89.4133	-0.36947	147.558	-0.62142
64.9022	-0.57425	8.30677	0.0289	91.4816	-0.36551	90.2326	-0.37114	148.443	-0.62476
64.9775	-0.57372	8.77477	0.01597	92.1445	-0.36674	90.8472	-0.37264	149.063	-0.62714
65.1281	-0.57372	9.47675	-0.000224	92.9179	-0.36824	91.5641	-0.37414	149.859	-0.63004
65.2787	-0.57346	9.94473	-0.0129	93.5808	-0.36965	92.1786	-0.37537	150.656	-0.63321
65.354	-0.57319	10.5297	-0.02777	94.3542	-0.37097	92.8956	-0.37678	151.276	-0.63541
65.5046	-0.57293	11.2317	-0.04229	95.0171	-0.3722	93.5101	-0.37783	152.072	-0.63796
65.6552	-0.57258	11.6997	-0.05302	95.901	-0.37405	94.227	-0.37959	152.781	-0.63998
65.7305	-0.57222	12.2847	-0.06666	96.4534	-0.37493	94.8416	-0.38065	153.577	-0.64245
65.881	-0.5717	12.9866	-0.07986	97.3373	-0.37616	95.6609	-0.38223	154.197	-0.64447
66.0316	-0.57143	13.4546	-0.08998	98.1107	-0.3781	96.3779	-0.38338	154.993	-0.64685
66.1069	-0.57143	14.0396	-0.1023	98.6631	-0.37906	96.9924	-0.38461	155.79	-0.64861
66.2575	-0.57099	14.7416	-0.11348	99.547	-0.38056	97.7093	-0.38654	156.498	-0.65054
66.4081	-0.57073	15.3266	-0.12395	100.21	-0.38223	98.4263	-0.38804	157.206	-0.65257
66.4834	-0.57046	15.7946	-0.13161	100.983	-0.38373	99.0408	-0.38918	157.914	-0.65415
66.634	-0.5702	16.4966	-0.14032	101.757	-0.38496	99.7578	-0.39077	158.711	-0.65582
66.7845	-0.56958	17.0815	-0.14824	102.42	-0.38654	100.475	-0.39226	159.419	-0.65732
66.8598	-0.5695	17.5495	-0.15387	103.193	-0.38804	101.089	-0.3935	160.216	-0.65952
67.0104	-0.56906	18.2515	-0.15933	103.856	-0.38901	101.806	-0.39499	160.836	-0.66084
67.161	-0.56897	18.7195	-0.16355	104.629	-0.39068	102.421	-0.39649	161.632	-0.66234
67.2363	-0.56835	19.3045	-0.16725	105.292	-0.39218	103.138	-0.39772	162.252	-0.66357
67.3869	-0.56835	20.0065	-0.17077	106.066	-0.39367	103.752	-0.39922	163.137	-0.6655
67.5375	-0.56782	20.4745	-0.17297	106.949	-0.39526	104.469	-0.40089	163.934	-0.66674
67.6128	-0.56774	21.1764	-0.17526	107.502	-0.39675	105.288	-0.40238	164.553	-0.66823
67.7634	-0.56756	21.6444	-0.17666	108.386	-0.39816	105.903	-0.40362	165.35	-0.66964
67.9139	-0.56712	22.3464	-0.17816	109.049	-0.39939	106.62	-0.40555	166.147	-0.67096
67.9892	-0.56659	22.8144	-0.17948	109.822	-0.40098	107.234	-0.40661	166.766	-0.67237
68.1398	-0.56659	23.3994	-0.18071	110.595	-0.40265	107.951	-0.40837	167.563	-0.67369
68.2904	-0.56624	24.1014	-0.18177	111.258	-0.40414	108.668	-0.41013	168.182	-0.67492
68.3657	-0.56606	24.5693	-0.18265	111.921	-0.40564	109.283	-0.41127	168.979	-0.67598
68.5163	-0.56554	25.1543	-0.18362	112.695	-0.40731	110	-0.41338	169.687	-0.67747
68.6669	-0.56536	25.8563	-0.18467	113.579	-0.40916	110.614	-0.41479	170.484	-0.67862
68.7422	-0.5651	26.3243	-0.18538	114.241	-0.41039	111.331	-0.41655	171.281	-0.68011
68.8928	-0.56474	26.9093	-0.18634	115.015	-0.4125	111.946	-0.41778	171.9	-0.68134
69.0433	-0.56439	27.6113	-0.18714	115.678	-0.41382	112.765	-0.41972	172.697	-0.68231
69.1186	-0.56413	28.0792	-0.18766	116.451	-0.4155	113.38	-0.42104	173.494	-0.6839
69.2692	-0.56378	28.6642	-0.18863	117.114	-0.41699	114.097	-0.4228	174.113	-0.68486
69.4198	-0.56334	29.3662	-0.1896	117.888	-0.41858	114.711	-0.4243	174.998	-0.68627
69.4951	-0.56316	29.8342	-0.19057	118.661	-0.42051	115.428	-0.42597	175.618	-0.68706
69.6457	-0.56281	30.5362	-0.19145	119.324	-0.42174	116.145	-0.4279	176.415	-0.68874
69.7963	-0.56237	31.0042	-0.19215	120.097	-0.42368	116.862	-0.42966	177.211	-0.69006
69.8715	-0.56237	31.5892	-0.19312	120.76	-0.42491	117.579	-0.4316	177.831	-0.69085
70.0221	-0.56166	32.2911	-0.19418	121.534	-0.42694	118.091	-0.43292	178.627	-0.69208
70.1727	-0.5614	32.7591	-0.19488	122.417	-0.4287	118.91	-0.43486	179.336	-0.69349
70.248	-0.56131	33.3441	-0.19602	122.97	-0.43019	119.423	-0.43662	180.132	-0.69472
70.3986	-0.56087	34.0461	-0.1969	123.854	-0.43213	120.242	-0.43838	180.752	-0.69569
70.5492	-0.56078	34.5141	-0.19761	124.627	-0.43433	120.856	-0.44005	181.549	-0.69692
70.6245	-0.56043	35.2161	-0.1991	125.29	-0.43609	121.573	-0.4419	182.345	-0.69824
70.7751	-0.5599	35.684	-0.20025	126.063	-0.43785	122.29	-0.44383	183.053	-0.69921
70.8504	-0.55982	36.386	-0.20122	126.726	-0.43978	122.905	-0.44533	183.85	-0.7007
71.0009	-0.55938	36.854	-0.2021	127.5	-0.44154	123.622	-0.44753	184.47	-0.70167
71.1515	-0.55894	37.439	-0.2035	128.163	-0.44313	124.441	-0.44955	185.266	-0.70317
71.3021	-0.55867	38.141	-0.20509	128.936	-0.44533	124.953	-0.45131	185.886	-0.70396
71.3774	-0.55841	38.726	-0.20623	129.599	-0.44682	125.773	-0.45325	186.683	-0.70537
71.528	-0.55832	39.194	-0.20755	130.372	-0.4492	126.387	-0.45518	187.479	-0.70669
71.6786	-0.5577	39.8959	-0.20878	131.146	-0.45122	127.104	-0.45712	188.187	-0.7081
71.7539	-0.5577	40.4809	-0.21028	131.919	-0.45298	127.616	-0.45897	188.984	-0.70942
71.9044	-0.55735	40.9489	-0.21195	132.692	-0.45518	128.436	-0.46117	189.604	-0.71056
72.055	-0.55709	41.6509	-0.21362	133.245	-0.4565	129.153	-0.46319	190.4	-0.71188
72.1303	-0.55656	42.1189	-0.21468	134.129	-0.4587	129.767	-0.46495	191.197	-0.71329
72.2809	-0.55638	42.7039	-0.21635	134.792	-0.46073	130.484	-0.46715	191.817	-0.71434
72.4315	-0.55612	43.4059	-0.21785	135.565	-0.46293	131.201	-0.46953	192.702	-0.71584
72.5068	-0.55586	43.9908	-0.21961	136.338	-0.46513	131.815	-0.47138	193.321	-0.71681
72.6574	-0.55542	44.4588	-0.22084	137.001	-0.46689	132.532	-0.47384	194.118	-0.71874
72.808	-0.55515	45.0438	-0.22269	137.775	-0.46918	133.249	-0.47586	194.738	-0.7198
72.8833	-0.55489	45.7458	-0.22427	138.438	-0.47138	133.864	-0.47806	195.534	-0.72121
73.0338	-0.55445	46.2138	-0.22577	139.211	-0.47358	134.581	-0.48053	196.419	-0.72279
73.1844	-0.55418	46.9158	-0.22762	139.984	-0.47586	135.195	-0.48229	197.039	-0.72394
73.2597	-0.55383	47.3837	-0.22911	140.647	-0.47806	135.912	-0.48502	197.836	-0.72578
73.4103	-0.55366	48.0857	-0.23105	141.531	-0.48053	136.527	-0.48722	198.455	-0.72693
73.5609	-0.55322	48.5537	-0.23254	142.194	-0.48299	137.244	-0.48968	199.34	-0.72878
73.6362	-0.55295	49.1387	-0.2343	142.968	-0.48546	137.961	-0.49214	199.96	-0.73018
73.7868	-0.5526	49.8407	-0.23624	143.631	-0.48748	138.575	-0.49417	200.757	-0.7315
73.8621	-0.55225	50.4257	-0.23774	144.404	-0.49021	139.395	-0.49716	201.376	-0.733
74.0126	-0.55198	50.8936	-0.23923	145.288	-0.49285	140.009	-0.49954	202.173	-0.73485
74.1632	-0.5519	51.5956	-0.24099	145.84	-0.49496	140.726	-0.50182	202.97	-0.73643
74.3138	-0.55146	52.1806	-0.24293	146.724	-0.49769	141.443	-0.50499	203.678	-0.73766
74.3891	-0.55119	52.6486	-0.24442	147.277	-0.4998	142.058	-0.50746	204.386	-0.73986
74.5397	-0.55066	53.3506	-0.24636	148.16	-0.50288	142.774	-0.51018	205.183	-0.74136
74.6903	-0.55049	53.8186	-0.24759	148.823	-0.50534	143.389	-0.51247	205.891	-0.74312
74.7656	-0.55022	54.4036	-0.24944	149.597	-0.50825	144.106	-0.51546	206.599	-0.74506
74.9162	-0.5497	55.1055	-0.25138	150.37	-0.5108	144.823	-0.51819	207.396	-0.74708
75.0667	-0.54943	55.5735	-0.25243	151.033	-0.51353	145.437	-0.52092	208.104	-0.74902
75.142	-0.54926	56.1585	-0.25437	151.806	-0.51643	146.154	-0.52391	208.9	-0.75104
75.2926	-0.54873	56.8605	-0.25613	152.469	-0.51916	146.769	-0.52655	209.608	-0.75324
75.4432	-0.54864	57.3285	-0.25789	153.243	-0.52189	147.486	-0.52981	210.317	-0.755
75.5185	-0.5482	58.0305	-0.25974	154.016	-0.52514	148.203	-0.5328	211.113	-0.75729
75.6691	-0.54776	58.6154	-0.2615	154.679	-0.52805	148.817	-0.53553	211.733	-0.75896
75.8197	-0.54767	59.0834	-0.26282	155.452	-0.5313	149.534	-0.53861	212.53	-0.76178
75.895	-0.54723	59.7854	-0.26475	156.115	-0.53377	150.354	-0.54222	213.238	-0.76389
76.0456	-0.54679	60.2534	-0.26625	156.889	-0.53685	150.866	-0.54477	214.034	-0.76662
76.1208	-0.54653	60.9554	-0.26801	157.773	-0.54054	151.685	-0.54794	214.831	-0.76917
76.2714	-0.54644	61.4234	-0.2695	158.435	-0.54327	152.3	-0.55066	215.451	-0.77163
76.422	-0.54574	62.0084	-0.27118	159.209	-0.54714	153.017	-0.55418	216.247	-0.77489
76.4973	-0.54574	62.7103	-0.2725	159.872	-0.54943	153.733	-0.55762	216.955	-0.77753
76.6479	-0.54521	63.1783	-0.27417	160.645	-0.55313	154.348	-0.56034	217.752	-0.78078
76.7985	-0.54503	63.7633	-0.27593	161.419	-0.55656	155.065	-0.56378	218.372	-0.78351
76.9491	-0.5445	64.4653	-0.27769	162.082	-0.55929	155.679	-0.56633	219.168	-0.78703
77.0243	-0.54442	65.0503	-0.27918	162.855	-0.56263	156.396	-0.5695	219.876	-0.79046
77.1749	-0.54406	65.5183	-0.28042	163.518	-0.5651	157.113	-0.57275	220.673	-0.79442
77.2502	-0.54354	66.2202	-0.28244	164.291	-0.5687	157.728	-0.5753	221.47	-0.79918
77.4008	-0.54318	66.6882	-0.28358	165.065	-0.57178	158.445	-0.57838	222.089	-0.80287
77.5514	-0.54318	67.2732	-0.28534	165.727	-0.57469	159.162	-0.58173	222.886	-0.80789
77.702	-0.54257	67.9752	-0.28702	166.611	-0.57777	159.776	-0.58437	223.683	-0.81396
77.7773	-0.54222	68.4432	-0.28816	167.274	-0.58041	160.493	-0.58736	224.302	-0.8188
77.9279	-0.54204	69.1452	-0.2901	168.048	-0.58366	161.108	-0.58965	225.099	-0.82566
78.0785	-0.54151	69.6131	-0.29124	168.6	-0.58595	161.927	-0.5929	225.807	-0.83209
78.1537	-0.54134	70.1981	-0.29256	169.484	-0.5893	162.439	-0.59554	226.604	-0.84106
78.3043	-0.54107	70.7831	-0.29406	170.257	-0.59211	163.259	-0.5988	227.223	-0.84916
78.4549	-0.54081	71.3681	-0.29546	170.92	-0.59484	163.976	-0.60153	228.02	-0.86095
78.5302	-0.54019	72.0701	-0.29705	171.694	-0.59801	164.59	-0.60382	228.728	-0.87204
78.6808	-0.53984	72.5381	-0.29854	172.467	-0.601	165.307	-0.60698	229.525	-0.88744
78.8314	-0.53975	73.24	-0.30004	173.13	-0.60355	165.922	-0.60945	230.321	-0.90583
78.9067	-0.53949	73.708	-0.30101	173.903	-0.60654	166.638	-0.61218	230.941	-0.92167
79.0572	-0.53878	74.41	-0.30277	174.566	-0.60892	167.355	-0.6149	231.738	-0.94394
79.2078	-0.53861	74.878	-0.30418	175.45	-0.61218	167.97	-0.6171	232.357	-0.96259
79.2831	-0.53834	75.463	-0.30567	176.003	-0.61394	168.789	-0.61992	233.243	-0.98917
79.4337	-0.53808	76.165	-0.30717	176.776	-0.61693	169.301	-0.62203	233.862	-1.00818
79.509	-0.53773	76.6329	-0.30814	177.549	-0.61966	170.121	-0.62441
79.6596	-0.53711	77.2179	-0.30946	178.212	-0.62168	170.633	-0.62634
79.8102	-0.53685	77.8029	-0.31086	178.986	-0.62414	171.452	-0.62872
79.9608	-0.53658	78.3879	-0.31218	179.759	-0.62652	172.169	-0.63127
80.0361	-0.5365	79.0899	-0.31333	180.422	-0.62837	172.784	-0.63303
80.1866	-0.53588	79.5579	-0.31491	181.195	-0.63083	173.501	-0.63541
80.3372	-0.53553	80.1429	-0.31588	182.079	-0.63321	174.115	-0.6369
80.4125	-0.53526	80.8448	-0.31755	182.632	-0.63497	174.832	-0.63893
80.5631	-0.535	81.3128	-0.31878	183.516	-0.63717	175.549	-0.64069
80.7137	-0.53474	82.0148	-0.31975	184.289	-0.63893	176.266	-0.64262
80.789	-0.5343	82.4828	-0.32098	184.841	-0.64069	176.881	-0.64386
80.9396	-0.53403	83.0678	-0.32248	185.725	-0.64271	177.597	-0.6457
81.0901	-0.53359	83.7698	-0.32371	186.278	-0.64421	178.212	-0.64711
81.1654	-0.53333	84.2378	-0.32459	187.162	-0.64597	178.929	-0.64887
81.316	-0.53306	84.8227	-0.32582	187.935	-0.64782	179.646	-0.65063
81.3913	-0.53262	85.5247	-0.3275	188.598	-0.64931	180.26	-0.65204
81.5419	-0.53236	85.9927	-0.32855	189.371	-0.6509	180.977	-0.65336
81.6925	-0.53166	86.5777	-0.32952	190.145	-0.65257	181.592	-0.65477
81.8431	-0.53139	87.1627	-0.33066	190.808	-0.6538	182.411	-0.65609
81.9184	-0.53104	87.7476	-0.33172	191.581	-0.6553	182.923	-0.6575
82.069	-0.53078	88.4496	-0.33322	192.244	-0.65662	183.743	-0.65908
82.2195	-0.53034	88.9176	-0.33418	193.128	-0.65811	184.46	-0.66049
82.2948	-0.53016	89.5026	-0.33542	193.68	-0.65934	185.074	-0.66154
82.4454	-0.52981	90.2046	-0.33638	194.454	-0.66075	185.791	-0.66278
82.596	-0.52937	90.6726	-0.33762	195.117	-0.66181	186.406	-0.66374
82.6713	-0.52884	91.2576	-0.33885	196	-0.66322	187.123	-0.66542
82.8219	-0.52884	91.9595	-0.33973	196.663	-0.66427	187.737	-0.6663
82.8972	-0.5284	92.4275	-0.34087	197.437	-0.66568	188.454	-0.6677
83.0478	-0.52805	93.0125	-0.3421	198.1	-0.66691	189.069	-0.66841
83.1984	-0.5277	93.5975	-0.34307	198.873	-0.66823	189.888	-0.66973
83.2736	-0.52734	94.1825	-0.34413	199.646	-0.6692	190.605	-0.6707
83.4242	-0.52682	94.8845	-0.34518	200.42	-0.67026	191.219	-0.67166
83.5748	-0.52638	95.3525	-0.34642	201.083	-0.67122	191.936	-0.67325
83.7254	-0.5262	96.0544	-0.34765	201.856	-0.67246	192.653	-0.67413
83.8007	-0.52585	96.5224	-0.34862	202.519	-0.6736	193.268	-0.67536
83.9513	-0.52541	97.2244	-0.34976	203.292	-0.67466	193.985	-0.67633
84.1019	-0.52488	97.6924	-0.35038	204.066	-0.67598	194.599	-0.67721
84.1771	-0.52444	98.2774	-0.35161	204.839	-0.67694	195.316	-0.67844
84.3277	-0.52444	98.9794	-0.35302	205.502	-0.67835	195.931	-0.67958
84.4783	-0.52382	99.4474	-0.35372	206.165	-0.67906	196.648	-0.68082
84.5536	-0.52347	100.032	-0.35478	206.938	-0.68038	197.467	-0.68187
84.7042	-0.52321	100.617	-0.35574	207.822	-0.68161	197.979	-0.68258
84.8548	-0.52294	101.319	-0.35724	208.375	-0.68258	198.799	-0.68363
84.9301	-0.52259	101.787	-0.35803	209.148	-0.68363	199.311	-0.68486
85.0807	-0.52215	102.372	-0.35918	210.032	-0.68486	200.13	-0.68583
85.2313	-0.52171	102.957	-0.35997	210.695	-0.68557	200.847	-0.68724
85.3065	-0.52118	103.659	-0.36146	211.468	-0.68706	201.462	-0.68803
85.4571	-0.5211	104.127	-0.36226	212.131	-0.68786	202.178	-0.68909
85.6077	-0.52048	104.829	-0.36322	212.905	-0.689	202.895	-0.69006
85.683	-0.52039	105.297	-0.36428	213.568	-0.69006	203.51	-0.69085
85.8336	-0.51969	105.882	-0.36525	214.341	-0.69076	204.227	-0.69199
85.9842	-0.51951	106.584	-0.36648	215.225	-0.69226	204.841	-0.6927
86.0595	-0.51898	107.052	-0.36736	215.777	-0.69305	205.558	-0.69419
86.21	-0.51872	107.637	-0.36886	216.551	-0.69419	206.275	-0.69525
86.3606	-0.51837	108.222	-0.36974	217.434	-0.69542	206.89	-0.69622
86.4359	-0.51766	108.807	-0.37062	217.987	-0.69622	207.607	-0.69727
86.5865	-0.51749	109.509	-0.37194	218.871	-0.69754	208.221	-0.69824
86.7371	-0.51696	109.977	-0.3729	219.423	-0.69824	208.938	-0.69947
86.8124	-0.51678	110.562	-0.3737	220.307	-0.69965	209.758	-0.70044
86.963	-0.51617	111.264	-0.37537	220.97	-0.70053	210.27	-0.7015
87.1136	-0.5159	111.732	-0.3759	221.743	-0.70141	211.089	-0.70238
87.1889	-0.51546	112.317	-0.3773	222.517	-0.70246	211.704	-0.70326
87.3394	-0.51502	112.902	-0.37827	223.18	-0.7037	212.421	-0.70484
87.49	-0.51467	113.487	-0.3795	223.953	-0.7051	213.137	-0.7059
87.5653	-0.51423	114.189	-0.38056	224.616	-0.70598	213.65	-0.70686
87.7159	-0.51397	114.657	-0.38153	225.389	-0.70722	214.469	-0.7081
87.7912	-0.51353	115.359	-0.38302	226.052	-0.70818	215.186	-0.70889
87.9418	-0.51318	115.827	-0.38373	226.826	-0.70942	215.903	-0.71012
88.0924	-0.513	116.529	-0.38478	227.71	-0.71065	216.415	-0.71118
88.2429	-0.5123	116.997	-0.3861	228.262	-0.71135	217.234	-0.71241
88.3182	-0.51221	117.582	-0.38707	229.146	-0.71285	217.746	-0.71329
88.4688	-0.51177	118.284	-0.3883	229.919	-0.71364	218.463	-0.71461
88.6194	-0.5115	118.752	-0.38954	230.582	-0.71505	219.283	-0.71584
88.6947	-0.5108	119.337	-0.39068	231.356	-0.71628	219.795	-0.71654
88.8453	-0.51045	119.922	-0.39191	232.018	-0.71725	220.512	-0.71813
88.9959	-0.51001	120.507	-0.39314	232.792	-0.71857	221.331	-0.7191
89.0712	-0.51001	121.209	-0.39429	233.565	-0.71998	221.946	-0.72059
89.2218	-0.50948	121.677	-0.39517	234.228	-0.72121	222.663	-0.72156
89.297	-0.50922	122.262	-0.39675	235.002	-0.72209	223.38	-0.72297
89.4476	-0.5086	122.964	-0.39772	235.775	-0.72376	223.994	-0.72429
89.5982	-0.50834	123.432	-0.39895	236.438	-0.72499	224.711	-0.7257
89.7488	-0.50754	124.017	-0.40018	237.211	-0.72622	225.326	-0.72666
89.8241	-0.50728	124.719	-0.40142	237.874	-0.72719	226.042	-0.72798
89.9747	-0.5071	125.187	-0.40247	238.648	-0.72878	226.657	-0.72904
90.1253	-0.50631	125.889	-0.4037	239.531	-0.73027	227.374	-0.73054
90.2006	-0.50622	126.357	-0.40485	240.194	-0.73142	228.091	-0.73238
90.3511	-0.50561	127.059	-0.40617	240.857	-0.73274	228.705	-0.73344
90.5017	-0.50552	127.527	-0.4074	241.631	-0.73441	229.422	-0.73494
90.577	-0.50482	128.229	-0.4089	242.404	-0.7359	230.139	-0.7359
90.7276	-0.50455	128.697	-0.40986	243.067	-0.73714	230.856	-0.73766
90.8029	-0.50429	129.282	-0.41154	243.951	-0.7389	231.471	-0.73872
90.9535	-0.50376	129.984	-0.41286	244.503	-0.74013	232.188	-0.74039
91.1041	-0.50306	130.452	-0.41409	245.277	-0.74162	232.905	-0.74215
91.2547	-0.50306	131.036	-0.41558	246.05	-0.7433	233.622	-0.74365
91.3299	-0.50235	131.738	-0.41673	246.713	-0.74488	234.236	-0.74532
91.4805	-0.50209	132.206	-0.41805	247.597	-0.74664	234.953	-0.74682
91.6311	-0.50156	132.908	-0.41954	248.149	-0.74787	235.568	-0.74849
91.7064	-0.50112	133.376	-0.42051	249.033	-0.74998	236.285	-0.75025
91.857	-0.50077	133.961	-0.42201	249.696	-0.7513	237.001	-0.75183
92.0076	-0.50015	134.663	-0.4235	250.47	-0.75333	237.616	-0.75359
92.0829	-0.50015	135.131	-0.42491	251.243	-0.75526	238.333	-0.75553
92.2335	-0.49954	135.716	-0.42614	252.016	-0.75729	239.05	-0.7572
92.384	-0.4991	136.418	-0.4279	252.679	-0.75843	239.664	-0.75878
92.4593	-0.49866	136.886	-0.42914	253.453	-0.76098	240.381	-0.76116
92.6099	-0.49839	137.588	-0.43072	254.115	-0.76274	240.996	-0.76274
92.7605	-0.49804	138.056	-0.43195	254.889	-0.76494	241.713	-0.76521
92.8358	-0.4976	138.641	-0.43362	255.552	-0.76688	242.532	-0.76714
92.9864	-0.49716	139.226	-0.43494	256.325	-0.76961	243.044	-0.76934
93.137	-0.49646	139.811	-0.43618	256.988	-0.77119	243.864	-0.7719
93.2123	-0.49637	140.513	-0.43802	257.872	-0.7741	244.478	-0.77366
93.3628	-0.49566	140.981	-0.43917	258.535	-0.7763	245.195	-0.77638
93.5134	-0.4954	141.566	-0.4411	259.308	-0.77911	245.81	-0.77902
93.5887	-0.49514	142.151	-0.44225	259.971	-0.78105	246.527	-0.78149
93.7393	-0.49461	142.736	-0.44401	260.745	-0.78422	247.141	-0.7836
93.8146	-0.49434	143.438	-0.44533	261.518	-0.7873	247.858	-0.78703
93.9652	-0.49364	143.906	-0.447	262.181	-0.7902	248.677	-0.79046
94.1158	-0.49338	144.491	-0.44858	262.954	-0.79346	249.19	-0.79319
94.1911	-0.49285	145.193	-0.45026	263.617	-0.79662	249.906	-0.79671
94.3417	-0.49267	145.661	-0.45175	264.501	-0.80067	250.521	-0.79997
94.4922	-0.49214	146.363	-0.45342	265.054	-0.80384	251.238	-0.80393
94.5675	-0.4917	146.831	-0.45518	265.937	-0.80833	252.057	-0.80806
94.7181	-0.491	147.416	-0.45677	266.711	-0.81334	252.672	-0.81229
94.8687	-0.49091	148.118	-0.45826	267.374	-0.81757	253.389	-0.81757
95.0193	-0.49021	148.586	-0.46011	268.258	-0.8232	254.003	-0.82179
95.0946	-0.48968	149.171	-0.4617	268.92	-0.82822	254.72	-0.82786
95.2452	-0.48968	149.756	-0.46337	269.583	-0.83411	255.335	-0.83332
95.3958	-0.48915	150.341	-0.46495	270.357	-0.84177	256.154	-0.84124
95.471	-0.48862	151.043	-0.46689	271.02	-0.84854	256.769	-0.84802
95.6216	-0.48818	151.511	-0.46812	271.793	-0.85822	257.486	-0.85743
95.7722	-0.48774	152.096	-0.47014	272.456	-0.86702	258.1	-0.86588
95.8475	-0.48739	152.681	-0.47208	273.229	-0.87899	258.817	-0.87776
95.9981	-0.48713	153.266	-0.47402	274.113	-0.89334	259.534	-0.89096
96.1487	-0.48669	153.851	-0.4756	274.776	-0.90557	260.149	-0.90337
96.224	-0.48642	154.436	-0.47736	275.55	-0.92282	260.866	-0.91921
96.3745	-0.48572	155.138	-0.47956	276.212	-0.93707	261.48	-0.93408
96.5251	-0.48528	155.606	-0.48132	276.986	-0.95661	262.197	-0.95335
96.6004	-0.48502	156.191	-0.48343	277.649	-0.97342	262.812	-0.96946
96.751	-0.48466	156.776	-0.48502	278.422	-0.99427	263.631	-0.99005
96.8263	-0.48396	157.361	-0.48713	279.085	-1.00844	264.348	-1.00844
96.9769	-0.4837	157.946	-0.48898
97.1275	-0.48343	158.648	-0.49091
97.2781	-0.48273	159.116	-0.49285
97.3534	-0.48246	159.701	-0.49496
97.5039	-0.48176	160.403	-0.49716
97.6545	-0.48132	160.871	-0.4991
97.7298	-0.48106	161.456	-0.5013
97.8804	-0.48079	162.041	-0.50314
98.031	-0.48009	162.626	-0.50499
98.1063	-0.48	163.328	-0.50772
98.2569	-0.47956	163.796	-0.50948
98.3322	-0.47903	164.381	-0.51133
98.4827	-0.47859	164.966	-0.51397
98.6333	-0.47798	165.551	-0.5159
98.7086	-0.4778	166.136	-0.51802
98.8592	-0.47736	166.721	-0.52048
99.0098	-0.47657	167.306	-0.52242
99.1604	-0.47648	167.891	-0.52488
99.2357	-0.47586	168.476	-0.52743
99.3863	-0.47578	169.177	-0.53007
99.5368	-0.47498	169.645	-0.53201
99.6121	-0.47463	170.23	-0.53412
99.7627	-0.47437	170.815	-0.53658
99.9133	-0.47375	171.4	-0.53852
99.9886	-0.47358	171.985	-0.54151
100.139	-0.47287	172.57	-0.54345
100.29	-0.47252	173.155	-0.54591
100.365	-0.47234	173.74	-0.54794
100.516	-0.4719	174.325	-0.55022
100.666	-0.47138	174.91	-0.55242
100.742	-0.47111	175.495	-0.55498
100.892	-0.47058	176.08	-0.55691
100.967	-0.47014	176.665	-0.55929
101.118	-0.46953	177.25	-0.56158
101.269	-0.46935	177.835	-0.56334
101.419	-0.46882	178.42	-0.56536
101.494	-0.46856	179.005	-0.56782
101.645	-0.46803	179.59	-0.56976
101.796	-0.46759	180.175	-0.57205
101.871	-0.46706	180.76	-0.57451
102.022	-0.4668	181.345	-0.57627
102.172	-0.46645	181.93	-0.57847
102.247	-0.46583	182.515	-0.58094
102.398	-0.46566	183.1	-0.58261
102.549	-0.46513	183.685	-0.58507
102.624	-0.46495	184.27	-0.58736
102.774	-0.4646	184.855	-0.58912
102.925	-0.4639	185.44	-0.59158
103	-0.46372	186.025	-0.59361
103.151	-0.46319	186.61	-0.59581
103.301	-0.46293	187.312	-0.59801
103.377	-0.4624	187.78	-0.60003
103.527	-0.46187	188.365	-0.60206
103.678	-0.4617	189.067	-0.60443
103.753	-0.46134	189.535	-0.60593
103.904	-0.46064	190.12	-0.60795
103.979	-0.46038	190.705	-0.60989
104.13	-0.46011	191.29	-0.612
104.28	-0.45967	191.875	-0.6135
104.431	-0.45914	192.46	-0.61534
104.506	-0.45888	193.162	-0.61746
104.657	-0.45862	193.63	-0.6193
104.807	-0.45818	194.215	-0.62115
104.883	-0.45747	194.8	-0.62282
105.033	-0.45738	195.385	-0.62441
105.184	-0.45712	196.087	-0.62626
105.259	-0.45642	196.555	-0.62749
105.41	-0.45624	197.14	-0.62934
105.56	-0.45589	197.725	-0.63083
105.636	-0.45518	198.31	-0.63206
105.786	-0.45501	199.012	-0.63374
105.937	-0.45439	199.48	-0.63523
106.012	-0.45422	200.065	-0.63655
106.163	-0.45378	200.65	-0.6377
106.238	-0.45351	201.235	-0.63946
106.388	-0.45316	201.937	-0.64069
106.539	-0.45281	202.405	-0.64174
106.69	-0.45228	203.107	-0.64359
106.765	-0.45175	203.575	-0.64465
106.916	-0.45131	204.16	-0.6457
107.066	-0.45105	204.745	-0.64667
107.141	-0.45096	205.33	-0.64817
107.292	-0.45026	205.915	-0.64914
107.443	-0.45008	206.499	-0.65019
107.518	-0.44955	207.084	-0.65178
107.668	-0.4492	207.786	-0.65283
107.819	-0.44902	208.254	-0.6538
107.894	-0.4485	208.839	-0.65503
108.045	-0.44832	209.541	-0.65609
108.195	-0.4477	210.009	-0.65679
108.271	-0.4477	210.711	-0.65802
108.421	-0.44709	211.179	-0.65882
108.497	-0.44682	211.764	-0.65978
108.647	-0.44656	212.466	-0.66128
108.798	-0.44586	212.934	-0.66207
108.948	-0.44559	213.519	-0.66278
109.024	-0.44506	214.104	-0.66374
109.174	-0.44506	214.689	-0.66498
109.325	-0.44454	215.274	-0.66594
109.4	-0.44436	215.859	-0.667
109.551	-0.44374	216.444	-0.66753
109.701	-0.44374	217.029	-0.66876
109.777	-0.44313	217.614	-0.66946
109.927	-0.44304	218.199	-0.67026
110.003	-0.44286	218.784	-0.67114
110.153	-0.44225	219.486	-0.67219
110.304	-0.4419	219.954	-0.6729
110.454	-0.44163	220.539	-0.67369
110.53	-0.44137	221.241	-0.6751
110.68	-0.44102	221.709	-0.67571
110.831	-0.4404	222.294	-0.67659
110.906	-0.44014	222.996	-0.67747
111.057	-0.43978	223.464	-0.67809
111.207	-0.43978	224.049	-0.67932
111.282	-0.43934	224.634	-0.67994
111.433	-0.43864	225.219	-0.6809
111.508	-0.43864	225.804	-0.68178
111.659	-0.43838	226.389	-0.6824
111.81	-0.43802	226.974	-0.68328
111.885	-0.43741	227.559	-0.6846
112.035	-0.43714	228.144	-0.68504
112.186	-0.43714	228.729	-0.68627
112.261	-0.43644	229.314	-0.6868
112.412	-0.43635	229.899	-0.68786
112.562	-0.43591	230.601	-0.68856
112.713	-0.43556	231.069	-0.68926
112.788	-0.4353	231.654	-0.69023
112.939	-0.43494	232.356	-0.69111
113.09	-0.43468	232.824	-0.69199
113.165	-0.43459	233.409	-0.69278
113.315	-0.43415	233.994	-0.69358
113.466	-0.43371	234.579	-0.69454
113.541	-0.43318	235.164	-0.69525
113.692	-0.43336	235.749	-0.69622
113.767	-0.43266	236.334	-0.69718
113.918	-0.43266	236.919	-0.69798
114.068	-0.43195	237.504	-0.69894
114.144	-0.43195	238.089	-0.69965
114.294	-0.4316	238.791	-0.7007
114.445	-0.43134	239.259	-0.70141
114.52	-0.43098	239.844	-0.70246
114.671	-0.43072	240.429	-0.70299
114.821	-0.43037	241.014	-0.70414
114.897	-0.42993	241.599	-0.70466
115.047	-0.42949	242.184	-0.70563
115.198	-0.4294	242.886	-0.70695
115.348	-0.42896	243.354	-0.70783
115.424	-0.42887	243.938	-0.70862
115.574	-0.42861	244.523	-0.70942
115.725	-0.42826	245.108	-0.71056
115.8	-0.42799	245.693	-0.71135
115.951	-0.42764	246.395	-0.71214
116.101	-0.42702	246.863	-0.71329
116.177	-0.42702	247.448	-0.71417
116.327	-0.42676	248.033	-0.71487
116.478	-0.42623	248.618	-0.71602
116.553	-0.42614	249.32	-0.71681
116.704	-0.42597	249.788	-0.71804
116.854	-0.42544	250.373	-0.71874
116.929	-0.42518	250.958	-0.71998
117.08	-0.42474	251.543	-0.72103
117.155	-0.42474	252.128	-0.72209
117.306	-0.42421	252.713	-0.72297
117.456	-0.42421	253.298	-0.72376
117.532	-0.42368	253.883	-0.72499
117.682	-0.42342	254.468	-0.72596
117.833	-0.42342	255.17	-0.72728
117.908	-0.42271	255.638	-0.72825
118.059	-0.42271	256.223	-0.72948
118.209	-0.42227	256.808	-0.73018
118.36	-0.42192	257.393	-0.7315
118.435	-0.42192	257.978	-0.73247
118.586	-0.42157	258.563	-0.73388
118.661	-0.42104	259.148	-0.73467
118.812	-0.42104	259.733	-0.73617
118.962	-0.42069	260.318	-0.73696
119.038	-0.42051	260.903	-0.73837
119.188	-0.42007	261.488	-0.73934
119.339	-0.42025	262.073	-0.74039
119.414	-0.41981	262.658	-0.74206
119.565	-0.41946	263.243	-0.74303
119.715	-0.41928	263.828	-0.74453
119.866	-0.41902	264.413	-0.74585
119.941	-0.41849	264.998	-0.7469
120.092	-0.41822	265.583	-0.74849
120.242	-0.41822	266.285	-0.74998
120.318	-0.4177	266.753	-0.75122
120.468	-0.41778	267.455	-0.75236
120.619	-0.41708	267.923	-0.75403
120.694	-0.41708	268.508	-0.75526
120.845	-0.41682	269.093	-0.75676
120.995	-0.41629	269.678	-0.75817
121.071	-0.41629	270.263	-0.75993
121.221	-0.41602	270.848	-0.76142
121.296	-0.41585	271.433	-0.76318
121.447	-0.4155	272.018	-0.76468
121.598	-0.41506	272.603	-0.76644
121.673	-0.41497	273.188	-0.76794
121.823	-0.41479	273.773	-0.76987
121.974	-0.41453	274.358	-0.77146
122.049	-0.41426	274.943	-0.7733
122.2	-0.41374	275.528	-0.77542
122.351	-0.41374	276.113	-0.77753
122.501	-0.41338	276.698	-0.77938
122.576	-0.41286	277.283	-0.78131
122.727	-0.41303	277.868	-0.78325
122.878	-0.41259	278.453	-0.78598
122.953	-0.41233	279.038	-0.78791
123.103	-0.41189	279.623	-0.79046
123.254	-0.41162	280.208	-0.79319
123.329	-0.41154	280.793	-0.79539
123.48	-0.41136	281.377	-0.79847
123.63	-0.41083	281.962	-0.80058
123.706	-0.41066	282.547	-0.80393
123.856	-0.41066	283.132	-0.80666
123.932	-0.4103	283.717	-0.81009
124.082	-0.41004	284.185	-0.81299
124.233	-0.4096	284.887	-0.8173
124.308	-0.4096	285.472	-0.82126
124.459	-0.40951	286.057	-0.82514
124.609	-0.40907	286.642	-0.82998
124.76	-0.4089	287.227	-0.83517
124.835	-0.40837	287.812	-0.83974
124.986	-0.40837	288.397	-0.84555
125.136	-0.40793	288.982	-0.85242
125.212	-0.40793	289.567	-0.8584
125.362	-0.40766	290.152	-0.86641
125.513	-0.4074	290.737	-0.87354
125.588	-0.40714	291.322	-0.88339
125.739	-0.40687	291.907	-0.89386
125.889	-0.40661	292.492	-0.90407
125.965	-0.40643	293.077	-0.91639
126.115	-0.40617	293.662	-0.92713
126.266	-0.4059	294.247	-0.94103
126.341	-0.40564	294.832	-0.95291
126.492	-0.4052	295.417	-0.96734
126.567	-0.4052	296.002	-0.98318
126.717	-0.40494	296.587	-0.99586
126.868	-0.40441	297.055	-1.00818
127.019	-0.40441
127.094	-0.40406
127.245	-0.4037
127.395	-0.4037
127.47	-0.40362
127.621	-0.40335
127.772	-0.40309
127.847	-0.40291
127.997	-0.40238
128.073	-0.40212
128.223	-0.40221
128.374	-0.40186
128.449	-0.40168
128.6	-0.40115
128.75	-0.40115
128.826	-0.40089
128.976	-0.40071
129.127	-0.40018
129.277	-0.39992
129.353	-0.4001
129.503	-0.39974
129.654	-0.39939
129.729	-0.39922
129.88	-0.39886
130.03	-0.3986
130.106	-0.39869
130.256	-0.39816
130.332	-0.39798
130.482	-0.39798
130.633	-0.39763
130.708	-0.39737
130.859	-0.39737
131.009	-0.39693
131.16	-0.39693
131.235	-0.39666
131.386	-0.39622
131.536	-0.39614
131.612	-0.39596
131.762	-0.39587
131.913	-0.39552
131.988	-0.39517
132.139	-0.39517
132.289	-0.39473
132.364	-0.39446
132.515	-0.39446
132.666	-0.39394
132.741	-0.39394
132.891	-0.39376
132.967	-0.3935
133.117	-0.39314
133.268	-0.39279
133.343	-0.3927
133.494	-0.39244
133.644	-0.39218
133.72	-0.39226
133.87	-0.39174
134.021	-0.39174
134.096	-0.3913
134.247	-0.3913
134.397	-0.39121
134.473	-0.39077
134.623	-0.3905
134.774	-0.39024
134.924	-0.39006
135	-0.38971
135.15	-0.3898
135.301	-0.38954
135.376	-0.38918
135.527	-0.38883
135.602	-0.38857
135.753	-0.38857
135.903	-0.38848
135.978	-0.38822
136.129	-0.38778
136.28	-0.38795
136.355	-0.38734
136.506	-0.38725
136.656	-0.38707
136.807	-0.38672
136.882	-0.38681
137.033	-0.38654
137.183	-0.38602
137.258	-0.3861
137.409	-0.38584
137.56	-0.38549
137.635	-0.38531
137.785	-0.38496
137.861	-0.38505
138.011	-0.38452
138.162	-0.38434
138.237	-0.38426
138.388	-0.38408
138.538	-0.38382
138.614	-0.38373
138.764	-0.38329
138.915	-0.38329
139.065	-0.38311
139.141	-0.38276
139.291	-0.38258
139.442	-0.38232
139.517	-0.38206
139.668	-0.38188
139.818	-0.38179
139.894	-0.38153
140.044	-0.38109
140.195	-0.38082
140.27	-0.381
140.421	-0.38038
140.571	-0.38038
140.647	-0.3803
140.797	-0.37986
140.948	-0.37977
141.023	-0.37933
141.174	-0.37933
141.249	-0.37915
141.4	-0.37889
141.55	-0.37854
141.625	-0.37862
141.776	-0.37827
141.927	-0.3781
142.077	-0.37766
142.152	-0.37766
142.303	-0.3773
142.454	-0.37713
142.529	-0.37704
142.68	-0.37686
142.83	-0.37634
142.905	-0.37642
143.056	-0.3759
143.207	-0.3759
143.282	-0.37554
143.432	-0.37563
143.583	-0.37554
143.658	-0.37493
143.809	-0.37493
143.884	-0.37484
144.035	-0.37431
144.185	-0.3744
144.261	-0.37414
144.411	-0.3737
144.562	-0.37343
144.637	-0.37343
144.788	-0.37308
144.938	-0.37308
145.014	-0.37264
145.164	-0.37238
145.315	-0.37238
145.39	-0.37194
145.541	-0.37167
145.691	-0.37158
145.842	-0.37158
145.917	-0.37114
146.068	-0.37114
146.218	-0.37062
146.294	-0.3707
146.444	-0.37044
146.595	-0.37018
146.67	-0.36991
146.821	-0.36947
146.896	-0.36938
147.046	-0.36921
147.197	-0.36894
147.272	-0.36886
147.423	-0.36868
147.574	-0.36815
147.649	-0.36842
147.799	-0.36798
147.95	-0.36789
148.025	-0.36745
148.176	-0.36745
148.326	-0.36692
148.402	-0.36692
148.552	-0.36666
148.703	-0.36666
148.778	-0.36622
148.929	-0.36613
149.079	-0.36569
149.23	-0.36551
149.305	-0.36551
149.456	-0.36498
149.531	-0.3649
149.682	-0.36463
149.832	-0.36463
149.983	-0.36446
150.058	-0.36393
150.209	-0.36366
150.284	-0.36366
150.435	-0.36322
150.585	-0.36296
150.661	-0.36296
150.811	-0.36252
150.962	-0.36252
151.037	-0.36243
151.188	-0.3619
151.338	-0.36199
151.489	-0.36173
151.564	-0.36129
151.715	-0.3612
151.865	-0.36076
151.941	-0.36067
152.091	-0.36041
152.242	-0.36041
152.317	-0.35979
152.468	-0.35979
152.543	-0.35944
152.693	-0.35926
152.844	-0.359
152.919	-0.35874
153.07	-0.35856
153.22	-0.35847
153.296	-0.3583
153.446	-0.35777
153.597	-0.35794
153.672	-0.35733
153.823	-0.35706
153.973	-0.35706
154.049	-0.35698
154.199	-0.35671
154.35	-0.35627
154.5	-0.35601
154.576	-0.35601
154.726	-0.35574
154.802	-0.35557
154.952	-0.35522
155.103	-0.35522
155.178	-0.3546
155.329	-0.3546
155.479	-0.35425
155.555	-0.35425
155.705	-0.35407
155.856	-0.35354
155.931	-0.35354
156.082	-0.35328
156.232	-0.3531
156.307	-0.35302
156.458	-0.35258
156.609	-0.35231
156.759	-0.35214
156.835	-0.35178
156.985	-0.35152
157.136	-0.35152
157.211	-0.35108
157.362	-0.35108
157.512	-0.35082
157.587	-0.35055
157.738	-0.35011
157.813	-0.35011
157.964	-0.34985
158.114	-0.34976
158.19	-0.34932
158.34	-0.34914
158.491	-0.34906
158.566	-0.34879
158.717	-0.34826
158.867	-0.34826
159.018	-0.34791
159.093	-0.34756
159.244	-0.34756
159.319	-0.34703
159.47	-0.34712
159.62	-0.34659
159.696	-0.34659
159.846	-0.34615
159.997	-0.34615
160.072	-0.3458
160.223	-0.34562
160.373	-0.34554
160.449	-0.3451
160.599	-0.34492
160.75	-0.34466
160.825	-0.34439
160.976	-0.3443
161.126	-0.34369
161.202	-0.34369
161.352	-0.34334
161.503	-0.34307
161.653	-0.34281
161.729	-0.34263
161.879	-0.34237
161.954	-0.3421
162.105	-0.34193
162.256	-0.34166
162.331	-0.34158
162.481	-0.34096
162.632	-0.34087
162.783	-0.3407
162.858	-0.34043
163.009	-0.34034
163.084	-0.34008
163.234	-0.33973
163.385	-0.33938
163.46	-0.3392
163.611	-0.3392
163.761	-0.33867
163.837	-0.33841
163.987	-0.33841
164.138	-0.33788
164.288	-0.33762
164.364	-0.33744
164.514	-0.33735
164.665	-0.33674
164.74	-0.33674
164.891	-0.33621
165.041	-0.33621
165.117	-0.33577
165.267	-0.33577
165.418	-0.33524
165.493	-0.33524
165.644	-0.33471
165.794	-0.33445
165.87	-0.33427
166.02	-0.33418
166.096	-0.33401
166.246	-0.33366
166.397	-0.33348
166.472	-0.33295
166.623	-0.33269
166.773	-0.33278
166.848	-0.33242
166.999	-0.33198
167.15	-0.3319
167.3	-0.33146
167.375	-0.33128
167.526	-0.33093
167.677	-0.33093
167.752	-0.33049
167.903	-0.33022
168.053	-0.32996
168.128	-0.32978
168.279	-0.32952
168.354	-0.32943
168.505	-0.32882
168.655	-0.32899
168.806	-0.32855
168.881	-0.3282
169.032	-0.32794
169.107	-0.32794
169.258	-0.32732
169.408	-0.32706
169.484	-0.32706
169.634	-0.32653
169.785	-0.32653
169.86	-0.32644
170.011	-0.326
170.161	-0.32574
170.237	-0.32556
170.387	-0.32503
170.538	-0.32486
170.613	-0.32477
170.764	-0.32433
170.914	-0.32398
170.99	-0.3238
171.14	-0.32327
171.291	-0.32336
171.366	-0.32283
171.517	-0.32283
171.667	-0.32257
171.742	-0.32213
171.893	-0.32186
172.044	-0.32151
172.119	-0.32151
172.27	-0.32098
172.42	-0.32098
172.495	-0.32037
172.646	-0.32028
172.797	-0.3201
172.872	-0.31984
173.022	-0.31958
173.173	-0.31914
173.248	-0.31878
173.399	-0.31878
173.549	-0.31834
173.625	-0.3179
173.775	-0.31782
173.926	-0.31764
174.001	-0.31729
174.152	-0.31711
174.302	-0.31667
174.378	-0.31632
174.528	-0.31606
174.679	-0.31606
174.754	-0.31579
174.905	-0.31535
175.055	-0.31518
175.131	-0.31491
175.281	-0.31438
175.432	-0.3143
175.507	-0.31386
175.658	-0.31386
175.808	-0.31315
175.959	-0.31289
176.034	-0.31289
176.185	-0.31262
176.335	-0.31236
176.411	-0.31183
176.561	-0.31157
176.636	-0.31157
176.787	-0.31122
176.938	-0.31095
177.013	-0.31042
177.164	-0.31007
177.314	-0.31016
177.389	-0.30972
177.54	-0.30946
177.691	-0.30919
177.841	-0.30893
177.916	-0.3084
178.067	-0.3084
178.142	-0.30814
178.293	-0.30787
178.444	-0.30761
178.519	-0.30717
178.669	-0.30717
178.82	-0.30664
178.895	-0.30646
179.046	-0.30594
179.196	-0.30567
179.272	-0.3055
179.422	-0.30541
179.573	-0.30488
179.648	-0.30462
179.799	-0.30444
179.949	-0.30391
180.025	-0.30391
180.175	-0.30338
180.326	-0.30338
180.401	-0.30268
180.552	-0.3025
180.702	-0.30242
180.853	-0.30189
180.928	-0.30189
181.079	-0.30145
181.229	-0.30092
181.305	-0.30092
181.455	-0.3003
181.531	-0.3003
181.681	-0.29969
181.832	-0.29978
181.907	-0.29916
182.058	-0.29916
182.208	-0.29881
182.283	-0.29846
182.434	-0.29819
182.585	-0.29775
182.66	-0.29758
182.81	-0.29705
182.961	-0.29696
183.036	-0.29678
183.187	-0.29643
183.338	-0.29608
183.413	-0.29573
183.563	-0.2952
183.714	-0.2952
183.789	-0.29458
183.94	-0.29458
184.09	-0.29423
184.166	-0.29397
184.316	-0.29335
184.467	-0.29309
184.542	-0.293
184.693	-0.29274
184.843	-0.2923
184.919	-0.29186
185.069	-0.29177
185.22	-0.2915
185.295	-0.2908
185.446	-0.29062
185.596	-0.29027
185.747	-0.29001
185.822	-0.28983
185.973	-0.2893
186.048	-0.28904
186.199	-0.28886
186.349	-0.28834
186.425	-0.28834
186.575	-0.28781
186.726	-0.28763
186.801	-0.28737
186.952	-0.28684
187.102	-0.2864
187.177	-0.28605
187.328	-0.28605
187.479	-0.28561
187.554	-0.28543
187.704	-0.28517
187.855	-0.2849
187.93	-0.28455
188.081	-0.28429
188.232	-0.28385
188.307	-0.28341
188.457	-0.28306
188.608	-0.28262
188.683	-0.28244
188.834	-0.28209
188.984	-0.28182
189.06	-0.28156
189.21	-0.28094
189.361	-0.28094
189.436	-0.28059
189.587	-0.28015
189.737	-0.27989
189.813	-0.27936
189.963	-0.27892
190.114	-0.27883
190.189	-0.27848
190.34	-0.27813
190.49	-0.2776
190.566	-0.27716
190.716	-0.2769
190.867	-0.27646
190.942	-0.27637
191.093	-0.27593
191.243	-0.27549
191.319	-0.2754
191.469	-0.2747
191.62	-0.2747
191.695	-0.27417
191.846	-0.2739
191.996	-0.27346
192.071	-0.27338
192.222	-0.27276
192.373	-0.2725
192.448	-0.27197
192.599	-0.27197
192.749	-0.27126
192.824	-0.27118
192.975	-0.27074
193.126	-0.27021
193.201	-0.27003
193.351	-0.26968
193.502	-0.2695
193.577	-0.2688
193.728	-0.26845
193.879	-0.26845
193.954	-0.26792
194.104	-0.2673
194.255	-0.26695
194.33	-0.26695
194.481	-0.26625
194.631	-0.26607
194.707	-0.26546
194.857	-0.26502
195.008	-0.26484
195.083	-0.26458
195.234	-0.26405
195.384	-0.26378
195.535	-0.26334
195.61	-0.26308
195.761	-0.26299
195.911	-0.26211
195.987	-0.26211
196.137	-0.26158
196.288	-0.26132
196.363	-0.26088
196.514	-0.26062
196.589	-0.26
196.74	-0.25938
196.89	-0.2593
196.965	-0.25903
197.116	-0.2585
197.267	-0.25806
197.342	-0.25762
197.493	-0.2571
197.643	-0.25701
197.718	-0.25639
197.869	-0.25613
198.02	-0.25586
198.095	-0.25516
198.245	-0.25463
198.396	-0.25454
198.471	-0.25393
198.622	-0.25358
198.773	-0.25314
198.848	-0.25287
198.998	-0.25243
199.149	-0.2519
199.224	-0.25164
199.375	-0.25094
199.525	-0.25067
199.601	-0.25032
199.751	-0.24997
199.902	-0.24962
199.977	-0.24891
200.128	-0.24891
200.278	-0.24838
200.354	-0.24786
200.504	-0.24768
200.655	-0.24689
200.73	-0.24662
200.881	-0.2461
201.031	-0.24566
201.107	-0.24548
201.257	-0.24513
201.408	-0.24451
201.483	-0.24425
201.634	-0.24372
201.784	-0.24346
201.86	-0.24293
202.01	-0.24249
202.161	-0.24214
202.236	-0.24143
202.387	-0.24099
202.537	-0.24064
202.612	-0.24046
202.763	-0.24002
202.914	-0.23941
202.989	-0.23906
203.139	-0.23853
203.29	-0.23844
203.365	-0.23791
203.516	-0.23747
203.667	-0.23694
203.742	-0.23633
203.892	-0.23624
204.043	-0.23545
204.118	-0.23518
204.269	-0.23501
204.419	-0.2343
204.495	-0.23404
204.645	-0.2336
204.796	-0.23281
204.947	-0.23254
205.022	-0.23228
205.172	-0.23158
205.248	-0.23122
205.398	-0.23078
205.549	-0.23026
205.624	-0.23008
205.775	-0.22929
205.925	-0.22911
206.001	-0.22876
206.151	-0.22814
206.302	-0.22779
206.377	-0.22709
206.528	-0.22709
206.678	-0.22656
206.754	-0.22586
206.904	-0.22577
207.055	-0.22489
207.13	-0.22454
207.281	-0.22427
207.431	-0.22383
207.506	-0.22339
207.657	-0.22304
207.808	-0.22242
207.883	-0.22207
208.034	-0.22163
208.184	-0.2211
208.259	-0.22066
208.41	-0.22031
208.561	-0.2197
208.636	-0.21961
208.786	-0.2189
208.937	-0.2182
209.012	-0.2182
209.163	-0.21767
209.313	-0.21723
209.389	-0.21697
209.539	-0.21618
209.69	-0.216
209.765	-0.21538
209.916	-0.21521
210.066	-0.21486
210.142	-0.21424
210.292	-0.21371
210.443	-0.21327
210.518	-0.21301
210.669	-0.21266
210.819	-0.21195
210.895	-0.21142
211.045	-0.21098
211.196	-0.21072
211.271	-0.21019
211.422	-0.20993
211.497	-0.20949
211.648	-0.20905
211.798	-0.20852
211.873	-0.20817
212.024	-0.20773
212.175	-0.20702
212.325	-0.20694
212.4	-0.20623
212.551	-0.20606
212.702	-0.20526
212.777	-0.20482
212.928	-0.20474
213.078	-0.20421
213.153	-0.2035
213.304	-0.20333
213.455	-0.20298
213.53	-0.20236
213.68	-0.20201
213.831	-0.2013
213.906	-0.20086
214.057	-0.20051
214.208	-0.19998
214.283	-0.19963
214.433	-0.19937
214.584	-0.19902
214.659	-0.19849
214.81	-0.19787
214.96	-0.19761
215.036	-0.19726
215.186	-0.19664
215.337	-0.19611
215.412	-0.19602
215.563	-0.19541
215.713	-0.19514
215.789	-0.19479
215.939	-0.19435
216.09	-0.19382
216.165	-0.1933
216.316	-0.19286
216.391	-0.19259
216.542	-0.19206
216.692	-0.19162
216.843	-0.1911
216.918	-0.19083
217.069	-0.19057
217.219	-0.18986
217.294	-0.18942
217.445	-0.1889
217.596	-0.18846
217.671	-0.1881
217.822	-0.18793
217.972	-0.18758
218.047	-0.18714
218.198	-0.18643
218.349	-0.18599
218.424	-0.18573
218.574	-0.18546
218.725	-0.18485
218.8	-0.18441
218.951	-0.18397
219.102	-0.18362
219.177	-0.18326
219.327	-0.18274
219.478	-0.18247
219.553	-0.18212
219.704	-0.1815
219.854	-0.18115
219.93	-0.18089
220.08	-0.18071
220.156	-0.18001
220.306	-0.17992
220.457	-0.17939
220.532	-0.17904
220.683	-0.17851
220.833	-0.17825
220.984	-0.17781
221.059	-0.17746
221.21	-0.17719
221.36	-0.17675
221.436	-0.17631
221.586	-0.17596
221.737	-0.1757
221.812	-0.17526
221.963	-0.17473
222.113	-0.17455
222.189	-0.17402
222.339	-0.17376
222.49	-0.17323
222.565	-0.17323
222.716	-0.1727
222.791	-0.1727
222.941	-0.172
223.092	-0.17156
223.167	-0.17156
223.318	-0.17086
223.469	-0.1705
223.619	-0.1705
223.694	-0.16998
223.845	-0.1698
223.996	-0.16927
224.071	-0.1691
224.221	-0.16883
224.372	-0.1683
224.447	-0.16804
224.598	-0.16786
224.673	-0.16734
224.824	-0.16725
224.974	-0.16707
225.125	-0.16663
225.2	-0.16637
225.351	-0.1661
225.501	-0.16575
225.577	-0.1654
225.727	-0.16514
225.878	-0.16461
225.953	-0.16461
226.104	-0.16434
226.254	-0.16382
226.33	-0.16382
226.48	-0.16338
226.631	-0.16302
226.706	-0.16267
226.857	-0.16241
226.932	-0.16241
227.083	-0.16206
227.233	-0.16206
227.384	-0.16162
227.459	-0.16135
227.61	-0.16109
227.76	-0.16091
227.835	-0.16056
227.986	-0.16012
228.137	-0.16012
228.212	-0.15986
228.363	-0.15959
228.513	-0.15942
228.588	-0.15933
228.739	-0.15906
228.814	-0.15845
228.965	-0.15845
229.115	-0.15836
229.191	-0.15783
229.341	-0.15783
229.492	-0.15766
229.642	-0.15757
229.718	-0.15722
229.868	-0.15695
230.019	-0.1566
230.094	-0.1566
230.245	-0.15598
230.395	-0.1559
230.471	-0.15563
230.621	-0.15546
230.772	-0.15546
230.847	-0.15537
230.998	-0.1551
231.148	-0.15493
231.224	-0.15449
231.374	-0.15449
231.525	-0.1544
231.6	-0.15396
231.751	-0.15414
231.901	-0.15387
231.977	-0.1537
232.127	-0.15326
232.202	-0.15326
232.353	-0.15299
232.504	-0.1529
232.654	-0.15264
232.729	-0.15246
232.88	-0.15246
233.031	-0.1522
233.106	-0.15202
233.257	-0.15176
233.332	-0.15167
233.482	-0.1515
233.633	-0.15141
233.784	-0.15097
233.859	-0.15097
234.009	-0.15097
234.16	-0.15088
234.235	-0.15053
234.386	-0.15044
234.537	-0.15044
234.612	-0.15018
234.762	-0.15018
234.913	-0.15
234.988	-0.14947
235.139	-0.1493
235.289	-0.14921
235.365	-0.1493
235.515	-0.14921
235.666	-0.14903
235.741	-0.14894
235.892	-0.1485
236.042	-0.14842
236.118	-0.14824
236.268	-0.14815
236.419	-0.14815
236.494	-0.14798
236.645	-0.14771
236.72	-0.14754
236.871	-0.14754
237.021	-0.14745
237.096	-0.14718
237.247	-0.14692
237.398	-0.14701
237.548	-0.14657
237.624	-0.1463
237.774	-0.14657
237.925	-0.1463
238	-0.1463
238.151	-0.14578
238.301	-0.14595
238.376	-0.14551
238.527	-0.14551
238.602	-0.14551
238.753	-0.14542
238.903	-0.14481
239.054	-0.14507
239.129	-0.14472
239.28	-0.14454
239.431	-0.14446
239.506	-0.14428
239.656	-0.14428
239.732	-0.14384
239.882	-0.14402
240.033	-0.14402
240.183	-0.14349
240.259	-0.14358
240.409	-0.14349
240.485	-0.14331
240.635	-0.14278
240.786	-0.14305
240.936	-0.14278
241.012	-0.14278
241.162	-0.1427
241.238	-0.14226
241.388	-0.14208
241.539	-0.14199
241.689	-0.14199
241.765	-0.14182
241.915	-0.14146
242.066	-0.14155
242.141	-0.14129
242.292	-0.14129
242.367	-0.14102
242.518	-0.14102
242.668	-0.14076
242.743	-0.14076
242.894	-0.14023
243.045	-0.14032
243.195	-0.13997
243.27	-0.13979
243.421	-0.13997
243.572	-0.13962
243.647	-0.13935
243.798	-0.13935
243.873	-0.13909
244.023	-0.13926
244.174	-0.13874
244.249	-0.13856
244.4	-0.13874
244.55	-0.1383
244.701	-0.13838
244.776	-0.13812
244.927	-0.13777
245.077	-0.13786
245.153	-0.1375
245.303	-0.13733
245.454	-0.13724
245.529	-0.13724
245.68	-0.13706
245.755	-0.13689
245.906	-0.13654
246.056	-0.13662
246.132	-0.13636
246.282	-0.13636
246.433	-0.13601
246.583	-0.13566
246.659	-0.13566
246.809	-0.13539
246.96	-0.13557
247.035	-0.1353
247.186	-0.1353
247.336	-0.13478
247.412	-0.13478
247.562	-0.13478
247.637	-0.13451
247.788	-0.13434
247.939	-0.1339
248.014	-0.1339
248.164	-0.13363
248.315	-0.13354
248.39	-0.13363
248.541	-0.1331
248.692	-0.13293
248.767	-0.13293
248.917	-0.13266
249.068	-0.13258
249.219	-0.13266
249.294	-0.13231
249.444	-0.13205
249.595	-0.13205
249.67	-0.13187
249.821	-0.13143
249.896	-0.13161
250.047	-0.13134
250.197	-0.1309
250.348	-0.13082
250.423	-0.13082
[truncated: 3,045 more rows]

## Sheet: Figure 2c
Rate capacities of nitro-BTH-COF and BTH-COF anodes
	nitro-BTH-COF		BTH-COF
Cycle number	Specific capacity (mAh g-1)	Coulombic efficiency (%)	Specific capacity (mAh g-1)	Coulombic efficiency (%)
1	311.568	99.6014	112.5	101.969
2	310.637	99.9106	111.4	99.4555
3	312.498	99.9628	116.2	101.736
4	313.196	99.6669	115.3	101.346
5	313.894	99.3375	117.5	102.108
6	295.286	98.5767	105.3	98.4432
7	292.378	99.4069	107.8	101.108
8	296.681	99.338	107.6	100.896
9	295.286	100.56	108.4	101.786
10	299.473	100.378	109.9	101.895
11	277.259	99.5269	83.1	98.7255
12	279.236	99.338	86.5	101.974
13	279.702	99.7511	87.3	101.381
14	280.05	99.8756	87.6	101.927
15	280.05	99.6689	88.3	101.899
16	256.558	99.1881	75.6	98.3553
17	262.605	100.184	77.8	101.562
18	265.513	100.171	77.5	101.626
19	267.49	100.174	77.9	101.882
20	269.002	100.148	77.4	100.809
21	227.367	99.5504	65	101.688
22	232.716	99.8576	66.2	98.2069
23	234.81	99.8602	66.8	101.15
24	235.74	99.5091	67.1	100.752
25	235.856	99.8523	66.6	105.039
26	204.921	99.4449	55	99.2537
27	205.967	99.7185	54.7	101.774
28	206.549	99.4218	55.9	98.3196
29	210.619	99.4774	55.4	98.351
30	211.084	100.171	54.8	102.655
31	170.845	99.9261	43.9	97.6522
32	171.891	99.7286	44	102.778
33	178.52	101.061	43.9	102.677
34	181.079	100.091	45.7	98.2028
35	178.172	100.099	45	98.5517
36	155.493	99.6884	36.5	101.2
37	157.354	99.7052	37.7	98.9787
38	157.121	99.926	37.3	102.81
39	157.121	100.223	37	100
40	157.238	100	37.5	102.238
41	126.418	99.3092	30.1	99.5738
42	126.302	99.6818	30.2	99.8148
43	130.721	99.4004	31.7	99.5238
44	132.233	100.798	30.1	102.375
45	127.349	99.9914	30.2	106.154
46	308.66	100.359	117.9	98.3449
47	317.848	100.037	116.7	101.091
48	317.034	99.9078	116.4	99.2208
49	319.36	99.601	116.2	98.6923
50	320.058	99.9861	117.6	98.9796

## Sheet: Figure 2d
Cycling performance of nitro-BTH-COF at 20 A g-1.
Cycle number	Discharge capacity (mAh g-1)	Charge capacity (mAh g-1)	Coulombic efficiency (%)
1	170.999	171.413	99.7589
2	170.999	171.41	99.76
3	170.999	171.408	99.7611
4	170.999	171.406	99.7622
5	170.998	171.404	99.7632
6	170.998	171.402	99.7643
7	170.998	171.4	99.7654
8	170.998	171.398	99.7665
9	170.998	171.396	99.7676
10	170.997	171.394	99.7687
11	170.997	171.392	99.7698
12	170.997	171.39	99.7709
13	170.997	171.388	99.772
14	170.997	171.385	99.7731
15	170.996	171.383	99.7742
16	170.996	171.381	99.7753
17	170.996	171.379	99.7764
18	170.996	171.377	99.7774
19	170.996	171.375	99.7785
20	170.995	171.373	99.7796
21	170.995	171.371	99.7807
22	170.995	171.369	99.7818
23	170.995	171.367	99.7829
24	170.995	171.365	99.784
25	170.994	171.363	99.7851
26	170.994	171.36	99.7862
27	170.994	171.358	99.7873
28	170.994	171.356	99.7884
29	170.993	171.354	99.7895
30	170.993	171.352	99.7906
31	170.993	171.35	99.7916
32	170.993	171.348	99.7927
33	170.993	171.346	99.7938
34	170.992	171.344	99.7949
35	170.992	171.342	99.796
36	170.992	171.34	99.7971
37	170.992	171.338	99.7982
38	170.992	171.336	99.7993
39	170.991	171.333	99.8004
40	170.991	171.331	99.8015
41	170.991	171.329	99.8026
42	170.991	171.327	99.8037
43	170.991	171.325	99.8048
44	170.99	171.323	99.8059
45	170.99	171.321	99.8069
46	170.99	171.319	99.808
47	170.99	171.317	99.8091
48	170.99	171.315	99.8102
49	170.989	171.313	99.8113
50	170.989	171.311	99.8124
51	170.989	171.308	99.8138
52	170.988	171.305	99.8152
53	170.988	171.302	99.8167
54	170.988	171.299	99.8181
55	170.987	171.296	99.8195
56	170.987	171.294	99.8209
57	170.986	171.291	99.8223
58	170.986	171.288	99.8238
59	170.986	171.285	99.8252
60	170.985	171.282	99.8266
61	170.985	171.279	99.828
62	170.984	171.277	99.8294
63	170.984	171.274	99.8309
64	170.984	171.271	99.8323
65	170.983	171.268	99.8337
66	170.983	171.265	99.8351
67	170.982	171.262	99.8365
68	170.982	171.26	99.838
69	170.982	171.257	99.8394
70	170.981	171.254	99.8408
71	170.981	171.251	99.8422
72	170.98	171.248	99.8436
73	170.98	171.245	99.8451
74	170.98	171.243	99.8465
75	170.979	171.24	99.8479
76	170.979	171.237	99.8493
77	170.978	171.234	99.8507
78	170.978	171.231	99.8522
79	170.978	171.228	99.8536
80	170.977	171.225	99.855
81	170.977	171.223	99.8564
82	170.976	171.22	99.8578
83	170.976	171.217	99.8593
84	170.976	171.214	99.8607
85	170.975	171.211	99.8621
86	170.975	171.208	99.8635
87	170.974	171.206	99.8649
88	170.974	171.203	99.8664
89	170.974	171.2	99.8678
90	170.973	171.197	99.8692
91	170.973	171.194	99.8706
92	170.972	171.191	99.872
93	170.972	171.189	99.8735
94	170.972	171.186	99.8749
95	170.971	171.183	99.8763
96	170.971	171.18	99.8777
97	170.97	171.177	99.8791
98	170.97	171.174	99.8806
99	170.97	171.172	99.882
100	170.969	171.169	99.8834
101	170.967	171.165	99.8844
102	170.966	171.162	99.8854
103	170.964	171.158	99.8864
104	170.962	171.155	99.8874
105	170.96	171.151	99.8885
106	170.958	171.147	99.8895
107	170.956	171.144	99.8905
108	170.955	171.14	99.8915
109	170.953	171.137	99.8925
110	170.951	171.133	99.8935
111	170.949	171.13	99.8945
112	170.947	171.126	99.8955
113	170.945	171.122	99.8965
114	170.944	171.119	99.8976
115	170.942	171.115	99.8986
116	170.94	171.112	99.8996
117	170.938	171.108	99.9006
118	170.936	171.105	99.9016
119	170.934	171.101	99.9026
120	170.933	171.097	99.9036
121	170.931	171.094	99.9046
122	170.929	171.09	99.9056
123	170.927	171.087	99.9067
124	170.925	171.083	99.9077
125	170.923	171.08	99.9087
126	170.922	171.076	99.9097
127	170.92	171.073	99.9107
128	170.918	171.069	99.9117
129	170.916	171.065	99.9127
130	170.914	171.062	99.9137
131	170.912	171.058	99.9147
132	170.911	171.055	99.9158
133	170.909	171.051	99.9168
134	170.907	171.048	99.9178
135	170.905	171.044	99.9188
136	170.903	171.04	99.9198
137	170.901	171.037	99.9208
138	170.9	171.033	99.9218
139	170.898	171.03	99.9228
140	170.896	171.026	99.9239
141	170.894	171.023	99.9249
142	170.892	171.019	99.9259
143	170.89	171.015	99.9269
144	170.889	171.012	99.9279
145	170.887	171.008	99.9289
146	170.885	171.005	99.9299
147	170.883	171.001	99.9309
148	170.881	170.998	99.932
149	170.879	170.994	99.933
150	170.878	170.991	99.934
151	170.877	170.999	99.9287
152	170.877	171.008	99.9234
153	170.877	171.017	99.918
154	170.877	171.026	99.9127
155	170.877	171.035	99.9074
156	170.876	171.044	99.9021
157	170.876	171.053	99.8968
158	170.876	171.062	99.8915
159	170.876	171.071	99.8862
160	170.876	171.079	99.8809
161	170.875	171.088	99.8755
162	170.875	171.097	99.8702
163	170.875	171.106	99.8649
164	170.875	171.115	99.8596
165	170.875	171.124	99.8543
166	170.874	171.133	99.849
167	170.874	171.142	99.8437
168	170.874	171.151	99.8384
169	170.874	171.159	99.8331
170	170.874	171.168	99.8278
171	170.873	171.177	99.8225
172	170.873	171.186	99.8172
173	170.873	171.195	99.8119
174	170.873	171.204	99.8066
175	170.873	171.213	99.8013
176	170.872	171.222	99.796
177	170.872	171.231	99.7907
178	170.872	171.239	99.7854
179	170.872	171.248	99.7801
180	170.872	171.257	99.7748
181	170.871	171.266	99.7695
182	170.871	171.275	99.7642
183	170.871	171.284	99.7589
184	170.871	171.293	99.7536
185	170.871	171.302	99.7483
186	170.87	171.311	99.743
187	170.87	171.32	99.7377
188	170.87	171.328	99.7324
189	170.87	171.337	99.7271
190	170.87	171.346	99.7218
191	170.869	171.355	99.7165
192	170.869	171.364	99.7112
193	170.869	171.373	99.7059
194	170.869	171.382	99.7007
195	170.869	171.391	99.6954
196	170.868	171.4	99.6901
197	170.868	171.408	99.6848
198	170.868	171.417	99.6795
199	170.868	171.426	99.6742
200	170.868	171.435	99.6689
201	170.865	171.438	99.6657
202	170.863	171.442	99.6625
203	170.861	171.445	99.6593
204	170.859	171.448	99.6561
205	170.856	171.451	99.6529
206	170.854	171.455	99.6497
207	170.852	171.458	99.6465
208	170.85	171.461	99.6433
209	170.847	171.465	99.6401
210	170.845	171.468	99.6369
211	170.843	171.471	99.6337
212	170.841	171.474	99.6305
213	170.839	171.478	99.6273
214	170.836	171.481	99.6241
215	170.834	171.484	99.6209
216	170.832	171.487	99.6177
217	170.83	171.491	99.6145
218	170.827	171.494	99.6113
219	170.825	171.497	99.6081
220	170.823	171.5	99.6049
221	170.821	171.504	99.6017
222	170.818	171.507	99.5985
223	170.816	171.51	99.5954
224	170.814	171.514	99.5922
225	170.812	171.517	99.589
226	170.81	171.52	99.5858
227	170.807	171.523	99.5826
228	170.805	171.527	99.5794
229	170.803	171.53	99.5762
230	170.801	171.533	99.573
231	170.798	171.536	99.5698
232	170.796	171.54	99.5666
233	170.794	171.543	99.5634
234	170.792	171.546	99.5602
235	170.79	171.549	99.557
236	170.787	171.553	99.5538
237	170.785	171.556	99.5506
238	170.783	171.559	99.5474
239	170.781	171.563	99.5442
240	170.778	171.566	99.541
241	170.776	171.569	99.5378
242	170.774	171.572	99.5346
243	170.772	171.576	99.5314
244	170.769	171.579	99.5282
245	170.767	171.582	99.525
246	170.765	171.585	99.5218
247	170.763	171.589	99.5186
248	170.761	171.592	99.5155
249	170.758	171.595	99.5123
250	170.756	171.599	99.5091
251	170.756	171.596	99.5103
252	170.756	171.594	99.5115
253	170.756	171.592	99.5127
254	170.756	171.59	99.5139
255	170.756	171.588	99.5151
256	170.756	171.586	99.5164
257	170.756	171.584	99.5176
258	170.756	171.582	99.5188
259	170.756	171.58	99.52
260	170.756	171.578	99.5212
261	170.756	171.575	99.5225
262	170.756	171.573	99.5237
263	170.756	171.571	99.5249
264	170.756	171.569	99.5261
265	170.756	171.567	99.5273
266	170.756	171.565	99.5285
267	170.756	171.563	99.5298
268	170.756	171.561	99.531
269	170.756	171.559	99.5322
270	170.756	171.557	99.5334
271	170.756	171.554	99.5346
272	170.756	171.552	99.5358
273	170.756	171.55	99.5371
274	170.756	171.548	99.5383
275	170.756	171.546	99.5395
276	170.756	171.544	99.5407
277	170.756	171.542	99.5419
278	170.756	171.54	99.5432
279	170.756	171.538	99.5444
280	170.756	171.536	99.5456
281	170.756	171.533	99.5468
282	170.756	171.531	99.548
283	170.756	171.529	99.5492
284	170.756	171.527	99.5505
285	170.756	171.525	99.5517
286	170.756	171.523	99.5529
287	170.756	171.521	99.5541
288	170.756	171.519	99.5553
289	170.756	171.517	99.5565
290	170.756	171.515	99.5578
291	170.756	171.512	99.559
292	170.756	171.51	99.5602
293	170.756	171.508	99.5614
294	170.756	171.506	99.5626
295	170.756	171.504	99.5639
296	170.756	171.502	99.5651
297	170.756	171.5	99.5663
298	170.756	171.498	99.5675
299	170.756	171.496	99.5687
300	170.756	171.494	99.5699
301	170.754	171.498	99.5657
302	170.751	171.503	99.5615
303	170.749	171.508	99.5573
304	170.746	171.513	99.5531
305	170.744	171.518	99.5489
306	170.741	171.522	99.5447
307	170.739	171.527	99.5405
308	170.737	171.532	99.5363
309	170.734	171.537	99.5321
310	170.732	171.542	99.5279
311	170.729	171.546	99.5236
312	170.727	171.551	99.5194
313	170.724	171.556	99.5152
314	170.722	171.561	99.511
315	170.72	171.566	99.5068
316	170.717	171.571	99.5026
317	170.715	171.575	99.4984
318	170.712	171.58	99.4942
319	170.71	171.585	99.49
320	170.707	171.59	99.4858
321	170.705	171.595	99.4816
322	170.703	171.599	99.4774
323	170.7	171.604	99.4732
324	170.698	171.609	99.469
325	170.695	171.614	99.4648
326	170.693	171.619	99.4605
327	170.69	171.623	99.4563
328	170.688	171.628	99.4521
329	170.686	171.633	99.4479
330	170.683	171.638	99.4437
331	170.681	171.643	99.4395
332	170.678	171.648	99.4353
333	170.676	171.652	99.4311
334	170.673	171.657	99.4269
335	170.671	171.662	99.4227
336	170.669	171.667	99.4185
337	170.666	171.672	99.4143
338	170.664	171.676	99.4101
339	170.661	171.681	99.4059
340	170.659	171.686	99.4017
341	170.656	171.691	99.3975
342	170.654	171.696	99.3933
343	170.652	171.7	99.3891
344	170.649	171.705	99.3849
345	170.647	171.71	99.3807
346	170.644	171.715	99.3765
347	170.642	171.72	99.3723
348	170.639	171.724	99.3681
349	170.637	171.729	99.3639
350	170.635	171.734	99.3597
351	170.634	171.728	99.363
352	170.634	171.722	99.3663
353	170.634	171.716	99.3696
354	170.634	171.71	99.373
355	170.633	171.704	99.3763
356	170.633	171.699	99.3796
357	170.633	171.693	99.3829
358	170.633	171.687	99.3862
359	170.633	171.681	99.3895
360	170.632	171.675	99.3928
361	170.632	171.669	99.3962
362	170.632	171.663	99.3995
363	170.632	171.657	99.4028
364	170.632	171.651	99.4061
365	170.631	171.645	99.4094
366	170.631	171.639	99.4127
367	170.631	171.633	99.4161
368	170.631	171.627	99.4194
369	170.631	171.621	99.4227
370	170.631	171.616	99.426
371	170.63	171.61	99.4293
372	170.63	171.604	99.4326
373	170.63	171.598	99.436
374	170.63	171.592	99.4393
375	170.63	171.586	99.4426
376	170.629	171.58	99.4459
377	170.629	171.574	99.4492
378	170.629	171.568	99.4525
379	170.629	171.562	99.4559
380	170.629	171.556	99.4592
381	170.628	171.55	99.4625
382	170.628	171.544	99.4658
383	170.628	171.539	99.4691
384	170.628	171.533	99.4725
385	170.627	171.527	99.4758
386	170.627	171.521	99.4791
387	170.627	171.515	99.4824
388	170.627	171.509	99.4857
389	170.627	171.503	99.4891
390	170.626	171.497	99.4924
391	170.626	171.491	99.4957
392	170.626	171.485	99.499
393	170.626	171.479	99.5024
394	170.626	171.473	99.5057
395	170.625	171.467	99.509
396	170.625	171.461	99.5123
397	170.625	171.456	99.5156
398	170.625	171.45	99.519
399	170.625	171.444	99.5223
400	170.625	171.438	99.5256
401	170.622	171.438	99.5241
402	170.62	171.439	99.5225
403	170.618	171.439	99.521
404	170.616	171.439	99.5195
405	170.613	171.44	99.5179
406	170.611	171.44	99.5164
407	170.609	171.441	99.5148
408	170.607	171.441	99.5133
409	170.604	171.441	99.5118
410	170.602	171.442	99.5102
411	170.6	171.442	99.5087
412	170.598	171.443	99.5072
413	170.595	171.443	99.5056
414	170.593	171.443	99.5041
415	170.591	171.444	99.5025
416	170.589	171.444	99.501
417	170.587	171.445	99.4995
418	170.584	171.445	99.4979
419	170.582	171.446	99.4964
420	170.58	171.446	99.4948
421	170.578	171.446	99.4933
422	170.575	171.447	99.4918
423	170.573	171.447	99.4902
424	170.571	171.448	99.4887
425	170.569	171.448	99.4872
426	170.566	171.448	99.4856
427	170.564	171.449	99.4841
428	170.562	171.449	99.4825
429	170.56	171.45	99.481
430	170.558	171.45	99.4795
431	170.555	171.45	99.4779
432	170.553	171.451	99.4764
433	170.551	171.451	99.4748
434	170.549	171.452	99.4733
435	170.546	171.452	99.4718
436	170.544	171.452	99.4702
437	170.542	171.453	99.4687
438	170.54	171.453	99.4672
439	170.537	171.454	99.4656
440	170.535	171.454	99.4641
441	170.533	171.455	99.4625
442	170.531	171.455	99.461
443	170.529	171.455	99.4595
444	170.526	171.456	99.4579
445	170.524	171.456	99.4564
446	170.522	171.457	99.4548
447	170.52	171.457	99.4533
448	170.517	171.457	99.4518
449	170.515	171.458	99.4502
450	170.513	171.458	99.4487
451	170.513	171.464	99.445
452	170.513	171.47	99.4414
453	170.512	171.477	99.4377
454	170.512	171.483	99.434
455	170.512	171.489	99.4303
456	170.512	171.495	99.4267
457	170.512	171.501	99.423
458	170.511	171.507	99.4193
459	170.511	171.513	99.4157
460	170.511	171.519	99.412
461	170.511	171.526	99.4083
462	170.511	171.532	99.4047
463	170.51	171.538	99.401
464	170.51	171.544	99.3973
465	170.51	171.55	99.3936
466	170.51	171.556	99.39
467	170.51	171.562	99.3863
468	170.509	171.569	99.3826
469	170.509	171.575	99.379
470	170.509	171.581	99.3753
471	170.509	171.587	99.3716
472	170.509	171.593	99.368
473	170.508	171.599	99.3643
474	170.508	171.605	99.3607
475	170.508	171.611	99.357
476	170.508	171.618	99.3533
477	170.508	171.624	99.3497
478	170.507	171.63	99.346
479	170.507	171.636	99.3423
480	170.507	171.642	99.3387
481	170.507	171.648	99.335
482	170.507	171.654	99.3313
483	170.506	171.66	99.3277
484	170.506	171.667	99.324
485	170.506	171.673	99.3203
486	170.506	171.679	99.3167
487	170.506	171.685	99.313
488	170.505	171.691	99.3094
489	170.505	171.697	99.3057
490	170.505	171.703	99.302
491	170.505	171.709	99.2984
492	170.505	171.716	99.2947
493	170.504	171.722	99.2911
494	170.504	171.728	99.2874
495	170.504	171.734	99.2837
496	170.504	171.74	99.2801
497	170.504	171.746	99.2764
498	170.503	171.752	99.2728
499	170.503	171.759	99.2691
500	170.503	171.765	99.2654
501	170.501	171.761	99.2663
502	170.499	171.758	99.2671
503	170.498	171.755	99.268
504	170.496	171.752	99.2688
505	170.494	171.748	99.2696
506	170.492	171.745	99.2705
507	170.49	171.742	99.2713
508	170.489	171.739	99.2721
509	170.487	171.735	99.273
510	170.485	171.732	99.2738
511	170.483	171.729	99.2746
512	170.481	171.726	99.2755
513	170.48	171.722	99.2763
514	170.478	171.719	99.2772
515	170.476	171.716	99.278
516	170.474	171.712	99.2788
517	170.472	171.709	99.2797
518	170.471	171.706	99.2805
519	170.469	171.703	99.2813
520	170.467	171.699	99.2822
521	170.465	171.696	99.283
522	170.463	171.693	99.2839
523	170.462	171.69	99.2847
524	170.46	171.686	99.2855
525	170.458	171.683	99.2864
526	170.456	171.68	99.2872
527	170.454	171.677	99.288
528	170.453	171.673	99.2889
529	170.451	171.67	99.2897
530	170.449	171.667	99.2906
531	170.447	171.664	99.2914
532	170.445	171.66	99.2922
533	170.444	171.657	99.2931
534	170.442	171.654	99.2939
535	170.44	171.651	99.2947
536	170.438	171.647	99.2956
537	170.436	171.644	99.2964
538	170.435	171.641	99.2973
539	170.433	171.637	99.2981
540	170.431	171.634	99.2989
541	170.429	171.631	99.2998
542	170.427	171.628	99.3006
543	170.426	171.624	99.3014
544	170.424	171.621	99.3023
545	170.422	171.618	99.3031
546	170.42	171.615	99.304
547	170.418	171.611	99.3048
548	170.417	171.608	99.3056
549	170.415	171.605	99.3065
550	170.413	171.602	99.3073
551	170.412	171.601	99.3074
552	170.412	171.601	99.3074
553	170.412	171.6	99.3075
554	170.411	171.599	99.3076
555	170.411	171.599	99.3076
556	170.41	171.598	99.3077
557	170.41	171.598	99.3078
558	170.409	171.597	99.3078
559	170.409	171.597	99.3079
560	170.409	171.596	99.3079
561	170.408	171.596	99.308
562	170.408	171.595	99.3081
563	170.407	171.595	99.3081
564	170.407	171.594	99.3082
565	170.406	171.593	99.3083
566	170.406	171.593	99.3083
567	170.406	171.592	99.3084
568	170.405	171.592	99.3085
569	170.405	171.591	99.3085
570	170.404	171.591	99.3086
571	170.404	171.59	99.3086
572	170.403	171.59	99.3087
573	170.403	171.589	99.3088
574	170.403	171.589	99.3088
575	170.402	171.588	99.3089
576	170.402	171.587	99.309
577	170.401	171.587	99.309
578	170.401	171.586	99.3091
579	170.4	171.586	99.3092
580	170.4	171.585	99.3092
581	170.4	171.585	99.3093
582	170.399	171.584	99.3093
583	170.399	171.584	99.3094
584	170.398	171.583	99.3095
585	170.398	171.583	99.3095
586	170.397	171.582	99.3096
587	170.397	171.581	99.3097
588	170.397	171.581	99.3097
589	170.396	171.58	99.3098
590	170.396	171.58	99.3098
591	170.395	171.579	99.3099
592	170.395	171.579	99.31
593	170.394	171.578	99.31
594	170.394	171.578	99.3101
595	170.394	171.577	99.3102
596	170.393	171.577	99.3102
597	170.393	171.576	99.3103
598	170.392	171.575	99.3104
599	170.392	171.575	99.3104
600	170.391	171.574	99.3105
601	170.391	171.572	99.3121
602	170.391	171.569	99.3138
603	170.391	171.566	99.3155
604	170.391	171.563	99.3171
605	170.391	171.56	99.3188
606	170.391	171.557	99.3204
607	170.391	171.554	99.3221
608	170.391	171.551	99.3238
609	170.391	171.549	99.3254
610	170.391	171.546	99.3271
611	170.391	171.543	99.3288
612	170.391	171.54	99.3304
613	170.391	171.537	99.3321
614	170.391	171.534	99.3337
615	170.391	171.531	99.3354
616	170.391	171.528	99.3371
617	170.391	171.526	99.3387
618	170.391	171.523	99.3404
619	170.391	171.52	99.3421
620	170.391	171.517	99.3437
621	170.391	171.514	99.3454
622	170.391	171.511	99.347
623	170.391	171.508	99.3487
624	170.391	171.506	99.3504
625	170.391	171.503	99.352
626	170.391	171.5	99.3537
627	170.391	171.497	99.3554
628	170.391	171.494	99.357
629	170.391	171.491	99.3587
630	170.391	171.488	99.3603
631	170.391	171.485	99.362
632	170.391	171.483	99.3637
633	170.391	171.48	99.3653
634	170.391	171.477	99.367
635	170.391	171.474	99.3687
636	170.391	171.471	99.3703
637	170.391	171.468	99.372
638	170.391	171.465	99.3737
639	170.391	171.462	99.3753
640	170.391	171.46	99.377
641	170.391	171.457	99.3786
642	170.391	171.454	99.3803
643	170.391	171.451	99.382
644	170.391	171.448	99.3836
645	170.391	171.445	99.3853
646	170.391	171.442	99.387
647	170.391	171.44	99.3886
648	170.391	171.437	99.3903
649	170.391	171.434	99.392
650	170.391	171.431	99.3936
651	170.389	171.425	99.3956
652	170.386	171.419	99.3976
653	170.384	171.413	99.3996
654	170.382	171.407	99.4016
655	170.379	171.401	99.4036
656	170.377	171.396	99.4056
657	170.374	171.39	99.4076
658	170.372	171.384	99.4096
659	170.369	171.378	99.4116
660	170.367	171.372	99.4136
661	170.365	171.366	99.4156
662	170.362	171.36	99.4176
663	170.36	171.354	99.4195
664	170.357	171.348	99.4215
665	170.355	171.343	99.4235
666	170.352	171.337	99.4255
667	170.35	171.331	99.4275
668	170.348	171.325	99.4295
669	170.345	171.319	99.4315
670	170.343	171.313	99.4335
671	170.34	171.307	99.4355
672	170.338	171.301	99.4375
673	170.335	171.296	99.4395
674	170.333	171.29	99.4415
675	170.331	171.284	99.4435
676	170.328	171.278	99.4455
677	170.326	171.272	99.4475
678	170.323	171.266	99.4495
679	170.321	171.26	99.4515
680	170.318	171.254	99.4535
681	170.316	171.248	99.4555
682	170.314	171.243	99.4575
683	170.311	171.237	99.4595
684	170.309	171.231	99.4615
685	170.306	171.225	99.4635
686	170.304	171.219	99.4655
687	170.301	171.213	99.4675
688	170.299	171.207	99.4695
689	170.297	171.201	99.4715
690	170.294	171.195	99.4735
691	170.292	171.19	99.4755
692	170.289	171.184	99.4775
693	170.287	171.178	99.4795
694	170.284	171.172	99.4815
695	170.282	171.166	99.4835
696	170.28	171.16	99.4855
697	170.277	171.154	99.4875
698	170.275	171.148	99.4895
699	170.272	171.143	99.4915
700	170.27	171.137	99.4935
701	170.27	171.14	99.4913
702	170.27	171.144	99.4891
703	170.27	171.148	99.4868
704	170.27	171.152	99.4846
705	170.27	171.156	99.4824
706	170.27	171.159	99.4802
707	170.27	171.163	99.478
708	170.27	171.167	99.4758
709	170.27	171.171	99.4736
710	170.27	171.175	99.4713
711	170.27	171.179	99.4691
712	170.27	171.182	99.4669
713	170.27	171.186	99.4647
714	170.27	171.19	99.4625
715	170.27	171.194	99.4603
716	170.27	171.198	99.4581
717	170.27	171.201	99.4558
718	170.27	171.205	99.4536
719	170.27	171.209	99.4514
720	170.27	171.213	99.4492
721	170.27	171.217	99.447
722	170.27	171.22	99.4448
723	170.27	171.224	99.4426
724	170.27	171.228	99.4404
725	170.27	171.232	99.4381
726	170.27	171.236	99.4359
727	170.27	171.239	99.4337
728	170.27	171.243	99.4315
729	170.27	171.247	99.4293
730	170.27	171.251	99.4271
731	170.27	171.255	99.4249
732	170.27	171.259	99.4227
733	170.27	171.262	99.4204
734	170.27	171.266	99.4182
735	170.27	171.27	99.416
736	170.27	171.274	99.4138
737	170.27	171.278	99.4116
738	170.27	171.281	99.4094
739	170.27	171.285	99.4072
740	170.27	171.289	99.405
741	170.27	171.293	99.4028
742	170.27	171.297	99.4005
743	170.27	171.3	99.3983
744	170.27	171.304	99.3961
745	170.27	171.308	99.3939
746	170.27	171.312	99.3917
747	170.27	171.316	99.3895
748	170.27	171.319	99.3873
749	170.27	171.323	99.3851
750	170.27	171.327	99.3829
751	170.267	171.326	99.3823
752	170.265	171.324	99.3818
753	170.262	171.323	99.3812
754	170.26	171.321	99.3807
755	170.258	171.32	99.3801
756	170.255	171.318	99.3796
757	170.253	171.317	99.379
758	170.25	171.315	99.3785
759	170.248	171.314	99.3779
760	170.245	171.312	99.3774
761	170.243	171.311	99.3768
762	170.241	171.309	99.3763
763	170.238	171.308	99.3758
764	170.236	171.306	99.3752
765	170.233	171.305	99.3747
766	170.231	171.303	99.3741
767	170.228	171.302	99.3736
768	170.226	171.3	99.373
769	170.224	171.299	99.3725
770	170.221	171.297	99.3719
771	170.219	171.296	99.3714
772	170.216	171.294	99.3708
773	170.214	171.293	99.3703
774	170.211	171.291	99.3697
775	170.209	171.29	99.3692
776	170.207	171.288	99.3686
777	170.204	171.287	99.3681
778	170.202	171.285	99.3675
779	170.199	171.283	99.367
780	170.197	171.282	99.3665
781	170.194	171.28	99.3659
782	170.192	171.279	99.3654
783	170.19	171.277	99.3648
784	170.187	171.276	99.3643
785	170.185	171.274	99.3637
786	170.182	171.273	99.3632
787	170.18	171.271	99.3626
788	170.177	171.27	99.3621
789	170.175	171.268	99.3615
790	170.173	171.267	99.361
791	170.17	171.265	99.3604
792	170.168	171.264	99.3599
793	170.165	171.262	99.3593
794	170.163	171.261	99.3588
795	170.16	171.259	99.3582
796	170.158	171.258	99.3577
797	170.156	171.256	99.3572
798	170.153	171.255	99.3566
799	170.151	171.253	99.3561
800	170.148	171.252	99.3555
801	170.148	171.252	99.3554
802	170.148	171.252	99.3553
803	170.148	171.252	99.3552
804	170.148	171.253	99.3551
805	170.148	171.253	99.355
806	170.148	171.253	99.3548
807	170.148	171.253	99.3547
808	170.148	171.253	99.3546
809	170.148	171.254	99.3545
810	170.148	171.254	99.3544
811	170.148	171.254	99.3543
812	170.148	171.254	99.3542
813	170.148	171.254	99.3541
814	170.148	171.255	99.354
815	170.148	171.255	99.3539
816	170.148	171.255	99.3537
817	170.148	171.255	99.3536
818	170.148	171.255	99.3535
819	170.148	171.256	99.3534
820	170.148	171.256	99.3533
821	170.148	171.256	99.3532
822	170.148	171.256	99.3531
823	170.148	171.256	99.353
824	170.148	171.256	99.3529
825	170.148	171.257	99.3527
826	170.148	171.257	99.3526
827	170.148	171.257	99.3525
828	170.148	171.257	99.3524
829	170.148	171.257	99.3523
830	170.148	171.258	99.3522
831	170.148	171.258	99.3521
832	170.148	171.258	99.352
833	170.148	171.258	99.3519
834	170.148	171.258	99.3517
835	170.148	171.259	99.3516
836	170.148	171.259	99.3515
837	170.148	171.259	99.3514
838	170.148	171.259	99.3513
839	170.148	171.259	99.3512
840	170.148	171.26	99.3511
841	170.148	171.26	99.351
842	170.148	171.26	99.3509
843	170.148	171.26	99.3508
844	170.148	171.26	99.3506
845	170.148	171.261	99.3505
846	170.148	171.261	99.3504
847	170.148	171.261	99.3503
848	170.148	171.261	99.3502
849	170.148	171.261	99.3501
850	170.148	171.261	99.35
851	170.146	171.254	99.3529
852	170.143	171.247	99.3557
853	170.141	171.239	99.3586
854	170.138	171.232	99.3615
855	170.136	171.224	99.3644
856	170.134	171.217	99.3672
857	170.131	171.21	99.3701
858	170.129	171.202	99.373
859	170.126	171.195	99.3759
860	170.124	171.187	99.3787
861	170.121	171.18	99.3816
862	170.119	171.173	99.3845
863	170.117	171.165	99.3874
864	170.114	171.158	99.3902
865	170.112	171.15	99.3931
866	170.109	171.143	99.396
867	170.107	171.136	99.3989
868	170.104	171.128	99.4018
869	170.102	171.121	99.4046
870	170.1	171.113	99.4075
871	170.097	171.106	99.4104
872	170.095	171.099	99.4133
873	170.092	171.091	99.4162
874	170.09	171.084	99.419
875	170.087	171.076	99.4219
876	170.085	171.069	99.4248
877	170.083	171.062	99.4277
878	170.08	171.054	99.4306
879	170.078	171.047	99.4334
880	170.075	171.039	99.4363
881	170.073	171.032	99.4392
882	170.07	171.025	99.4421
883	170.068	171.017	99.445
884	170.066	171.01	99.4478
885	170.063	171.002	99.4507
886	170.061	170.995	99.4536
887	170.058	170.988	99.4565
888	170.056	170.98	99.4594
889	170.053	170.973	99.4623
890	170.051	170.965	99.4652
891	170.049	170.958	99.468
892	170.046	170.951	99.4709
893	170.044	170.943	99.4738
894	170.041	170.936	99.4767
895	170.039	170.928	99.4796
896	170.036	170.921	99.4825
897	170.034	170.914	99.4853
898	170.032	170.906	99.4882
899	170.029	170.899	99.4911
900	170.027	170.891	99.494
901	170.027	170.892	99.4937
902	170.027	170.892	99.4933
903	170.027	170.893	99.493
904	170.027	170.894	99.4927
905	170.027	170.894	99.4923
906	170.027	170.895	99.492
907	170.027	170.895	99.4917
908	170.027	170.896	99.4914
909	170.027	170.896	99.491
910	170.027	170.897	99.4907
911	170.027	170.898	99.4904
912	170.027	170.898	99.49
913	170.027	170.899	99.4897
914	170.027	170.899	99.4894
915	170.027	170.9	99.489
916	170.027	170.9	99.4887
917	170.027	170.901	99.4884
918	170.027	170.902	99.488
919	170.027	170.902	99.4877
920	170.027	170.903	99.4874
921	170.027	170.903	99.487
922	170.027	170.904	99.4867
923	170.027	170.904	99.4864
924	170.027	170.905	99.4861
925	170.027	170.906	99.4857
926	170.027	170.906	99.4854
927	170.027	170.907	99.4851
928	170.027	170.907	99.4847
929	170.027	170.908	99.4844
930	170.027	170.908	99.4841
931	170.027	170.909	99.4837
932	170.027	170.91	99.4834
933	170.027	170.91	99.4831
934	170.027	170.911	99.4827
935	170.027	170.911	99.4824
936	170.027	170.912	99.4821
937	170.027	170.912	99.4818
938	170.027	170.913	99.4814
939	170.027	170.914	99.4811
940	170.027	170.914	99.4808
941	170.027	170.915	99.4804
942	170.027	170.915	99.4801
943	170.027	170.916	99.4798
944	170.027	170.916	99.4794
945	170.027	170.917	99.4791
946	170.027	170.918	99.4788
947	170.027	170.918	99.4784
948	170.027	170.919	99.4781
949	170.027	170.919	99.4778
950	170.027	170.92	99.4774
951	170.024	170.914	99.4793
952	170.022	170.908	99.4812
953	170.019	170.903	99.4831
954	170.017	170.897	99.485
955	170.015	170.891	99.4868
956	170.012	170.886	99.4887
957	170.01	170.88	99.4906
958	170.007	170.874	99.4925
959	170.005	170.869	99.4943
960	170.002	170.863	99.4962
961	170	170.857	99.4981
962	169.997	170.852	99.5
963	169.995	170.846	99.5019
964	169.993	170.84	99.5037
965	169.99	170.835	99.5056
966	169.988	170.829	99.5075
967	169.985	170.823	99.5094
968	169.983	170.818	99.5112
969	169.98	170.812	99.5131
970	169.978	170.806	99.515
971	169.976	170.801	99.5169
972	169.973	170.795	99.5188
973	169.971	170.789	99.5206
974	169.968	170.784	99.5225
975	169.966	170.778	99.5244
976	169.963	170.772	99.5263
977	169.961	170.767	99.5282
978	169.959	170.761	99.53
979	169.956	170.755	99.5319
980	169.954	170.75	99.5338
981	169.951	170.744	99.5357
982	169.949	170.738	99.5376
983	169.946	170.733	99.5395
984	169.944	170.727	99.5413
985	169.942	170.721	99.5432
986	169.939	170.716	99.5451
987	169.937	170.71	99.547
988	169.934	170.704	99.5489
989	169.932	170.699	99.5507
990	169.929	170.693	99.5526
991	169.927	170.687	99.5545
992	169.925	170.682	99.5564
993	169.922	170.676	99.5583
994	169.92	170.67	99.5601
995	169.917	170.665	99.562
996	169.915	170.659	99.5639
997	169.912	170.653	99.5658
998	169.91	170.648	99.5677
999	169.908	170.642	99.5696
1000	169.905	170.636	99.5714
1001	169.905	170.633	99.5732
1002	169.905	170.63	99.575
1003	169.905	170.627	99.5767
1004	169.905	170.624	99.5785
1005	169.905	170.621	99.5802
1006	169.905	170.618	99.582
1007	169.905	170.615	99.5838
1008	169.905	170.612	99.5855
1009	169.905	170.609	99.5873
1010	169.905	170.606	99.5891
1011	169.905	170.603	99.5908
1012	169.905	170.6	99.5926
1013	169.905	170.597	99.5943
1014	169.905	170.594	99.5961
1015	169.905	170.591	99.5979
1016	169.905	170.588	99.5996
1017	169.905	170.585	99.6014
1018	169.905	170.582	99.6031
1019	169.905	170.579	99.6049
1020	169.905	170.576	99.6067
1021	169.905	170.573	99.6084
1022	169.905	170.57	99.6102
1023	169.905	170.567	99.6119
1024	169.905	170.564	99.6137
1025	169.905	170.561	99.6155
1026	169.905	170.558	99.6172
1027	169.905	170.555	99.619
1028	169.905	170.552	99.6208
1029	169.905	170.549	99.6225
1030	169.905	170.546	99.6243
1031	169.905	170.543	99.626
1032	169.905	170.54	99.6278
1033	169.905	170.537	99.6296
1034	169.905	170.534	99.6313
1035	169.905	170.531	99.6331
1036	169.905	170.528	99.6349
1037	169.905	170.525	99.6366
1038	169.905	170.522	99.6384
1039	169.905	170.519	99.6401
1040	169.905	170.516	99.6419
1041	169.905	170.513	99.6437
1042	169.905	170.51	99.6454
1043	169.905	170.507	99.6472
1044	169.905	170.504	99.649
1045	169.905	170.501	99.6507
1046	169.905	170.498	99.6525
1047	169.905	170.495	99.6542
1048	169.905	170.492	99.656
1049	169.905	170.489	99.6578
1050	169.905	170.486	99.6595
1051	169.905	170.49	99.6567
1052	169.905	170.495	99.6538
1053	169.905	170.5	99.6509
1054	169.905	170.505	99.6481
1055	169.905	170.51	99.6452
1056	169.905	170.515	99.6423
1057	169.905	170.52	99.6395
1058	169.905	170.525	99.6366
1059	169.905	170.53	99.6337
1060	169.905	170.535	99.6309
1061	169.905	170.54	99.628
1062	169.905	170.544	99.6251
1063	169.905	170.549	99.6223
1064	169.905	170.554	99.6194
1065	169.905	170.559	99.6165
1066	169.905	170.564	99.6137
1067	169.905	170.569	99.6108
1068	169.905	170.574	99.6079
1069	169.905	170.579	99.6051
1070	169.905	170.584	99.6022
1071	169.905	170.589	99.5993
1072	169.905	170.593	99.5965
1073	169.905	170.598	99.5936
1074	169.905	170.603	99.5907
1075	169.905	170.608	99.5879
1076	169.905	170.613	99.585
1077	169.905	170.618	99.5822
1078	169.905	170.623	99.5793
1079	169.905	170.628	99.5764
1080	169.905	170.633	99.5736
1081	169.905	170.638	99.5707
1082	169.905	170.643	99.5678
1083	169.905	170.647	99.565
1084	169.905	170.652	99.5621
1085	169.905	170.657	99.5593
1086	169.905	170.662	99.5564
1087	169.905	170.667	99.5535
1088	169.905	170.672	99.5507
1089	169.905	170.677	99.5478
1090	169.905	170.682	99.5449
1091	169.905	170.687	99.5421
1092	169.905	170.692	99.5392
1093	169.905	170.697	99.5364
1094	169.905	170.701	99.5335
1095	169.905	170.706	99.5306
1096	169.905	170.711	99.5278
1097	169.905	170.716	99.5249
1098	169.905	170.721	99.5221
1099	169.905	170.726	99.5192
1100	169.905	170.731	99.5163
1101	169.903	170.728	99.5163
1102	169.9	170.726	99.5163
1103	169.898	170.724	99.5163
1104	169.895	170.721	99.5164
1105	169.893	170.719	99.5164
1106	169.891	170.716	99.5164
1107	169.888	170.714	99.5164
1108	169.886	170.711	99.5164
1109	169.883	170.709	99.5164
1110	169.881	170.706	99.5164
1111	169.878	170.704	99.5164
1112	169.876	170.701	99.5164
1113	169.873	170.699	99.5164
1114	169.871	170.697	99.5164
1115	169.869	170.694	99.5164
1116	169.866	170.692	99.5164
1117	169.864	170.689	99.5164
1118	169.861	170.687	99.5164
1119	169.859	170.684	99.5164
1120	169.856	170.682	99.5164
1121	169.854	170.679	99.5164
1122	169.852	170.677	99.5164
1123	169.849	170.674	99.5164
1124	169.847	170.672	99.5164
1125	169.844	170.67	99.5165
1126	169.842	170.667	99.5165
1127	169.839	170.665	99.5165
1128	169.837	170.662	99.5165
1129	169.835	170.66	99.5165
1130	169.832	170.657	99.5165
1131	169.83	170.655	99.5165
1132	169.827	170.652	99.5165
1133	169.825	170.65	99.5165
1134	169.822	170.648	99.5165
1135	169.82	170.645	99.5165
1136	169.818	170.643	99.5165
1137	169.815	170.64	99.5165
1138	169.813	170.638	99.5165
1139	169.81	170.635	99.5165
1140	169.808	170.633	99.5165
1141	169.805	170.63	99.5165
1142	169.803	170.628	99.5165
1143	169.801	170.625	99.5165
1144	169.798	170.623	99.5165
1145	169.796	170.621	99.5166
1146	169.793	170.618	99.5166
1147	169.791	170.616	99.5166
1148	169.788	170.613	99.5166
1149	169.786	170.611	99.5166
1150	169.784	170.608	99.5166
1151	169.781	170.601	99.5197
1152	169.779	170.593	99.5227
1153	169.776	170.585	99.5258
1154	169.774	170.577	99.5289
1155	169.771	170.57	99.532
1156	169.769	170.562	99.5351
1157	169.767	170.554	99.5381
1158	169.764	170.547	99.5412
1159	169.762	170.539	99.5443
1160	169.759	170.531	99.5474
1161	169.757	170.523	99.5505
1162	169.754	170.516	99.5535
1163	169.752	170.508	99.5566
1164	169.749	170.5	99.5597
1165	169.747	170.492	99.5628
1166	169.745	170.485	99.5659
1167	169.742	170.477	99.569
1168	169.74	170.469	99.572
1169	169.737	170.462	99.5751
1170	169.735	170.454	99.5782
1171	169.732	170.446	99.5813
1172	169.73	170.438	99.5844
1173	169.728	170.431	99.5875
1174	169.725	170.423	99.5905
1175	169.723	170.415	99.5936
1176	169.72	170.408	99.5967
1177	169.718	170.4	99.5998
1178	169.715	170.392	99.6029
1179	169.713	170.384	99.606
1180	169.711	170.377	99.6091
1181	169.708	170.369	99.6121
1182	169.706	170.361	99.6152
1183	169.703	170.353	99.6183
1184	169.701	170.346	99.6214
1185	169.698	170.338	99.6245
1186	169.696	170.33	99.6276
1187	169.694	170.323	99.6307
1188	169.691	170.315	99.6338
1189	169.689	170.307	99.6369
1190	169.686	170.299	99.6399
1191	169.684	170.292	99.643
1192	169.681	170.284	99.6461
1193	169.679	170.276	99.6492
1194	169.677	170.269	99.6523
1195	169.674	170.261	99.6554
1196	169.672	170.253	99.6585
1197	169.669	170.245	99.6616
1198	169.667	170.238	99.6647
1199	169.664	170.23	99.6678
1200	169.662	170.222	99.6709
1201	169.662	170.223	99.6704
1202	169.662	170.224	99.67
1203	169.662	170.224	99.6695
1204	169.662	170.225	99.6691
1205	169.662	170.226	99.6687
1206	169.662	170.227	99.6682
1207	169.662	170.227	99.6678
1208	169.662	170.228	99.6673
1209	169.662	170.229	99.6669
1210	169.662	170.23	99.6665
1211	169.662	170.23	99.666
1212	169.662	170.231	99.6656
1213	169.662	170.232	99.6651
1214	169.662	170.233	99.6647
1215	169.662	170.233	99.6643
1216	169.662	170.234	99.6638
1217	169.662	170.235	99.6634
1218	169.662	170.236	99.6629
1219	169.662	170.236	99.6625
1220	169.662	170.237	99.6621
1221	169.662	170.238	99.6616
1222	169.662	170.239	99.6612
1223	169.662	170.239	99.6607
1224	169.662	170.24	99.6603
1225	169.662	170.241	99.6599
1226	169.662	170.242	99.6594
1227	169.662	170.243	99.659
1228	169.662	170.243	99.6585
1229	169.662	170.244	99.6581
1230	169.662	170.245	99.6577
1231	169.662	170.246	99.6572
1232	169.662	170.246	99.6568
1233	169.662	170.247	99.6563
1234	169.662	170.248	99.6559
1235	169.662	170.249	99.6555
1236	169.662	170.249	99.655
1237	169.662	170.25	99.6546
1238	169.662	170.251	99.6542
1239	169.662	170.252	99.6537
1240	169.662	170.252	99.6533
1241	169.662	170.253	99.6528
1242	169.662	170.254	99.6524
1243	169.662	170.255	99.652
1244	169.662	170.255	99.6515
1245	169.662	170.256	99.6511
1246	169.662	170.257	99.6506
1247	169.662	170.258	99.6502
1248	169.662	170.258	99.6498
1249	169.662	170.259	99.6493
1250	169.662	170.26	99.6489
1251	169.66	170.26	99.6476
1252	169.657	170.259	99.6462
1253	169.655	170.259	99.6449
1254	169.652	170.259	99.6436
1255	169.65	170.259	99.6423
1256	169.647	170.259	99.641
1257	169.645	170.258	99.6397
1258	169.642	170.258	99.6384
1259	169.64	170.258	99.637
1260	169.638	170.258	99.6357
1261	169.635	170.258	99.6344
1262	169.633	170.257	99.6331
1263	169.63	170.257	99.6318
1264	169.628	170.257	99.6305
1265	169.625	170.257	99.6291
1266	169.623	170.257	99.6278
1267	169.621	170.257	99.6265
1268	169.618	170.256	99.6252
1269	169.616	170.256	99.6239
1270	169.613	170.256	99.6226
1271	169.611	170.256	99.6212
1272	169.608	170.256	99.6199
1273	169.606	170.255	99.6186
1274	169.604	170.255	99.6173
1275	169.601	170.255	99.616
1276	169.599	170.255	99.6147
1277	169.596	170.255	99.6134
1278	169.594	170.254	99.612
1279	169.591	170.254	99.6107
1280	169.589	170.254	99.6094
1281	169.587	170.254	99.6081
1282	169.584	170.254	99.6068
1283	169.582	170.253	99.6055
1284	169.579	170.253	99.6041
1285	169.577	170.253	99.6028
1286	169.574	170.253	99.6015
1287	169.572	170.253	99.6002
1288	169.57	170.252	99.5989
1289	169.567	170.252	99.5976
1290	169.565	170.252	99.5962
1291	169.562	170.252	99.5949
1292	169.56	170.252	99.5936
1293	169.557	170.252	99.5923
1294	169.555	170.251	99.591
1295	169.553	170.251	99.5897
1296	169.55	170.251	99.5884
1297	169.548	170.251	99.587
1298	169.545	170.251	99.5857
1299	169.543	170.25	99.5844
1300	169.54	170.25	99.5831
1301	169.54	170.251	99.5828
1302	169.54	170.251	99.5824
1303	169.54	170.252	99.5821
1304	169.54	170.252	99.5818
1305	169.54	170.253	99.5814
1306	169.54	170.254	99.5811
1307	169.54	170.254	99.5808
1308	169.54	170.255	99.5804
1309	169.54	170.255	99.5801
1310	169.54	170.256	99.5798
1311	169.54	170.256	99.5795
1312	169.54	170.257	99.5791
1313	169.54	170.258	99.5788
1314	169.54	170.258	99.5785
1315	169.54	170.259	99.5781
1316	169.54	170.259	99.5778
1317	169.54	170.26	99.5775
1318	169.54	170.26	99.5772
1319	169.54	170.261	99.5768
1320	169.54	170.261	99.5765
1321	169.54	170.262	99.5762
1322	169.54	170.263	99.5758
1323	169.54	170.263	99.5755
1324	169.54	170.264	99.5752
1325	169.54	170.264	99.5748
1326	169.54	170.265	99.5745
1327	169.54	170.265	99.5742
1328	169.54	170.266	99.5739
1329	169.54	170.267	99.5735
1330	169.54	170.267	99.5732
1331	169.54	170.268	99.5729
1332	169.54	170.268	99.5725
1333	169.54	170.269	99.5722
1334	169.54	170.269	99.5719
1335	169.54	170.27	99.5715
1336	169.54	170.27	99.5712
1337	169.54	170.271	99.5709
1338	169.54	170.272	99.5706
1339	169.54	170.272	99.5702
1340	169.54	170.273	99.5699
1341	169.54	170.273	99.5696
1342	169.54	170.274	99.5692
1343	169.54	170.274	99.5689
1344	169.54	170.275	99.5686
1345	169.54	170.276	99.5682
1346	169.54	170.276	99.5679
1347	169.54	170.277	99.5676
1348	169.54	170.277	99.5673
1349	169.54	170.278	99.5669
1350	169.54	170.278	99.5666
1351	169.54	170.271	99.5708
1352	169.54	170.264	99.5749
1353	169.54	170.257	99.5791
1354	169.54	170.25	99.5833
1355	169.54	170.243	99.5874
1356	169.54	170.236	99.5916
1357	169.54	170.229	99.5958
1358	169.54	170.221	99.5999
1359	169.54	170.214	99.6041
1360	169.54	170.207	99.6083
1361	169.54	170.2	99.6124
1362	169.54	170.193	99.6166
1363	169.54	170.186	99.6208
1364	169.54	170.179	99.6249
1365	169.54	170.172	99.6291
1366	169.54	170.164	99.6333
1367	169.54	170.157	99.6374
1368	169.54	170.15	99.6416
1369	169.54	170.143	99.6458
1370	169.54	170.136	99.65
1371	169.54	170.129	99.6541
1372	169.54	170.122	99.6583
1373	169.54	170.115	99.6625
1374	169.54	170.107	99.6666
1375	169.54	170.1	99.6708
1376	169.54	170.093	99.675
1377	169.54	170.086	99.6792
1378	169.54	170.079	99.6833
1379	169.54	170.072	99.6875
1380	169.54	170.065	99.6917
1381	169.54	170.058	99.6959
1382	169.54	170.05	99.7
1383	169.54	170.043	99.7042
1384	169.54	170.036	99.7084
1385	169.54	170.029	99.7126
1386	169.54	170.022	99.7167
1387	169.54	170.015	99.7209
1388	169.54	170.008	99.7251
1389	169.54	170.001	99.7293
1390	169.54	169.994	99.7334
1391	169.54	169.986	99.7376
1392	169.54	169.979	99.7418
1393	169.54	169.972	99.746
1394	169.54	169.965	99.7502
1395	169.54	169.958	99.7543
1396	169.54	169.951	99.7585
1397	169.54	169.944	99.7627
1398	169.54	169.937	99.7669
1399	169.54	169.929	99.7711
1400	169.54	169.922	99.7753
1401	169.54	169.923	99.775
1402	169.54	169.923	99.7748
1403	169.54	169.923	99.7746
1404	169.54	169.924	99.7744
1405	169.54	169.924	99.7742
1406	169.54	169.925	99.7739
1407	169.54	169.925	99.7737
1408	169.54	169.925	99.7735
1409	169.54	169.926	99.7733
1410	169.54	169.926	99.7731
1411	169.54	169.926	99.7728
1412	169.54	169.927	99.7726
1413	169.54	169.927	99.7724
1414	169.54	169.928	99.7722
1415	169.54	169.928	99.772
1416	169.54	169.928	99.7717
1417	169.54	169.929	99.7715
1418	169.54	169.929	99.7713
1419	169.54	169.929	99.7711
1420	169.54	169.93	99.7709
1421	169.54	169.93	99.7706
1422	169.54	169.93	99.7704
1423	169.54	169.931	99.7702
1424	169.54	169.931	99.77
1425	169.54	169.932	99.7698
1426	169.54	169.932	99.7695
1427	169.54	169.932	99.7693
1428	169.54	169.933	99.7691
1429	169.54	169.933	99.7689
1430	169.54	169.933	99.7687
1431	169.54	169.934	99.7685
1432	169.54	169.934	99.7682
1433	169.54	169.935	99.768
1434	169.54	169.935	99.7678
1435	169.54	169.935	99.7676
1436	169.54	169.936	99.7674
1437	169.54	169.936	99.7671
1438	169.54	169.936	99.7669
1439	169.54	169.937	99.7667
1440	169.54	169.937	99.7665
1441	169.54	169.938	99.7663
1442	169.54	169.938	99.766
1443	169.54	169.938	99.7658
1444	169.54	169.939	99.7656
1445	169.54	169.939	99.7654
1446	169.54	169.939	99.7652
1447	169.54	169.94	99.7649
1448	169.54	169.94	99.7647
1449	169.54	169.941	99.7645
1450	169.54	169.941	99.7643
1451	169.54	169.947	99.7605
1452	169.54	169.954	99.7568
1453	169.54	169.96	99.7531
1454	169.54	169.966	99.7493
1455	169.54	169.973	99.7456
1456	169.54	169.979	99.7418
1457	169.54	169.986	99.7381
1458	169.54	169.992	99.7344
1459	169.54	169.998	99.7306
1460	169.54	170.005	99.7269
1461	169.54	170.011	99.7232
1462	169.54	170.017	99.7194
1463	169.54	170.024	99.7157
1464	169.54	170.03	99.7119
1465	169.54	170.037	99.7082
1466	169.54	170.043	99.7045
1467	169.54	170.049	99.7007
1468	169.54	170.056	99.697
1469	169.54	170.062	99.6933
1470	169.54	170.068	99.6895
1471	169.54	170.075	99.6858
1472	169.54	170.081	99.6821
1473	169.54	170.088	99.6783
1474	169.54	170.094	99.6746
1475	169.54	170.1	99.6709
1476	169.54	170.107	99.6671
1477	169.54	170.113	99.6634
1478	169.54	170.119	99.6596
1479	169.54	170.126	99.6559
1480	169.54	170.132	99.6522
1481	169.54	170.138	99.6485
1482	169.54	170.145	99.6447
1483	169.54	170.151	99.641
1484	169.54	170.158	99.6373
1485	169.54	170.164	99.6335
1486	169.54	170.17	99.6298
1487	169.54	170.177	99.6261
1488	169.54	170.183	99.6223
1489	169.54	170.189	99.6186
1490	169.54	170.196	99.6149
1491	169.54	170.202	99.6111
1492	169.54	170.209	99.6074
1493	169.54	170.215	99.6037
1494	169.54	170.221	99.6
1495	169.54	170.228	99.5962
1496	169.54	170.234	99.5925
1497	169.54	170.24	99.5888
1498	169.54	170.247	99.585
1499	169.54	170.253	99.5813
1500	169.54	170.26	99.5776
1501	169.538	170.253	99.58
1502	169.536	170.246	99.5824
1503	169.533	170.24	99.5848
1504	169.531	170.233	99.5873
1505	169.528	170.227	99.5897
1506	169.526	170.22	99.5921
1507	169.523	170.214	99.5945
1508	169.521	170.207	99.5969
1509	169.518	170.2	99.5993
1510	169.516	170.194	99.6018
1511	169.514	170.187	99.6042
1512	169.511	170.181	99.6066
1513	169.509	170.174	99.609
1514	169.506	170.168	99.6114
1515	169.504	170.161	99.6138
1516	169.501	170.154	99.6163
1517	169.499	170.148	99.6187
1518	169.497	170.141	99.6211
1519	169.494	170.135	99.6235
1520	169.492	170.128	99.6259
1521	169.489	170.122	99.6284
1522	169.487	170.115	99.6308
1523	169.484	170.108	99.6332
1524	169.482	170.102	99.6356
1525	169.48	170.095	99.638
1526	169.477	170.089	99.6405
1527	169.475	170.082	99.6429
1528	169.472	170.076	99.6453
1529	169.47	170.069	99.6477
1530	169.467	170.062	99.6501
1531	169.465	170.056	99.6526
1532	169.463	170.049	99.655
1533	169.46	170.043	99.6574
1534	169.458	170.036	99.6598
1535	169.455	170.03	99.6623
1536	169.453	170.023	99.6647
1537	169.45	170.016	99.6671
1538	169.448	170.01	99.6695
1539	169.446	170.003	99.6719
1540	169.443	169.997	99.6744
1541	169.441	169.99	99.6768
1542	169.438	169.984	99.6792
1543	169.436	169.977	99.6816
1544	169.433	169.97	99.6841
1545	169.431	169.964	99.6865
1546	169.429	169.957	99.6889
1547	169.426	169.951	99.6913
1548	169.424	169.944	99.6938
1549	169.421	169.938	99.6962
1550	169.419	169.931	99.6986
1551	169.416	169.936	99.6944
1552	169.414	169.94	99.6903
1553	169.412	169.945	99.6861
1554	169.409	169.95	99.6819
1555	169.407	169.954	99.6777
1556	169.404	169.959	99.6736
1557	169.402	169.964	99.6694
1558	169.399	169.968	99.6652
1559	169.397	169.973	99.661
1560	169.395	169.978	99.6569
1561	169.392	169.982	99.6527
1562	169.39	169.987	99.6485
1563	169.387	169.992	99.6443
1564	169.385	169.996	99.6402
1565	169.382	170.001	99.636
1566	169.38	170.006	99.6318
1567	169.377	170.011	99.6276
1568	169.375	170.015	99.6235
1569	169.373	170.02	99.6193
1570	169.37	170.025	99.6151
1571	169.368	170.029	99.611
1572	169.365	170.034	99.6068
1573	169.363	170.039	99.6026
1574	169.36	170.043	99.5984
1575	169.358	170.048	99.5943
1576	169.356	170.053	99.5901
1577	169.353	170.057	99.5859
1578	169.351	170.062	99.5818
1579	169.348	170.067	99.5776
1580	169.346	170.071	99.5734
1581	169.343	170.076	99.5692
1582	169.341	170.081	99.5651
1583	169.339	170.085	99.5609
1584	169.336	170.09	99.5567
1585	169.334	170.095	99.5526
1586	169.331	170.099	99.5484
1587	169.329	170.104	99.5442
1588	169.326	170.109	99.5401
1589	169.324	170.113	99.5359
1590	169.322	170.118	99.5317
1591	169.319	170.123	99.5276
1592	169.317	170.128	99.5234
1593	169.314	170.132	99.5192
1594	169.312	170.137	99.5151
1595	169.309	170.142	99.5109
1596	169.307	170.146	99.5067
1597	169.305	170.151	99.5026
1598	169.302	170.156	99.4984
1599	169.3	170.16	99.4942
1600	169.297	170.165	99.4901
1601	169.297	170.157	99.4948
1602	169.297	170.149	99.4995
1603	169.297	170.141	99.5042
1604	169.297	170.133	99.5089
1605	169.297	170.125	99.5136
1606	169.297	170.117	99.5183
1607	169.297	170.109	99.5231
1608	169.297	170.101	99.5278
1609	169.297	170.092	99.5325
1610	169.297	170.084	99.5372
1611	169.297	170.076	99.5419
1612	169.297	170.068	99.5466
1613	169.297	170.06	99.5513
1614	169.297	170.052	99.5561
1615	169.297	170.044	99.5608
1616	169.297	170.036	99.5655
1617	169.297	170.028	99.5702
1618	169.297	170.02	99.5749
1619	169.297	170.012	99.5797
1620	169.297	170.004	99.5844
1621	169.297	169.996	99.5891
1622	169.297	169.988	99.5938
1623	169.297	169.98	99.5985
1624	169.297	169.972	99.6033
1625	169.297	169.964	99.608
1626	169.297	169.955	99.6127
1627	169.297	169.947	99.6174
1628	169.297	169.939	99.6221
1629	169.297	169.931	99.6269
1630	169.297	169.923	99.6316
1631	169.297	169.915	99.6363
1632	169.297	169.907	99.641
1633	169.297	169.899	99.6458
1634	169.297	169.891	99.6505
1635	169.297	169.883	99.6552
1636	169.297	169.875	99.6599
1637	169.297	169.867	99.6647
1638	169.297	169.859	99.6694
1639	169.297	169.851	99.6741
1640	169.297	169.843	99.6788
1641	169.297	169.835	99.6836
1642	169.297	169.827	99.6883
1643	169.297	169.819	99.693
1644	169.297	169.81	99.6978
[truncated: 68,356 more rows]

## Sheet: Figure 2e
Lifetime comparison of nitro-BTH-COF and reported organic materials.
[truncated: 13 more rows]

[truncated: 53 more sheets: Figure 2f, Figure 2g, Figure 2h, Figure 3a, Figure 3b, Figure 3c, Figure 3d, Figure 3g, Figure 3h, Figure 3i, Figure 4b, Figure 4f, Figure 4g, Figure 4i, Figure 5b, Figure 5c, Figure 5d, Figure 5e, Figure 5f, Figure 5g …]
